# Supplementary material for: RNA-sequencing of single cholangiocyte-derived organoids reveals high organoid-to organoid variability
Source: Life Sci Alliance. 2022 Aug 1;5(12):e202101340. doi: 10.26508/lsa.202101340 (PMC9348635; doi:10.26508/lsa.202101340)
Supplement: Supplementary file 1 [file LSA-2021-01340_TableS1.xlsx]

## Sheet: FIG2A_res.Comp_dome_minus_sus
logFC	AveExpr	t	P.Value	adj.P.Val	B	GeneID	dome-sus	Gene Symbol
-4.78251	0.838204	-5.71586	0.000169336	0.00433064	0.819011	ENSMUSG00000026482	-1	Rgl1
-4.5129	4.07897	-5.28037	0.000317208	0.00611531	0.63248	ENSMUSG00000035385	-1	Ccl2
-4.24418	1.05131	-4.97095	0.000503666	0.00776422	0.0066275	ENSMUSG00000021335	-1	Slc17a1
-4.18501	1.62344	-4.63673	0.000842764	0.0101505	-0.351813	ENSMUSG00000024795	-1	Kif20b
-4.15497	0.0189858	-6.19012	8.8088e-05	0.0033287	1.24831	ENSMUSG00000100394	-1	None
-4.02383	0.982743	-6.57373	5.30771e-05	0.00259467	1.68486	ENSMUSG00000085077	-1	1700049E15Rik
-4.01328	1.81958	-4.53241	0.000992855	0.0109108	-0.459506	ENSMUSG00000027859	-1	Ngf
-4.00272	-0.0704835	-4.60921	0.000879866	0.0103624	-0.478562	ENSMUSG00000021539	-1	Lect2
-3.95109	4.56126	-7.37988	1.94418e-05	0.00178734	3.28111	ENSMUSG00000026605	-1	Cenpf
-3.89781	0.637643	-6.09109	0.000100713	0.00353251	1.17691	ENSMUSG00000090779	-1	None
-3.75759	-0.203174	-5.57592	0.000206576	0.00482885	0.60871	ENSMUSG00000033952	-1	Aspm
-3.63013	0.269181	-4.66452	0.000806957	0.0100009	-0.406069	ENSMUSG00000003545	-1	Fosb
-3.57087	1.17077	-4.98773	0.000491021	0.00765929	0.0487117	ENSMUSG00000027353	-1	Mcm8
-3.54694	0.235537	-6.18365	8.88589e-05	0.00333735	1.23621	ENSMUSG00000097633	-1	Gm16617
-3.52111	1.11704	-4.68096	0.000786544	0.0099074	-0.327005	ENSMUSG00000071552	-1	Tigit
-3.5195	0.474748	-4.18449	0.00173377	0.0145791	-1.01169	ENSMUSG00000032409	-1	Atr
-3.50237	4.48658	-9.51564	1.90967e-06	0.000735163	5.42958	ENSMUSG00000025001	-1	Hells
-3.48987	-0.356903	-5.02269	0.00046575	0.00746109	-0.0150557	ENSMUSG00000028927	-1	Padi2
-3.47099	0.196291	-5.82498	0.000145298	0.00405576	0.881249	ENSMUSG00000027959	-1	Sass6
-3.44644	1.84707	-5.15844	0.000379976	0.00661988	0.338284	ENSMUSG00000002835	-1	Chaf1a
-3.4307	0.428364	-4.34575	0.00133626	0.0127385	-0.804045	ENSMUSG00000028212	-1	Ccne2
-3.41693	1.85183	-5.3482	0.000287158	0.00582678	0.587142	ENSMUSG00000089774	-1	Slc5a3
-3.40405	0.154367	-4.72098	0.000739089	0.00955386	-0.344867	ENSMUSG00000083989	-1	Gm12607
-3.39967	1.85616	-4.71748	0.000743117	0.00957218	-0.217439	ENSMUSG00000091575	-1	2010016I18Rik
-3.39289	2.54582	-5.91661	0.000127931	0.0038722	1.39229	ENSMUSG00000101609	-1	Kcnq1ot1
-3.38256	2.09661	-6.80891	3.92726e-05	0.00238191	2.27545	ENSMUSG00000047534	-1	Mis18bp1
-3.37718	0.817643	-5.17803	0.00036906	0.00655739	0.245023	ENSMUSG00000033762	-1	Recql4
-3.35996	0.127327	-4.77796	0.000676695	0.00901617	-0.278367	ENSMUSG00000017550	-1	Atad5
-3.35869	2.83884	-9.44176	2.0545e-06	0.000766951	4.85644	ENSMUSG00000026414	-1	Tnnt2
-3.35547	0.881516	-5.61202	0.000196198	0.00470227	0.743867	ENSMUSG00000020493	-1	Prr11
-3.35019	-0.402675	-5.44981	0.000247685	0.00535304	0.446215	ENSMUSG00000102813	-1	None
-3.34676	1.15262	-5.56103	0.000211025	0.00487734	0.724645	ENSMUSG00000027326	-1	Knl1
-3.34647	1.03211	-4.79215	0.000662041	0.00897156	-0.190584	ENSMUSG00000032035	-1	Ets1
-3.30605	3.14332	-8.43335	5.85013e-06	0.000986478	4.19236	ENSMUSG00000022360	-1	Atad2
-3.29551	-0.402675	-4.78277	0.000671687	0.00901363	-0.298644	ENSMUSG00000031880	-1	Rrad
-3.28155	1.1193	-5.15759	0.000380459	0.00661988	0.261049	ENSMUSG00000052727	-1	Map1b
-3.28079	2.3463	-3.77609	0.00340306	0.0214101	-1.53533	ENSMUSG00000035024	-1	Ncapd3
-3.27306	0.0727912	-5.29636	0.000309834	0.00606492	0.310859	ENSMUSG00000108851	-1	None
-3.24682	-0.453187	-4.80993	0.000644152	0.00891607	-0.273035	ENSMUSG00000103945	-1	None
-3.24478	3.70452	-6.62047	4.99653e-05	0.00253301	2.37616	ENSMUSG00000045328	-1	Cenpe
-3.24271	-0.463828	-5.21266	0.000350573	0.00641788	0.181272	ENSMUSG00000111424	-1	None
-3.2404	1.10422	-4.50343	0.0010394	0.0111789	-0.551605	ENSMUSG00000066571	-1	Garre1
-3.23871	2.35549	-5.43426	0.00025333	0.0054559	0.798953	ENSMUSG00000007655	-1	Cav1
-3.21017	1.06614	-3.59363	0.00462851	0.0259293	-1.80337	ENSMUSG00000035373	-1	Ccl7
-3.19024	3.96126	-7.69097	1.3468e-05	0.00143717	3.61346	ENSMUSG00000022708	-1	Zbtb20
-3.18292	0.292228	-3.97121	0.00245942	0.0176878	-1.30132	ENSMUSG00000102719	-1	None
-3.14558	3.01517	-8.41746	5.95195e-06	0.000986478	4.1383	ENSMUSG00000019971	-1	Cep290
-3.13566	3.53463	-7.56922	1.55288e-05	0.0015752	3.43063	ENSMUSG00000028312	-1	Smc2
-3.13462	0.261159	-4.27712	0.00149226	0.0134638	-0.900253	ENSMUSG00000051378	-1	Kif18b
-3.13333	2.06458	-7.02114	3.01026e-05	0.00212214	2.51923	ENSMUSG00000031875	-1	Cmtm3
-3.12995	-0.532812	-4.61971	0.000865512	0.0102719	-0.508719	ENSMUSG00000038930	-1	Rccd1
-3.115	1.033	-4.99176	0.000488035	0.00764542	0.0586433	ENSMUSG00000052336	-1	Cx3cr1
-3.10819	-0.00344991	-5.17682	0.000369723	0.00655739	0.169693	ENSMUSG00000098090	-1	2700099C18Rik
-3.09792	1.21171	-4.78864	0.000665639	0.00897156	-0.168169	ENSMUSG00000038963	-1	Slco4a1
-3.08711	0.56566	-4.37192	0.00128139	0.0124393	-0.75762	ENSMUSG00000041324	-1	Inhba
-3.07461	5.06294	-8.42555	5.89991e-06	0.000986478	4.44899	ENSMUSG00000045273	-1	Cenph
-3.05628	1.6765	-5.80568	0.000149267	0.00410451	1.13668	ENSMUSG00000106946	-1	None
-3.05029	-0.0116712	-4.24873	0.00156229	0.0138459	-0.945585	ENSMUSG00000106717	-1	None
-3.04916	8.37384	-7.50616	1.67279e-05	0.00164581	3.40163	ENSMUSG00000092341	-1	Malat1
-3.04693	2.8713	-4.48022	0.00107832	0.01138	-0.50028	ENSMUSG00000022034	-1	Esco2
-3.04101	1.79505	-4.56676	0.000940543	0.0106592	-0.411241	ENSMUSG00000002028	-1	Kmt2a
-3.03527	0.227321	-4.08857	0.00202756	0.015889	-1.14781	ENSMUSG00000041498	-1	Kif14
-3.03377	3.13481	-8.40062	6.062e-06	0.000986478	4.18648	ENSMUSG00000071757	-1	Zhx2
-3.03267	0.936197	-5.50121	0.000229961	0.0051507	0.638115	ENSMUSG00000070883	-1	Ccdc173
-3.02664	0.712164	-4.96784	0.000506044	0.00778271	-0.000565702	ENSMUSG00000097180	-1	2700038G22Rik
-3.02599	4.97875	-6.13607	9.47532e-05	0.00348214	1.74208	ENSMUSG00000076431	-1	Sox4
-3.01845	0.945697	-4.41259	0.00120076	0.012036	-0.678159	ENSMUSG00000060989	-1	None
-3.00782	-0.0780264	-3.38006	0.00666204	0.0322687	-2.12336	ENSMUSG00000015090	-1	Ptgds
-2.99088	0.372513	-4.89101	0.000568834	0.00836582	-0.129966	ENSMUSG00000030528	-1	Blm
-2.98957	0.963946	-4.93408	0.000532677	0.00804173	-0.01481	ENSMUSG00000001020	-1	S100a4
-2.98663	1.05488	-4.24332	0.00157601	0.0139197	-0.895918	ENSMUSG00000042029	-1	Ncapg2
-2.98437	-0.0821019	-4.26278	0.00152719	0.0136132	-0.932483	ENSMUSG00000015134	-1	Aldh1a3
-2.98358	-0.0357362	-4.77677	0.000677943	0.00901898	-0.294412	ENSMUSG00000060093	-1	H4c1
-2.98066	0.871506	-4.1397	0.00186498	0.0151949	-1.04613	ENSMUSG00000047104	-1	Pbp2
-2.97861	1.03831	-4.31897	0.00139498	0.0130386	-0.795047	ENSMUSG00000027611	-1	Procr
-2.9703	4.08508	-6.77472	4.10129e-05	0.00239134	2.58047	ENSMUSG00000019970	-1	Sgk1
-2.95682	0.667809	-3.91789	0.00268644	0.0186847	-1.35491	ENSMUSG00000032666	-1	1700025G04Rik
-2.95151	-0.0920187	-4.62146	0.000863148	0.0102719	-0.486492	ENSMUSG00000046768	-1	Rhoj
-2.9495	0.192061	-4.36024	0.00130558	0.0125848	-0.797877	ENSMUSG00000093495	-1	None
-2.93828	-0.586655	-4.48753	0.00106591	0.0113295	-0.675346	ENSMUSG00000085028	-1	Slc2a4rg-ps
-2.92703	0.331059	-3.93604	0.0026068	0.0183399	-1.34537	ENSMUSG00000075528	-1	Aarsd1
-2.92592	5.59346	-6.56262	5.38473e-05	0.00262192	2.26966	ENSMUSG00000068220	-1	Lgals1
-2.92418	1.38279	-4.95438	0.000516491	0.0079076	0.0554158	ENSMUSG00000013033	-1	Adgrl1
-2.92277	1.75792	-5.25307	0.000330232	0.00620141	0.506003	ENSMUSG00000038379	-1	Ttk
-2.91506	1.45267	-4.282	0.00148054	0.0134505	-0.807217	ENSMUSG00000048732	-1	Klhl11
-2.90848	0.151771	-4.67603	0.000792613	0.00994318	-0.409139	ENSMUSG00000111212	-1	None
-2.90525	4.70188	-9.13366	2.80091e-06	0.000908011	5.13896	ENSMUSG00000040225	-1	Prrc2c
-2.897	0.690203	-5.12249	0.000400917	0.00681227	0.180292	ENSMUSG00000035778	-1	Ggta1
-2.8788	-0.598245	-3.56347	0.00487149	0.0267313	-1.87616	ENSMUSG00000099273	-1	None
-2.87181	2.1209	-4.3023	0.00143292	0.0132424	-0.757126	ENSMUSG00000037474	-1	Dtl
-2.85443	0.578262	-3.49203	0.00550117	0.0287411	-1.95576	ENSMUSG00000048482	-1	Bdnf
-2.84653	2.83323	-6.93474	3.35222e-05	0.00224435	2.64389	ENSMUSG00000042489	-1	Clspn
-2.84117	3.13005	-8.24224	7.21148e-06	0.00106851	4.04064	ENSMUSG00000019773	-1	Fbxo5
-2.83735	0.841651	-4.86597	0.000591042	0.00849597	-0.108553	ENSMUSG00000048661	-1	Lemd3
-2.82479	1.06215	-4.42121	0.00118439	0.0119398	-0.649515	ENSMUSG00000025969	-1	Nrp2
-2.82032	-0.651159	-4.39751	0.00123003	0.0121508	-0.793592	ENSMUSG00000044906	-1	4930503L19Rik
-2.8115	1.33895	-5.18755	0.000363879	0.00653444	0.356092	ENSMUSG00000025810	-1	Nrp1
-2.7892	0.374982	-4.35244	0.001322	0.0126769	-0.792185	ENSMUSG00000112505	-1	None
-2.78317	2.00889	-6.73174	4.33195e-05	0.00241583	2.24021	ENSMUSG00000001021	-1	S100a3
-2.77095	2.94425	-7.2893	2.16797e-05	0.00182131	3.06094	ENSMUSG00000100599	-1	1700120C14Rik
-2.76742	1.59998	-4.42327	0.00118049	0.01192	-0.611509	ENSMUSG00000058388	-1	Phtf1
-2.75739	-0.172923	-4.56366	0.000945133	0.0106846	-0.565141	ENSMUSG00000064280	-1	Ccdc146
-2.73442	1.09566	-4.92002	0.00054421	0.00811638	-0.00898246	ENSMUSG00000033439	-1	Trmt13
-2.72345	0.290738	-3.08199	0.0111426	0.0450642	-2.54822	ENSMUSG00000109536	-1	None
-2.72323	0.715906	-3.95201	0.00253878	0.0180469	-1.30413	ENSMUSG00000064061	-1	Dzip3
-2.72266	1.57142	-3.86915	0.00291313	0.0196317	-1.39574	ENSMUSG00000037347	-1	Chst7
-2.7165	2.87914	-6.29281	7.67717e-05	0.00308062	1.94551	ENSMUSG00000048154	-1	Kmt2d
-2.70991	-0.177087	-3.83389	0.00308951	0.0203064	-1.50122	ENSMUSG00000097090	-1	None
-2.70665	-0.709483	-4.0013	0.00234025	0.0171831	-1.30009	ENSMUSG00000028214	-1	Gem
-2.70449	5.35846	-8.58196	4.98429e-06	0.000986478	4.62121	ENSMUSG00000034349	-1	Smc4
-2.70172	0.916139	-4.33224	0.00136557	0.0128672	-0.781147	ENSMUSG00000069267	-1	H3c2
-2.70094	3.20908	-8.80444	3.93717e-06	0.000986478	4.60476	ENSMUSG00000037712	-1	Fermt2
-2.70051	3.07416	-8.34999	6.40622e-06	0.000986478	4.15199	ENSMUSG00000029761	-1	Cald1
-2.68779	-0.237277	-3.75729	0.00351205	0.0218289	-1.60764	ENSMUSG00000045545	-1	Krt14
-2.67994	0.0451683	-4.46855	0.00109847	0.0114724	-0.672805	ENSMUSG00000058729	-1	Lin9
-2.67426	0.563102	-3.78562	0.00334919	0.0211909	-1.54059	ENSMUSG00000032487	-1	Ptgs2
-2.67346	2.30683	-3.22021	0.00877164	0.0385562	-2.44608	ENSMUSG00000050953	-1	Gja1
-2.67102	-0.749651	-4.16588	0.00178706	0.0147949	-1.09397	ENSMUSG00000093874	-1	None
-2.66912	-0.234243	-3.48023	0.00561301	0.0291267	-1.98707	ENSMUSG00000100280	-1	None
-2.66835	0.672888	-3.17801	0.00943535	0.0404011	-2.41023	ENSMUSG00000027115	-1	Kif18a
-2.66717	0.0233516	-4.39087	0.00124314	0.0122109	-0.771651	ENSMUSG00000041406	-1	BC055324
-2.66678	0.0302519	-4.35216	0.00132259	0.0126769	-0.819771	ENSMUSG00000025235	-1	Bbs4
-2.66298	2.77297	-6.42818	6.41804e-05	0.00275692	2.07844	ENSMUSG00000007827	-1	Ankrd26
-2.66226	4.02558	-9.01344	3.16814e-06	0.000972991	4.96859	ENSMUSG00000022000	-1	Zc3h13
-2.66065	1.61126	-4.58792	0.000909761	0.0104644	-0.377001	ENSMUSG00000046111	-1	Cep295
-2.65894	4.9983	-7.77678	1.21941e-05	0.00136079	3.75241	ENSMUSG00000020994	-1	Pnn
-2.65817	0.145398	-3.00085	0.0128287	0.0493994	-2.66508	ENSMUSG00000001583	-1	Tnk1
-2.65525	-0.731495	-4.01264	0.00229691	0.0170616	-1.28755	ENSMUSG00000107460	-1	None
-2.65354	2.19955	-5.80109	0.000150228	0.00411143	1.24868	ENSMUSG00000074024	-1	4632427E13Rik
-2.64428	1.94631	-4.34329	0.00134155	0.0127505	-0.701008	ENSMUSG00000029516	-1	Cit
-2.64196	0.740589	-4.45196	0.00112781	0.0115875	-0.634911	ENSMUSG00000035274	-1	Tpbg
-2.63784	1.72273	-3.94062	0.00258712	0.0182341	-1.28779	ENSMUSG00000058006	-1	Mdn1
-2.63502	6.2373	-6.30194	7.58437e-05	0.00305333	1.89716	ENSMUSG00000112808	-1	None
-2.63338	0.564357	-3.63047	0.00434856	0.024918	-1.75822	ENSMUSG00000110120	-1	None
-2.63165	1.94828	-3.95737	0.00251636	0.0180122	-1.26324	ENSMUSG00000028068	-1	Iqgap3
-2.63129	3.48359	-6.14072	9.41591e-05	0.00347289	1.78219	ENSMUSG00000061755	-1	Bod1l
-2.63029	0.768089	-3.7501	0.00355468	0.0220161	-1.58347	ENSMUSG00000029156	-1	Sgcb
-2.6288	1.43013	-4.12565	0.00190822	0.0154552	-1.02953	ENSMUSG00000003847	-1	Nfat5
-2.62258	-0.231247	-4.51574	0.00101935	0.0111029	-0.63005	ENSMUSG00000037855	-1	Zfp365
-2.62203	0.324262	-3.26051	0.00818251	0.0369097	-2.29012	ENSMUSG00000029503	-1	P2rx2
-2.61425	1.78514	-3.90911	0.0027259	0.0188866	-1.33453	ENSMUSG00000024277	-1	Mapre2
-2.60748	-0.214846	-3.8984	0.0027748	0.0190539	-1.41717	ENSMUSG00000109565	-1	None
-2.60351	4.82062	-6.42956	6.40638e-05	0.00275692	2.12926	ENSMUSG00000028484	-1	Psip1
-2.60046	0.0268831	-3.68094	0.00399332	0.0236395	-1.70516	ENSMUSG00000085235	-1	None
-2.59364	0.603455	-3.71557	0.00376703	0.0227481	-1.63764	ENSMUSG00000017146	-1	Brca1
-2.59361	-0.747093	-3.41744	0.00624877	0.0309524	-2.08324	ENSMUSG00000039200	-1	Atf7ip2
-2.58772	3.66268	-8.47948	5.56507e-06	0.000986478	4.41121	ENSMUSG00000038252	-1	Ncapd2
-2.58615	1.93592	-5.93734	0.000124319	0.0038488	1.37924	ENSMUSG00000056602	-1	Fry
-2.58601	2.10689	-4.22121	0.00163347	0.0141134	-0.874491	ENSMUSG00000027635	-1	Dsn1
-2.58213	2.05379	-5.51667	0.000224901	0.00506499	0.88408	ENSMUSG00000006678	-1	Pola1
-2.58029	-0.269931	-4.14676	0.00184363	0.0151067	-1.09651	ENSMUSG00000026196	-1	Bard1
-2.57686	2.50365	-3.32376	0.00733831	0.0343077	-2.2832	ENSMUSG00000042390	-1	Gatad2b
-2.57682	-0.257326	-3.7398	0.0036167	0.022221	-1.63236	ENSMUSG00000037754	-1	Ppp1r16b
-2.57183	-0.255014	-3.35537	0.00695032	0.0330968	-2.16182	ENSMUSG00000031972	-1	Acta1
-2.56855	-0.779746	-3.85064	0.0030044	0.0200169	-1.50273	ENSMUSG00000084292	-1	None
-2.56599	1.63986	-4.40075	0.00122366	0.0121508	-0.636371	ENSMUSG00000072893	-1	4933439C10Rik
-2.5654	2.15057	-6.43051	6.39837e-05	0.00275692	1.97927	ENSMUSG00000039748	-1	Exo1
-2.55904	-0.281391	-3.43509	0.00606289	0.0305101	-2.05131	ENSMUSG00000097136	-1	None
-2.55649	1.49549	-3.88837	0.00282147	0.0192298	-1.36748	ENSMUSG00000105201	-1	None
-2.55003	0.50229	-4.42907	0.00116963	0.0118465	-0.681221	ENSMUSG00000061533	-1	Cep128
-2.54733	1.08218	-4.28728	0.001468	0.0134001	-0.825857	ENSMUSG00000036768	-1	Kif15
-2.54133	1.06166	-4.00642	0.00232058	0.0171692	-1.20862	ENSMUSG00000057894	-1	Zfp329
-2.54084	1.64302	-4.10506	0.00197356	0.0157378	-1.04963	ENSMUSG00000033031	-1	Cip2a
-2.53993	3.03232	-5.1316	0.000395497	0.00677626	0.428696	ENSMUSG00000074796	-1	Slc4a11
-2.53505	0.849908	-3.74743	0.00357066	0.0220486	-1.58554	ENSMUSG00000089726	-1	None
-2.52323	1.198	-4.07965	0.00205741	0.0160515	-1.10581	ENSMUSG00000051306	-1	Usp42
-2.52214	0.507518	-4.30029	0.00143754	0.0132553	-0.847653	ENSMUSG00000097011	-1	Gm4651
-2.52183	-0.264171	-3.68181	0.00398743	0.0236387	-1.71131	ENSMUSG00000085334	-1	None
-2.52029	0.482011	-3.87617	0.00287933	0.0194572	-1.41757	ENSMUSG00000020546	-1	Stxbp4
-2.51726	2.98457	-6.00958	0.000112563	0.00374061	1.59865	ENSMUSG00000058773	-1	H1f5
-2.50695	2.8676	-5.77385	0.000156072	0.00418315	1.29833	ENSMUSG00000046179	-1	E2f8
-2.50648	2.62581	-4.80463	0.000649431	0.00892089	-0.0304421	ENSMUSG00000037725	-1	Ckap2
-2.50059	0.274072	-3.35416	0.00696483	0.0331446	-2.15625	ENSMUSG00000020063	-1	Sirt1
-2.49908	1.52746	-5.00217	0.000480408	0.00759711	0.158396	ENSMUSG00000116475	-1	None
-2.49109	2.1742	-5.69369	0.000174722	0.00436593	1.12697	ENSMUSG00000036777	-1	Anln
-2.48882	-0.0424312	-3.15459	0.00982546	0.0415421	-2.44432	ENSMUSG00000020154	-1	Ptprb
-2.48102	7.96727	-7.27666	2.20137e-05	0.00182131	3.12069	ENSMUSG00000054717	-1	Hmgb2
-2.47294	3.10565	-6.99775	3.09894e-05	0.00216908	2.79769	ENSMUSG00000038872	-1	Zfhx3
-2.46999	1.85172	-4.26175	0.00152974	0.0136261	-0.81915	ENSMUSG00000032221	-1	Mns1
-2.46905	0.246929	-3.81976	0.00316331	0.0205717	-1.50544	ENSMUSG00000116083	-1	Gm5469
-2.46734	1.89189	-3.50189	0.00540956	0.0284461	-1.95735	ENSMUSG00000015880	-1	Ncapg
-2.46293	0.216467	-3.65127	0.00419837	0.024307	-1.73868	ENSMUSG00000032344	-1	Cgas
-2.46208	1.16642	-3.81692	0.00317834	0.020618	-1.47749	ENSMUSG00000039089	-1	L3mbtl3
-2.46123	0.431968	-3.83176	0.0031005	0.0203391	-1.48032	ENSMUSG00000034613	-1	Ppm1h
-2.46114	1.30797	-3.82884	0.00311567	0.0203943	-1.45595	ENSMUSG00000021597	-1	Slf1
-2.46026	1.52886	-4.4002	0.00122474	0.0121508	-0.630891	ENSMUSG00000078773	-1	Rad54b
-2.46005	0.684359	-4.20649	0.00167293	0.0142255	-0.957411	ENSMUSG00000030330	-1	Ing4
-2.4583	2.42858	-4.70272	0.00076036	0.0097061	-0.176171	ENSMUSG00000061615	-1	H2ac4
-2.4575	1.31144	-3.75793	0.00350828	0.0218276	-1.56023	ENSMUSG00000054115	-1	Skp2
-2.45685	4.53994	-8.14301	8.05067e-06	0.00113996	4.14619	ENSMUSG00000028248	-1	Pnisr
-2.45492	-0.831586	-3.30185	0.00762016	0.0350926	-2.24591	ENSMUSG00000104030	-1	None
-2.45462	2.78245	-3.54165	0.00505548	0.0273419	-1.96007	ENSMUSG00000021569	-1	Trip13
-2.45458	0.466741	-4.01359	0.00229334	0.0170595	-1.23074	ENSMUSG00000104969	-1	None
-2.4478	5.22799	-8.46137	5.67517e-06	0.000986478	4.49537	ENSMUSG00000029657	-1	Hsph1
-2.44773	1.55994	-3.35537	0.00695035	0.0330968	-2.16401	ENSMUSG00000102732	-1	None
-2.44522	2.64163	-6.11592	9.7375e-05	0.0034871	1.71527	ENSMUSG00000107304	-1	None
-2.44113	0.170018	-3.33284	0.0072246	0.0339934	-2.18791	ENSMUSG00000105434	-1	None
-2.43306	2.52793	-5.0577	0.00044182	0.00715214	0.323404	ENSMUSG00000022070	-1	Bora
-2.43216	3.07493	-4.50302	0.00104007	0.0111789	-0.485527	ENSMUSG00000025782	-1	Taf3
-2.43133	6.21417	-10.4298	8.01655e-07	0.000534834	6.39374	ENSMUSG00000006005	-1	Tpr
-2.42074	-0.346262	-4.00038	0.00234382	0.0171968	-1.29248	ENSMUSG00000032470	-1	Mras
-2.41723	3.57734	-7.72534	1.29413e-05	0.00141083	3.64448	ENSMUSG00000032555	-1	Topbp1
-2.41674	2.7269	-6.02134	0.000110765	0.00371801	1.60502	ENSMUSG00000036202	-1	Rif1
-2.41572	5.84837	-10.988	4.86664e-07	0.000499601	6.85421	ENSMUSG00000092274	-1	Neat1
-2.41402	0.930751	-4.30757	0.0014208	0.01316	-0.805584	ENSMUSG00000037426	-1	Depdc5
-2.40872	4.79518	-6.6831	4.6099e-05	0.00244782	2.45143	ENSMUSG00000095865	-1	None
-2.40769	-0.322495	-3.83447	0.00308654	0.0203064	-1.50929	ENSMUSG00000033799	-1	Tasor2
-2.40562	1.52278	-3.58148	0.00472482	0.0262303	-1.82578	ENSMUSG00000026657	-1	Frmd4a
-2.40171	1.59637	-3.61144	0.00449091	0.0254244	-1.78326	ENSMUSG00000084208	-1	None
-2.40021	11.7381	-8.05595	8.87442e-06	0.00121867	4.05626	ENSMUSG00000097971	-1	None
-2.39632	-0.335919	-3.12462	0.0103489	0.0429845	-2.48843	ENSMUSG00000094842	-1	None
-2.39493	3.66131	-5.46558	0.000242097	0.00530674	0.878931	ENSMUSG00000035726	-1	Supt16
-2.39222	-0.360105	-3.24888	0.00834828	0.0374383	-2.31362	ENSMUSG00000045349	-1	Sh2d5
-2.39183	1.00925	-4.09406	0.0020094	0.015823	-1.09183	ENSMUSG00000034329	-1	Brip1
-2.38779	-0.372639	-3.76393	0.00347318	0.0217298	-1.60679	ENSMUSG00000025912	-1	Mybl1
-2.38452	0.655648	-3.92056	0.00267461	0.0186296	-1.34794	ENSMUSG00000047757	-1	Fancb
-2.38405	1.13522	-3.78989	0.00332529	0.0211156	-1.51412	ENSMUSG00000056531	-1	Ccdc18
-2.38393	5.21939	-7.97435	9.72986e-06	0.00126171	3.97075	ENSMUSG00000021377	-1	Dek
-2.38338	0.128997	-3.26418	0.00813088	0.0367336	-2.28632	ENSMUSG00000106375	-1	None
-2.37828	1.05284	-3.86178	0.00294914	0.0198202	-1.41719	ENSMUSG00000065767	-1	None
-2.37197	-0.35259	-3.98246	0.00241416	0.0175131	-1.31638	ENSMUSG00000085006	-1	None
-2.37092	0.853767	-3.66268	0.00411823	0.0240781	-1.70494	ENSMUSG00000036036	-1	Zfp57
-2.36781	0.771788	-3.15797	0.00976808	0.041421	-2.4404	ENSMUSG00000069309	-1	H2ac22
-2.36765	-0.370327	-3.97679	0.00243687	0.0175931	-1.32526	ENSMUSG00000032258	-1	Lca5
-2.36076	3.07339	-7.33485	2.05214e-05	0.00178947	3.15716	ENSMUSG00000034160	-1	Ogt
-2.35897	-0.392758	-3.13012	0.0102507	0.0428209	-2.48134	ENSMUSG00000110088	-1	None
-2.35726	1.91334	-4.82347	0.000630873	0.00877287	-0.023271	ENSMUSG00000044340	-1	Phlpp1
-2.35445	2.23112	-4.77767	0.000676999	0.00901617	-0.0719616	ENSMUSG00000004561	-1	Mettl17
-2.35371	-0.35259	-3.1201	0.0104302	0.0431754	-2.49501	ENSMUSG00000028289	-1	Epha7
-2.35235	3.17706	-3.84034	0.00305643	0.0201997	-1.55232	ENSMUSG00000029379	-1	Cxcl3
-2.34898	2.86849	-5.85752	0.000138856	0.0040355	1.40069	ENSMUSG00000000028	-1	Cdc45
-2.34855	1.95354	-4.10657	0.0019687	0.0157202	-1.0437	ENSMUSG00000051220	-1	Ercc6l
-2.34833	-0.38643	-3.83982	0.00305907	0.0202063	-1.50666	ENSMUSG00000103593	-1	None
-2.34411	2.94513	-5.0103	0.000474546	0.00754839	0.258055	ENSMUSG00000017499	-1	Cdc6
-2.34366	2.74148	-4.62869	0.000853426	0.0101972	-0.286694	ENSMUSG00000044201	-1	Cdc25c
-2.33669	-0.394513	-3.74767	0.0035692	0.0220486	-1.62999	ENSMUSG00000024299	-1	Adamts10
-2.33669	-0.394513	-3.07066	0.0113638	0.0456323	-2.56537	ENSMUSG00000110282	-1	None
-2.33665	2.1302	-4.55125	0.000963793	0.0107631	-0.396527	ENSMUSG00000059395	-1	Nkapl
-2.33393	3.4052	-6.67076	4.68347e-05	0.00247621	2.44022	ENSMUSG00000024054	-1	Smchd1
-2.33016	-0.394513	-3.03581	0.0120726	0.0474649	-2.61473	ENSMUSG00000073062	-1	Zxdb
-2.32324	2.2006	-5.45253	0.000246711	0.00535304	0.838393	ENSMUSG00000034751	-1	Mast4
-2.31919	0.593538	-3.02203	0.0123651	0.0481708	-2.63874	ENSMUSG00000095253	-1	Zfp799
-2.31397	4.16382	-5.06465	0.000437225	0.00710975	0.260581	ENSMUSG00000029836	-1	Cbx3
-2.3113	2.04252	-4.13861	0.00186829	0.0152118	-1.0004	ENSMUSG00000091993	-1	None
-2.30856	3.85641	-6.69012	4.56863e-05	0.00243721	2.47713	ENSMUSG00000031004	-1	Mki67
-2.30176	0.395366	-3.97388	0.00244859	0.0176502	-1.28746	ENSMUSG00000062794	-1	Zfp599
-2.30057	2.76433	-3.88866	0.00282009	0.0192298	-1.42153	ENSMUSG00000025500	-1	Lmntd2
-2.29419	2.06504	-3.56702	0.00484222	0.0265826	-1.86271	ENSMUSG00000054199	-1	Gon4l
-2.292	-0.386999	-3.75053	0.00355213	0.0220114	-1.62567	ENSMUSG00000086370	-1	Ftx
-2.2723	1.82641	-3.41714	0.00625203	0.0309561	-2.08413	ENSMUSG00000037544	-1	Dlgap5
-2.27165	0.346136	-3.337	0.0071732	0.0338181	-2.1796	ENSMUSG00000020160	-1	Meis1
-2.27054	3.11234	-7.02007	3.01426e-05	0.00212214	2.82922	ENSMUSG00000026235	-1	Epha4
-2.2637	4.16898	-8.67076	4.53393e-06	0.000986478	4.66893	ENSMUSG00000024660	-1	Incenp
-2.25952	3.3562	-6.98076	3.16513e-05	0.00217233	2.80509	ENSMUSG00000015962	-1	1700016C15Rik
-2.25901	2.0849	-5.21525	0.000349226	0.0064115	0.516258	ENSMUSG00000027550	-1	Lrrcc1
-2.25473	1.90339	-5.04758	0.000448596	0.0072428	0.284768	ENSMUSG00000029414	-1	Kntc1
-2.25294	0.249931	-3.34297	0.00709994	0.0336233	-2.17231	ENSMUSG00000020275	-1	Rel
-2.25283	2.12321	-4.75624	0.000699799	0.00922014	-0.104147	ENSMUSG00000045751	-1	Mms22l
-2.24386	1.25996	-3.57849	0.00474887	0.0262884	-1.82381	ENSMUSG00000068394	-1	Cep152
-2.23868	0.944622	-3.29075	0.00776712	0.0355435	-2.24607	ENSMUSG00000052415	-1	Tchh
-2.23772	3.43245	-4.66629	0.000804741	0.00998349	-0.290975	ENSMUSG00000026193	-1	Fn1
-2.23535	-0.427167	-3.7552	0.00352438	0.0218945	-1.62213	ENSMUSG00000050288	-1	Fzd2
-2.2351	2.65964	-5.87415	0.000135685	0.0039988	1.41213	ENSMUSG00000022364	-1	Tbc1d31
-2.23341	0.528879	-3.45304	0.00587969	0.0300049	-2.01068	ENSMUSG00000090626	-1	Tex9
-2.2264	4.43464	-6.871	3.63124e-05	0.00234173	2.69414	ENSMUSG00000018474	-1	Chd3
-2.22573	2.2052	-5.37513	0.000276081	0.00571457	0.738976	ENSMUSG00000029521	-1	Chek2
-2.22418	2.93761	-6.63936	4.87633e-05	0.00251232	2.37318	ENSMUSG00000032525	-1	Nktr
-2.22376	2.15775	-4.94799	0.000521526	0.00794151	0.165073	ENSMUSG00000012443	-1	Kif11
-2.21995	4.13825	-7.31678	2.09726e-05	0.00180673	3.22599	ENSMUSG00000031229	-1	Atrx
-2.21641	3.47377	-5.17434	0.000371092	0.00655739	0.470224	ENSMUSG00000027699	-1	Ect2
-2.21425	2.11971	-5.29842	0.000308895	0.00605935	0.63493	ENSMUSG00000035293	-1	G2e3
-2.21387	2.63373	-3.87632	0.0028786	0.0194572	-1.42694	ENSMUSG00000042050	-1	Dync2i1
-2.20803	2.30422	-3.96731	0.00247533	0.0177805	-1.26665	ENSMUSG00000038943	-1	Prc1
-2.20665	3.14532	-6.1994	8.69957e-05	0.00329754	1.85082	ENSMUSG00000023940	-1	Sgo1
-2.20493	-0.458746	-3.56748	0.00483842	0.0265788	-1.87693	ENSMUSG00000087368	-1	BC065397
-2.20476	0.628407	-3.04817	0.0118163	0.0468357	-2.60175	ENSMUSG00000039801	-1	Cplane1
-2.20321	2.74484	-4.6592	0.000813687	0.010006	-0.246596	ENSMUSG00000079555	-1	Haus3
-2.20191	0.0837226	-3.41858	0.00623667	0.0309173	-2.06795	ENSMUSG00000036110	-1	Slc17a2
-2.20177	0.0711882	-3.43376	0.00607678	0.0305551	-2.04687	ENSMUSG00000044702	-1	Palb2
-2.19997	1.85906	-4.93189	0.00053446	0.00804892	0.123291	ENSMUSG00000071478	-1	H2ac7
-2.19773	5.3659	-8.5878	4.95322e-06	0.000986478	4.62887	ENSMUSG00000020914	-1	Top2a
-2.19654	2.68588	-5.2273	0.000343052	0.00635407	0.563161	ENSMUSG00000049658	-1	Bdp1
-2.19645	2.04427	-5.57659	0.000206377	0.00482885	0.979018	ENSMUSG00000039693	-1	Msantd3
-2.193	4.72495	-4.87473	0.000583168	0.00844748	-0.0797713	ENSMUSG00000046818	-1	Ddit4l
-2.19006	2.64668	-5.25403	0.000329763	0.00620141	0.599312	ENSMUSG00000026490	-1	Cdc42bpa
-2.19004	0.751329	-3.41489	0.00627619	0.0310482	-2.06338	ENSMUSG00000041147	-1	Brca2
-2.1867	-0.0275149	-3.44948	0.00591558	0.0300543	-2.02745	ENSMUSG00000037568	-1	Vash2
-2.18556	1.2477	-4.17067	0.00177318	0.0147622	-0.966382	ENSMUSG00000032113	-1	Chek1
-2.1825	0.435261	-3.28606	0.00783009	0.0357652	-2.25227	ENSMUSG00000073434	-1	Wdr90
-2.18249	0.895125	-3.64318	0.00425616	0.0245812	-1.72948	ENSMUSG00000064128	-1	Cenpj
-2.18194	2.75101	-4.12469	0.00191122	0.0154556	-1.0548	ENSMUSG00000020027	-1	Socs2
-2.1747	0.0550851	-3.24575	0.00839345	0.0375723	-2.31343	ENSMUSG00000096954	-1	None
-2.17189	0.0837226	-3.18318	0.00935124	0.0401709	-2.40254	ENSMUSG00000057335	-1	Cep170
-2.1701	0.756965	-3.55712	0.0049243	0.0268695	-1.8568	ENSMUSG00000107000	-1	None
-2.16995	-0.482933	-3.36782	0.00680345	0.0326879	-2.15163	ENSMUSG00000065818	-1	Snord35a
-2.16643	0.52755	-3.66849	0.00407804	0.0238998	-1.70317	ENSMUSG00000055240	-1	Zfp101
-2.16587	4.32159	-8.00783	9.3686e-06	0.00124099	4.0002	ENSMUSG00000031207	-1	Msn
-2.16485	0.540082	-3.59156	0.0046448	0.0259598	-1.81195	ENSMUSG00000040187	-1	Arntl2
-2.16	2.90454	-5.42065	0.000258383	0.00551975	0.829325	ENSMUSG00000032712	-1	Resf1
-2.15556	0.526023	-3.52928	0.00516299	0.0276535	-1.90099	ENSMUSG00000106229	-1	None
-2.15344	1.0009	-3.78393	0.00335869	0.0212217	-1.52413	ENSMUSG00000038241	-1	Cep250
-2.15263	-0.461575	-3.54775	0.00500333	0.0271166	-1.90391	ENSMUSG00000021253	-1	Tgfb3
-2.14302	3.27623	-5.10722	0.000410184	0.00692106	0.382876	ENSMUSG00000022962	-1	Gart
-2.13678	0.305313	-3.51829	0.00526053	0.0279089	-1.92178	ENSMUSG00000041779	-1	Tram2
-2.13586	1.34323	-4.16209	0.00179815	0.0148468	-0.972247	ENSMUSG00000034601	-1	2700049A03Rik
-2.13379	0.309329	-3.70566	0.00383044	0.0229957	-1.65896	ENSMUSG00000000276	-1	Dgke
-2.13326	2.53222	-3.05319	0.0117136	0.0466038	-2.72936	ENSMUSG00000017677	-1	Wsb1
-2.12873	0.77939	-3.6517	0.00419532	0.024307	-1.72046	ENSMUSG00000031881	-1	Cdh16
-2.12803	3.30416	-6.3131	7.4726e-05	0.00303812	2.00121	ENSMUSG00000002297	-1	Dbf4
-2.12418	-0.239835	-3.42263	0.00619352	0.0308109	-2.07135	ENSMUSG00000097578	-1	None
-2.12375	-0.229763	-3.40546	0.00637833	0.0312551	-2.09482	ENSMUSG00000039765	-1	Cc2d2a
-2.12037	-0.0460797	-3.0369	0.0120499	0.0474257	-2.61259	ENSMUSG00000031284	-1	Pak3
-2.10886	6.18992	-5.17348	0.000371568	0.00655739	0.270272	ENSMUSG00000105987	-1	AI506816
-2.10297	0.719846	-3.05295	0.0117186	0.0466038	-2.59577	ENSMUSG00000036898	-1	Zfp157
-2.10271	7.05933	-7.5584	1.57277e-05	0.0015752	3.46265	ENSMUSG00000035540	-1	Gc
-2.10082	2.74776	-4.12889	0.00189818	0.0154042	-1.04544	ENSMUSG00000036223	-1	Ska1
-2.09651	-0.485491	-3.20854	0.00895034	0.039099	-2.37297	ENSMUSG00000032640	-1	Chsy1
-2.09543	2.04316	-4.7999	0.000654176	0.00895492	-0.0459884	ENSMUSG00000036819	-1	Jmjd4
-2.09393	1.25442	-3.3846	0.00661047	0.0321494	-2.11077	ENSMUSG00000022263	-1	Trio
-2.09345	2.62678	-4.65076	0.000824482	0.0100662	-0.256955	ENSMUSG00000022610	-1	Mapk12
-2.09196	1.1664	-4.05106	0.00215624	0.0164341	-1.1365	ENSMUSG00000047443	-1	Erfe
-2.08145	3.75398	-7.33058	2.06271e-05	0.00178947	3.23238	ENSMUSG00000040433	-1	Zbtb38
-2.0803	-0.501743	-3.45483	0.00586178	0.0299632	-2.03278	ENSMUSG00000096929	-1	A330023F24Rik
-2.07953	0.504045	-3.24801	0.00836077	0.0374532	-2.30734	ENSMUSG00000037405	-1	Icam1
-2.07819	0.905181	-3.48977	0.00552248	0.0288025	-1.95296	ENSMUSG00000006720	-1	Zfp184
-2.0768	0.606927	-3.41828	0.00623985	0.0309206	-2.05974	ENSMUSG00000033904	-1	Ccp110
-2.07659	3.67027	-6.84152	3.76869e-05	0.00234477	2.65835	ENSMUSG00000001150	-1	Mcm3ap
-2.07598	2.39024	-5.06428	0.00043747	0.00710975	0.334229	ENSMUSG00000040152	-1	Thbs1
-2.0749	3.04666	-5.74111	0.000163418	0.00429341	1.26106	ENSMUSG00000002068	-1	Ccne1
-2.07283	-0.515586	-3.42224	0.0061977	0.0308109	-2.07809	ENSMUSG00000061527	-1	Krt5
-2.07265	0.512634	-3.42305	0.0061891	0.0308109	-2.05373	ENSMUSG00000034656	-1	Cacna1a
-2.07182	8.27164	-8.55846	5.11142e-06	0.000986478	4.58567	ENSMUSG00000021270	-1	Hsp90aa1
-2.07111	1.69116	-4.01727	0.00227945	0.0170036	-1.17427	ENSMUSG00000069793	-1	Slfn9
-2.07109	0.440378	-3.43169	0.00609828	0.0306287	-2.04233	ENSMUSG00000112290	-1	None
-2.07024	1.14956	-3.12403	0.0103595	0.0430127	-2.50963	ENSMUSG00000036109	-1	Mbnl3
-2.06737	3.22068	-5.70417	0.000172152	0.00433064	1.212	ENSMUSG00000003360	-1	Ddx23
-2.06483	-0.0886675	-3.21481	0.00885392	0.0388154	-2.35924	ENSMUSG00000043794	-1	None
-2.05937	2.99921	-3.36917	0.00678765	0.0326694	-2.29372	ENSMUSG00000011382	-1	Dhdh
-2.05895	1.50583	-3.40953	0.00633404	0.0311742	-2.08335	ENSMUSG00000034773	-1	Hrob
-2.05591	1.10268	-3.69339	0.00391036	0.0233503	-1.65299	ENSMUSG00000102252	-1	Snrpn
-2.0552	3.39269	-5.20439	0.000354897	0.00643884	0.50558	ENSMUSG00000108042	-1	None
-2.05123	6.21096	-5.82227	0.000145848	0.00405576	1.22098	ENSMUSG00000067367	-1	Lyar
-2.04996	1.74371	-4.15103	0.00183083	0.0150561	-0.977636	ENSMUSG00000035401	-1	Emsy
-2.04833	4.10835	-6.61101	5.05785e-05	0.00255324	2.37611	ENSMUSG00000027469	-1	Tpx2
-2.04714	2.93357	-5.63833	0.000188985	0.00459192	1.12375	ENSMUSG00000022641	-1	Bbx
-2.04606	1.85116	-3.74326	0.00359575	0.0221557	-1.59456	ENSMUSG00000023764	-1	Sfi1
-2.04466	-0.00149502	-3.41089	0.00631932	0.0311284	-2.08085	ENSMUSG00000026274	-1	Pask
-2.04139	1.89293	-4.79799	0.000656106	0.00895492	-0.05281	ENSMUSG00000034525	-1	Ice1
-2.03919	0.487893	-3.44272	0.00598432	0.0302879	-2.02569	ENSMUSG00000046591	-1	Ticrr
-2.03489	3.03015	-6.48838	5.93114e-05	0.0026764	2.20777	ENSMUSG00000032253	-1	Phip
-2.03347	1.48597	-3.2446	0.00841016	0.0376313	-2.33597	ENSMUSG00000046295	-1	Ankle1
-2.03307	-0.545919	-3.18888	0.00925955	0.0399259	-2.40189	ENSMUSG00000030276	-1	Ttll3
-2.02731	4.96477	-6.55057	5.46957e-05	0.00264234	2.26885	ENSMUSG00000035021	-1	Baz1a
-2.0222	4.13692	-7.15115	2.56467e-05	0.0019545	3.03294	ENSMUSG00000083899	-1	None
-2.02063	5.08746	-6.48137	5.98574e-05	0.00268139	2.17176	ENSMUSG00000032212	-1	Sltm
-2.0184	3.79302	-6.86616	3.65343e-05	0.00234173	2.69117	ENSMUSG00000023025	-1	Larp4
-2.01564	2.29351	-3.95308	0.00253428	0.0180469	-1.29067	ENSMUSG00000069270	-1	H2ac6
-2.01315	1.27564	-3.32188	0.007362	0.0343532	-2.20604	ENSMUSG00000079737	-1	Bfar
-2.01245	-0.288086	-3.03264	0.0121394	0.0475842	-2.61932	ENSMUSG00000048416	-1	Mlf1
-2.00848	-0.118763	-3.1465	0.009964	0.041936	-2.45653	ENSMUSG00000025453	-1	Nnt
-2.00453	5.05687	-4.84825	0.00060732	0.00861303	-0.157462	ENSMUSG00000027715	-1	Ccna2
-2.00437	0.726283	-3.83615	0.00307791	0.0202872	-1.45965	ENSMUSG00000018372	-1	Cep95
-1.99762	6.0642	-8.55283	5.14238e-06	0.000986478	4.58879	ENSMUSG00000027763	-1	Mbnl1
-1.99579	5.12921	-8.22657	7.33746e-06	0.00106851	4.24605	ENSMUSG00000007850	-1	Hnrnph1
-1.99559	1.54268	-3.72528	0.00370606	0.0225012	-1.61117	ENSMUSG00000059939	-1	9430015G10Rik
-1.99343	0.538851	-3.10135	0.0107747	0.0440537	-2.52212	ENSMUSG00000057329	-1	Bcl2
-1.99153	4.45143	-6.32691	7.33673e-05	0.00302278	2.00014	ENSMUSG00000042719	-1	Naa25
-1.98949	1.81145	-3.55917	0.00490723	0.0268437	-1.87415	ENSMUSG00000084843	-1	None
-1.98208	-0.29858	-3.14151	0.0100505	0.042199	-2.4657	ENSMUSG00000005986	-1	Ankrd13d
-1.98198	-0.563837	-3.23234	0.00858992	0.0381056	-2.34198	ENSMUSG00000031802	-1	Phxr4
-1.98027	1.0603	-3.45035	0.00590685	0.0300543	-2.01238	ENSMUSG00000092392	-1	None
-1.97958	0.722872	-3.01754	0.012462	0.0484137	-2.64956	ENSMUSG00000062727	-1	H2bc12
-1.97425	-0.304339	-3.09986	0.0108026	0.04408	-2.52447	ENSMUSG00000054737	-1	Zfp182
-1.97378	1.7684	-3.88503	0.00283718	0.01927	-1.37394	ENSMUSG00000038766	-1	Gabpb2
-1.96843	3.347	-6.69255	4.55443e-05	0.00243721	2.47266	ENSMUSG00000048327	-1	Ckap2l
-1.96795	1.5904	-3.75996	0.00349634	0.0217823	-1.55791	ENSMUSG00000037416	-1	Dmxl1
-1.96636	2.7123	-4.06284	0.00211493	0.0163142	-1.15303	ENSMUSG00000028641	-1	P3h1
-1.96535	0.405412	-3.32288	0.00734932	0.0343331	-2.19919	ENSMUSG00000034023	-1	Fancd2
-1.96406	2.52251	-3.95897	0.00250971	0.017975	-1.30792	ENSMUSG00000045027	-1	Prss22
-1.96267	1.97276	-4.09544	0.00200488	0.015823	-1.06222	ENSMUSG00000054387	-1	Mdm4
-1.96222	2.75649	-4.47984	0.00107897	0.01138	-0.519653	ENSMUSG00000024056	-1	Ndc80
-1.9621	5.53806	-6.09904	9.96319e-05	0.00352283	1.63705	ENSMUSG00000027496	-1	Aurka
-1.95935	-0.570255	-3.08757	0.0110354	0.0447629	-2.54386	ENSMUSG00000086944	-1	None
-1.95895	4.85165	-5.36947	0.000278368	0.00573447	0.644444	ENSMUSG00000019854	-1	Reps1
-1.95806	2.25616	-4.00565	0.00232353	0.0171707	-1.20772	ENSMUSG00000046057	-1	None
-1.95337	3.59668	-6.63647	4.89452e-05	0.00251232	2.41033	ENSMUSG00000082896	-1	None
-1.95016	1.43026	-3.41062	0.00632221	0.0311284	-2.08549	ENSMUSG00000028256	-1	Odf2l
-1.9496	2.84047	-5.83042	0.000144199	0.00404256	1.37367	ENSMUSG00000020492	-1	Ska2
-1.94684	5.57917	-6.59059	5.19312e-05	0.00257851	2.2919	ENSMUSG00000036572	-1	Upf3b
-1.94651	0.192913	-3.15187	0.0098718	0.0416475	-2.44704	ENSMUSG00000000441	-1	Raf1
-1.94542	2.25273	-5.01333	0.000472379	0.00754766	0.260823	ENSMUSG00000060657	-1	Marf1
-1.9439	3.08438	-4.92522	0.00053991	0.00809143	0.123938	ENSMUSG00000026037	-1	Orc2
-1.94189	-0.59417	-3.02572	0.0122861	0.0480026	-2.6308	ENSMUSG00000114104	-1	None
-1.94167	0.537613	-3.07323	0.0113133	0.0455008	-2.56345	ENSMUSG00000005907	-1	Pex1
-1.94088	2.23012	-5.23862	0.000337357	0.0062778	0.565483	ENSMUSG00000002055	-1	Spag5
-1.94052	1.33992	-3.07062	0.0113646	0.0456323	-2.59713	ENSMUSG00000031262	-1	Cenpi
-1.9404	2.13735	-4.70314	0.000759857	0.0097061	-0.176109	ENSMUSG00000101355	-1	H3c10
-1.93678	6.85321	-5.16937	0.000373847	0.00656978	0.234631	ENSMUSG00000065922	-1	None
-1.93118	2.64128	-4.82856	0.000625954	0.00873287	-0.000667012	ENSMUSG00000028702	-1	Rad54l
-1.92575	1.32064	-4.00504	0.00232586	0.0171776	-1.19465	ENSMUSG00000034218	-1	Atm
-1.92563	4.25302	-6.12736	9.58771e-05	0.00348214	1.74371	ENSMUSG00000021413	-1	Prpf4b
-1.92175	3.6223	-4.71885	0.000741544	0.00957218	-0.223685	ENSMUSG00000027323	-1	Rad51
-1.9172	4.43548	-6.79395	4.00239e-05	0.00238191	2.59513	ENSMUSG00000020608	-1	Smc6
-1.91304	3.27083	-4.67805	0.000790121	0.00992202	-0.25372	ENSMUSG00000014074	-1	Rnf168
-1.90945	4.32298	-5.69051	0.000175508	0.00437668	1.14147	ENSMUSG00000043987	-1	Cep164
-1.90686	1.42594	-3.1042	0.0107216	0.0439095	-2.5513	ENSMUSG00000037572	-1	Wdhd1
-1.90572	7.71852	-4.47177	0.00109287	0.0114482	-0.874147	ENSMUSG00000022370	-1	Mrpl13
-1.90199	3.24406	-4.2098	0.00166395	0.0142074	-0.973383	ENSMUSG00000024556	-1	Me2
-1.90043	-0.590162	-3.09119	0.0109663	0.0445708	-2.53916	ENSMUSG00000055884	-1	Fancm
-1.90043	-0.590162	-3.09119	0.0109663	0.0445708	-2.53916	ENSMUSG00000057706	-1	Mex3b
-1.89887	2.4382	-4.60772	0.000881922	0.0103753	-0.316727	ENSMUSG00000027454	-1	Gins1
-1.89423	5.73449	-5.68291	0.000177407	0.00438851	1.04052	ENSMUSG00000026918	-1	Brd3
-1.89371	2.63971	-5.30546	0.000305716	0.00600656	0.670799	ENSMUSG00000021392	-1	Nol8
-1.89339	4.46614	-5.64178	0.000188063	0.00457854	1.0589	ENSMUSG00000032254	-1	Kif23
-1.89315	1.04335	-3.22001	0.00877469	0.0385562	-2.35513	ENSMUSG00000040022	-1	Rab11fip2
-1.89004	2.42275	-4.86713	0.000589993	0.00849448	0.0582786	ENSMUSG00000031756	-1	Cenpn
-1.88477	2.66864	-4.35532	0.00131592	0.0126505	-0.703666	ENSMUSG00000029714	-1	Gigyf1
-1.88404	1.72791	-3.97601	0.00244	0.0175986	-1.23645	ENSMUSG00000044150	-1	Bclaf3
-1.88332	7.06712	-7.56284	1.56458e-05	0.0015752	3.46493	ENSMUSG00000036256	-1	Igfbp7
-1.88316	2.99743	-4.03255	0.00222285	0.0167353	-1.23481	ENSMUSG00000056342	-1	Usp34
-1.88297	3.9	-7.04827	2.91081e-05	0.00209698	2.91028	ENSMUSG00000079036	-1	Alkbh1
-1.88198	1.60032	-3.97165	0.00245766	0.0176878	-1.24168	ENSMUSG00000033222	-1	Ttf2
-1.87648	5.04783	-7.06081	2.86602e-05	0.00209698	2.90542	ENSMUSG00000024974	-1	Smc3
-1.86992	3.72157	-4.79837	0.000655722	0.00895492	-0.125259	ENSMUSG00000001521	-1	Tulp3
-1.86963	4.66099	-6.26009	8.01973e-05	0.00318085	1.89909	ENSMUSG00000020074	-1	Ccar1
-1.86636	2.36562	-3.71104	0.0037959	0.0228664	-1.68148	ENSMUSG00000026669	-1	Mcm10
-1.86543	3.60744	-6.08529	0.00010151	0.00353251	1.7102	ENSMUSG00000042606	-1	Hirip3
-1.86496	5.31246	-5.47349	0.000239345	0.00528404	0.761485	ENSMUSG00000022466	-1	Rpap3
-1.86391	1.93199	-3.74858	0.00356376	0.0220392	-1.59272	ENSMUSG00000056919	-1	Cep162
-1.8607	2.87237	-4.44382	0.0011425	0.0116611	-0.5861	ENSMUSG00000028649	-1	Macf1
-1.86036	2.52119	-4.35491	0.00131678	0.0126505	-0.700198	ENSMUSG00000037692	-1	Ahdc1
-1.85991	1.53554	-4.0407	0.00219324	0.016586	-1.13967	ENSMUSG00000070565	-1	Rasal2
-1.85988	3.59323	-6.15595	9.22411e-05	0.00342391	1.80298	ENSMUSG00000020330	-1	Hmmr
-1.85795	1.86617	-4.06959	0.00209164	0.016226	-1.10139	ENSMUSG00000035357	-1	Pdzrn3
-1.85757	1.95368	-3.63278	0.00433166	0.0248495	-1.77456	ENSMUSG00000097282	-1	None
-1.85595	4.23811	-4.83814	0.000616818	0.00864538	-0.103785	ENSMUSG00000061482	-1	H4c4
-1.85342	3.02846	-3.42941	0.00612217	0.0306515	-2.20157	ENSMUSG00000022656	-1	Nectin3
-1.85289	2.31731	-5.07261	0.000432033	0.00706801	0.345554	ENSMUSG00000085133	-1	None
-1.85236	5.57988	-5.57368	0.000207238	0.00483516	0.890599	ENSMUSG00000021711	-1	Trappc13
-1.84977	2.61788	-4.79051	0.000663714	0.00897156	-0.0554618	ENSMUSG00000035455	-1	Fignl1
-1.84954	1.10885	-3.03755	0.0120361	0.0473866	-2.63493	ENSMUSG00000030671	-1	Pde3b
-1.84678	4.49684	-3.93988	0.00259029	0.0182341	-1.56359	ENSMUSG00000032481	-1	Smarcc1
-1.84373	1.42531	-4.10045	0.00198849	0.0157938	-1.05492	ENSMUSG00000097885	-1	None
-1.83662	2.23663	-4.72925	0.000729672	0.00948185	-0.138075	ENSMUSG00000026683	-1	Nuf2
-1.8308	4.93486	-5.41458	0.00026067	0.00551975	0.701324	ENSMUSG00000025790	-1	Slco3a1
-1.82743	5.15338	-6.49946	5.84593e-05	0.00267408	2.18896	ENSMUSG00000041133	-1	Smc1a
-1.82601	0.329378	-3.08233	0.0111361	0.0450529	-2.54823	ENSMUSG00000029130	-1	Rnf32
-1.82425	3.69369	-6.35572	7.06183e-05	0.00292911	2.05876	ENSMUSG00000039842	-1	Mcph1
-1.82184	3.24088	-4.00157	0.00233919	0.0171831	-1.31405	ENSMUSG00000057133	-1	Chd6
-1.8217	1.18527	-3.43097	0.0061058	0.0306325	-2.04417	ENSMUSG00000051235	-1	Gen1
-1.81935	0.78081	-3.00188	0.0128059	0.0493603	-2.67803	ENSMUSG00000080316	-1	Spaca6
-1.81877	5.21354	-5.64575	0.000187003	0.0045708	1.01461	ENSMUSG00000020863	-1	Luc7l3
-1.81684	5.57535	-6.24445	8.18928e-05	0.00320266	1.83018	ENSMUSG00000028832	-1	Stmn1
-1.81647	4.34682	-7.22285	2.34982e-05	0.00189199	3.11655	ENSMUSG00000001767	-1	Crnkl1
-1.8156	4.14346	-5.69635	0.000174066	0.00435837	1.15827	ENSMUSG00000002748	-1	Baz1b
-1.81465	2.52134	-4.05525	0.00214145	0.0164058	-1.15401	ENSMUSG00000018537	-1	Pcgf2
-1.8144	2.38748	-4.84073	0.000614365	0.00864538	0.020862	ENSMUSG00000030346	-1	Rad51ap1
-1.81037	1.5336	-3.84972	0.00300901	0.0200283	-1.42347	ENSMUSG00000079109	-1	Pms2
-1.8101	2.26965	-4.02521	0.00224985	0.0168588	-1.183	ENSMUSG00000034311	-1	Kif4
-1.80874	2.17497	-5.0728	0.000431905	0.00706801	0.342279	ENSMUSG00000051329	-1	Nup160
-1.80827	2.51983	-3.73978	0.0036168	0.022221	-1.66871	ENSMUSG00000105601	-1	None
-1.80677	2.27445	-5.09211	0.00041957	0.00698981	0.372466	ENSMUSG00000025986	-1	Slc39a10
-1.8056	4.71289	-5.55076	0.000214154	0.00492728	0.91276	ENSMUSG00000041859	-1	Mcm3
-1.80425	4.53117	-4.52897	0.000998263	0.0109507	-0.619477	ENSMUSG00000005470	-1	Asf1b
-1.79914	3.17412	-4.05772	0.00213275	0.0163697	-1.21783	ENSMUSG00000022385	-1	Gtse1
-1.79571	2.68156	-4.17	0.00177512	0.0147622	-0.987867	ENSMUSG00000094017	-1	None
-1.79541	3.5587	-5.13174	0.000395415	0.00677626	0.388993	ENSMUSG00000039219	-1	Arid4b
-1.79513	4.72755	-6.02562	0.000110117	0.00370639	1.57448	ENSMUSG00000039385	-1	Cdh6
-1.79276	5.36828	-7.45545	1.77651e-05	0.00169717	3.36982	ENSMUSG00000020290	-1	Xpo1
-1.78995	1.94583	-3.95242	0.00253705	0.0180469	-1.28188	ENSMUSG00000022885	-1	St6gal1
-1.78948	3.22077	-4.09435	0.00200844	0.015823	-1.1614	ENSMUSG00000048922	-1	Cdca2
-1.78882	3.38169	-4.60618	0.000884055	0.0103759	-0.387486	ENSMUSG00000046341	-1	None
-1.78855	1.85121	-3.62911	0.00435864	0.0249624	-1.77524	ENSMUSG00000050555	-1	Hyls1
-1.78837	3.28237	-6.14278	9.38971e-05	0.00347289	1.78781	ENSMUSG00000021714	-1	Cenpk
-1.78663	10.6586	-5.34099	0.000290202	0.00586065	0.527827	ENSMUSG00000029304	-1	Spp1
-1.78218	4.04277	-6.50788	5.78208e-05	0.00267408	2.24427	ENSMUSG00000001228	-1	Uhrf1
-1.78068	1.40351	-3.34103	0.00712368	0.0336748	-2.19193	ENSMUSG00000053580	-1	Tanc2
-1.77927	3.06727	-5.67338	0.000179817	0.0044392	1.17084	ENSMUSG00000046201	-1	Scaf8
-1.77781	2.05185	-3.94962	0.00254883	0.0180628	-1.29056	ENSMUSG00000028282	-1	Casp8ap2
-1.77541	6.67734	-6.49782	5.85847e-05	0.00267408	2.13019	ENSMUSG00000010608	-1	Rbm25
-1.77433	6.01337	-5.83237	0.000143806	0.00404256	1.23653	ENSMUSG00000040204	-1	Pclaf
-1.77231	3.19878	-4.88908	0.000570516	0.00836582	0.0581954	ENSMUSG00000028678	-1	Kif2c
-1.77178	2.08893	-4.03318	0.00222053	0.0167314	-1.16542	ENSMUSG00000110194	-1	Gm7192
-1.77127	7.65878	-4.89009	0.000569639	0.00836582	-0.209036	ENSMUSG00000020358	-1	Hnrnpab
-1.77069	1.98453	-4.37679	0.00127143	0.0123621	-0.648051	ENSMUSG00000039994	-1	Timeless
-1.77022	1.32596	-3.35902	0.00690699	0.0329795	-2.1564	ENSMUSG00000032251	-1	Irak1bp1
-1.76661	0.619428	-3.29109	0.00776263	0.0355435	-2.24454	ENSMUSG00000104701	-1	None
-1.76358	2.06634	-3.62772	0.00436887	0.0249914	-1.79163	ENSMUSG00000040738	-1	Ints8
-1.76292	1.40978	-3.6824	0.0039835	0.0236267	-1.67181	ENSMUSG00000007908	-1	Hmgcll1
-1.76258	5.1613	-6.6228	4.98152e-05	0.00253301	2.34805	ENSMUSG00000022033	-1	Pbk
-1.75459	2.59093	-3.702	0.00385412	0.0231041	-1.73542	ENSMUSG00000037286	-1	Stag1
-1.75315	5.05725	-4.22679	0.00161876	0.0140532	-1.15674	ENSMUSG00000053931	-1	Cnn3
-1.75258	1.88115	-3.68363	0.00397526	0.0236006	-1.69529	ENSMUSG00000052539	-1	Magi3
-1.74915	1.60064	-3.36173	0.00687496	0.0328903	-2.17066	ENSMUSG00000047248	-1	C2cd3
-1.74907	2.68554	-5.13902	0.000391145	0.00673918	0.43902	ENSMUSG00000025959	-1	Klf7
-1.74762	2.19419	-4.50854	0.00103102	0.0111472	-0.456905	ENSMUSG00000057110	-1	Cntrl
-1.74686	1.53822	-3.82609	0.00313004	0.0204329	-1.45768	ENSMUSG00000047766	-1	Lrrc49
-1.74639	1.25413	-3.1872	0.00928655	0.0399978	-2.41896	ENSMUSG00000039055	-1	Eme1
-1.74524	2.23408	-3.75947	0.00349924	0.0217823	-1.59571	ENSMUSG00000022194	-1	Pabpn1
-1.74357	3.6476	-6.07627	0.000102764	0.00355602	1.69501	ENSMUSG00000047044	-1	D030056L22Rik
-1.73966	3.73081	-5.78376	0.000153917	0.00416211	1.29934	ENSMUSG00000027677	-1	Ttc14
-1.73951	6.45255	-4.89473	0.000565608	0.00836582	-0.179942	ENSMUSG00000026020	-1	Nop58
-1.73227	3.32604	-4.63019	0.000851432	0.0101833	-0.338966	ENSMUSG00000035683	-1	Melk
-1.73175	1.9984	-3.20781	0.00896155	0.0391008	-2.44041	ENSMUSG00000022911	-1	Arl13b
-1.72934	1.33319	-3.07344	0.0113092	0.0455008	-2.60536	ENSMUSG00000021245	-1	Mlh3
-1.72779	1.52628	-3.18672	0.00929422	0.0399978	-2.43287	ENSMUSG00000071855	-1	Ccdc112
-1.72696	4.33925	-6.40124	6.64965e-05	0.00281502	2.0946	ENSMUSG00000025757	-1	Hspa4l
-1.72621	3.31988	-5.87757	0.00013504	0.0039988	1.44076	ENSMUSG00000039210	-1	Gpatch2
-1.72598	8.35028	-5.8971	0.000131433	0.00394909	1.29399	ENSMUSG00000051439	-1	Cd14
-1.72169	2.2841	-3.71371	0.00377884	0.0227971	-1.67238	ENSMUSG00000022325	-1	Pop1
-1.72008	4.6179	-4.9914	0.000488303	0.00764542	0.0883687	ENSMUSG00000014329	-1	Bicc1
-1.71931	1.34127	-3.49025	0.00551791	0.0287908	-1.9601	ENSMUSG00000031540	-1	Kat6a
-1.71842	3.89237	-4.40077	0.00122364	0.0121508	-0.759303	ENSMUSG00000024613	-1	Tcof1
-1.71596	5.08683	-8.42465	5.90565e-06	0.000986478	4.45752	ENSMUSG00000027331	-1	Knstrn
-1.71556	1.22864	-3.14428	0.0100023	0.0420532	-2.48044	ENSMUSG00000028957	-1	Per3
-1.71536	3.23811	-3.60849	0.00451339	0.0255028	-1.95182	ENSMUSG00000023018	-1	Smarcd1
-1.71431	2.35923	-4.17787	0.00175255	0.0146625	-0.959237	ENSMUSG00000027201	-1	Myef2
-1.71002	3.47864	-3.19934	0.00909376	0.0394736	-2.66238	ENSMUSG00000030630	-1	Fah
-1.70939	3.5801	-4.22165	0.00163228	0.0141134	-1.00125	ENSMUSG00000107092	-1	None
-1.70939	1.60873	-3.37877	0.00667681	0.0323189	-2.14437	ENSMUSG00000081671	-1	None
-1.70908	1.40064	-3.45968	0.00581341	0.0298263	-2.00979	ENSMUSG00000048285	-1	Frmd6
-1.70858	5.27105	-3.47914	0.00562346	0.029146	-2.43026	ENSMUSG00000037364	-1	Srrt
-1.7045	9.92567	-8.63723	4.69858e-06	0.000986478	4.67531	ENSMUSG00000094777	-1	H2ac24
-1.7043	3.03674	-4.32343	0.00138503	0.0129849	-0.793531	ENSMUSG00000024691	-1	Fam111a
-1.70285	3.54175	-3.5141	0.00529814	0.028036	-2.1525	ENSMUSG00000029701	-1	Rbm28
-1.69923	7.47317	-8.38196	6.18645e-06	0.000986478	4.3939	ENSMUSG00000094248	-1	H2ac23
-1.69867	4.66859	-6.00145	0.000113824	0.00374432	1.54571	ENSMUSG00000029910	-1	Mad2l1
-1.6981	5.55812	-5.83448	0.000143385	0.00404256	1.26148	ENSMUSG00000018501	-1	Ncor1
-1.69798	3.08241	-4.45031	0.00113077	0.0115986	-0.594773	ENSMUSG00000033909	-1	Usp36
-1.69769	2.38715	-4.31965	0.00139345	0.0130341	-0.750008	ENSMUSG00000113450	-1	Zfp935
-1.69525	1.70648	-3.81081	0.00321092	0.020688	-1.48689	ENSMUSG00000011254	-1	Thg1l
-1.69464	2.82482	-4.28946	0.00146286	0.0133735	-0.828886	ENSMUSG00000025758	-1	Plk4
-1.69395	1.02613	-3.43264	0.00608836	0.0306008	-2.03829	ENSMUSG00000035365	-1	Parpbp
-1.69247	6.73184	-5.31431	0.00030177	0.00599324	0.453553	ENSMUSG00000030079	-1	Ruvbl1
-1.69155	1.71414	-3.41319	0.00629448	0.0310771	-2.09878	ENSMUSG00000021552	-1	Gkap1
-1.69002	2.87499	-4.31288	0.00140873	0.0131172	-0.793273	ENSMUSG00000035623	-1	Rsf1
-1.68933	1.70583	-3.72497	0.00370797	0.0225017	-1.61875	ENSMUSG00000004768	-1	Rab23
-1.68405	2.04403	-4.3982	0.00122867	0.0121508	-0.617477	ENSMUSG00000057551	-1	Zfp317
-1.68224	4.18239	-4.22694	0.00161836	0.0140532	-1.06611	ENSMUSG00000030521	-1	Mphosph10
-1.68101	5.8363	-5.62154	0.000193556	0.00466976	0.940629	ENSMUSG00000070544	-1	Top1
-1.67768	2.28173	-3.99325	0.00237155	0.0173075	-1.24418	ENSMUSG00000044934	-1	Zfp367
-1.67476	2.63615	-3.49195	0.00550191	0.0287411	-2.07423	ENSMUSG00000082674	-1	Gm11914
-1.67465	3.73574	-4.83807	0.000616876	0.00864538	-0.0639094	ENSMUSG00000020954	-1	Strn3
-1.6708	5.48111	-5.92356	0.000126708	0.0038722	1.38981	ENSMUSG00000021500	-1	Ddx46
-1.67016	4.19864	-5.71158	0.000170363	0.00433064	1.17254	ENSMUSG00000001911	-1	Nfix
-1.66726	6.4974	-6.05557	0.000105704	0.00362498	1.52983	ENSMUSG00000045991	-1	Onecut2
-1.66408	3.35923	-4.79362	0.000660544	0.00897156	-0.101041	ENSMUSG00000029670	-1	Ing3
-1.66368	3.14292	-4.65237	0.000822407	0.0100588	-0.293485	ENSMUSG00000021958	-1	Pinx1
-1.66258	4.82204	-4.09963	0.00199116	0.0158045	-1.34436	ENSMUSG00000021288	-1	Klc1
-1.66057	2.04115	-3.11067	0.010602	0.0435936	-2.633	ENSMUSG00000056268	-1	Dennd1b
-1.65863	5.69197	-6.50367	5.81392e-05	0.00267408	2.1678	ENSMUSG00000001642	-1	Akr1b3
-1.65618	2.58061	-4.27997	0.00148542	0.0134638	-0.821608	ENSMUSG00000003119	-1	Cdk12
-1.65463	5.3725	-8.41029	5.99854e-06	0.000986478	4.4414	ENSMUSG00000029730	-1	Mcm7
-1.65316	2.80368	-4.48315	0.00107332	0.01137	-0.526739	ENSMUSG00000030180	-1	Kdm5a
-1.65138	3.5322	-4.36662	0.0012923	0.0125058	-0.779047	ENSMUSG00000037475	-1	Thoc2
-1.65127	2.58133	-4.26744	0.00151576	0.0135801	-0.836807	ENSMUSG00000042616	-1	Oscp1
-1.6496	3.22231	-4.08698	0.00203283	0.0159201	-1.17734	ENSMUSG00000039347	-1	Atp6v0e2
-1.6495	2.89393	-4.0845	0.0020411	0.0159748	-1.15493	ENSMUSG00000070167	-1	Snora57
-1.64702	3.8232	-5.2536	0.000329975	0.00620141	0.545178	ENSMUSG00000035378	-1	Shq1
-1.64119	1.37355	-3.52103	0.00523605	0.0278149	-1.91635	ENSMUSG00000030641	-1	Ddias
-1.64048	3.12225	-4.27684	0.00149294	0.0134638	-0.873186	ENSMUSG00000035818	-1	Plekhs1
-1.6394	2.41033	-4.8494	0.000606246	0.00861303	0.0324302	ENSMUSG00000069910	-1	Spdl1
-1.63837	3.80083	-3.13667	0.010135	0.0424527	-2.82211	ENSMUSG00000025047	-1	Pdcd11
-1.63792	3.81779	-4.46745	0.0011004	0.0114724	-0.642994	ENSMUSG00000006307	-1	Kmt2b
-1.63787	2.16633	-4.37751	0.00126998	0.0123621	-0.650663	ENSMUSG00000037784	-1	Dzip1l
-1.63777	1.31045	-3.60589	0.00453334	0.0255589	-1.78597	ENSMUSG00000025245	-1	Lztfl1
-1.63708	2.81646	-4.47198	0.00109251	0.0114482	-0.544034	ENSMUSG00000018068	-1	Ints2
-1.63689	5.58553	-6.37207	6.91066e-05	0.00290554	1.99761	ENSMUSG00000040274	-1	Cdk6
-1.63618	4.98297	-4.2737	0.00150052	0.0135025	-1.07624	ENSMUSG00000022185	-1	Acin1
-1.6346	7.01322	-5.42767	0.000255762	0.00549867	0.615931	ENSMUSG00000028044	-1	Cks1b
-1.63411	2.48135	-3.92042	0.0026752	0.0186296	-1.36625	ENSMUSG00000106943	-1	Dancr
-1.63304	4.12675	-4.77895	0.000675658	0.00901617	-0.196545	ENSMUSG00000022673	-1	Mcm4
-1.63225	2.57951	-4.14367	0.00185292	0.0151467	-1.02678	ENSMUSG00000019303	-1	Psmc3ip
-1.63205	3.06615	-4.66882	0.000801568	0.00996793	-0.262864	ENSMUSG00000024791	-1	Cdca5
-1.63129	4.53071	-7.16951	2.5077e-05	0.00194865	3.04864	ENSMUSG00000059495	-1	Arhgef12
-1.63045	3.18707	-4.06837	0.00209581	0.0162379	-1.2113	ENSMUSG00000073664	-1	Nbeal1
-1.63041	3.5626	-5.17884	0.000368618	0.00655739	0.450452	ENSMUSG00000035232	-1	Pdk3
-1.62945	3.68534	-4.86449	0.000592387	0.00850538	-0.0207518	ENSMUSG00000042426	-1	Dhx29
-1.62675	0.87847	-3.25321	0.0082861	0.0372642	-2.30376	ENSMUSG00000097793	-1	None
-1.62667	4.65996	-4.29837	0.001442	0.0132765	-1.00736	ENSMUSG00000028884	-1	Rpa2
-1.62592	4.75775	-7.19746	2.4236e-05	0.00193872	3.07715	ENSMUSG00000052707	-1	Tnrc6a
-1.62579	1.61939	-3.40815	0.00634896	0.0311996	-2.10281	ENSMUSG00000029438	-1	Bcl7a
-1.62558	3.32477	-4.92328	0.000541514	0.00809449	0.0947619	ENSMUSG00000022020	-1	Naa16
-1.6255	2.67742	-4.27731	0.00149181	0.0134638	-0.829777	ENSMUSG00000039470	-1	Zdhhc2
-1.62374	1.65464	-3.51618	0.00527945	0.0279972	-1.93752	ENSMUSG00000032743	-1	Katnip
-1.62314	3.0245	-3.9817	0.00241718	0.0175131	-1.33376	ENSMUSG00000013629	-1	Cad
-1.62176	3.88781	-4.2182	0.00164146	0.0141134	-1.04976	ENSMUSG00000021608	-1	Lpcat1
-1.6216	3.40396	-5.30849	0.000304363	0.00599324	0.652227	ENSMUSG00000028224	-1	Nbn
-1.62114	3.23642	-4.36674	0.00129206	0.0125058	-0.744673	ENSMUSG00000029249	-1	Rest
-1.6205	8.72854	-6.40699	6.5995e-05	0.00280366	2.00067	ENSMUSG00000026234	-1	Ncl
-1.61979	2.81042	-4.70142	0.000761896	0.0097061	-0.198816	ENSMUSG00000031617	-1	Tmem184c
-1.61917	2.86705	-3.68123	0.00399136	0.0236392	-1.79645	ENSMUSG00000069272	-1	H2ac8
-1.61875	2.25072	-4.54781	0.000969031	0.0107896	-0.402574	ENSMUSG00000062078	-1	Qk
-1.61802	2.44694	-3.81574	0.00318458	0.0206201	-1.52734	ENSMUSG00000078134	-1	Srsf3-ps
-1.6177	1.98367	-3.14879	0.00992451	0.0418126	-2.55256	ENSMUSG00000039607	-1	Rbms3
-1.61706	3.86818	-4.83502	0.000619779	0.0086762	-0.0864129	ENSMUSG00000066406	-1	Akap13
-1.61681	4.20032	-4.59373	0.000901498	0.0104352	-0.489468	ENSMUSG00000029004	-1	Kmt2e
-1.61571	3.4233	-4.41291	0.00120017	0.012036	-0.691087	ENSMUSG00000020380	-1	Rad50
-1.61546	2.67862	-3.87236	0.00289764	0.0195595	-1.46416	ENSMUSG00000055612	-1	Cdca7
-1.61474	2.25115	-4.11807	0.00193203	0.0155344	-1.04812	ENSMUSG00000087213	-1	2810408I11Rik
-1.61466	1.8907	-3.8607	0.00295441	0.0198232	-1.42005	ENSMUSG00000060550	-1	H2-Q7
-1.6132	4.58883	-5.5651	0.000209797	0.00486164	0.936043	ENSMUSG00000005233	-1	Spc25
-1.61279	1.83908	-3.62655	0.0043775	0.0250219	-1.7827	ENSMUSG00000036667	-1	Tcaf1
-1.60801	4.9054	-6.04697	0.000106952	0.00362959	1.59254	ENSMUSG00000055065	-1	Ddx17
-1.60719	4.79556	-6.81086	3.91757e-05	0.00238191	2.60039	ENSMUSG00000066036	-1	Ubr4
-1.60552	3.34941	-5.83209	0.000143864	0.00404256	1.37791	ENSMUSG00000041238	-1	Rbbp8
-1.60483	1.63548	-3.32199	0.00736068	0.0343532	-2.24682	ENSMUSG00000053600	-1	Zfp472
-1.60448	3.91473	-3.8006	0.00326623	0.0209256	-1.74975	ENSMUSG00000022952	-1	Runx1
-1.6043	3.76717	-5.75244	0.000160834	0.00426089	1.25351	ENSMUSG00000028576	-1	Ift74
-1.60342	4.63775	-6.00027	0.000114008	0.00374432	1.54436	ENSMUSG00000025925	-1	Terf1
-1.60293	6.03261	-6.78346	4.05602e-05	0.00239134	2.5181	ENSMUSG00000102145	-1	None
-1.60243	2.74262	-4.54155	0.000978648	0.010832	-0.43446	ENSMUSG00000028233	-1	Tgs1
-1.60209	4.89195	-4.39475	0.00123545	0.0121756	-0.876344	ENSMUSG00000005410	-1	Mcm5
-1.60145	1.07381	-3.17206	0.00953284	0.0406872	-2.43255	ENSMUSG00000038685	-1	Rtel1
-1.60133	4.86569	-5.9388	0.000124068	0.0038488	1.44315	ENSMUSG00000040407	-1	Akap9
-1.60069	0.971035	-3.03072	0.0121797	0.0476779	-2.64213	ENSMUSG00000039117	-1	Taf4
-1.60033	1.98893	-3.57341	0.00479	0.0264254	-1.87935	ENSMUSG00000042284	-1	Itga1
-1.59934	4.42393	-5.6005	0.000199448	0.00473411	0.99887	ENSMUSG00000079184	-1	Mphosph8
-1.5985	5.36977	-5.7154	0.000169445	0.00433064	1.10032	ENSMUSG00000095041	-1	None
-1.59472	4.7103	-5.24204	0.000335656	0.0062778	0.453843	ENSMUSG00000030677	-1	Kif22
-1.59383	2.22548	-3.89118	0.0028083	0.0191983	-1.39875	ENSMUSG00000025816	-1	Sec61a2
-1.58782	1.81738	-3.48651	0.00555326	0.0289262	-2.00073	ENSMUSG00000026556	-1	Vangl2
-1.58761	3.49459	-4.4831	0.00107341	0.01137	-0.590375	ENSMUSG00000010554	-1	Mettl16
-1.58568	3.42319	-5.70462	0.000172043	0.00433064	1.20284	ENSMUSG00000054611	-1	Kdm2a
-1.58032	2.37818	-4.31669	0.00140012	0.0130667	-0.754987	ENSMUSG00000002428	-1	Hltf
-1.57984	2.0594	-3.14511	0.009988	0.0420226	-2.55817	ENSMUSG00000033964	-1	Zbtb41
-1.57939	1.7888	-3.00432	0.0127515	0.0492125	-2.75167	ENSMUSG00000016984	-1	Etaa1
-1.57768	5.43895	-4.75277	0.000703569	0.0092309	-0.351127	ENSMUSG00000032218	-1	Ccnb2
-1.57739	2.36082	-3.85946	0.00296057	0.0198432	-1.45282	ENSMUSG00000020899	-1	Pfas
-1.57553	3.08068	-4.29982	0.00143864	0.0132555	-0.836405	ENSMUSG00000034647	-1	Ankrd12
-1.57399	2.3733	-3.31579	0.00743949	0.0344927	-2.3219	ENSMUSG00000004085	-1	Map3k20
-1.57196	2.66163	-3.68	0.00399966	0.0236543	-1.77563	ENSMUSG00000071337	-1	Tia1
-1.57139	4.29517	-3.73383	0.00365318	0.0222798	-1.89529	ENSMUSG00000031821	-1	Gins2
-1.57121	7.03928	-6.24596	8.17277e-05	0.00320266	1.78181	ENSMUSG00000001403	-1	Ube2c
-1.56895	6.03241	-6.40692	6.60007e-05	0.00280366	2.02329	ENSMUSG00000032050	-1	Rdx
-1.56888	1.69771	-3.20283	0.009039	0.0392938	-2.43229	ENSMUSG00000021965	-1	Ska3
-1.56821	2.63458	-3.7092	0.00380763	0.0229258	-1.71995	ENSMUSG00000029469	-1	Ift81
-1.56772	6.61847	-4.76909	0.00068603	0.00909498	-0.386966	ENSMUSG00000027203	-1	Dut
-1.56421	1.74966	-3.52355	0.00521365	0.0278077	-1.93722	ENSMUSG00000019878	-1	Hsf2
-1.564	2.42462	-4.02658	0.00224481	0.0168313	-1.20578	ENSMUSG00000024943	-1	Smc5
-1.55686	4.86957	-5.96637	0.000119444	0.00379234	1.482	ENSMUSG00000021843	-1	Ktn1
-1.55583	2.0137	-3.55603	0.00493343	0.0269035	-1.90567	ENSMUSG00000020288	-1	Ahsa2
-1.55562	4.6218	-6.63801	4.88486e-05	0.00251232	2.38772	ENSMUSG00000027881	-1	Prpf38b
-1.55557	3.15769	-4.33087	0.00136856	0.0128697	-0.799096	ENSMUSG00000004642	-1	Slbp
-1.55545	4.76019	-6.52272	5.67134e-05	0.00267408	2.23213	ENSMUSG00000030067	-1	Foxp1
-1.5547	2.3773	-3.6095	0.00450572	0.0254848	-1.85463	ENSMUSG00000079003	-1	Samd1
-1.55436	2.3826	-4.10071	0.00198764	0.0157938	-1.0863	ENSMUSG00000059994	-1	Fcrl1
-1.55172	4.86398	-6.71358	4.43355e-05	0.00242077	2.4731	ENSMUSG00000031715	-1	Smarca5
-1.55164	3.20906	-3.52351	0.00521397	0.0278077	-2.09902	ENSMUSG00000026134	-1	Prim2
-1.55153	5.58991	-4.29017	0.00146118	0.0133732	-1.10407	ENSMUSG00000026740	-1	Dnajc1
-1.55085	6.31082	-4.88535	0.000573776	0.00837741	-0.193926	ENSMUSG00000063511	-1	Snrnp70
-1.5502	4.28069	-4.54669	0.000970749	0.0107896	-0.570924	ENSMUSG00000022684	-1	Bfar
-1.54902	4.965	-5.10626	0.00041077	0.00692106	0.231265	ENSMUSG00000029817	-1	Tra2a
-1.54884	2.95184	-4.04743	0.00216913	0.0164948	-1.22734	ENSMUSG00000022322	-1	Shcbp1
-1.5454	5.78966	-5.58189	0.000204819	0.00480603	0.880091	ENSMUSG00000032621	-1	Srek1
-1.54496	1.27723	-3.2632	0.00814459	0.036779	-2.30975	ENSMUSG00000055923	-1	Aasdh
-1.54354	2.49186	-4.4287	0.00117032	0.0118465	-0.592868	ENSMUSG00000026622	-1	Nek2
-1.54353	4.02423	-5.26177	0.00032602	0.00618835	0.533804	ENSMUSG00000038039	-1	Gcc2
-1.54258	6.51842	-5.99015	0.000115602	0.00375066	1.43667	ENSMUSG00000039218	-1	Srrm2
-1.54212	5.59327	-5.07535	0.000430256	0.00705768	0.13857	ENSMUSG00000068882	-1	Ssb
-1.54041	1.70579	-3.38146	0.00664616	0.0322687	-2.15874	ENSMUSG00000053477	-1	Tcf4
-1.53721	2.63324	-4.59372	0.000901508	0.0104352	-0.35277	ENSMUSG00000034610	-1	Tut4
-1.53623	4.62313	-5.83191	0.0001439	0.00404256	1.30792	ENSMUSG00000089987	-1	None
-1.53537	1.63542	-3.77728	0.00339629	0.0213901	-1.53763	ENSMUSG00000062901	-1	Klhl24
-1.53329	5.18746	-3.28492	0.00784546	0.0357914	-2.75993	ENSMUSG00000034807	-1	Colgalt1
-1.52871	6.82035	-7.25551	2.25846e-05	0.00184251	3.09269	ENSMUSG00000028394	-1	Pole3
-1.52441	5.3554	-5.23136	0.000340999	0.00633073	0.389788	ENSMUSG00000020075	-1	Ddx21
-1.52418	4.67608	-6.18737	8.84152e-05	0.00333085	1.79421	ENSMUSG00000021835	-1	Bmp4
-1.52406	2.99798	-4.92774	0.000537849	0.00807675	0.118884	ENSMUSG00000005370	-1	Msh6
-1.52356	5.16414	-6.83272	3.81077e-05	0.00235904	2.61132	ENSMUSG00000056394	-1	Lig1
-1.52328	2.20815	-3.51542	0.00528627	0.0280093	-1.99747	ENSMUSG00000030254	-1	Rad18
-1.52012	3.84722	-3.00013	0.0128447	0.0494172	-3.09744	ENSMUSG00000051022	-1	Hs3st1
-1.5187	4.27863	-4.0232	0.00225733	0.0168862	-1.42249	ENSMUSG00000051627	-1	H1f4
-1.5172	4.59795	-5.84207	0.000141875	0.00404256	1.32423	ENSMUSG00000030551	-1	Nr2f2
-1.51673	3.78843	-5.41557	0.000260294	0.00551975	0.77364	ENSMUSG00000038538	-1	Ubn2
-1.51401	1.80501	-3.40606	0.00637181	0.0312551	-2.12637	ENSMUSG00000081205	-1	None
-1.514	1.76792	-3.63643	0.00430496	0.0247689	-1.76146	ENSMUSG00000039233	-1	Tbce
-1.51241	2.53906	-3.96032	0.00250412	0.017955	-1.31895	ENSMUSG00000066798	-1	Zbtb6
-1.51208	2.8171	-4.49594	0.00105179	0.0112182	-0.51251	ENSMUSG00000078671	-1	Chd2
-1.51151	2.10772	-3.5509	0.00497667	0.0270316	-1.92253	ENSMUSG00000043065	-1	Spice1
-1.51147	4.94678	-5.46897	0.000240912	0.00529331	0.769168	ENSMUSG00000031370	-1	Zrsr2
-1.51003	5.05482	-6.96631	3.22261e-05	0.00218463	2.78353	ENSMUSG00000037608	-1	Bclaf1
-1.50856	3.94428	-5.8238	0.000145537	0.00405576	1.3383	ENSMUSG00000039671	-1	Zmynd8
-1.50821	0.810659	-3.00294	0.0127822	0.0493154	-2.67782	ENSMUSG00000090386	-1	Mir99ahg
-1.5077	1.26107	-3.21185	0.00889931	0.0389626	-2.38432	ENSMUSG00000058809	-1	None
-1.5077	2.98395	-4.19387	0.00170755	0.0144077	-1.00066	ENSMUSG00000033808	-1	Tmem87a
-1.50397	1.77038	-3.75248	0.00354054	0.0219599	-1.58211	ENSMUSG00000002486	-1	Tchp
-1.50383	2.6626	-4.39044	0.00124399	0.0122109	-0.664086	ENSMUSG00000009741	-1	Ubp1
-1.50323	4.42661	-5.29232	0.000311678	0.00606492	0.548418	ENSMUSG00000036499	-1	Eea1
-1.50276	5.55138	-7.45443	1.77868e-05	0.00169717	3.36057	ENSMUSG00000042133	-1	Ppig
-1.50272	4.67387	-6.77204	4.1153e-05	0.00239134	2.55392	ENSMUSG00000018481	-1	Appbp2
-1.50117	1.82825	-3.27004	0.00804915	0.0364684	-2.34441	ENSMUSG00000046230	-1	Vps13a
-1.49878	2.60113	-4.38291	0.00125905	0.0123124	-0.667135	ENSMUSG00000026492	-1	Tfb2m
-1.49765	3.79238	-4.67318	0.000796134	0.00995693	-0.332052	ENSMUSG00000024290	-1	Rock1
-1.49614	4.40763	-4.87885	0.000579508	0.00842559	-0.0711294	ENSMUSG00000033004	-1	Mycbp2
-1.49593	2.58351	-3.0738	0.0113022	0.0455008	-2.76554	ENSMUSG00000078919	-1	Dpm1
-1.49522	3.74471	-4.80509	0.000648971	0.00892089	-0.121666	ENSMUSG00000072501	-1	Phf20l1
-1.49472	1.77693	-3.1578	0.00977103	0.041421	-2.52537	ENSMUSG00000091509	-1	None
-1.49153	3.3762	-4.31059	0.00141391	0.0131432	-0.857202	ENSMUSG00000024073	-1	Birc6
-1.49028	2.39137	-3.48053	0.00561014	0.0291255	-2.08016	ENSMUSG00000055320	-1	Tead1
-1.48871	4.26569	-5.168	0.00037461	0.00657382	0.377063	ENSMUSG00000028614	-1	Ndc1
-1.48743	2.54851	-4.03137	0.00222718	0.0167353	-1.20873	ENSMUSG00000013155	-1	Enkd1
-1.48574	4.95922	-6.2006	8.68546e-05	0.00329754	1.79495	ENSMUSG00000063406	-1	Tmed5
-1.48514	5.13501	-6.79707	3.9866e-05	0.00238191	2.56776	ENSMUSG00000027288	-1	Zfp106
-1.48383	4.08281	-4.50088	0.0010436	0.0111789	-0.634911	ENSMUSG00000027737	-1	Slc7a11
-1.48348	4.03845	-4.25142	0.00155549	0.0137956	-1.02166	ENSMUSG00000024081	-1	Cebpz
-1.48209	7.74473	-8.07441	8.69241e-06	0.00121684	4.051	ENSMUSG00000023004	-1	Tuba1b
-1.48173	4.9327	-3.51047	0.005331	0.0281978	-2.35671	ENSMUSG00000042842	-1	Serpinb6b
-1.48121	5.73236	-5.83622	0.000143036	0.00404256	1.2493	ENSMUSG00000033542	-1	Arhgef5
-1.48034	4.36924	-5.93599	0.000124551	0.0038488	1.46808	ENSMUSG00000020962	-1	Gtf2a1
-1.48025	1.5611	-3.12849	0.0102797	0.0428514	-2.5372	ENSMUSG00000054280	-1	Prr14l
-1.47998	5.53126	-5.71919	0.000168542	0.00433064	1.09338	ENSMUSG00000062248	-1	Cks2
-1.47988	2.49502	-3.57429	0.00478281	0.0264224	-1.92652	ENSMUSG00000038914	-1	Dido1
-1.47847	2.56204	-4.49693	0.00105015	0.0112124	-0.49252	ENSMUSG00000070315	-1	4930581F22Rik
-1.47803	7.67252	-5.4143	0.000260775	0.00551975	0.587292	ENSMUSG00000025980	-1	Hspd1
-1.47175	4.54003	-6.22975	8.35216e-05	0.00324575	1.85612	ENSMUSG00000021431	-1	Snrnp48
-1.47124	5.42732	-6.72432	4.37317e-05	0.00241583	2.46253	ENSMUSG00000030978	-1	Rrm1
-1.47093	7.42843	-3.94982	0.002548	0.0180628	-1.74376	ENSMUSG00000044408	-1	Sptssa
-1.4709	3.45198	-4.63681	0.000842651	0.0101505	-0.351726	ENSMUSG00000029267	-1	Mtf2
-1.47009	6.71063	-7.44862	1.791e-05	0.00169717	3.32745	ENSMUSG00000027804	-1	Ppid
-1.46855	3.34499	-3.67274	0.00404893	0.0238085	-1.88341	ENSMUSG00000073705	-1	Cenps
-1.46706	3.77022	-4.50035	0.00104448	0.0111789	-0.59403	ENSMUSG00000034300	-1	Fam53c
-1.46689	6.22237	-6.85111	3.72334e-05	0.00234477	2.59626	ENSMUSG00000021754	-1	Map3k1
-1.46634	6.39413	-5.33894	0.000291074	0.00586864	0.494938	ENSMUSG00000019942	-1	Cdk1
-1.46362	3.86116	-4.86806	0.000589159	0.00849448	-0.0405639	ENSMUSG00000022141	-1	Nipbl
-1.46359	3.61096	-4.50231	0.00104124	0.0111789	-0.578809	ENSMUSG00000040648	-1	Ppip5k2
-1.45696	5.99665	-4.89793	0.000562856	0.00834394	-0.16253	ENSMUSG00000024803	-1	Ankrd1
-1.45691	6.59223	-5.03739	0.000455538	0.00732607	0.0296437	ENSMUSG00000017716	-1	Birc5
-1.45521	3.88678	-5.19764	0.000358466	0.00647498	0.451102	ENSMUSG00000034906	-1	Ncaph
-1.45414	3.74585	-3.40387	0.00639575	0.0313278	-2.39629	ENSMUSG00000038352	-1	Arl5c
-1.45342	3.35712	-4.59201	0.000903942	0.0104352	-0.414636	ENSMUSG00000063334	-1	Krr1
-1.45254	4.98615	-7.16529	2.52068e-05	0.00194865	3.02948	ENSMUSG00000031527	-1	Eri1
-1.45116	5.5683	-3.81484	0.00318942	0.0206201	-1.89646	ENSMUSG00000015176	-1	Nolc1
-1.44859	2.1266	-3.10359	0.0107329	0.043941	-2.644	ENSMUSG00000052565	-1	H1f3
-1.44804	2.05734	-3.19891	0.0091004	0.0394885	-2.48632	ENSMUSG00000035898	-1	Uba6
-1.44751	2.32711	-4.17247	0.00176799	0.0147361	-0.9721	ENSMUSG00000042197	-1	Zfp451
-1.44736	3.66384	-3.84285	0.00304369	0.0201587	-1.63856	ENSMUSG00000086859	-1	Snhg20
-1.44735	5.8113	-4.97978	0.000496971	0.00769119	-0.0253308	ENSMUSG00000026355	-1	Mcm6
-1.44729	1.23926	-2.99402	0.0129821	0.0497748	-2.71976	ENSMUSG00000082095	-1	None
-1.44681	2.10244	-3.63988	0.00427996	0.0246839	-1.78726	ENSMUSG00000061458	-1	Nol10
-1.44667	2.89201	-4.59981	0.000892933	0.0104266	-0.359836	ENSMUSG00000049606	-1	Zfp644
-1.44429	4.76602	-5.09888	0.000415338	0.00697511	0.232028	ENSMUSG00000029687	-1	Ezh2
-1.4439	6.03156	-7.85037	1.12052e-05	0.00134118	3.81086	ENSMUSG00000082809	-1	Gm14150
-1.4437	2.43533	-3.41119	0.00631601	0.0311284	-2.19568	ENSMUSG00000026425	-1	Srgap2
-1.44332	7.19608	-8.30782	6.70915e-06	0.00102037	4.31192	ENSMUSG00000072235	-1	Tuba1a
-1.44328	1.5791	-3.23129	0.00860549	0.0381472	-2.3852	ENSMUSG00000027778	-1	Ift80
-1.44164	5.67592	-4.58221	0.000917961	0.0105194	-0.642079	ENSMUSG00000041431	-1	Ccnb1
-1.44115	7.84474	-4.61392	0.000873404	0.0103159	-0.652635	ENSMUSG00000020547	-1	Bzw2
-1.43849	3.29156	-3.09018	0.0109854	0.0446189	-2.84537	ENSMUSG00000004880	-1	Lbr
-1.43798	2.10829	-3.02188	0.0123682	0.0481708	-2.7703	ENSMUSG00000005102	-1	Eif2ak4
-1.43771	2.15923	-3.19039	0.00923549	0.039864	-2.50716	ENSMUSG00000056267	-1	Cep70
-1.43753	5.13032	-6.65699	4.76704e-05	0.00249894	2.38688	ENSMUSG00000022462	-1	Slc38a2
-1.43674	5.89337	-5.84281	0.00014173	0.00404256	1.24984	ENSMUSG00000079225	-1	None
-1.43674	1.70623	-3.02317	0.0123407	0.0481093	-2.72142	ENSMUSG00000028030	-1	Tbck
-1.43665	3.2452	-3.79916	0.00327411	0.0209256	-1.65894	ENSMUSG00000038371	-1	Sbf2
-1.43664	1.7019	-3.08935	0.0110014	0.0446401	-2.61546	ENSMUSG00000019813	-1	Cep57l1
-1.43524	1.89711	-3.17296	0.00951805	0.0406527	-2.51178	ENSMUSG00000038047	-1	Haus6
-1.43492	3.8747	-5.14883	0.000385457	0.00666917	0.379814	ENSMUSG00000032939	-1	Nup93
-1.43404	6.39736	-5.09103	0.000420251	0.00698981	0.117577	ENSMUSG00000049932	-1	H2ax
-1.4339	4.54482	-6.30492	7.5544e-05	0.00305264	1.95497	ENSMUSG00000063273	-1	Naa15
-1.43357	3.73577	-5.38555	0.000271917	0.00571358	0.735742	ENSMUSG00000055760	-1	Gemin6
-1.43292	1.6599	-3.37193	0.00675561	0.0326106	-2.16854	ENSMUSG00000026779	-1	Mastl
-1.43217	2.49329	-3.84415	0.00303708	0.0201352	-1.50322	ENSMUSG00000022253	-1	Nadk2
-1.43047	3.1443	-3.9227	0.00266512	0.0186129	-1.45299	ENSMUSG00000053286	-1	Trmt1l
-1.43022	5.35595	-6.24497	8.18359e-05	0.00320266	1.83224	ENSMUSG00000021910	-1	Nisch
-1.42584	2.85219	-4.09226	0.00201533	0.0158334	-1.1404	ENSMUSG00000061731	-1	Ext1
-1.42576	3.66456	-4.53847	0.000983405	0.0108588	-0.528683	ENSMUSG00000032232	-1	Cgnl1
-1.42504	4.31062	-4.57095	0.000934355	0.0106282	-0.540984	ENSMUSG00000025395	-1	Prim1
-1.42398	4.25182	-4.99123	0.000488428	0.00764542	0.112541	ENSMUSG00000019907	-1	Ppp1r12a
-1.42388	3.8349	-3.71626	0.0037627	0.0227481	-1.88458	ENSMUSG00000020427	-1	Igfbp3
-1.42294	3.24915	-3.71725	0.0037564	0.0227284	-1.80737	ENSMUSG00000040549	-1	Ckap5
-1.42188	5.30497	-4.54671	0.00097072	0.0107896	-0.67122	ENSMUSG00000049235	-1	Gm7324
-1.4215	3.82984	-3.73908	0.00362107	0.022221	-1.84181	ENSMUSG00000024287	-1	Thoc1
-1.42096	1.86449	-3.54134	0.00505821	0.0273419	-1.92053	ENSMUSG00000023961	-1	Enpp4
-1.42026	2.93531	-4.0903	0.00202181	0.0158641	-1.16361	ENSMUSG00000020661	-1	Dnmt3a
-1.41967	4.37051	-5.97211	0.000118504	0.00379181	1.51684	ENSMUSG00000040459	-1	Arglu1
-1.41667	3.15866	-3.68454	0.00396917	0.0235813	-1.83482	ENSMUSG00000111877	-1	None
-1.41645	5.57244	-5.12652	0.000398514	0.00679017	0.214457	ENSMUSG00000042354	-1	Gnl3
-1.41591	4.80746	-6.77471	4.10132e-05	0.00239134	2.55091	ENSMUSG00000034243	-1	Golgb1
-1.41537	2.36806	-4.09626	0.00200218	0.015823	-1.09334	ENSMUSG00000019864	-1	Rtn4ip1
-1.4152	3.09587	-4.78433	0.000670075	0.00901218	-0.0987993	ENSMUSG00000022556	-1	Hsf1
-1.4152	2.11666	-3.20587	0.00899163	0.0391925	-2.48292	ENSMUSG00000021495	-1	Fam193b
-1.41346	2.14175	-3.83833	0.00306671	0.0202459	-1.47906	ENSMUSG00000017724	-1	Etv4
-1.41341	2.83941	-3.63261	0.00433287	0.0248495	-1.87801	ENSMUSG00000029141	-1	Slc4a1ap
-1.41209	1.81339	-3.20071	0.0090722	0.0394078	-2.44945	ENSMUSG00000023094	-1	Msrb2
-1.4096	3.15202	-3.89804	0.0027765	0.019055	-1.4955	ENSMUSG00000079084	-1	Ccdc82
-1.40869	3.94032	-4.8184	0.00063581	0.00882044	-0.123151	ENSMUSG00000019947	-1	Arid5b
-1.40822	2.76226	-4.22086	0.00163438	0.0141134	-0.931317	ENSMUSG00000053754	-1	Chd8
-1.40812	1.98194	-3.6151	0.0044632	0.0253491	-1.81721	ENSMUSG00000040195	-1	Nemp1
-1.4078	4.05261	-5.75637	0.000159948	0.00424655	1.23789	ENSMUSG00000024912	-1	Fosl1
-1.40766	2.92022	-4.27784	0.00149053	0.0134638	-0.864707	ENSMUSG00000035632	-1	Cnot3
-1.40416	2.84607	-4.46723	0.00110077	0.0114724	-0.561491	ENSMUSG00000003226	-1	Ranbp2
-1.40357	1.578	-3.33881	0.00715095	0.0337649	-2.21626	ENSMUSG00000054702	-1	Ap1s3
-1.40301	1.90963	-3.0439	0.0119041	0.0470625	-2.71622	ENSMUSG00000026933	-1	Camsap1
-1.40268	7.05374	-4.90016	0.000560939	0.00832555	-0.194125	ENSMUSG00000021810	-1	Ecd
-1.39996	2.02945	-3.59414	0.00462449	0.0259293	-1.85305	ENSMUSG00000033943	-1	Mga
-1.39801	3.64018	-4.70028	0.000763249	0.00971329	-0.274639	ENSMUSG00000030138	-1	Bms1
-1.39645	2.8415	-4.38138	0.00126213	0.0123236	-0.692283	ENSMUSG00000032342	-1	Mto1
-1.396	6.10641	-4.61526	0.000871566	0.0103139	-0.615281	ENSMUSG00000025747	-1	Tyms
-1.39547	3.3726	-4.45801	0.00111702	0.0115429	-0.624282	ENSMUSG00000025898	-1	Cwf19l2
-1.39224	5.2653	-6.49845	5.85365e-05	0.00267408	2.17497	ENSMUSG00000032397	-1	Tipin
-1.39148	3.36523	-3.13117	0.0102321	0.0427576	-2.78298	ENSMUSG00000024491	-1	Rbm27
-1.38978	4.04661	-5.71842	0.000168726	0.00433064	1.18546	ENSMUSG00000045962	-1	Wnk1
-1.38976	3.74346	-3.94997	0.00254736	0.0180628	-1.48608	ENSMUSG00000072082	-1	Ccnf
-1.38963	4.4399	-5.80973	0.000148424	0.00409046	1.28659	ENSMUSG00000043336	-1	Filip1l
-1.38786	4.54188	-4.05239	0.00215153	0.0164341	-1.408	ENSMUSG00000020897	-1	Aurkb
-1.38687	1.31622	-3.03653	0.0120576	0.0474409	-2.66494	ENSMUSG00000074865	-1	Zfp934
-1.38628	2.41337	-3.19468	0.00916716	0.0397082	-2.55271	ENSMUSG00000116858	-1	None
-1.38411	3.77083	-3.95415	0.00252979	0.0180469	-1.47797	ENSMUSG00000004099	-1	Dnmt1
-1.38411	1.65817	-3.28385	0.00786001	0.0357958	-2.30993	ENSMUSG00000024246	-1	Thumpd2
-1.38402	2.12126	-3.31091	0.00750229	0.0346925	-2.31525	ENSMUSG00000082262	-1	None
-1.38393	6.62341	-6.09654	9.99699e-05	0.00352283	1.57988	ENSMUSG00000003868	-1	Ruvbl2
-1.37711	5.03183	-6.00891	0.000112666	0.00374061	1.52644	ENSMUSG00000045624	-1	Esf1
-1.37699	2.65667	-3.79955	0.003272	0.0209256	-1.59379	ENSMUSG00000027365	-1	Trpm7
-1.37619	2.2865	-3.63619	0.00430676	0.0247689	-1.81613	ENSMUSG00000062627	-1	Mysm1
-1.3739	3.71997	-4.49331	0.00105618	0.0112552	-0.609243	ENSMUSG00000034158	-1	Lrrc58
-1.3727	4.74609	-5.64309	0.00018771	0.00457854	1.03	ENSMUSG00000024498	-1	Tcerg1
-1.36923	4.76102	-3.20807	0.00895749	0.0391008	-2.8519	ENSMUSG00000029672	-1	Fam3c
-1.36144	7.46737	-4.68677	0.000779461	0.0098585	-0.536387	ENSMUSG00000073838	-1	Tufm
-1.36125	2.40688	-3.21993	0.008776	0.0385562	-2.51093	ENSMUSG00000024070	-1	Prkd3
-1.36105	1.96646	-3.55716	0.00492403	0.0268695	-1.90546	ENSMUSG00000027379	-1	Bub1
-1.36083	3.11941	-4.11752	0.00193377	0.0155344	-1.13285	ENSMUSG00000033166	-1	Dis3
-1.36026	4.56976	-4.72857	0.000730439	0.00948185	-0.325024	ENSMUSG00000028560	-1	Usp1
-1.35964	3.5195	-3.02551	0.0122906	0.0480052	-2.9879	ENSMUSG00000022978	-1	Mis18a
-1.35851	2.86873	-4.09317	0.00201235	0.015823	-1.15124	ENSMUSG00000030655	-1	Smg1
-1.35827	4.90169	-4.55074	0.000964564	0.0107631	-0.633409	ENSMUSG00000030505	-1	Prmt3
-1.358	3.78525	-3.69884	0.00387468	0.0231935	-1.90177	ENSMUSG00000024122	-1	Pdpk1
-1.35719	2.7359	-3.35087	0.00700424	0.0332762	-2.34104	ENSMUSG00000034317	-1	Trim59
-1.35561	3.54885	-4.59826	0.000895118	0.0104323	-0.430748	ENSMUSG00000026349	-1	Ccnt2
-1.35504	3.15053	-3.74268	0.00359923	0.0221584	-1.74811	ENSMUSG00000022142	-1	Nup155
-1.3542	4.23571	-4.56868	0.000937699	0.0106408	-0.541428	ENSMUSG00000042323	-1	Pbrm1
-1.35279	5.46828	-7.03229	2.96895e-05	0.00212214	2.84855	ENSMUSG00000004865	-1	Srpk1
-1.35131	4.03328	-3.59069	0.00465163	0.0259644	-2.11889	ENSMUSG00000030313	-1	Dennd5b
-1.34996	2.7108	-3.81122	0.00320875	0.0206848	-1.57648	ENSMUSG00000031925	-1	Maml2
-1.34995	3.17505	-4.32126	0.00138986	0.0130203	-0.822366	ENSMUSG00000023919	-1	Cenpq
-1.34978	4.44016	-4.3863	0.00125225	0.0122724	-0.851209	ENSMUSG00000015217	-1	Hmgb3
-1.34956	3.44156	-4.94862	0.00052103	0.00794151	0.115562	ENSMUSG00000071856	-1	Mcc
-1.34943	3.00927	-4.10647	0.00196902	0.0157202	-1.14524	ENSMUSG00000056763	-1	Cspp1
-1.34785	2.51959	-3.63754	0.00429689	0.0247352	-1.84303	ENSMUSG00000029366	-1	Dck
-1.34347	2.76362	-3.12847	0.01028	0.0428514	-2.69513	ENSMUSG00000041124	-1	Msantd4
-1.34308	2.5571	-4.06009	0.00212448	0.0163469	-1.16942	ENSMUSG00000038827	-1	Abitram
-1.34264	2.75412	-4.27215	0.00150427	0.0135211	-0.854377	ENSMUSG00000052031	-1	Tagap1
-1.3404	4.59165	-5.93536	0.000124659	0.0038488	1.45139	ENSMUSG00000001774	-1	Chordc1
-1.34031	3.12551	-4.65187	0.000823058	0.0100588	-0.30579	ENSMUSG00000069301	-1	H2ac11
-1.34023	2.27696	-3.58159	0.004724	0.0262303	-1.90506	ENSMUSG00000054715	-1	Zscan22
-1.33952	2.48286	-3.37758	0.00669046	0.0323723	-2.25319	ENSMUSG00000037857	-1	Nufip2
-1.3392	4.41654	-5.71685	0.0001691	0.00433064	1.15806	ENSMUSG00000038116	-1	Phf20
-1.33674	6.60248	-6.3369	7.24016e-05	0.00299301	1.90897	ENSMUSG00000027342	-1	Pcna
-1.33659	2.26934	-3.90804	0.00273075	0.0189004	-1.38326	ENSMUSG00000030177	-1	Ccdc77
-1.33623	1.96449	-3.41671	0.00625668	0.0309667	-2.13305	ENSMUSG00000048915	-1	Efna5
-1.33558	3.74078	-4.46064	0.00111236	0.0115249	-0.662287	ENSMUSG00000022377	-1	Asap1
-1.33501	1.74823	-2.99369	0.0129893	0.0497871	-2.77654	ENSMUSG00000031314	-1	Taf1
-1.33453	5.47004	-5.52469	0.00022232	0.00501604	0.812042	ENSMUSG00000061136	-1	Prpf40a
-1.3332	1.85969	-3.34896	0.00702723	0.0333454	-2.22577	ENSMUSG00000074733	-1	Zfp950
-1.33146	4.44591	-4.50804	0.00103185	0.0111472	-0.65806	ENSMUSG00000033931	-1	Rbm34
-1.33065	3.66082	-4.98752	0.000491179	0.00765929	0.1541	ENSMUSG00000096780	-1	None
-1.33046	6.45184	-5.6366	0.000189452	0.00459422	0.929561	ENSMUSG00000029177	-1	Cenpa
-1.32977	4.5334	-3.55423	0.00494857	0.0269741	-2.238	ENSMUSG00000001089	-1	Luzp1
-1.32961	5.15392	-4.01822	0.00227591	0.0170024	-1.52637	ENSMUSG00000038400	-1	Pmepa1
-1.32947	3.6375	-3.3293	0.00726871	0.0341377	-2.50767	ENSMUSG00000081738	-1	None
-1.32841	3.5391	-4.16862	0.00177911	0.0147622	-1.10121	ENSMUSG00000043024	-1	Gm16433
-1.32766	3.78857	-4.58898	0.000908243	0.0104567	-0.469171	ENSMUSG00000044098	-1	Rsbn1
-1.32596	1.87946	-3.01098	0.0126049	0.0487534	-2.76533	ENSMUSG00000032400	-1	Zwilch
-1.32488	2.02241	-3.20786	0.00896086	0.0391008	-2.46892	ENSMUSG00000021179	-1	Nrde2
-1.32109	8.27686	-7.60803	1.4837e-05	0.00154896	3.51238	ENSMUSG00000042808	-1	Gpx2
-1.32081	1.90731	-3.01896	0.0124313	0.048367	-2.75952	ENSMUSG00000026565	-1	Pou2f1
-1.32079	3.5399	-4.57506	0.000928331	0.0106002	-0.460808	ENSMUSG00000008200	-1	Fnbp4
-1.31909	5.41121	-4.2126	0.00165641	0.0141973	-1.22531	ENSMUSG00000028693	-1	Nasp
-1.31642	3.11189	-3.57184	0.00480282	0.0264594	-2.02065	ENSMUSG00000033760	-1	Rbm4b
-1.31632	4.24337	-3.13209	0.0102158	0.0427184	-2.93009	ENSMUSG00000058952	-1	Cfi
-1.31612	6.80566	-5.44656	0.000248853	0.00536887	0.641425	ENSMUSG00000046432	-1	Bex3
-1.31599	3.2996	-3.28978	0.00778012	0.0355898	-2.521	ENSMUSG00000040084	-1	Bub1b
-1.31473	2.61494	-3.66354	0.00411226	0.024066	-1.80656	ENSMUSG00000024236	-1	Svil
-1.31451	1.50056	-2.99112	0.0130476	0.0499173	-2.75802	ENSMUSG00000049764	-1	Zfp280b
-1.31411	8.13187	-5.28623	0.000314483	0.00609137	0.394582	ENSMUSG00000048706	-1	Lurap1l
-1.31166	4.96011	-3.90016	0.00276674	0.0190376	-1.70493	ENSMUSG00000037313	-1	Tacc3
-1.31129	5.01318	-4.53865	0.000983134	0.0108588	-0.663362	ENSMUSG00000028069	-1	Gpatch4
-1.31027	4.72378	-5.30806	0.000304551	0.00599324	0.544249	ENSMUSG00000029191	-1	Rfc1
-1.30921	3.80292	-4.30097	0.00143599	0.0132509	-0.922191	ENSMUSG00000050410	-1	Tcf19
-1.3088	5.59727	-5.17462	0.000370936	0.00655739	0.283367	ENSMUSG00000037070	-1	Rbmxl1
-1.30872	2.16692	-3.22343	0.008723	0.0385156	-2.47436	ENSMUSG00000038718	-1	Pbx3
-1.30865	2.90424	-4.06315	0.00211383	0.0163142	-1.20358	ENSMUSG00000049504	-1	Proser1
-1.30761	6.29833	-3.12225	0.0103914	0.0430579	-3.13571	ENSMUSG00000021103	-1	Mnat1
-1.30592	2.75893	-3.86924	0.00291272	0.0196317	-1.49365	ENSMUSG00000047036	-1	Zfp445
-1.30525	3.91986	-3.58718	0.00467937	0.0260602	-2.11203	ENSMUSG00000079139	-1	Gm4204
-1.30509	3.05592	-3.75269	0.00353926	0.0219599	-1.72705	ENSMUSG00000029202	-1	Pds5a
-1.30487	3.93373	-4.26721	0.00151631	0.0135801	-0.994051	ENSMUSG00000031563	-1	Wwc2
-1.30425	1.88878	-3.01887	0.0124333	0.048367	-2.76624	ENSMUSG00000070733	-1	Fryl
-1.30418	1.91194	-3.08282	0.0111266	0.0450437	-2.66089	ENSMUSG00000033382	-1	Trappc8
-1.30192	2.55431	-3.27745	0.00794702	0.036072	-2.43302	ENSMUSG00000047412	-1	Zbtb44
-1.30107	3.38118	-4.45036	0.00113067	0.0115986	-0.641148	ENSMUSG00000031928	-1	Mre11a
-1.30097	7.94331	-4.33191	0.00136629	0.0128672	-1.11202	ENSMUSG00000071172	-1	Srsf3
-1.30047	7.96629	-4.84219	0.000612986	0.00864002	-0.291237	ENSMUSG00000021477	-1	Ctsl
-1.29796	3.31199	-3.92637	0.00264895	0.0185306	-1.46487	ENSMUSG00000027782	-1	Kpna4
-1.2978	4.33338	-5.08889	0.000421602	0.00698981	0.24643	ENSMUSG00000035851	-1	Ythdc1
-1.2975	4.70733	-4.39984	0.00122546	0.0121508	-0.864526	ENSMUSG00000028195	-1	Ccn1
-1.2974	3.72616	-4.63855	0.000840361	0.0101505	-0.386715	ENSMUSG00000009376	-1	Met
-1.29694	2.80343	-3.85465	0.00298439	0.0199483	-1.52189	ENSMUSG00000038518	-1	Jarid2
-1.29678	2.48553	-3.103	0.0107439	0.0439713	-2.71087	ENSMUSG00000041417	-1	Pik3r1
-1.29615	3.62348	-3.83756	0.00307064	0.020261	-1.64982	ENSMUSG00000023460	-1	Rab12
-1.29595	4.27676	-5.19507	0.000359839	0.00649027	0.410231	ENSMUSG00000044224	-1	Dnajc21
-1.29452	6.31659	-5.25645	0.000328588	0.00620141	0.370258	ENSMUSG00000011179	-1	Odc1
-1.29367	5.50116	-3.61903	0.00443359	0.0252627	-2.22779	ENSMUSG00000041057	-1	Wdr43
-1.29286	5.50081	-3.90799	0.00273097	0.0189004	-1.74173	ENSMUSG00000081622	-1	Gm5937
-1.29169	3.43264	-4.65822	0.000814932	0.0100066	-0.324231	ENSMUSG00000021532	-1	Fastkd3
-1.2916	3.67688	-4.18124	0.00174297	0.014617	-1.10288	ENSMUSG00000038736	-1	Nudcd1
-1.29146	3.30261	-4.76884	0.000686295	0.00909498	-0.146055	ENSMUSG00000022701	-1	Ccdc191
-1.29032	2.50482	-3.19197	0.00921025	0.0398389	-2.56319	ENSMUSG00000020652	-1	Cenpo
-1.28736	2.04288	-3.5716	0.00480475	0.0264594	-1.89216	ENSMUSG00000021694	-1	Ercc8
-1.287	5.29185	-5.27053	0.00032184	0.00615913	0.446383	ENSMUSG00000029014	-1	Dnajc2
-1.2844	5.19473	-6.4276	6.42289e-05	0.00275692	2.08271	ENSMUSG00000006715	-1	Gmnn
-1.2843	4.68692	-5.21089	0.000351493	0.0064244	0.399041	ENSMUSG00000058427	-1	Cxcl2
-1.28395	4.87601	-5.73642	0.000164501	0.00429341	1.15302	ENSMUSG00000028565	-1	Nfia
-1.28289	2.97633	-3.65174	0.00419504	0.024307	-1.87824	ENSMUSG00000030796	-1	Tead2
-1.28254	3.00511	-4.21851	0.00164063	0.0141134	-0.969736	ENSMUSG00000052798	-1	Nup107
-1.28251	4.79221	-5.06493	0.000437044	0.00710975	0.171904	ENSMUSG00000026393	-1	Nek7
-1.2825	3.34937	-4.60431	0.000886656	0.0103838	-0.399141	ENSMUSG00000040250	-1	Ints13
-1.2798	2.80942	-3.69278	0.0039144	0.0233631	-1.7827	ENSMUSG00000018651	-1	Tada2a
-1.27973	6.39534	-3.94754	0.00255766	0.0180871	-1.72869	ENSMUSG00000026750	-1	Psmb7
-1.27854	5.23492	-4.20814	0.00166844	0.0142239	-1.21865	ENSMUSG00000021000	-1	Mia2
-1.27761	2.97686	-3.80299	0.00325324	0.0208732	-1.63015	ENSMUSG00000098412	-1	None
-1.2771	9.22013	-3.24442	0.00841275	0.0376313	-2.93424	ENSMUSG00000101939	-1	None
-1.2768	4.34228	-5.07836	0.000428315	0.00704401	0.231715	ENSMUSG00000038007	-1	Acer2
-1.27548	7.90374	-5.00331	0.000479584	0.00759382	-0.0402128	ENSMUSG00000066551	-1	Hmgb1
-1.275	5.41157	-6.31542	7.44956e-05	0.00303812	1.92222	ENSMUSG00000022443	-1	Myh9
-1.27499	2.97853	-4.11697	0.00193549	0.0155344	-1.12467	ENSMUSG00000039985	-1	Sinhcaf
-1.27434	3.35106	-3.90481	0.00274544	0.0189474	-1.51571	ENSMUSG00000001131	-1	Timp1
-1.27432	2.3632	-3.13462	0.0101711	0.0425751	-2.63929	ENSMUSG00000039087	-1	Rreb1
-1.27402	5.35632	-5.30946	0.000303925	0.00599324	0.500439	ENSMUSG00000027752	-1	Exosc8
-1.274	5.44801	-5.5862	0.00020356	0.00479474	0.901829	ENSMUSG00000018666	-1	Cbx1
-1.27375	1.80058	-3.25097	0.00831817	0.0373438	-2.37841	ENSMUSG00000028654	-1	Mycl
-1.2735	2.6117	-3.51906	0.00525362	0.0278842	-2.05173	ENSMUSG00000019978	-1	Epb41l2
-1.27087	4.87637	-4.32658	0.00137803	0.012939	-0.99809	ENSMUSG00000028433	-1	Ubap2
-1.26989	5.45155	-5.41468	0.000260634	0.00551975	0.64946	ENSMUSG00000032407	-1	U2surp
-1.26978	6.09552	-5.83857	0.00014257	0.00404256	1.2307	ENSMUSG00000009575	-1	Cbx5
-1.26791	4.12875	-3.38646	0.00658938	0.0320721	-2.47392	ENSMUSG00000041781	-1	Cpsf2
-1.26764	3.73116	-4.29573	0.00144815	0.0133109	-0.927017	ENSMUSG00000052485	-1	Tmem171
-1.2676	2.05887	-3.07335	0.011311	0.0455008	-2.69912	ENSMUSG00000031755	-1	Bbs2
-1.26624	5.92684	-4.63759	0.000841631	0.0101505	-0.573423	ENSMUSG00000028873	-1	Cdca8
-1.26616	3.12826	-4.15105	0.00183076	0.0150561	-1.08723	ENSMUSG00000041638	-1	Gcn1
-1.26615	3.47183	-3.78939	0.00332811	0.0211213	-1.71871	ENSMUSG00000034573	-1	Ptpn13
-1.26611	2.4567	-3.14737	0.00994905	0.0418873	-2.63217	ENSMUSG00000074305	-1	Peak1
-1.26569	4.94705	-4.84276	0.000612456	0.00864002	-0.181257	ENSMUSG00000023015	-1	Racgap1
-1.26489	3.09891	-3.57109	0.00480888	0.0264622	-2.02268	ENSMUSG00000026739	-1	Bmi1
-1.26484	2.81369	-3.5233	0.0052158	0.0278077	-2.06337	ENSMUSG00000062198	-1	2700097O09Rik
-1.26467	6.21466	-6.95441	3.27081e-05	0.00220181	2.72549	ENSMUSG00000019961	-1	Tmpo
-1.26441	5.12322	-4.15551	0.00181751	0.0149966	-1.29602	ENSMUSG00000021149	-1	Gtpbp4
-1.26341	3.86887	-4.33861	0.00135167	0.0127919	-0.87527	ENSMUSG00000022307	-1	Oxr1
-1.2631	5.85602	-4.25918	0.00153611	0.0136631	-1.18147	ENSMUSG00000031403	-1	Dkc1
-1.26217	4.81742	-4.38278	0.00125933	0.0123124	-0.898809	ENSMUSG00000058355	-1	Abce1
-1.26164	2.71	-3.61375	0.00447336	0.0253717	-1.90987	ENSMUSG00000063550	-1	Nup98
-1.26135	8.44912	-3.93468	0.00261268	0.0183708	-1.76871	ENSMUSG00000005732	-1	Ranbp1
-1.26135	2.7704	-3.63405	0.00432233	0.0248121	-1.87884	ENSMUSG00000020564	-1	Atxn7l1
-1.26098	3.67499	-4.24409	0.00157404	0.0139197	-0.998643	ENSMUSG00000025962	-1	Fastkd2
-1.26055	5.10274	-5.31821	0.000300051	0.00598111	0.530327	ENSMUSG00000030735	-1	Gm9755
-1.26006	2.10323	-3.21076	0.00891604	0.0389907	-2.48511	ENSMUSG00000074802	-1	Gas2l3
-1.26004	4.55471	-5.18137	0.000367235	0.00655739	0.367842	ENSMUSG00000008575	-1	Nfib
-1.25817	3.29666	-4.33974	0.00134922	0.0127919	-0.806112	ENSMUSG00000042590	-1	Ipo11
-1.25786	3.5526	-3.55704	0.00492502	0.0268695	-2.11178	ENSMUSG00000041747	-1	Utp15
-1.25724	6.19056	-6.06976	0.000103679	0.00357717	1.55307	ENSMUSG00000028902	-1	Sf3a3
-1.25678	3.72438	-5.03971	0.000453947	0.00731003	0.225769	ENSMUSG00000039477	-1	Tnrc18
-1.25651	5.26371	-3.53683	0.00509714	0.0274679	-2.35009	ENSMUSG00000020739	-1	Nup85
-1.25357	3.83263	-4.07193	0.00208362	0.0161922	-1.30369	ENSMUSG00000020069	-1	Hnrnph3
-1.25306	4.19513	-5.34607	0.000288052	0.00582678	0.638966	ENSMUSG00000002458	-1	Rgs19
-1.25298	4.44144	-3.74305	0.003597	0.0221557	-1.91284	ENSMUSG00000020706	-1	Ftsj3
-1.25216	3.7379	-5.1716	0.000372609	0.00655739	0.418765	ENSMUSG00000038102	-1	Trappc11
-1.25151	3.1446	-4.02303	0.00225795	0.0168862	-1.29714	ENSMUSG00000027806	-1	Tsc22d2
-1.25041	6.59298	-4.27387	0.00150009	0.0135025	-1.19393	ENSMUSG00000059208	-1	Hnrnpm
-1.24995	3.71638	-4.64837	0.000827563	0.0100938	-0.371543	ENSMUSG00000021488	-1	Nsd1
-1.24988	2.93627	-3.16086	0.00971932	0.0412586	-2.68178	ENSMUSG00000000934	-1	Top1mt
-1.24932	5.30625	-4.37424	0.00127664	0.012403	-0.95431	ENSMUSG00000042709	-1	Atpaf2
-1.24821	3.59528	-3.89003	0.00281367	0.0192244	-1.56681	ENSMUSG00000068917	-1	Clk2
-1.24787	3.02048	-3.88495	0.00283755	0.01927	-1.49987	ENSMUSG00000056228	-1	Cars2
-1.24767	2.21247	-3.34255	0.00710504	0.0336233	-2.27761	ENSMUSG00000037214	-1	Thap1
-1.24711	3.87253	-3.72924	0.00368142	0.0223958	-1.86571	ENSMUSG00000028522	-1	Mier1
-1.24479	6.69154	-5.8757	0.000135393	0.0039988	1.26585	ENSMUSG00000032187	-1	Smarca4
-1.24301	5.79613	-6.70645	4.47418e-05	0.00242808	2.42152	ENSMUSG00000027018	-1	Hat1
-1.24144	2.21673	-3.35953	0.00690089	0.0329632	-2.2551	ENSMUSG00000096980	-1	None
-1.23997	2.05503	-3.02352	0.0123331	0.0480946	-2.77347	ENSMUSG00000022837	-1	Iqcb1
-1.23953	5.41978	-4.15301	0.00182493	0.0150478	-1.32703	ENSMUSG00000018362	-1	Kpna2
-1.23833	3.72395	-4.08097	0.00205294	0.0160369	-1.27225	ENSMUSG00000097815	-1	None
-1.23665	4.70771	-3.81357	0.00319618	0.0206361	-1.82712	ENSMUSG00000035704	-1	Alg8
-1.23553	3.97724	-4.23144	0.0016066	0.0140245	-1.05674	ENSMUSG00000011831	-1	Evi5
-1.2355	3.97788	-3.65241	0.00419027	0.024307	-2.00652	ENSMUSG00000058013	-1	Septin11
-1.23532	3.29157	-3.67819	0.0040119	0.0236742	-1.88394	ENSMUSG00000052534	-1	Pbx1
-1.23489	3.37635	-3.48657	0.00555264	0.0289262	-2.20376	ENSMUSG00000029427	-1	Zcchc8
-1.2342	7.99834	-5.42256	0.000257665	0.00551975	0.597351	ENSMUSG00000054766	-1	Set
-1.23397	2.63704	-3.6117	0.00448897	0.0254244	-1.89691	ENSMUSG00000071064	-1	Zfp827
-1.23387	4.43628	-4.54494	0.000973431	0.0108033	-0.602097	ENSMUSG00000028633	-1	Ctps
-1.2329	8.78554	-2.99311	0.0130025	0.0498064	-3.37879	ENSMUSG00000038776	-1	Ephx1
-1.23286	6.95542	-5.11924	0.000402871	0.00683605	0.142286	ENSMUSG00000078249	-1	Hmga1b
-1.2305	3.56982	-4.06293	0.0021146	0.0163142	-1.28461	ENSMUSG00000024975	-1	Pdcd4
-1.22941	4.94556	-3.28923	0.00778744	0.0356101	-2.7413	ENSMUSG00000020044	-1	Timp3
-1.2285	2.7247	-3.58833	0.00467031	0.0260229	-1.94477	ENSMUSG00000043542	-1	Zc2hc1a
-1.22761	3.64216	-4.09552	0.00200461	0.015823	-1.24301	ENSMUSG00000056211	-1	R3hdm1
-1.22645	2.71719	-3.533	0.00513049	0.0275424	-2.04013	ENSMUSG00000058567	-1	Gm2531
-1.22586	2.40542	-3.19115	0.0092233	0.0398461	-2.55607	ENSMUSG00000024921	-1	Smarca2
-1.22568	7.99015	-4.14652	0.00184435	0.0151067	-1.41927	ENSMUSG00000028333	-1	Anp32b
-1.22432	3.92071	-3.76869	0.00344554	0.0216008	-1.80586	ENSMUSG00000063785	-1	Utp14a
-1.2243	2.10892	-3.42643	0.00615341	0.0307049	-2.13541	ENSMUSG00000050107	-1	Haspin
-1.22396	4.7399	-5.28393	0.000315549	0.00610244	0.503316	ENSMUSG00000020982	-1	Nemf
-1.22387	2.15558	-3.11471	0.010528	0.0434102	-2.64141	ENSMUSG00000053740	-1	None
-1.22267	3.11024	-3.99803	0.0023529	0.0172327	-1.33018	ENSMUSG00000026116	-1	Tmem131
-1.22207	5.7344	-4.76606	0.000689253	0.00911455	-0.358899	ENSMUSG00000022035	-1	Ccdc25
-1.21967	5.75447	-5.55	0.000214386	0.00492728	0.830349	ENSMUSG00000042520	-1	Ubap2l
-1.2195	3.18288	-3.80369	0.00324939	0.0208624	-1.656	ENSMUSG00000030284	-1	Creld1
-1.21845	3.70062	-3.99896	0.00234928	0.0172267	-1.40063	ENSMUSG00000048118	-1	Arid4a
-1.2184	2.34368	-3.30954	0.00751997	0.0347481	-2.35166	ENSMUSG00000022422	-1	Dscc1
-1.21759	4.42136	-4.09886	0.00199369	0.0158045	-1.32297	ENSMUSG00000043424	-1	Eif3j2
-1.21611	3.00091	-3.14188	0.010044	0.0421862	-2.7344	ENSMUSG00000079065	-1	None
-1.21514	4.01961	-5.14945	0.000385106	0.00666917	0.361962	ENSMUSG00000024002	-1	Brd4
-1.21424	5.93358	-3.0488	0.0118032	0.0467989	-3.24286	ENSMUSG00000006398	-1	Cdc20
-1.21411	4.18895	-3.89494	0.0027908	0.0191318	-1.63142	ENSMUSG00000047888	-1	Tnrc6b
-1.21344	3.50892	-4.51599	0.00101896	0.0111029	-0.557478	ENSMUSG00000057406	-1	Nsd2
-1.21339	3.81626	-4.63716	0.00084219	0.0101505	-0.397183	ENSMUSG00000015757	-1	Ppil4
-1.21021	5.5062	-5.08888	0.00042161	0.00698981	0.155693	ENSMUSG00000024597	-1	Slc12a2
-1.20805	5.08424	-4.88892	0.000570651	0.00836582	-0.121342	ENSMUSG00000031578	-1	Mak16
-1.20696	6.99577	-5.85308	0.000139717	0.0040355	1.22778	ENSMUSG00000059005	-1	Hnrnpa3
-1.20688	3.55712	-4.18907	0.00172091	0.0145106	-1.08147	ENSMUSG00000027660	-1	Skil
-1.20574	4.12212	-4.51495	0.00102063	0.011107	-0.620444	ENSMUSG00000043991	-1	Pura
-1.2053	6.2081	-3.27868	0.00793029	0.0360226	-2.86349	ENSMUSG00000009894	-1	Snap47
-1.20382	2.72999	-3.08706	0.011045	0.0447871	-2.77169	ENSMUSG00000029464	-1	Gpn3
-1.20379	6.29294	-4.37704	0.00127093	0.0123621	-1.01436	ENSMUSG00000029380	-1	Cxcl1
-1.2035	4.15574	-4.8397	0.000615338	0.00864538	-0.117107	ENSMUSG00000008398	-1	Elk3
-1.2026	3.08802	-3.60827	0.00451511	0.0255028	-1.96103	ENSMUSG00000029463	-1	Fam216a
-1.20197	3.01284	-3.84502	0.00303269	0.0201183	-1.5653	ENSMUSG00000060510	-1	Zfp266
-1.20127	4.15656	-3.07715	0.0112366	0.0453401	-3.00681	ENSMUSG00000027695	-1	Pld1
-1.20127	4.58656	-4.29052	0.00146036	0.0133732	-1.03094	ENSMUSG00000022139	-1	Mbnl2
-1.20122	4.74361	-5.20457	0.0003548	0.00643884	0.385446	ENSMUSG00000038095	-1	Sbno1
-1.2004	7.17127	-3.25598	0.00824668	0.037157	-2.93397	ENSMUSG00000070348	-1	Ccnd1
-1.19975	6.37005	-4.20732	0.00167067	0.0142255	-1.29649	ENSMUSG00000027405	-1	Nop56
-1.19975	2.83023	-3.2318	0.00859792	0.0381273	-2.55103	ENSMUSG00000034442	-1	Trmt5
-1.19861	3.32639	-3.68832	0.00394394	0.0234939	-1.86554	ENSMUSG00000026388	-1	3110009E18Rik
-1.19676	4.12848	-4.64041	0.000837925	0.0101505	-0.425793	ENSMUSG00000029823	-1	Luc7l2
-1.19648	3.41138	-3.56737	0.00483938	0.0265788	-2.07563	ENSMUSG00000040481	-1	Bptf
-1.19502	2.7293	-3.80555	0.00323932	0.0208274	-1.60085	ENSMUSG00000064302	-1	Clasp1
-1.19272	4.24534	-4.09331	0.00201187	0.015823	-1.31119	ENSMUSG00000026643	-1	Nmt2
-1.19184	5.33894	-3.65807	0.00415044	0.0241589	-2.1562	ENSMUSG00000001473	-1	Tubb6
-1.19161	4.5596	-3.64371	0.00425233	0.0245705	-2.09586	ENSMUSG00000033970	-1	Rfc3
-1.19155	2.85959	-3.7027	0.00384953	0.0230878	-1.77704	ENSMUSG00000025878	-1	Uimc1
-1.19154	4.36058	-4.58432	0.000914924	0.0104944	-0.537662	ENSMUSG00000003778	-1	Brd8
-1.1915	2.2898	-3.57372	0.00478748	0.0264254	-1.91889	ENSMUSG00000045838	-1	Ccdc9b
-1.18559	2.75884	-3.27953	0.00791866	0.035983	-2.46435	ENSMUSG00000043262	-1	Uevld
-1.18519	4.90683	-3.27168	0.0080265	0.0363791	-2.76765	ENSMUSG00000033554	-1	Dph5
-1.18327	2.07676	-3.31651	0.00743037	0.0344818	-2.30862	ENSMUSG00000028886	-1	Eya3
-1.18277	4.53453	-5.06052	0.000439951	0.00713932	0.18404	ENSMUSG00000025854	-1	Fam20c
-1.18275	2.05407	-3.28385	0.00785998	0.0357958	-2.36146	ENSMUSG00000034998	-1	Foxn2
-1.18147	5.50757	-5.91697	0.000127867	0.0038722	1.36815	ENSMUSG00000038388	-1	Pals2
-1.1799	4.26594	-4.5714	0.000933693	0.0106282	-0.546696	ENSMUSG00000032178	-1	Ilf3
-1.17975	2.62418	-3.46779	0.00573347	0.0295649	-2.13047	ENSMUSG00000039231	-1	Suv39h1
-1.17922	2.69437	-3.06405	0.0114949	0.0460507	-2.80683	ENSMUSG00000041483	-1	Zfp281
-1.17802	2.68038	-3.71231	0.0037878	0.0228399	-1.74656	ENSMUSG00000055296	-1	Tmem245
-1.17634	4.15244	-3.93339	0.00261827	0.0183891	-1.5647	ENSMUSG00000040998	-1	Npnt
-1.17561	7.94315	-5.15812	0.000380158	0.00661988	0.197245	ENSMUSG00000027276	-1	Jag1
-1.17204	5.67997	-4.33846	0.00135198	0.0127919	-1.04246	ENSMUSG00000027236	-1	Eif3j1
-1.1714	3.35424	-3.40864	0.00634372	0.0311969	-2.34139	ENSMUSG00000029647	-1	Pan3
-1.17133	2.58812	-3.10826	0.0106464	0.0437125	-2.72072	ENSMUSG00000078521	-1	Aunip
-1.17071	3.72911	-3.32378	0.00733806	0.0343077	-2.54029	ENSMUSG00000025958	-1	Creb1
-1.17018	3.39088	-4.23484	0.0015978	0.0140158	-0.985508	ENSMUSG00000004127	-1	Trmt10a
-1.16908	3.82385	-4.02401	0.0022543	0.0168819	-1.38415	ENSMUSG00000018476	-1	Kdm6b
-1.16681	2.85416	-3.6541	0.00417834	0.0242797	-1.85768	ENSMUSG00000028760	-1	Eif4g3
-1.16539	4.96301	-4.84797	0.000607576	0.00861303	-0.176477	ENSMUSG00000031502	-1	Col4a1
-1.16472	5.28198	-5.37951	0.000274321	0.00571358	0.606429	ENSMUSG00000031328	-1	Flna
-1.16411	3.07127	-3.78513	0.00335193	0.0211974	-1.67407	ENSMUSG00000027176	-1	Cstf3
-1.1631	4.96591	-4.23195	0.00160529	0.0140245	-1.16061	ENSMUSG00000027189	-1	Trim44
-1.16308	9.53294	-6.09915	9.96157e-05	0.00352283	1.59138	ENSMUSG00000057113	-1	Npm1
-1.1627	2.52012	-3.4147	0.00627819	0.0310482	-2.20992	ENSMUSG00000037808	-1	Fam76b
-1.16248	2.46791	-3.41209	0.00630629	0.0310997	-2.20552	ENSMUSG00000041685	-1	Fcho2
-1.16242	2.15626	-3.22498	0.0086997	0.0384403	-2.47006	ENSMUSG00000037210	-1	Fam193a
-1.16238	3.65307	-3.71484	0.0037717	0.0227651	-1.86773	ENSMUSG00000030059	-1	Tmf1
-1.16045	3.13406	-3.79337	0.003306	0.0210256	-1.67175	ENSMUSG00000094870	-1	Zfp131
-1.15992	4.49076	-4.28629	0.00147035	0.0134001	-1.02645	ENSMUSG00000033228	-1	Scaf11
-1.1595	4.55689	-3.44372	0.00597409	0.0302735	-2.43716	ENSMUSG00000002870	-1	Mcm2
-1.15841	5.75862	-4.29491	0.00145006	0.0133109	-1.12068	ENSMUSG00000031626	-1	Sorbs2
-1.15807	1.79945	-2.99032	0.0130658	0.0499404	-2.7992	ENSMUSG00000058290	-1	Espl1
-1.15801	7.18897	-6.88263	3.57853e-05	0.00233248	2.61697	ENSMUSG00000014226	-1	Cacybp
-1.15714	3.02427	-3.01007	0.0126248	0.0487846	-2.96007	ENSMUSG00000022359	-1	Wdyhv1
-1.1565	3.47591	-3.46418	0.00576892	0.029698	-2.2638	ENSMUSG00000072812	-1	None
-1.15571	6.6255	-4.10417	0.00197643	0.0157386	-1.47852	ENSMUSG00000066878	-1	Gm10184
-1.15368	4.08071	-3.50478	0.00538298	0.0283752	-2.27547	ENSMUSG00000022678	-1	Nde1
-1.15351	2.71875	-3.16988	0.00956882	0.0407883	-2.64038	ENSMUSG00000038384	-1	Setd1b
-1.1531	2.65704	-3.32105	0.00737254	0.0343764	-2.37737	ENSMUSG00000079553	-1	Kifc1
-1.1524	4.44967	-4.0643	0.00210984	0.0163142	-1.38315	ENSMUSG00000097769	-1	None
-1.15227	5.16367	-3.00235	0.0127954	0.0493449	-3.25768	ENSMUSG00000020186	-1	Csrp2
-1.15113	3.98055	-4.50105	0.00104332	0.0111789	-0.631403	ENSMUSG00000026074	-1	Map4k4
-1.15104	4.60655	-5.22427	0.000344596	0.00635491	0.422975	ENSMUSG00000024985	-1	Tcf7l2
-1.15077	5.69837	-5.52744	0.000221443	0.00501604	0.799187	ENSMUSG00000028180	-1	Zranb2
-1.1503	6.1925	-5.939	0.000124035	0.0038488	1.368	ENSMUSG00000068036	-1	Afdn
-1.14952	3.06244	-3.65994	0.00413736	0.0241283	-1.87668	ENSMUSG00000020640	-1	Itsn2
-1.14943	3.21974	-3.41336	0.00629262	0.0310771	-2.30858	ENSMUSG00000041594	-1	Tmtc4
-1.14831	3.56115	-3.4273	0.0061443	0.0307011	-2.33224	ENSMUSG00000024269	-1	Tpgs2
-1.14808	2.45509	-3.38288	0.0066299	0.0322312	-2.25357	ENSMUSG00000026646	-1	Suv39h2
-1.14746	3.49244	-4.26919	0.00151147	0.0135614	-0.945399	ENSMUSG00000007589	-1	Tinf2
-1.14656	5.62653	-5.29328	0.000311238	0.00606492	0.456329	ENSMUSG00000037995	-1	Igsf9
-1.1461	4.66645	-5.29392	0.000310944	0.00606492	0.522036	ENSMUSG00000036678	-1	Aaas
-1.14276	2.11261	-3.28879	0.0077933	0.0356236	-2.35839	ENSMUSG00000025949	-1	Pikfyve
-1.14215	2.80441	-3.43613	0.0060522	0.0304688	-2.21344	ENSMUSG00000030451	-1	Herc2
-1.14165	4.962	-3.28143	0.0078928	0.0358788	-2.75897	ENSMUSG00000041220	-1	Elovl6
-1.13993	2.72402	-3.50489	0.00538197	0.0283752	-2.08485	ENSMUSG00000034518	-1	Hmgxb4
-1.13884	3.57551	-3.55033	0.00498146	0.0270457	-2.13903	ENSMUSG00000038784	-1	Cnot4
-1.13843	3.75521	-4.10263	0.00198141	0.0157681	-1.24627	ENSMUSG00000027671	-1	Actl6a
-1.13807	5.40743	-3.37102	0.00676615	0.0326287	-2.6484	ENSMUSG00000061288	-1	Taok3
-1.13747	3.44819	-3.84888	0.00301319	0.0200321	-1.62119	ENSMUSG00000033446	-1	Lpar6
-1.13732	4.43365	-4.88761	0.000571801	0.00836582	-0.0704548	ENSMUSG00000031697	-1	Orc6
-1.13701	7.94392	-4.98067	0.0004963	0.00769047	-0.0765844	ENSMUSG00000020048	-1	Hsp90b1
-1.13636	3.1546	-3.9819	0.00241638	0.0175131	-1.36555	ENSMUSG00000041890	-1	Git2
-1.13364	5.2477	-4.44508	0.00114022	0.0116611	-0.838738	ENSMUSG00000038482	-1	Tfdp1
-1.13339	5.30481	-5.36511	0.000280148	0.00574745	0.583048	ENSMUSG00000001016	-1	Ilf2
-1.13274	4.02339	-4.21015	0.00166301	0.0142074	-1.09985	ENSMUSG00000109865	-1	Hspa14
-1.13272	2.56106	-3.41921	0.00622988	0.0309145	-2.20852	ENSMUSG00000040599	-1	Mis12
-1.13052	3.33629	-3.89993	0.00276778	0.0190376	-1.52033	ENSMUSG00000021635	-1	Rad17
-1.13035	3.62697	-3.59258	0.00463678	0.0259495	-2.06565	ENSMUSG00000029629	-1	Phf14
-1.13021	3.26031	-3.99463	0.00236612	0.0172914	-1.36175	ENSMUSG00000028053	-1	Ash1l
-1.12827	2.76231	-3.22108	0.0087586	0.0385552	-2.55757	ENSMUSG00000020196	-1	Cabin1
-1.12768	4.53159	-4.63661	0.000842923	0.0101505	-0.471641	ENSMUSG00000002718	-1	Cse1l
-1.12695	2.69678	-3.16194	0.00970116	0.0412241	-2.65908	ENSMUSG00000057359	-1	None
-1.12695	2.96168	-3.68471	0.00396801	0.0235813	-1.82449	ENSMUSG00000035051	-1	Dhx57
-1.12694	5.61886	-4.78144	0.000673066	0.00901617	-0.329684	ENSMUSG00000020116	-1	Pno1
-1.12393	2.2474	-3.05529	0.0116711	0.0465332	-2.75889	ENSMUSG00000015605	-1	Srf
-1.12334	6.97588	-3.95466	0.00252767	0.0180469	-1.73743	ENSMUSG00000008301	-1	Phax
-1.12237	4.15088	-3.79967	0.00327135	0.0209256	-1.78948	ENSMUSG00000033809	-1	Alg3
-1.12192	4.73658	-4.75047	0.000706074	0.00923368	-0.312444	ENSMUSG00000025981	-1	Coq10b
-1.12145	3.48825	-4.28592	0.00147123	0.0134001	-0.918776	ENSMUSG00000021662	-1	Arhgef28
-1.1194	4.93496	-4.68114	0.000786327	0.0099074	-0.43738	ENSMUSG00000094483	-1	Purb
-1.11917	4.93946	-5.06851	0.000434696	0.00709275	0.161455	ENSMUSG00000023150	-1	Ivns1abp
-1.11895	6.14497	-3.79883	0.00327595	0.0209256	-1.97186	ENSMUSG00000018379	-1	Srsf1
-1.11777	3.84583	-3.55278	0.00496076	0.0269927	-2.16194	ENSMUSG00000026999	-1	Nup35
-1.11767	4.73073	-3.82329	0.00314466	0.0204969	-1.82101	ENSMUSG00000023852	-1	Chd1
-1.11635	3.08814	-3.62395	0.00439681	0.0250993	-1.94884	ENSMUSG00000027104	-1	Atf2
-1.11627	4.07764	-4.27106	0.00150691	0.0135303	-1.00867	ENSMUSG00000020580	-1	Rock2
-1.1151	4.50282	-3.70694	0.00382214	0.0229683	-1.98642	ENSMUSG00000022792	-1	Yars2
-1.11503	4.38009	-3.3265	0.00730383	0.0342244	-2.61541	ENSMUSG00000075232	-1	Amd1
-1.11192	5.37393	-4.85966	0.00059679	0.00853874	-0.191287	ENSMUSG00000027968	-1	Larp7
-1.11071	4.4471	-3.72366	0.00371615	0.0225402	-1.95179	ENSMUSG00000032498	-1	Mlh1
-1.11068	8.6847	-4.65264	0.000822062	0.0100588	-0.585632	ENSMUSG00000073676	-1	Hspe1
-1.10986	3.18297	-3.84542	0.00303068	0.0201158	-1.59136	ENSMUSG00000022521	-1	Crebbp
-1.1095	2.84866	-3.24238	0.00844242	0.0377366	-2.53986	ENSMUSG00000000600	-1	Krit1
-1.10711	4.49429	-3.35311	0.00697737	0.033187	-2.58654	ENSMUSG00000022797	-1	Tfrc
-1.10656	4.66346	-4.09314	0.00201243	0.015823	-1.36174	ENSMUSG00000021115	-1	Vrk1
-1.10575	5.23825	-4.16724	0.00178313	0.0147822	-1.29169	ENSMUSG00000034120	-1	Srsf2
-1.10526	3.66199	-4.26411	0.00152392	0.0135939	-0.975323	ENSMUSG00000011958	-1	Bnip2
-1.10494	2.51389	-3.19505	0.0091614	0.0397082	-2.5672	ENSMUSG00000020137	-1	Thap2
-1.1043	4.42582	-4.14282	0.0018555	0.0151553	-1.25534	ENSMUSG00000031922	-1	Cep57
-1.10347	6.84254	-5.45539	0.00024569	0.00535304	0.649604	ENSMUSG00000026083	-1	Eif5b
-1.10324	3.46494	-3.56982	0.00481925	0.0265037	-2.08202	ENSMUSG00000028309	-1	Rnf20
-1.10262	5.42896	-4.00781	0.00231526	0.017161	-1.57422	ENSMUSG00000028809	-1	Srrm1
-1.10214	4.66814	-4.23169	0.00160595	0.0140245	-1.13457	ENSMUSG00000027306	-1	Nusap1
-1.10211	3.95549	-4.1165	0.00193699	0.0155344	-1.24594	ENSMUSG00000071660	-1	Ttc9c
-1.10211	5.26167	-3.36692	0.0068139	0.0326998	-2.64432	ENSMUSG00000022428	-1	Cby1
-1.10174	6.48588	-4.47443	0.00108826	0.0114291	-0.865696	ENSMUSG00000026434	-1	Nucks1
-1.10161	6.01202	-5.72316	0.000167602	0.00433064	1.06658	ENSMUSG00000020949	-1	Fkbp3
-1.10036	3.25144	-3.4784	0.00563056	0.0291686	-2.20999	ENSMUSG00000024098	-1	Twsg1
-1.09983	5.75799	-4.76855	0.000686609	0.00909498	-0.359625	ENSMUSG00000027304	-1	Rtf1
-1.09821	3.00988	-3.03265	0.012139	0.0475842	-2.92517	ENSMUSG00000048271	-1	Rbm33
-1.09794	5.84955	-5.47982	0.000237166	0.00525475	0.72029	ENSMUSG00000022391	-1	Rangap1
-1.09767	6.15295	-4.62219	0.000862153	0.0102716	-0.613588	ENSMUSG00000028741	-1	Mrto4
-1.09679	3.14458	-3.40082	0.00642926	0.0314793	-2.32674	ENSMUSG00000022710	-1	Usp7
-1.09643	2.69869	-3.05176	0.0117428	0.0466194	-2.82976	ENSMUSG00000029208	-1	Guf1
-1.0954	8.55844	-5.70231	0.000172607	0.00433064	1.01245	ENSMUSG00000027800	-1	Tm4sf1
-1.09491	2.85328	-2.99926	0.0128643	0.0494463	-2.94329	ENSMUSG00000032932	-1	Hspa13
-1.09408	6.39361	-5.52551	0.000222057	0.00501604	0.76446	ENSMUSG00000027962	-1	Vcam1
-1.09346	4.27829	-3.01233	0.0125754	0.0486698	-3.14037	ENSMUSG00000024590	-1	Lmnb1
-1.09333	3.73615	-3.52634	0.0051889	0.027768	-2.19975	ENSMUSG00000086240	-1	None
-1.09309	4.81987	-5.38075	0.000273828	0.00571358	0.637849	ENSMUSG00000026915	-1	Strbp
-1.09192	4.48509	-3.603	0.00455561	0.0256375	-2.16617	ENSMUSG00000026064	-1	Ptp4a1
-1.09173	6.00857	-3.79869	0.00327668	0.0209256	-1.96525	ENSMUSG00000029062	-1	Cdk11b
-1.09035	4.98051	-4.789	0.000665264	0.00897156	-0.274204	ENSMUSG00000038127	-1	Ccdc50
-1.08745	4.67183	-4.46733	0.00110061	0.0114724	-0.756783	ENSMUSG00000037236	-1	Matr3
-1.08692	3.35529	-3.64172	0.00426666	0.0246187	-1.95359	ENSMUSG00000037486	-1	Asxl2
-1.08674	6.28162	-4.39177	0.00124134	0.0122044	-0.992872	ENSMUSG00000031939	-1	Taf1d
-1.08672	5.49054	-5.11599	0.000404835	0.00685786	0.194915	ENSMUSG00000091625	-1	Lsm5
-1.086	5.05793	-3.78912	0.00332961	0.0211213	-1.90701	ENSMUSG00000029073	-1	Cptp
-1.08327	6.50487	-5.12412	0.000399942	0.00680509	0.157871	ENSMUSG00000024991	-1	Eif3a
-1.08222	2.60045	-3.17192	0.00953518	0.0406872	-2.62395	ENSMUSG00000007080	-1	Pole
-1.08136	5.08257	-3.60484	0.00454143	0.025589	-2.22313	ENSMUSG00000041438	-1	Utp4
-1.07913	3.35294	-3.98749	0.00239418	0.0174006	-1.38404	ENSMUSG00000026313	-1	Hdac4
-1.07906	5.13148	-4.92258	0.000542086	0.00809449	-0.0769088	ENSMUSG00000030779	-1	Rbbp6
-1.07877	4.24433	-3.1672	0.00961341	0.0409282	-2.87981	ENSMUSG00000097195	-1	Snhg5
-1.07729	4.97883	-5.10864	0.000409309	0.0069167	0.219176	ENSMUSG00000002881	-1	Nab1
-1.07723	3.76705	-3.76313	0.00347779	0.0217408	-1.81084	ENSMUSG00000030759	-1	Far1
-1.07676	5.03584	-3.66983	0.00406887	0.0238825	-2.10719	ENSMUSG00000024537	-1	Psmg2
-1.07444	4.04852	-3.24106	0.0084617	0.0377609	-2.72036	ENSMUSG00000046245	-1	Pilra
-1.07289	5.29021	-3.50691	0.00536347	0.028333	-2.40968	ENSMUSG00000019139	-1	Isyna1
-1.07271	6.4206	-4.12392	0.00191364	0.0154556	-1.43961	ENSMUSG00000030980	-1	Knop1
-1.07226	3.59611	-3.6105	0.00449806	0.0254532	-2.03546	ENSMUSG00000009470	-1	Tnpo1
-1.07167	2.9366	-3.69374	0.00390808	0.023348	-1.80918	ENSMUSG00000062661	-1	Ncs1
-1.06997	4.73804	-3.36892	0.00679058	0.0326694	-2.589	ENSMUSG00000043241	-1	Upf2
-1.06826	2.3169	-3.204	0.00902069	0.0392671	-2.52597	ENSMUSG00000022244	-1	Amacr
-1.06798	3.10486	-3.36724	0.00681024	0.032695	-2.36981	ENSMUSG00000018433	-1	Nol11
-1.06793	4.16291	-3.9315	0.00262653	0.01843	-1.57881	ENSMUSG00000021975	-1	Ints9
-1.06764	4.63548	-4.66108	0.000811309	0.010006	-0.444007	ENSMUSG00000026049	-1	Tex30
-1.06733	3.19008	-3.24133	0.00845765	0.0377609	-2.59152	ENSMUSG00000039804	-1	Ncoa5
-1.06702	4.43603	-3.67155	0.00405707	0.0238423	-2.04125	ENSMUSG00000078184	-1	None
-1.06641	3.69763	-3.80652	0.00323407	0.0208153	-1.72998	ENSMUSG00000020122	-1	Egfr
-1.06629	2.68369	-3.37581	0.0067108	0.0324579	-2.29475	ENSMUSG00000041702	-1	Btbd7
-1.06511	4.80989	-3.35227	0.00698748	0.0332094	-2.62516	ENSMUSG00000026499	-1	Acbd3
-1.06382	4.05236	-4.05249	0.00215118	0.0164341	-1.36511	ENSMUSG00000024645	-1	Timm21
-1.06207	4.62874	-3.35269	0.0069824	0.0331981	-2.60935	ENSMUSG00000052105	-1	Mtcl1
-1.0588	6.47256	-4.63441	0.000845825	0.0101525	-0.608416	ENSMUSG00000045799	-1	None
-1.05875	3.79279	-3.34237	0.00710733	0.0336233	-2.51927	ENSMUSG00000048874	-1	Phf3
-1.05868	3.71124	-3.2213	0.00875527	0.0385552	-2.70771	ENSMUSG00000026429	-1	Ube2t
-1.05862	6.29204	-4.81503	0.000639115	0.00885631	-0.314467	ENSMUSG00000029147	-1	Ppm1g
-1.05414	4.63983	-4.56452	0.000943859	0.0106846	-0.599277	ENSMUSG00000018322	-1	Tomm34
-1.05177	3.64438	-3.53583	0.00510584	0.0274788	-2.16859	ENSMUSG00000021418	-1	Rpp40
-1.0517	7.34147	-5.97008	0.000118836	0.00379234	1.38813	ENSMUSG00000114547	-1	Gm3226
-1.05047	2.64813	-3.19259	0.00920036	0.0398226	-2.59292	ENSMUSG00000064289	-1	Tank
-1.05045	6.01689	-4.63232	0.0008486	0.0101593	-0.591602	ENSMUSG00000006740	-1	Kif5b
-1.05034	5.1973	-4.79495	0.000659185	0.00897156	-0.281911	ENSMUSG00000031245	-1	Hmgn5
-1.04977	4.53276	-4.39737	0.00123029	0.0121508	-0.855857	ENSMUSG00000041408	-1	Wapl
-1.04911	2.759	-3.03902	0.0120056	0.0473213	-2.87508	ENSMUSG00000037234	-1	Hook3
-1.0484	5.74568	-5.38157	0.000273499	0.00571358	0.579007	ENSMUSG00000070044	-1	Fam149a
-1.04831	3.63741	-3.0832	0.0111192	0.0450289	-2.92877	ENSMUSG00000028136	-1	Snx27
-1.04773	3.17618	-3.66907	0.00407406	0.0238992	-1.88268	ENSMUSG00000063253	-1	Scoc
-1.04641	2.59798	-3.20484	0.00900766	0.0392381	-2.57224	ENSMUSG00000020525	-1	Ppm1d
-1.04587	3.46007	-3.0116	0.0125913	0.0487161	-3.02112	ENSMUSG00000030201	-1	Lrp6
-1.04443	4.60848	-4.59359	0.0009017	0.0104352	-0.548315	ENSMUSG00000021707	-1	Dhfr
-1.04363	3.53374	-3.43705	0.00604266	0.0304505	-2.31732	ENSMUSG00000040785	-1	Ttc3
-1.0425	7.32847	-5.85411	0.000139516	0.0040355	1.22371	ENSMUSG00000058799	-1	Nap1l1
-1.04231	6.30292	-5.37422	0.000276446	0.00571457	0.542303	ENSMUSG00000032412	-1	Atp1b3
-1.04201	9.15509	-3.3585	0.00691313	0.0329919	-2.73987	ENSMUSG00000029371	-1	Cxcl5
-1.04108	4.03866	-4.45314	0.0011257	0.0115852	-0.714946	ENSMUSG00000022201	-1	Zfr
-1.04104	6.62459	-3.3706	0.0067711	0.0326287	-2.72758	ENSMUSG00000048578	-1	Mlec
-1.03974	3.80951	-4.17763	0.00175321	0.0146625	-1.13123	ENSMUSG00000025742	-1	Prps2
-1.03949	3.06957	-3.01933	0.0124232	0.048367	-2.95532	ENSMUSG00000061273	-1	Mmgt1
-1.03846	3.0185	-3.56121	0.00489028	0.0267867	-2.04216	ENSMUSG00000085385	-1	None
-1.03835	4.73605	-4.20624	0.00167361	0.0142255	-1.18665	ENSMUSG00000026994	-1	Galnt3
-1.0369	3.7563	-4.19402	0.00170712	0.0144077	-1.09986	ENSMUSG00000026516	-1	Nvl
-1.03643	6.06092	-3.4978	0.00544732	0.0285436	-2.48253	ENSMUSG00000023505	-1	Cdca3
-1.03602	3.49506	-3.33113	0.00724591	0.0340696	-2.50026	ENSMUSG00000087370	-1	Tmem170b
-1.03601	4.16439	-3.12768	0.0102941	0.0428514	-2.93068	ENSMUSG00000032309	-1	Fbxo22
-1.03593	3.99584	-3.43002	0.00611574	0.0306515	-2.40149	ENSMUSG00000070923	-1	Klhl9
-1.03407	6.3289	-3.93137	0.00262708	0.01843	-1.75877	ENSMUSG00000050705	-1	2310061I04Rik
-1.03297	3.23365	-3.26413	0.00813154	0.0367336	-2.56338	ENSMUSG00000024780	-1	Cdc37l1
-1.03269	5.83951	-4.86044	0.000596069	0.00853834	-0.221571	ENSMUSG00000025982	-1	Sf3b1
-1.03134	6.84596	-4.21973	0.00163738	0.0141134	-1.29426	ENSMUSG00000031479	-1	Vps36
-1.03067	12.034	-4.47063	0.00109485	0.0114592	-0.786617	ENSMUSG00000064341	-1	ND1
-1.02914	5.47318	-4.95986	0.000512215	0.007858	-0.0445164	ENSMUSG00000063870	-1	Chd4
-1.02913	2.88073	-3.25579	0.00824939	0.037157	-2.53055	ENSMUSG00000037965	-1	Zc3h7a
-1.02605	9.28383	-3.63564	0.00431073	0.0247717	-2.26041	ENSMUSG00000038374	-1	Rbm8a
-1.02599	5.12297	-4.28395	0.00147589	0.013428	-1.09306	ENSMUSG00000038005	-1	Hpf1
-1.02263	5.40607	-4.27906	0.00148758	0.0134638	-1.12526	ENSMUSG00000037958	-1	Nsrp1
-1.02228	5.90938	-4.20594	0.00167441	0.0142255	-1.27919	ENSMUSG00000065947	-1	ND4L
-1.02205	2.52882	-2.99652	0.0129257	0.0496295	-2.90467	ENSMUSG00000026096	-1	Osgepl1
-1.02139	5.16378	-4.59853	0.000894739	0.0104323	-0.589744	ENSMUSG00000046623	-1	Gjb4
-1.0213	4.44783	-3.92723	0.00264518	0.0185147	-1.61714	ENSMUSG00000030934	-1	Oat
-1.02122	5.70083	-3.24915	0.00834443	0.0374383	-2.8866	ENSMUSG00000020929	-1	Eftud2
-1.0211	5.06878	-3.5149	0.00529097	0.0280221	-2.37796	ENSMUSG00000002289	-1	Angptl4
-1.02066	5.41257	-4.73651	0.000721501	0.00940547	-0.38939	ENSMUSG00000025574	-1	Tk1
-1.02061	2.84425	-3.35835	0.00691493	0.0329919	-2.35168	ENSMUSG00000022124	-1	Fbxl3
-1.02026	3.04707	-3.46532	0.00575774	0.0296652	-2.20511	ENSMUSG00000048039	-1	Isg20l2
-1.02011	5.565	-4.3043	0.0014283	0.0132096	-1.09437	ENSMUSG00000028820	-1	Sfpq
-1.01956	3.34008	-3.73892	0.00362203	0.022221	-1.79392	ENSMUSG00000039068	-1	Zzz3
-1.01844	4.51747	-4.20168	0.00168602	0.0142848	-1.17087	ENSMUSG00000024188	-1	Luc7l
-1.01826	2.92279	-3.0542	0.0116933	0.0465904	-2.87609	ENSMUSG00000021911	-1	Parg
-1.01786	3.10107	-3.33632	0.00718151	0.0338443	-2.43246	ENSMUSG00000026790	-1	Odf2
-1.01654	3.41718	-3.11888	0.0104522	0.0432373	-2.84339	ENSMUSG00000021177	-1	Tdp1
-1.01561	4.1565	-4.43824	0.00115268	0.0117258	-0.752759	ENSMUSG00000019866	-1	Crybg1
-1.01561	4.13533	-3.94872	0.00255266	0.0180628	-1.54809	ENSMUSG00000019920	-1	Lims1
-1.01447	3.30444	-3.49878	0.00543829	0.0285285	-2.18776	ENSMUSG00000037262	-1	Kin
-1.01434	3.50127	-3.33345	0.00721709	0.033986	-2.49298	ENSMUSG00000040383	-1	Aqr
-1.01414	3.83339	-3.7338	0.00365332	0.0222798	-1.86625	ENSMUSG00000042063	-1	Zfp386
-1.00885	4.35521	-3.95365	0.00253191	0.0180469	-1.56208	ENSMUSG00000020076	-1	Ddx50
-1.00819	4.908	-5.09557	0.000417401	0.00698636	0.203252	ENSMUSG00000056305	-1	Usp39
-1.00666	2.95907	-3.44963	0.0059141	0.0300543	-2.21995	ENSMUSG00000031386	-1	Hcfc1
-1.00662	4.68949	-3.92181	0.00266906	0.0186154	-1.65111	ENSMUSG00000044783	-1	Hjurp
-1.00311	3.06867	-3.36878	0.0067922	0.0326694	-2.36939	ENSMUSG00000037466	-1	Tedc1
-1.0021	4.18348	-3.2379	0.00850794	0.037878	-2.74653	ENSMUSG00000027860	-1	Vangl1
-1.00206	2.87224	-3.32971	0.00726357	0.0341377	-2.40643	ENSMUSG00000036968	-1	Cnpy4
-1.00112	11.172	-5.1637	0.000377017	0.00659726	0.272593	ENSMUSG00000064363	-1	ND4
-0.997884	5.84966	-4.85669	0.00059951	0.00855778	-0.22876	ENSMUSG00000055436	-1	Srsf11
-0.997829	5.42097	-3.39907	0.00644847	0.0315233	-2.60581	ENSMUSG00000055013	-1	Agap1
-0.997533	4.91499	-4.59095	0.000905446	0.0104352	-0.581195	ENSMUSG00000069565	-1	Dazap1
-0.997194	5.74612	-3.74872	0.0035629	0.0220392	-2.03468	ENSMUSG00000028676	-1	Srsf10
-0.995645	3.71059	-3.83366	0.00309071	0.0203064	-1.68458	ENSMUSG00000022995	-1	Enah
-0.995262	3.33091	-3.28175	0.00788845	0.0358722	-2.55991	ENSMUSG00000062822	-1	4833420G17Rik
-0.99355	3.76397	-3.70276	0.00384916	0.0230878	-1.90826	ENSMUSG00000032431	-1	Crtap
-0.993238	3.11949	-3.28448	0.00785147	0.035795	-2.52038	ENSMUSG00000032228	-1	Tcf12
-0.992389	3.77501	-3.81676	0.00317917	0.020618	-1.7244	ENSMUSG00000036435	-1	Exoc1
-0.991717	3.48154	-3.45946	0.00581564	0.0298263	-2.28214	ENSMUSG00000026743	-1	Mllt10
-0.991639	3.72376	-3.25479	0.00826359	0.0371937	-2.66247	ENSMUSG00000035356	-1	Nfkbiz
-0.990525	6.05946	-5.34889	0.000286865	0.00582678	0.513833	ENSMUSG00000070697	-1	Utp3
-0.989851	7.34467	-5.20514	0.000354501	0.00643884	0.265963	ENSMUSG00000027620	-1	Rbm39
-0.989067	7.39707	-4.84596	0.000609451	0.00862969	-0.290187	ENSMUSG00000002477	-1	Snrpd1
-0.987042	3.09133	-3.30701	0.00755281	0.0348476	-2.47907	ENSMUSG00000027714	-1	Exosc9
-0.986765	3.6147	-3.07798	0.0112203	0.0453043	-2.93729	ENSMUSG00000071708	-1	Sms
-0.98368	4.45541	-3.43163	0.00609889	0.0306287	-2.45539	ENSMUSG00000003316	-1	Glg1
-0.981028	6.31633	-3.68999	0.00393284	0.0234504	-2.17033	ENSMUSG00000046711	-1	Hmga1
-0.980507	6.2106	-4.05455	0.00214391	0.0164141	-1.5481	ENSMUSG00000045983	-1	Eif4g1
-0.978391	5.69369	-5.0237	0.00046504	0.00745942	0.0392825	ENSMUSG00000019777	-1	Hdac2
-0.977892	8.62611	-3.52442	0.00520593	0.0278077	-2.46679	ENSMUSG00000030615	-1	Tmem126a
-0.976923	4.76703	-3.95352	0.00253244	0.0180469	-1.6087	ENSMUSG00000035569	-1	Ankrd11
-0.976802	2.37949	-2.99343	0.0129953	0.0497944	-2.88483	ENSMUSG00000081792	-1	None
-0.976618	3.9139	-4.13574	0.00187707	0.015253	-1.21524	ENSMUSG00000032475	-1	Nck1
-0.976099	5.56251	-5.05279	0.000445098	0.00719575	0.0919539	ENSMUSG00000027108	-1	Ola1
-0.975558	2.65735	-3.17618	0.00946524	0.040501	-2.62675	ENSMUSG00000028403	-1	Zdhhc21
-0.975369	3.4204	-3.57968	0.0047393	0.0262634	-2.07002	ENSMUSG00000047417	-1	Rexo1
-0.974778	4.53462	-3.73474	0.0036476	0.0222748	-1.95064	ENSMUSG00000024095	-1	Hnrnpll
-0.974458	4.57462	-4.68858	0.000777266	0.00985097	-0.397691	ENSMUSG00000081603	-1	None
-0.974424	5.15423	-4.2546	0.00154751	0.0137347	-1.14501	ENSMUSG00000030423	-1	Pop4
-0.971994	3.45093	-3.1843	0.00933315	0.0401309	-2.73515	ENSMUSG00000018239	-1	Zcchc10
-0.970377	4.21825	-3.63557	0.00431126	0.0247717	-2.07843	ENSMUSG00000040263	-1	Klhdc4
-0.970133	3.87061	-3.94277	0.00257794	0.0181992	-1.52623	ENSMUSG00000028580	-1	Pum1
-0.967325	7.93705	-5.15541	0.000381697	0.00662271	0.191002	ENSMUSG00000071072	-1	Ptges3
-0.965961	5.3548	-3.68046	0.00399653	0.0236471	-2.12192	ENSMUSG00000001305	-1	Rrp15
-0.965095	5.41158	-3.8791	0.00286531	0.0194264	-1.79006	ENSMUSG00000036693	-1	Nop14
-0.963464	6.06752	-4.59155	0.000904592	0.0104352	-0.661188	ENSMUSG00000052926	-1	Rnaseh2a
-0.963457	5.36495	-3.52355	0.0052136	0.0278077	-2.38957	ENSMUSG00000005981	-1	Trap1
-0.963048	5.59575	-3.44597	0.00595123	0.0301825	-2.54078	ENSMUSG00000004100	-1	Ppan
-0.96222	5.60869	-4.00439	0.00232835	0.017181	-1.59612	ENSMUSG00000059552	-1	Trp53
-0.961703	3.47402	-3.65947	0.00414059	0.0241286	-1.94643	ENSMUSG00000025261	-1	Huwe1
-0.961427	3.92931	-3.45223	0.00588789	0.0300343	-2.35024	ENSMUSG00000057649	-1	Brd9
-0.96095	3.35077	-3.42234	0.00619665	0.0308109	-2.32161	ENSMUSG00000030315	-1	Vgll4
-0.959832	6.84092	-5.05977	0.000440448	0.00713932	0.0482473	ENSMUSG00000018189	-1	Uchl5
-0.95966	6.53254	-4.12589	0.00190748	0.0154552	-1.44289	ENSMUSG00000062038	-1	None
-0.959611	4.12743	-4.06634	0.00210281	0.0162819	-1.353	ENSMUSG00000032582	-1	Rbm6
-0.958486	4.1221	-3.7295	0.00367984	0.0223958	-1.90904	ENSMUSG00000039473	-1	Ubn1
-0.958486	3.74364	-3.09374	0.0109178	0.0444322	-2.931	ENSMUSG00000014980	-1	Tsen15
-0.958117	3.15326	-3.28429	0.00785403	0.035795	-2.5257	ENSMUSG00000031095	-1	Cul4b
-0.957556	2.88192	-3.05791	0.011618	0.0463931	-2.8586	ENSMUSG00000022960	-1	Donson
-0.954228	4.91644	-3.79027	0.00332321	0.0211133	-1.89543	ENSMUSG00000022774	-1	Ncbp2
-0.953984	3.70464	-3.83152	0.00310179	0.0203391	-1.6906	ENSMUSG00000069135	-1	Cep43
-0.953657	6.6058	-4.32484	0.00138189	0.0129654	-1.11704	ENSMUSG00000032803	-1	Cdv3
-0.953534	3.53031	-3.05041	0.0117703	0.0466983	-2.97841	ENSMUSG00000029673	-1	Auts2
-0.953185	5.18673	-3.4293	0.00612332	0.0306515	-2.53482	ENSMUSG00000001674	-1	Ddx18
-0.952339	3.40465	-3.37391	0.00673271	0.0325384	-2.4124	ENSMUSG00000038446	-1	Cdc40
-0.950765	6.00515	-4.88293	0.000575906	0.00838603	-0.19753	ENSMUSG00000049124	-1	None
-0.949932	9.08187	-5.17768	0.000369251	0.00655739	0.241265	ENSMUSG00000001525	-1	Tubb5
-0.949336	5.6821	-4.3995	0.00122611	0.0121508	-0.949909	ENSMUSG00000025616	-1	Usp16
-0.949237	7.27995	-4.55951	0.000951331	0.0107125	-0.746771	ENSMUSG00000064367	-1	ND5
-0.948262	3.12741	-3.03496	0.0120904	0.0474798	-2.94016	ENSMUSG00000028345	-1	Tex10
-0.948009	3.46475	-3.21765	0.00881052	0.0386527	-2.6878	ENSMUSG00000021193	-1	Pitrm1
-0.946561	4.12723	-3.10482	0.0107101	0.0438902	-2.96765	ENSMUSG00000101892	-1	9130401M01Rik
-0.945753	5.39389	-3.71193	0.00379019	0.0228431	-2.0714	ENSMUSG00000068184	-1	Ndufaf2
-0.945668	4.56217	-3.0389	0.012008	0.0473213	-3.1387	ENSMUSG00000028126	-1	Pip5k1a
-0.945043	3.47285	-3.4539	0.00587113	0.0299861	-2.2895	ENSMUSG00000024393	-1	Prrc2a
-0.944475	2.56414	-3.09085	0.0109727	0.0445819	-2.75651	ENSMUSG00000020687	-1	Cdc27
-0.9435	7.69915	-3.26577	0.00810868	0.0366572	-2.92435	ENSMUSG00000001416	-1	Cct3
-0.943308	3.69374	-3.05231	0.0117316	0.0466049	-3.0012	ENSMUSG00000020463	-1	Ppp4r3b
-0.943305	4.87339	-3.42261	0.00619375	0.0308109	-2.51557	ENSMUSG00000043962	-1	Thrap3
-0.942918	2.99823	-3.16173	0.00970476	0.0412251	-2.7067	ENSMUSG00000029313	-1	Aff1
-0.942171	4.84229	-3.79922	0.00327382	0.0209256	-1.87615	ENSMUSG00000029394	-1	Cdk2ap1
-0.941624	5.75348	-3.17167	0.00953934	0.0406908	-3.02894	ENSMUSG00000021012	-1	Zc3h14
-0.937994	3.7047	-3.10793	0.0106525	0.0437137	-2.91183	ENSMUSG00000030852	-1	Tacc2
-0.937601	3.41565	-3.63043	0.00434887	0.024918	-1.98476	ENSMUSG00000000976	-1	Heatr6
-0.937386	4.76658	-3.46791	0.00573235	0.0295649	-2.42788	ENSMUSG00000058503	-1	Fam133b
-0.935858	3.39731	-3.04624	0.011856	0.0469778	-2.96221	ENSMUSG00000039852	-1	Rere
-0.934595	5.78188	-4.33147	0.00136725	0.0128672	-1.06738	ENSMUSG00000022698	-1	Naa50
-0.934411	5.08897	-3.55828	0.00491466	0.0268606	-2.30571	ENSMUSG00000021932	-1	Rnaseh2b
-0.933614	4.13931	-3.26188	0.00816318	0.036836	-2.70349	ENSMUSG00000050017	-1	Pitpnb
-0.933492	4.59908	-3.10171	0.0107679	0.0440419	-3.03469	ENSMUSG00000000751	-1	Rpa1
-0.932738	3.08962	-3.11386	0.0105435	0.0434255	-2.8031	ENSMUSG00000020024	-1	Cep83
-0.931496	5.9404	-3.13976	0.0100809	0.04228	-3.09534	ENSMUSG00000003617	-1	Cp
-0.928338	6.90642	-4.27823	0.00148958	0.0134638	-1.20107	ENSMUSG00000024966	-1	Stip1
-0.928108	6.3015	-5.08713	0.000422717	0.00698987	0.105568	ENSMUSG00000042712	-1	Tceal9
-0.927835	4.24392	-3.9501	0.00254684	0.0180628	-1.55925	ENSMUSG00000045767	-1	B230219D22Rik
-0.927004	4.8221	-2.99521	0.0129551	0.0497023	-3.24326	ENSMUSG00000047832	-1	Cdca4
-0.926835	4.6678	-4.07818	0.00206236	0.016077	-1.39344	ENSMUSG00000033377	-1	Palmd
-0.926724	5.61789	-3.38606	0.00659395	0.0320817	-2.64645	ENSMUSG00000040688	-1	Tbl3
-0.926386	5.05797	-4.0591	0.00212794	0.0163621	-1.46072	ENSMUSG00000022881	-1	Rfc4
-0.925694	4.80956	-3.36067	0.00688747	0.0329344	-2.61647	ENSMUSG00000022048	-1	Dpysl2
-0.924651	6.64414	-3.11087	0.0105984	0.0435932	-3.17927	ENSMUSG00000036748	-1	Cuedc2
-0.922458	3.90534	-3.45779	0.00583226	0.0298458	-2.34025	ENSMUSG00000024764	-1	Naa40
-0.921897	7.07057	-4.38986	0.00124515	0.0122126	-1.02064	ENSMUSG00000028410	-1	Dnaja1
-0.921763	4.86208	-3.70864	0.00381124	0.0229331	-2.0297	ENSMUSG00000019857	-1	Asf1a
-0.92072	6.97634	-5.27856	0.000318053	0.00612202	0.379542	ENSMUSG00000091269	-1	Gm6682
-0.918758	9.22686	-3.32683	0.00729966	0.0342178	-2.79282	ENSMUSG00000001056	-1	Nhp2
-0.917333	5.68439	-4.21229	0.00165726	0.0141973	-1.25628	ENSMUSG00000025817	-1	Nudt5
-0.91562	5.23521	-4.7981	0.000655997	0.00895492	-0.282693	ENSMUSG00000024800	-1	Rpp30
-0.913832	5.11724	-3.15737	0.00977832	0.0414234	-2.99785	ENSMUSG00000074476	-1	Spc24
-0.910432	5.10451	-3.85338	0.00299069	0.0199796	-1.80928	ENSMUSG00000028577	-1	Plaa
-0.910346	3.70991	-3.24298	0.00843368	0.0377113	-2.68244	ENSMUSG00000035498	-1	Cdcp1
-0.910215	6.13967	-3.11633	0.0104985	0.0433707	-3.14768	ENSMUSG00000027067	-1	Ssrp1
-0.909774	3.32058	-3.01835	0.0124444	0.0483756	-3.00075	ENSMUSG00000041313	-1	Slc7a1
-0.909731	7.21583	-4.48886	0.00106366	0.0113154	-0.861248	ENSMUSG00000046434	-1	Hnrnpa1
-0.908183	4.62384	-3.52606	0.00519141	0.0277694	-2.31314	ENSMUSG00000020677	-1	Ddx52
-0.907691	5.45145	-3.21934	0.00878495	0.0385818	-2.92012	ENSMUSG00000041360	-1	Pum3
-0.907242	6.01059	-4.3973	0.00123044	0.0121508	-0.973382	ENSMUSG00000078941	-1	Ak6
-0.907135	4.48856	-3.32244	0.007355	0.0343466	-2.64484	ENSMUSG00000032599	-1	Ip6k2
-0.903137	4.79128	-3.64172	0.00426663	0.0246187	-2.13527	ENSMUSG00000049482	-1	Ctu2
-0.902855	6.15823	-3.03942	0.0119971	0.0473151	-3.28104	ENSMUSG00000001707	-1	Eef1e1
-0.901705	4.0302	-3.31904	0.00739802	0.0344076	-2.59317	ENSMUSG00000020462	-1	Cfap36
-0.900998	4.50747	-3.77871	0.00338819	0.0213499	-1.87497	ENSMUSG00000022945	-1	Chaf1b
-0.900929	4.66731	-3.48369	0.00557996	0.0290285	-2.39197	ENSMUSG00000021276	-1	Cinp
-0.899978	7.31935	-3.74864	0.00356341	0.0220392	-2.09513	ENSMUSG00000004788	-1	Eif2b2
-0.899779	8.18281	-4.55612	0.000956419	0.0107461	-0.749254	ENSMUSG00000057278	-1	Snrpg
-0.899013	3.40745	-3.16711	0.00961492	0.0409282	-2.76163	ENSMUSG00000028252	-1	Ccnc
-0.898874	6.57703	-4.83292	0.000621774	0.0086844	-0.299744	ENSMUSG00000004044	-1	Cavin1
-0.896688	3.25501	-3.04487	0.0118842	0.0470441	-2.95027	ENSMUSG00000045098	-1	Kmt5b
-0.895455	6.97866	-4.6895	0.000776152	0.00984698	-0.535746	ENSMUSG00000031954	-1	Cfdp1
-0.893762	6.41174	-4.33846	0.00135198	0.0127919	-1.08852	ENSMUSG00000036114	-1	Rpp25l
-0.893752	5.99042	-4.5552	0.00095781	0.0107461	-0.717356	ENSMUSG00000056962	-1	Jmjd6
-0.893419	4.83147	-4.44328	0.00114348	0.0116611	-0.81342	ENSMUSG00000024726	-1	Carnmt1
-0.892581	5.30469	-3.19387	0.00918012	0.0397504	-2.95281	ENSMUSG00000023942	-1	Slc29a1
-0.891876	3.68489	-3.06305	0.0115149	0.0461157	-2.98123	ENSMUSG00000050697	-1	Prkaa1
-0.891698	5.99913	-4.47584	0.00108583	0.0114149	-0.845865	ENSMUSG00000078453	-1	Abracl
-0.891135	6.51672	-4.75228	0.000704094	0.0092309	-0.42545	ENSMUSG00000061665	-1	Cd2ap
-0.891121	4.97165	-3.52119	0.0052346	0.0278149	-2.35904	ENSMUSG00000026035	-1	Ppil3
-0.890229	3.99595	-3.23283	0.00858273	0.0381011	-2.73656	ENSMUSG00000003208	-1	Yju2
-0.889068	3.02216	-3.07548	0.0112691	0.0454417	-2.85802	ENSMUSG00000027639	-1	Samhd1
-0.887589	5.4817	-4.11273	0.00194895	0.0156106	-1.4072	ENSMUSG00000039756	-1	Dnttip2
-0.885331	4.40797	-3.50259	0.00540312	0.0284422	-2.3311	ENSMUSG00000042625	-1	Safb2
-0.882249	6.66923	-3.44693	0.00594141	0.0301575	-2.60081	ENSMUSG00000027160	-1	Ccdc34
-0.882136	4.28463	-3.52503	0.00520049	0.0277938	-2.27623	ENSMUSG00000035351	-1	Nup37
-0.881912	5.29614	-3.07503	0.0112779	0.0454617	-3.15675	ENSMUSG00000029363	-1	Rfc5
-0.881535	4.3135	-3.79555	0.00329399	0.0209817	-1.82537	ENSMUSG00000035439	-1	Haus8
-0.881532	3.13313	-3.18643	0.00929895	0.0399978	-2.6902	ENSMUSG00000052748	-1	Swt1
-0.879853	3.77858	-3.45191	0.00589107	0.0300381	-2.33532	ENSMUSG00000054237	-1	Fra10ac1
-0.877927	4.30257	-3.26264	0.00815248	0.0368012	-2.72494	ENSMUSG00000021678	-1	F2rl1
-0.877817	8.06301	-4.20379	0.00168026	0.0142654	-1.3271	ENSMUSG00000004980	-1	Hnrnpa2b1
-0.877707	5.00758	-3.71586	0.00376525	0.0227481	-2.03315	ENSMUSG00000078622	-1	Ccdc47
-0.877217	4.14051	-3.52558	0.0051956	0.0277798	-2.26197	ENSMUSG00000012535	-1	Tnpo3
-0.877139	5.36391	-3.24015	0.00847488	0.0377995	-2.87968	ENSMUSG00000115497	-1	None
-0.875363	7.52037	-3.96	0.00250546	0.017955	-1.73809	ENSMUSG00000022961	-1	Son
-0.873536	7.75835	-3.25895	0.0082046	0.0369958	-2.93686	ENSMUSG00000032604	-1	Qars
-0.873498	3.74628	-3.65789	0.00415166	0.0241589	-1.98745	ENSMUSG00000027829	-1	Ccnl1
-0.872039	3.6257	-3.38041	0.00665807	0.0322687	-2.43794	ENSMUSG00000020018	-1	Snrpf
-0.87171	3.1065	-3.04505	0.0118805	0.0470441	-2.92632	ENSMUSG00000048109	-1	Rbm15
-0.867314	6.09817	-4.14684	0.00184337	0.0151067	-1.39078	ENSMUSG00000052997	-1	Uba2
-0.866547	4.38679	-3.63801	0.00429353	0.0247274	-2.09957	ENSMUSG00000031503	-1	Col4a2
-0.865031	3.98884	-3.12809	0.0102867	0.0428514	-2.91435	ENSMUSG00000033565	-1	Rbfox2
-0.864973	5.36282	-4.03681	0.00220733	0.0166516	-1.52478	ENSMUSG00000026558	-1	Uck2
-0.864945	5.14571	-3.83384	0.00308978	0.0203064	-1.8464	ENSMUSG00000031432	-1	Prps1
-0.864217	3.82447	-3.43814	0.00603143	0.0304264	-2.36731	ENSMUSG00000028483	-1	Snapc3
-0.8596	6.01849	-3.75427	0.00352989	0.0219177	-2.0464	ENSMUSG00000007411	-1	Mark3
-0.859304	5.03946	-4.03316	0.00222062	0.0167314	-1.50391	ENSMUSG00000031628	-1	Casp3
-0.859095	6.05907	-4.51898	0.00101415	0.0110658	-0.77993	ENSMUSG00000027091	-1	Zc3h15
-0.858447	4.58253	-3.50587	0.005373	0.028359	-2.3448	ENSMUSG00000028293	-1	Slc35a1
-0.857628	3.4723	-3.09805	0.0108365	0.0441891	-2.89146	ENSMUSG00000029270	-1	Dipk1a
-0.857157	7.91983	-3.23504	0.00855004	0.0380108	-2.97711	ENSMUSG00000058927	-1	None
-0.856626	6.56074	-4.01529	0.0022869	0.0170328	-1.63104	ENSMUSG00000044155	-1	Lsm8
-0.85347	3.92439	-3.47493	0.00566403	0.0292927	-2.31699	ENSMUSG00000039735	-1	Fnbp1l
-0.853146	4.08355	-3.66579	0.00409665	0.0239861	-2.01731	ENSMUSG00000018974	-1	Sart3
-0.853086	6.55974	-3.59133	0.00464659	0.0259598	-2.35015	ENSMUSG00000083396	-1	Gm15542
-0.852881	7.52475	-3.18086	0.00938881	0.0402859	-3.07304	ENSMUSG00000063694	-1	Cycs
-0.850094	4.35477	-3.04402	0.0119017	0.0470625	-3.10889	ENSMUSG00000054823	-1	Nsd3
-0.847203	3.96377	-3.61724	0.00444707	0.0253159	-2.08292	ENSMUSG00000021681	-1	Aggf1
-0.846326	4.03964	-3.23962	0.00848261	0.0378066	-2.73148	ENSMUSG00000057229	-1	Dmac2
-0.846004	4.53076	-3.80843	0.00322373	0.0207596	-1.82969	ENSMUSG00000022378	-1	Cyrib
-0.845985	4.93317	-3.0141	0.0125366	0.0486086	-3.22569	ENSMUSG00000031730	-1	Dhodh
-0.845325	4.95493	-3.15654	0.00979226	0.0414539	-2.98332	ENSMUSG00000040034	-1	Nup43
-0.844391	4.86923	-3.73518	0.00364491	0.0222748	-1.9877	ENSMUSG00000003812	-1	Dnase2a
-0.843839	4.23992	-3.7827	0.00336561	0.0212325	-1.83961	ENSMUSG00000046010	-1	Zfp830
-0.841643	4.7707	-3.59283	0.00463479	0.0259495	-2.22072	ENSMUSG00000028218	-1	Cibar1
-0.840192	4.52178	-3.58989	0.00465793	0.0259878	-2.19705	ENSMUSG00000026005	-1	Rpe
-0.839773	3.179	-3.16529	0.00964525	0.0410191	-2.73283	ENSMUSG00000028901	-1	Gmeb1
-0.839622	3.39789	-3.13182	0.0102206	0.0427238	-2.82285	ENSMUSG00000030967	-1	Zranb1
-0.838967	4.36544	-3.8511	0.00300207	0.0200145	-1.73978	ENSMUSG00000030188	-1	Magohb
-0.838698	4.53227	-3.50602	0.00537155	0.028359	-2.34038	ENSMUSG00000005698	-1	Ctcf
-0.838473	7.61574	-4.45681	0.00111915	0.0115467	-0.915515	ENSMUSG00000060373	-1	Hnrnpc
-0.838327	6.45821	-4.57196	0.000932876	0.0106282	-0.712028	ENSMUSG00000022858	-1	Tra2b
-0.838098	6.16077	-4.1759	0.00175817	0.0146715	-1.34664	ENSMUSG00000081999	-1	None
-0.836746	5.2676	-4.23403	0.0015999	0.0140158	-1.19207	ENSMUSG00000028082	-1	Sh3d19
-0.836323	5.65867	-3.86087	0.00295359	0.0198232	-1.84313	ENSMUSG00000060288	-1	Ppih
-0.835981	3.85859	-3.23108	0.0086086	0.0381472	-2.72332	ENSMUSG00000031107	-1	Rbmx2
-0.835192	3.84291	-3.08174	0.0111475	0.0450693	-2.97491	ENSMUSG00000016018	-1	Mtrex
-0.834864	5.0095	-3.4191	0.00623107	0.0309145	-2.53923	ENSMUSG00000027531	-1	Impa1
-0.833802	3.97011	-3.20336	0.00903081	0.0392834	-2.78399	ENSMUSG00000031931	-1	Ankrd49
-0.830724	4.10177	-3.2416	0.00845378	0.03776	-2.73809	ENSMUSG00000022812	-1	Gsk3b
-0.829312	3.10989	-3.05398	0.0116977	0.0465904	-2.90959	ENSMUSG00000015748	-1	Prpf3
-0.827273	10.2008	-3.77904	0.0033863	0.0213489	-1.98863	ENSMUSG00000026238	-1	Ptma
-0.822233	4.80873	-3.47435	0.00566962	0.0293093	-2.42638	ENSMUSG00000058440	-1	Nrf1
-0.821289	4.33624	-3.26883	0.00806598	0.0365174	-2.72144	ENSMUSG00000044921	-1	Rassf9
-0.820298	4.67677	-3.75731	0.00351195	0.0218289	-1.93264	ENSMUSG00000017176	-1	Nt5c3b
-0.820214	3.67424	-3.13854	0.0101022	0.0423297	-2.8551	ENSMUSG00000082675	-1	None
-0.819458	4.13465	-3.11093	0.0105973	0.0435932	-2.96609	ENSMUSG00000002833	-1	Hdgfl2
-0.818518	4.94801	-3.94507	0.0025681	0.0181505	-1.64405	ENSMUSG00000029422	-1	Rsrc2
-0.815892	6.5064	-3.35729	0.00692755	0.0330393	-2.75091	ENSMUSG00000020089	-1	Ppa1
-0.815666	8.94624	-4.10499	0.00197377	0.0157378	-1.47666	ENSMUSG00000029430	-1	Ran
-0.81532	7.52558	-3.16585	0.00963592	0.0410034	-3.09977	ENSMUSG00000022111	-1	Uchl3
-0.812736	4.50164	-3.49736	0.00545148	0.0285436	-2.35175	ENSMUSG00000026761	-1	Orc4
-0.812702	5.08664	-3.06993	0.0113783	0.0456576	-3.14747	ENSMUSG00000001039	-1	B9d1
-0.809281	4.22568	-3.49327	0.00548958	0.0287038	-2.3285	ENSMUSG00000022177	-1	Haus4
-0.809262	5.14292	-3.82818	0.00311912	0.0203951	-1.85769	ENSMUSG00000031232	-1	Magt1
-0.809249	6.86511	-4.14251	0.00185643	0.0151553	-1.42766	ENSMUSG00000020738	-1	Sumo2
-0.808952	4.80923	-3.66856	0.00407756	0.0238998	-2.0969	ENSMUSG00000030061	-1	Uba3
-0.805108	4.5321	-3.69759	0.0038828	0.0232195	-2.01686	ENSMUSG00000034544	-1	Rsrc1
-0.804081	5.01379	-3.68129	0.00399098	0.0236392	-2.09451	ENSMUSG00000044645	-1	None
-0.801679	6.05798	-3.3208	0.00737576	0.0343783	-2.79394	ENSMUSG00000026970	-1	Rbms1
-0.800215	9.60407	-4.00982	0.00230762	0.0171147	-1.61791	ENSMUSG00000064345	-1	ND2
-0.79955	4.81291	-3.81953	0.0031645	0.0205717	-1.84127	ENSMUSG00000000631	-1	Myo18a
-0.798117	6.04676	-3.37537	0.00671589	0.0324698	-2.69761	ENSMUSG00000020328	-1	Nudcd2
-0.797853	10.5609	-3.54097	0.00506141	0.0273472	-2.38273	ENSMUSG00000029580	-1	Actb
-0.795528	5.64052	-3.40032	0.00643475	0.0314858	-2.62787	ENSMUSG00000062797	-1	Hikeshi
-0.795225	4.89425	-3.31355	0.00746829	0.0345612	-2.70924	ENSMUSG00000030056	-1	Isy1
-0.794749	6.47353	-4.53509	0.000988663	0.0108939	-0.772774	ENSMUSG00000028609	-1	Magoh
-0.793771	5.68548	-4.03854	0.00220106	0.0166288	-1.54778	ENSMUSG00000031226	-1	Pbdc1
-0.79369	3.83778	-3.144	0.0100073	0.0420532	-2.86803	ENSMUSG00000032777	-1	Gtf3c1
-0.793038	5.57777	-4.04607	0.00217396	0.0165213	-1.52775	ENSMUSG00000028034	-1	Fubp1
-0.792214	4.18638	-3.0008	0.0128299	0.0493994	-3.16197	ENSMUSG00000051379	-1	Flrt3
-0.789251	6.29454	-3.80496	0.00324251	0.0208369	-1.9762	ENSMUSG00000007050	-1	Lsm2
-0.787574	3.51697	-3.04443	0.0118933	0.0470625	-2.99337	ENSMUSG00000022822	-1	Abcc5
-0.784284	5.82136	-3.21119	0.00890944	0.0389757	-2.96669	ENSMUSG00000026615	-1	Eprs
-0.784226	5.5728	-4.18122	0.00174303	0.014617	-1.30326	ENSMUSG00000036992	-1	Nxt1
-0.783109	7.89275	-4.08344	0.00204465	0.0159924	-1.53019	ENSMUSG00000025613	-1	Cct8
-0.781971	4.73662	-3.81852	0.00316986	0.0205849	-1.8365	ENSMUSG00000030619	-1	Eed
-0.77888	5.35836	-3.53509	0.00511226	0.0274893	-2.37493	ENSMUSG00000041459	-1	Tardbp
-0.77882	5.40582	-3.23406	0.00856445	0.0380586	-2.89454	ENSMUSG00000022814	-1	Umps
-0.777154	3.72388	-3.18195	0.00937128	0.0402387	-2.79052	ENSMUSG00000034210	-1	Efcab14
-0.776042	5.65089	-3.58065	0.00473148	0.0262318	-2.31954	ENSMUSG00000019782	-1	Rwdd1
-0.774622	4.69984	-3.1688	0.00958675	0.0408365	-2.93645	ENSMUSG00000048497	-1	Mmgt2
-0.774001	6.33655	-3.52281	0.00522021	0.0278077	-2.45971	ENSMUSG00000030224	-1	Strap
-0.773134	4.80395	-3.8611	0.00295245	0.0198232	-1.77229	ENSMUSG00000025995	-1	Wdr75
-0.772458	7.64995	-3.88653	0.0028301	0.0192512	-1.86325	ENSMUSG00000064368	-1	ND6
-0.769578	8.59851	-4.45754	0.00111784	0.0115429	-0.903559	ENSMUSG00000030126	-1	Tmcc1
-0.768094	6.93475	-3.18664	0.0092955	0.0399978	-3.06015	ENSMUSG00000010663	-1	Fads1
-0.767744	7.40942	-3.42887	0.00612775	0.0306543	-2.64614	ENSMUSG00000039630	-1	Hnrnpu
-0.767422	5.95706	-3.90195	0.00275849	0.0190161	-1.79484	ENSMUSG00000025534	-1	Gusb
-0.766821	6.77401	-3.58475	0.00469876	0.0261327	-2.36937	ENSMUSG00000020326	-1	Ccng1
-0.764542	13.2085	-3.03845	0.0120173	0.047343	-3.1671	ENSMUSG00000064370	-1	CYTB
-0.763942	3.65327	-3.01358	0.012548	0.0486086	-3.06574	ENSMUSG00000020079	-1	Supv3l1
-0.763481	7.04625	-4.24322	0.00157626	0.0139197	-1.2642	ENSMUSG00000022403	-1	St13
-0.762933	4.54262	-3.39572	0.00648564	0.0316441	-2.53373	ENSMUSG00000026775	-1	Yme1l1
-0.761489	5.18287	-3.46826	0.00572892	0.0295649	-2.47485	ENSMUSG00000007476	-1	Lrrc8a
-0.757056	5.96595	-3.98144	0.0024182	0.0175131	-1.66206	ENSMUSG00000034192	-1	Lsm3
-0.757012	3.70043	-3.06145	0.0115469	0.046184	-2.99313	ENSMUSG00000036893	-1	Ehmt1
-0.75667	4.48511	-3.42942	0.00612208	0.0306515	-2.46868	ENSMUSG00000018395	-1	Kif3a
-0.753638	4.84307	-3.66119	0.00412861	0.0241045	-2.11292	ENSMUSG00000026798	-1	Coq4
-0.749991	4.98176	-3.42877	0.00612886	0.0306543	-2.52325	ENSMUSG00000049881	-1	2810025M15Rik
-0.747951	5.12091	-3.40578	0.00637486	0.0312551	-2.57544	ENSMUSG00000075266	-1	Cenpw
-0.747634	6.29619	-3.79402	0.00330243	0.0210138	-1.99607	ENSMUSG00000060860	-1	Ube2s
-0.746909	4.36138	-3.03425	0.0121053	0.0475223	-3.12969	ENSMUSG00000020516	-1	Rps6kb1
-0.743012	6.14009	-3.71597	0.00376451	0.0227481	-2.12056	ENSMUSG00000011257	-1	Pabpc4
-0.740908	3.61254	-2.99641	0.0129281	0.0496295	-3.09118	ENSMUSG00000032501	-1	Trib1
-0.740662	5.91225	-3.09648	0.0108661	0.0442775	-3.17149	ENSMUSG00000026229	-1	Psmd1
-0.738636	6.36544	-3.23971	0.00848136	0.0378066	-2.94965	ENSMUSG00000057561	-1	Eif1a
-0.733514	4.57003	-3.07325	0.0113129	0.0455008	-3.0891	ENSMUSG00000052560	-1	Cpne8
-0.733148	6.17965	-3.45761	0.00583398	0.0298458	-2.56532	ENSMUSG00000005846	-1	Rsl1d1
-0.730499	4.45238	-3.28264	0.00787633	0.0358568	-2.71592	ENSMUSG00000025369	-1	Smarcc2
-0.729788	6.25187	-3.55229	0.0049649	0.0270026	-2.40619	ENSMUSG00000032324	-1	Tspan3
-0.729535	7.07944	-3.15452	0.00982658	0.0415421	-3.11802	ENSMUSG00000029247	-1	Paics
-0.72915	4.79628	-3.43135	0.00610185	0.0306311	-2.49971	ENSMUSG00000031246	-1	Sh3bgrl
-0.728099	8.88406	-3.36472	0.00683976	0.0327601	-2.73726	ENSMUSG00000070780	-1	Rbm47
-0.727982	5.54828	-3.03975	0.0119902	0.0473119	-3.24336	ENSMUSG00000032423	-1	Syncrip
-0.727603	7.0163	-4.08952	0.00202439	0.0158743	-1.51985	ENSMUSG00000030512	-1	Snrpa1
-0.727158	3.94707	-3.01371	0.0125452	0.0486086	-3.10806	ENSMUSG00000040396	-1	Abhd13
-0.725818	4.8901	-3.66057	0.00413296	0.0241184	-2.11988	ENSMUSG00000031546	-1	Gins4
-0.725726	4.11423	-3.06092	0.0115577	0.0462119	-3.05199	ENSMUSG00000020156	-1	Pwwp3a
-0.724411	4.37572	-3.0927	0.0109375	0.0444977	-3.0306	ENSMUSG00000057594	-1	Arl16
-0.722453	4.23138	-3.03367	0.0121175	0.0475552	-3.11374	ENSMUSG00000036940	-1	Kdm1a
-0.721438	5.27428	-3.17965	0.0094086	0.0403146	-2.97821	ENSMUSG00000019814	-1	Ltv1
-0.721303	5.2603	-3.43875	0.00602513	0.0304195	-2.53218	ENSMUSG00000031197	-1	Vbp1
-0.719054	6.51677	-3.15361	0.00984214	0.0415564	-3.10599	ENSMUSG00000078154	-1	Gm12184
-0.715436	4.44702	-3.1948	0.00916532	0.0397082	-2.86578	ENSMUSG00000026727	-1	Rsu1
-0.71305	7.8791	-3.06191	0.0115377	0.0461619	-3.27875	ENSMUSG00000074129	-1	Rpl13a
-0.709087	5.8495	-3.29287	0.00773884	0.0354912	-2.82999	ENSMUSG00000037197	-1	Rbm17
-0.704959	5.59602	-3.02892	0.012218	0.0478031	-3.26587	ENSMUSG00000003131	-1	Pafah1b2
-0.703423	7.33928	-3.21008	0.00892656	0.039009	-3.02483	ENSMUSG00000042462	-1	Dctpp1
-0.700464	7.64052	-4.0443	0.0021803	0.0165296	-1.59863	ENSMUSG00000006728	-1	Cdk4
-0.69945	4.8166	-3.01452	0.0125276	0.0485916	-3.21776	ENSMUSG00000032580	-1	Rbm5
-0.696473	4.70156	-3.18126	0.00938243	0.0402725	-2.9187	ENSMUSG00000023932	-1	Cdc5l
-0.692375	7.04228	-3.45727	0.00583745	0.0298512	-2.59541	ENSMUSG00000057388	-1	Mrpl18
-0.692323	7.18429	-3.97914	0.00242743	0.0175593	-1.70773	ENSMUSG00000024925	-1	Rnaseh2c
-0.691859	5.78501	-3.40548	0.00637808	0.0312551	-2.63239	ENSMUSG00000001833	-1	Septin7
-0.691137	4.77905	-3.02583	0.0122837	0.0480026	-3.19357	ENSMUSG00000030421	-1	Uri1
-0.690874	4.76588	-3.12756	0.0102963	0.0428514	-3.01766	ENSMUSG00000020184	-1	Mdm2
-0.690295	5.77915	-3.45111	0.00589912	0.030052	-2.55275	ENSMUSG00000033813	-1	Tcea1
-0.687124	6.14371	-3.83683	0.00307442	0.020275	-1.91692	ENSMUSG00000027852	-1	Nras
-0.685568	5.9591	-3.84932	0.00301099	0.0200283	-1.88571	ENSMUSG00000023104	-1	Rfc2
-0.68386	7.03292	-3.3144	0.00745739	0.0345367	-2.84188	ENSMUSG00000024097	-1	Srsf7
-0.682216	5.09131	-3.12266	0.0103839	0.0430561	-3.06006	ENSMUSG00000013662	-1	Atad1
-0.678786	6.94357	-3.54067	0.00506395	0.0273489	-2.45093	ENSMUSG00000062937	-1	Mtap
-0.676623	5.9946	-3.49377	0.00548495	0.0286917	-2.49442	ENSMUSG00000071533	-1	Pcnp
-0.668728	7.10235	-3.65247	0.00418988	0.024307	-2.2616	ENSMUSG00000021116	-1	Eif2s1
-0.66602	5.32521	-3.07485	0.0112815	0.0454617	-3.16452	ENSMUSG00000020171	-1	Yeats4
-0.664246	5.02012	-3.19105	0.00922487	0.0398461	-2.93691	ENSMUSG00000021701	-1	Plk2
-0.659747	5.18425	-3.12295	0.0103787	0.043049	-3.0693	ENSMUSG00000028093	-1	Acp6
-0.64493	8.21714	-3.32837	0.0072803	0.0341661	-2.81416	ENSMUSG00000090553	-1	Snrpe
-0.64385	8.96011	-3.35408	0.00696578	0.0331446	-2.75386	ENSMUSG00000036371	-1	Serbp1
-0.634407	8.58597	-3.60103	0.00457084	0.025688	-2.3382	ENSMUSG00000037894	-1	H2az1
-0.633821	6.61931	-3.17592	0.00946951	0.0405052	-3.07227	ENSMUSG00000061479	-1	Snrpa
-0.630975	6.06217	-3.50485	0.00538231	0.0283752	-2.47962	ENSMUSG00000024474	-1	Ik
-0.625216	5.82914	-3.0161	0.0124932	0.0484738	-3.30715	ENSMUSG00000024527	-1	Afg3l2
-0.622582	5.99002	-3.17281	0.0095205	0.0406527	-3.04804	ENSMUSG00000020361	-1	Hspa4
-0.62223	5.45781	-3.24629	0.00838558	0.0375507	-2.88276	ENSMUSG00000028066	-1	Pmf1
-0.619456	6.82102	-3.54145	0.00505721	0.0273419	-2.44771	ENSMUSG00000031754	-1	Nudt21
-0.618502	4.94865	-3.05329	0.0117116	0.0466038	-3.16755	ENSMUSG00000030726	-1	Pold3
-0.615472	6.6028	-3.55991	0.00490108	0.0268301	-2.40984	ENSMUSG00000024360	-1	Etf1
-0.609293	5.33714	-3.1439	0.0100089	0.0420532	-3.04857	ENSMUSG00000027002	-1	Nckap1
-0.603067	6.74394	-3.07014	0.0113741	0.0456558	-3.25949	ENSMUSG00000031683	-1	Lsm6
-0.602015	5.15833	-3.01036	0.0126184	0.0487749	-3.26202	ENSMUSG00000007338	-1	Mrpl49
-0.601782	7.24233	-3.01725	0.0124682	0.0484188	-3.35957	ENSMUSG00000015937	-1	Macroh2a1
-0.59893	8.00625	-3.35962	0.00689984	0.0329632	-2.76379	ENSMUSG00000043091	-1	Tuba1c
-0.593797	6.34577	-3.21159	0.00890329	0.0389626	-3.00007	ENSMUSG00000022295	-1	Atp6v1c1
-0.591972	5.94014	-2.99656	0.0129247	0.0496295	-3.34929	ENSMUSG00000094111	-1	None
-0.589027	7.07634	-3.29867	0.00766188	0.0352321	-2.87145	ENSMUSG00000068039	-1	Tcp1
-0.576492	8.2947	-3.17286	0.00951965	0.0406527	-3.0822	ENSMUSG00000036112	-1	Metap2
-0.555908	6.3339	-2.99035	0.0130652	0.0499404	-3.3823	ENSMUSG00000014504	-1	Srp19
-0.554142	6.30779	-3.22946	0.00863272	0.0382129	-2.96812	ENSMUSG00000025809	-1	Itgb1
-0.548565	7.04928	-3.04284	0.0119262	0.0471197	-3.31415	ENSMUSG00000021361	-1	Tmem14c
-0.54792	7.14357	-3.12241	0.0103885	0.0430579	-3.17786	ENSMUSG00000067194	-1	Eif1ax
0.515871	7.09476	3.01711	0.0124712	0.0484188	-3.37024	ENSMUSG00000028334	1	Nans
0.52162	6.70133	3.01858	0.0124394	0.0483714	-3.35905	ENSMUSG00000049299	1	Trappc1
0.524884	6.62301	3.06859	0.0114048	0.0457492	-3.27004	ENSMUSG00000078572	1	Ndufaf8
0.532759	9.03274	3.11552	0.0105134	0.0434102	-3.16502	ENSMUSG00000048076	1	Arf1
0.536603	8.92768	3.04994	0.01178	0.0467217	-3.28172	ENSMUSG00000061518	1	Cox5b
0.537458	7.2405	3.03331	0.0121251	0.0475697	-3.34376	ENSMUSG00000029777	1	Gars
0.539287	7.84346	3.19112	0.00922388	0.0398461	-3.06718	ENSMUSG00000021576	1	Pdcd6
0.543125	8.70241	3.10521	0.0107028	0.0438761	-3.19347	ENSMUSG00000054428	1	Atpif1
0.544291	6.39324	3.12942	0.0102631	0.0428433	-3.15601	ENSMUSG00000030403	1	Vasp
0.549774	8.10153	3.04234	0.0119364	0.0471447	-3.31943	ENSMUSG00000004849	1	Ap1s1
0.552464	6.80629	3.00935	0.0126405	0.04883	-3.37808	ENSMUSG00000079941	1	None
0.553681	9.27144	3.22658	0.00867582	0.0383623	-2.96549	ENSMUSG00000028692	1	Akr1a1
0.554471	6.55872	3.04051	0.0119746	0.0472652	-3.31647	ENSMUSG00000031556	1	Tm2d2
0.556778	6.1647	3.01312	0.0125581	0.0486183	-3.34621	ENSMUSG00000030706	1	Mrpl48
0.557841	6.15793	3.00085	0.0128287	0.0493994	-3.36697	ENSMUSG00000032014	1	Oaf
0.557974	7.21403	3.09596	0.0108759	0.0442775	-3.23526	ENSMUSG00000005103	1	Wdr1
0.558606	6.3712	3.23375	0.00856907	0.0380586	-2.9747	ENSMUSG00000032299	1	Commd4
0.567834	8.71459	3.22223	0.0087412	0.0385376	-2.99081	ENSMUSG00000022452	1	Smdt1
0.568037	9.98586	3.1017	0.0107683	0.0440419	-3.15848	ENSMUSG00000090841	1	Myl6
0.56911	7.43097	3.17657	0.00945873	0.0404872	-3.09642	ENSMUSG00000001467	1	Cyp51
0.569412	7.12351	3.07203	0.0113368	0.0455656	-3.27581	ENSMUSG00000001729	1	Akt1
0.57343	6.83333	3.23868	0.00849641	0.0378407	-2.98214	ENSMUSG00000006095	1	Tbcb
0.573459	5.40921	3.03495	0.0120906	0.0474798	-3.25814	ENSMUSG00000034789	1	Rab24
0.573559	6.67836	3.21904	0.0087895	0.038588	-3.01185	ENSMUSG00000026209	1	Dnpep
0.584465	6.32891	3.40807	0.00634987	0.0311996	-2.672	ENSMUSG00000032018	1	Sc5d
0.586522	7.6712	3.32799	0.00728515	0.0341759	-2.83306	ENSMUSG00000055447	1	Cd47
0.587423	8.31764	3.50886	0.00534565	0.028251	-2.50817	ENSMUSG00000019494	1	Cops6
0.587927	9.51396	3.31898	0.00739878	0.0344076	-2.79836	ENSMUSG00000042745	1	Id1
0.591296	7.87199	3.44438	0.00596739	0.030252	-2.6293	ENSMUSG00000040731	1	Eif4h
0.591777	7.43097	3.29772	0.00767445	0.0352767	-2.88689	ENSMUSG00000020225	1	Tmbim4
0.59232	5.78231	3.20448	0.00901333	0.0392489	-2.9933	ENSMUSG00000055943	1	Emc7
0.592725	6.11926	3.31539	0.00744466	0.0345037	-2.82173	ENSMUSG00000015790	1	Surf1
0.595271	6.40912	3.47785	0.00563587	0.0291715	-2.55532	ENSMUSG00000021036	1	Sptlc2
0.595748	8.38942	3.43412	0.00607302	0.0305486	-2.63488	ENSMUSG00000027447	1	Cst3
0.597411	8.87625	3.03519	0.0120857	0.0474798	-3.3089	ENSMUSG00000028798	1	Eif3i
0.598186	5.299	3.1271	0.0103044	0.0428639	-3.09026	ENSMUSG00000082908	1	None
0.598472	5.87971	3.19058	0.00923248	0.039864	-3.02356	ENSMUSG00000101795	1	Gm5835
0.600333	7.09638	3.41389	0.00628691	0.0310771	-2.68434	ENSMUSG00000031447	1	Lamp1
0.60155	7.62907	3.33304	0.00722215	0.0339934	-2.82479	ENSMUSG00000031813	1	Mvb12a
0.601683	7.63361	3.65618	0.0041637	0.0242175	-2.26857	ENSMUSG00000020307	1	Cdc34
0.603271	9.43946	3.44627	0.00594813	0.0301792	-2.58144	ENSMUSG00000015092	1	Edf1
0.603338	6.77433	3.12969	0.0102583	0.0428379	-3.16927	ENSMUSG00000087687	1	Pet100
0.606673	6.32966	3.43841	0.00602864	0.0304247	-2.61981	ENSMUSG00000027746	1	Ufm1
0.606844	6.09512	3.48306	0.005586	0.0290461	-2.53163	ENSMUSG00000028959	1	Fastk
0.607675	6.83084	3.1613	0.00971196	0.0412415	-3.11608	ENSMUSG00000004843	1	Chmp2b
0.608008	9.08918	3.3162	0.00743434	0.0344818	-2.81657	ENSMUSG00000051695	1	Pcbp1
0.60834	7.39281	3.55003	0.00498402	0.0270477	-2.45181	ENSMUSG00000024026	1	Glo1
0.608742	5.96627	2.99148	0.0130395	0.0499018	-3.37274	ENSMUSG00000052139	1	Babam2
0.612178	5.85399	3.22628	0.00868018	0.0383678	-2.96039	ENSMUSG00000029559	1	2210016L21Rik
0.613418	6.02825	3.10697	0.0106703	0.0437573	-3.17689	ENSMUSG00000017386	1	Traf4
0.614671	8.17503	3.07361	0.0113057	0.0455008	-3.26377	ENSMUSG00000021486	1	Prelid1
0.614894	8.28188	3.17938	0.00941302	0.0403195	-3.07798	ENSMUSG00000031839	1	Hsbp1
0.615715	6.08306	3.22009	0.00877357	0.0385562	-2.98452	ENSMUSG00000031729	1	Ist1
0.616339	6.97412	3.46302	0.0057804	0.0297447	-2.59777	ENSMUSG00000027406	1	Idh3b
0.621362	5.43672	3.06219	0.0115321	0.0461546	-3.21359	ENSMUSG00000028669	1	Pithd1
0.6215	7.8169	3.78383	0.00335923	0.0212217	-2.04856	ENSMUSG00000031168	1	Ebp
0.625541	7.84614	3.33365	0.00721454	0.033986	-2.82106	ENSMUSG00000020585	1	Laptm4a
0.626833	5.52045	3.4	0.00643825	0.0314858	-2.63807	ENSMUSG00000070426	1	Rnf121
0.627277	7.19654	3.43085	0.0061071	0.0306325	-2.65625	ENSMUSG00000002778	1	Kdelr1
0.627719	5.57194	3.20279	0.00903959	0.0392938	-2.98164	ENSMUSG00000029148	1	Nrbp1
0.628335	7.63565	3.65884	0.00414501	0.0241429	-2.26411	ENSMUSG00000030842	1	Lamtor1
0.629828	6.22262	3.31977	0.00738878	0.034387	-2.81958	ENSMUSG00000074247	1	Dda1
0.630136	7.64277	3.8187	0.00316888	0.0205849	-1.99143	ENSMUSG00000024012	1	Mtch1
0.630598	4.87053	3.07652	0.0112489	0.045375	-3.13743	ENSMUSG00000029106	1	Add1
0.632376	7.89172	3.59424	0.00462373	0.0259293	-2.3714	ENSMUSG00000025260	1	Hsd17b10
0.632641	7.67062	3.36496	0.00683691	0.0327592	-2.76938	ENSMUSG00000028447	1	Dctn3
0.633845	5.59939	3.22993	0.00862578	0.0382096	-2.93686	ENSMUSG00000034974	1	Dapk3
0.634504	5.15143	3.18066	0.00939211	0.040286	-2.98528	ENSMUSG00000002329	1	Mdp1
0.636421	4.43266	3.01882	0.0124343	0.048367	-3.18835	ENSMUSG00000041241	1	Mul1
0.636657	4.20286	3.02885	0.0122195	0.0478031	-3.14315	ENSMUSG00000049755	1	Zfp672
0.636829	7.04552	3.23368	0.00857006	0.0380586	-2.99515	ENSMUSG00000037772	1	Mrpl23
0.639569	4.85244	3.01621	0.0124908	0.0484738	-3.23917	ENSMUSG00000025485	1	Ric8a
0.640579	5.8696	3.31415	0.00746051	0.0345382	-2.8098	ENSMUSG00000052369	1	Tmem106c
0.641555	4.62197	2.98961	0.0130819	0.0499862	-3.26029	ENSMUSG00000044813	1	Shb
0.642495	5.45897	3.36535	0.00683231	0.0327499	-2.69297	ENSMUSG00000029103	1	Lrpap1
0.64343	4.78117	3.1501	0.00990202	0.0417321	-3.00184	ENSMUSG00000029007	1	Agtrap
0.643502	6.5913	3.8684	0.00291681	0.0196458	-1.89499	ENSMUSG00000023967	1	Mrps18a
0.643565	5.52173	3.22269	0.00873429	0.0385376	-2.94358	ENSMUSG00000040532	1	Abhd11
0.64464	5.68985	3.29929	0.00765372	0.0352208	-2.82369	ENSMUSG00000031516	1	Dctn6
0.644854	6.43606	3.67927	0.0040046	0.0236721	-2.21108	ENSMUSG00000031505	1	Naxd
0.644944	6.31742	3.45358	0.00587427	0.0299897	-2.59326	ENSMUSG00000041740	1	Rnf10
0.64513	8.09681	3.58593	0.00468936	0.0260955	-2.38155	ENSMUSG00000018042	1	Cyb5r3
0.645401	5.15828	3.30663	0.00755763	0.0348553	-2.76918	ENSMUSG00000090394	1	4930523C07Rik
0.646097	4.6527	3.11007	0.0106131	0.0436246	-3.05688	ENSMUSG00000023572	1	Ccndbp1
0.647587	5.30078	3.13943	0.0100867	0.04228	-3.06943	ENSMUSG00000003534	1	Ddr1
0.648121	5.59587	3.61611	0.00445558	0.0253381	-2.27302	ENSMUSG00000018167	1	Stard3
0.649064	7.81778	3.36225	0.00686882	0.0328737	-2.77221	ENSMUSG00000023367	1	Tmem176a
0.650414	5.52626	3.54736	0.00500671	0.027123	-2.38566	ENSMUSG00000022516	1	Nudt16l1
0.650911	7.03843	3.65015	0.0042063	0.0243388	-2.27741	ENSMUSG00000015290	1	Ubl4a
0.651771	7.00973	3.33789	0.00716218	0.0337932	-2.81436	ENSMUSG00000001783	1	Rtcb
0.652351	6.33499	3.11489	0.0105247	0.0434102	-3.17896	ENSMUSG00000008140	1	Emc10
0.652904	5.88741	3.16049	0.00972564	0.0412712	-3.07623	ENSMUSG00000001891	1	Ugp2
0.654314	6.96934	3.05247	0.0117283	0.0466049	-3.30744	ENSMUSG00000028719	1	Cmpk1
0.6545	7.66058	3.12769	0.0102939	0.0428514	-3.18	ENSMUSG00000028961	1	Pgd
0.655877	9.18558	3.05634	0.0116499	0.04649	-3.26229	ENSMUSG00000063354	1	Slc39a4
0.657738	4.02962	3.00224	0.0127979	0.0493449	-3.16624	ENSMUSG00000060477	1	Irak2
0.660132	5.23952	3.27256	0.00801438	0.0363375	-2.83498	ENSMUSG00000002332	1	Dhrs1
0.661458	6.45007	3.41274	0.00629929	0.0310777	-2.66932	ENSMUSG00000052712	1	BC004004
0.661626	7.61368	3.43977	0.0060146	0.0304075	-2.64093	ENSMUSG00000033685	1	Ucp2
0.662054	5.79009	3.58108	0.00472804	0.0262311	-2.34602	ENSMUSG00000020669	1	Sh3yl1
0.663418	6.10176	3.29142	0.00775816	0.0355421	-2.86242	ENSMUSG00000039886	1	Tmem120a
0.664134	8.46364	3.6227	0.00440617	0.0251411	-2.30886	ENSMUSG00000017781	1	Pitpna
0.664377	5.56718	3.53588	0.00510534	0.0274788	-2.40826	ENSMUSG00000025372	1	Baiap2
0.664955	5.68538	3.73113	0.00366977	0.022347	-2.08312	ENSMUSG00000051727	1	Kctd14
0.668317	4.74518	3.05978	0.0115805	0.0462882	-3.15342	ENSMUSG00000049686	1	Orai1
0.668704	6.25822	3.62633	0.00437919	0.0250219	-2.29407	ENSMUSG00000071654	1	Uqcc3
0.669609	6.56154	3.09996	0.0108008	0.04408	-3.21415	ENSMUSG00000031198	1	Fundc2
0.670062	8.11457	3.70606	0.00382782	0.0229912	-2.17557	ENSMUSG00000003528	1	Slc25a1
0.670133	5.81401	3.45163	0.00589391	0.0300402	-2.56968	ENSMUSG00000003531	1	Dgcr6
0.670342	7.23372	3.85214	0.00299687	0.02001	-1.93535	ENSMUSG00000093930	1	Hmgcs1
0.670931	8.2164	3.44791	0.00593155	0.0301199	-2.61608	ENSMUSG00000023020	1	Cox14
0.671814	8.99677	3.45901	0.00582013	0.029837	-2.5734	ENSMUSG00000047139	1	Cd24a
0.672668	5.10107	3.20656	0.00898093	0.0391632	-2.93621	ENSMUSG00000021241	1	Isca2
0.673008	5.24752	3.07761	0.0112277	0.0453191	-3.17155	ENSMUSG00000047557	1	Lxn
0.673181	6.59552	3.87484	0.00288566	0.0194893	-1.8843	ENSMUSG00000026956	1	Uap1l1
0.675195	8.93493	3.36726	0.00680997	0.032695	-2.73341	ENSMUSG00000028745	1	Capzb
0.675455	6.26405	3.15083	0.00988962	0.0417049	-3.11363	ENSMUSG00000075279	1	Mrpl23-ps1
0.676614	9.00111	3.4973	0.00545199	0.0285436	-2.50742	ENSMUSG00000028416	1	Bag1
0.676734	8.63	3.58388	0.00470568	0.0261594	-2.3704	ENSMUSG00000023010	1	Tmbim6
0.676932	6.89327	4.09305	0.00201271	0.015823	-1.525	ENSMUSG00000057411	1	Antkmt
0.679667	4.41468	3.03181	0.0121567	0.0476331	-3.16428	ENSMUSG00000027495	1	Fam210b
0.680611	7.95409	3.17978	0.0094065	0.0403146	-3.08543	ENSMUSG00000021248	1	Tmed10
0.681309	5.78071	3.25555	0.00825275	0.0371585	-2.90534	ENSMUSG00000051853	1	Arf3
0.68162	8.54295	3.99453	0.00236653	0.0172914	-1.67538	ENSMUSG00000030538	1	Cib1
0.685955	7.63059	4.05196	0.00215305	0.0164341	-1.59805	ENSMUSG00000005510	1	Ndufs3
0.688389	4.68876	3.05757	0.0116249	0.0464054	-3.15116	ENSMUSG00000033055	1	Ankrd54
0.690266	5.22444	3.39604	0.00648208	0.0316441	-2.62139	ENSMUSG00000059119	1	Nap1l4
0.69039	7.98797	3.31797	0.00741174	0.0344418	-2.84576	ENSMUSG00000041782	1	Lad1
0.691008	5.92353	3.87092	0.00290458	0.0195956	-1.86084	ENSMUSG00000027315	1	Spint1
0.691296	5.44237	3.12332	0.0103722	0.0430366	-3.10889	ENSMUSG00000041958	1	Pigs
0.692136	6.77166	4.05877	0.00212911	0.0163621	-1.57971	ENSMUSG00000030876	1	Mettl9
0.693424	6.78202	3.60104	0.00457073	0.025688	-2.35649	ENSMUSG00000008393	1	Carhsp1
0.69631	7.28922	3.20769	0.00896343	0.0391008	-3.04273	ENSMUSG00000024091	1	Vapa
0.696697	8.15515	4.18006	0.0017463	0.014633	-1.37566	ENSMUSG00000040048	1	Ndufb10
0.697136	6.84854	4.0167	0.00228159	0.0170036	-1.65199	ENSMUSG00000020444	1	Guk1
0.69773	5.68427	3.20572	0.008994	0.0391925	-2.98485	ENSMUSG00000025337	1	Sbds
0.697934	7.85629	3.4397	0.00601536	0.0304075	-2.63812	ENSMUSG00000048277	1	Syngr2
0.699473	4.62724	3.04491	0.0118833	0.0470441	-3.16617	ENSMUSG00000047866	1	Lonp2
0.700448	5.19811	3.29503	0.00771009	0.0354041	-2.79288	ENSMUSG00000037600	1	Kdf1
0.701067	7.00828	4.18858	0.00172229	0.0145123	-1.36788	ENSMUSG00000029149	1	Krtcap3
0.70317	6.14629	4.1348	0.00187993	0.0152662	-1.42979	ENSMUSG00000031995	1	St14
0.704762	7.62665	3.19168	0.00921486	0.0398448	-3.0698	ENSMUSG00000006050	1	Sra1
0.705385	5.76572	3.39849	0.00645494	0.0315424	-2.65807	ENSMUSG00000042165	1	Gm9774
0.705918	5.3603	3.504	0.00539006	0.0283883	-2.44741	ENSMUSG00000063576	1	Klhdc3
0.706942	5.55209	3.02789	0.0122399	0.0478676	-3.28196	ENSMUSG00000027555	1	Car13
0.708338	9.35702	3.7392	0.00362032	0.022221	-2.08264	ENSMUSG00000041697	1	Cox6a1
0.709333	5.25039	3.82766	0.00312183	0.0204021	-1.8878	ENSMUSG00000001687	1	Ubl3
0.710229	6.03349	3.28477	0.00784744	0.0357914	-2.87034	ENSMUSG00000025027	1	Xpnpep1
0.710973	4.95155	3.52106	0.00523574	0.0278149	-2.38279	ENSMUSG00000037570	1	Mcrs1
0.711209	7.6333	4.147	0.00184289	0.0151067	-1.4393	ENSMUSG00000035027	1	Map2k2
0.711432	5.2109	3.50075	0.00542007	0.0284733	-2.4408	ENSMUSG00000022771	1	Ppil2
0.711929	5.79111	3.22878	0.00864281	0.0382438	-2.9523	ENSMUSG00000079283	1	2310009B15Rik
0.712239	4.21062	3.24809	0.00835963	0.0374532	-2.76939	ENSMUSG00000005150	1	Wdr83
0.712587	5.33158	3.81542	0.00318631	0.0206201	-1.91481	ENSMUSG00000038286	1	Bphl
0.713577	7.21248	4.30852	0.00141864	0.0131528	-1.17191	ENSMUSG00000029076	1	Sdf4
0.714148	4.8003	3.0683	0.0114104	0.0457568	-3.14454	ENSMUSG00000031521	1	Aga
0.714465	6.8719	3.17465	0.0094902	0.0405655	-3.09414	ENSMUSG00000039041	1	Adrm1
0.714869	4.11759	3.22097	0.00876013	0.0385552	-2.80413	ENSMUSG00000035172	1	Plekhh3
0.716237	6.16675	3.55374	0.00495272	0.026976	-2.4142	ENSMUSG00000062762	1	Ei24
0.718137	5.9897	3.46233	0.00578716	0.0297544	-2.56183	ENSMUSG00000018669	1	Cdk5rap3
0.71855	4.43299	3.18706	0.00928882	0.0399978	-2.90032	ENSMUSG00000037971	1	1110032A03Rik
0.718571	7.26441	3.10053	0.0107901	0.04408	-3.22812	ENSMUSG00000038155	1	Gstp2
0.71885	5.64712	3.37995	0.00666339	0.0322687	-2.68187	ENSMUSG00000066150	1	Slc31a1
0.719033	9.2762	3.48284	0.00558806	0.0290461	-2.52363	ENSMUSG00000053565	1	Eif3k
0.719251	5.6365	3.84194	0.00304829	0.0201784	-1.8921	ENSMUSG00000027502	1	Rtf2
0.72096	4.60276	3.57359	0.00478851	0.0264254	-2.25842	ENSMUSG00000042506	1	Usp22
0.72165	6.25164	3.46503	0.00576055	0.0296673	-2.57079	ENSMUSG00000030750	1	Nsmce1
0.721994	5.2417	3.62867	0.00436185	0.0249691	-2.22479	ENSMUSG00000024911	1	Fibp
0.722459	6.00497	3.09241	0.010943	0.0445053	-3.20105	ENSMUSG00000053253	1	Ndfip2
0.723761	6.98921	3.44987	0.00591166	0.0300543	-2.62086	ENSMUSG00000068262	1	None
0.725115	5.45643	3.5494	0.00498933	0.0270645	-2.3771	ENSMUSG00000026279	1	Thap4
0.725257	5.23936	3.34011	0.0071349	0.033702	-2.71891	ENSMUSG00000039163	1	Cmc1
0.726359	6.08748	3.99117	0.00237967	0.0173462	-1.66711	ENSMUSG00000057375	1	Yipf1
0.726537	9.66253	3.39004	0.00654904	0.0319136	-2.67129	ENSMUSG00000016559	1	H3f3b
0.727306	7.18353	4.10452	0.00197529	0.0157386	-1.51011	ENSMUSG00000020386	1	Sar1b
0.727358	6.74928	3.85103	0.00300242	0.0200145	-1.92928	ENSMUSG00000024446	1	Rpp21
0.729719	4.68338	3.41328	0.00629352	0.0310771	-2.5405	ENSMUSG00000021460	1	Auh
0.730131	6.36465	3.5227	0.00522114	0.0278077	-2.47673	ENSMUSG00000019659	1	Ccdc12
0.730524	6.65896	3.635	0.00431543	0.024784	-2.2949	ENSMUSG00000035890	1	Rnf126
0.730733	11.4481	3.74576	0.00358068	0.0220994	-2.00719	ENSMUSG00000060036	1	Rpl3
0.730746	6.76095	3.95222	0.0025379	0.0180469	-1.75852	ENSMUSG00000083380	1	Ndufb4c
0.730998	9.22841	3.32775	0.00728808	0.0341766	-2.7922	ENSMUSG00000025781	1	Atp5c1
0.732579	10.0464	3.306	0.00756594	0.034869	-2.80421	ENSMUSG00000017723	1	Wfdc2
0.73419	6.6476	4.12363	0.00191454	0.0154556	-1.46799	ENSMUSG00000051256	1	Jagn1
0.735032	5.11231	3.84387	0.0030385	0.0201352	-1.84918	ENSMUSG00000040848	1	Sft2d2
0.736064	4.82288	3.7404	0.00361303	0.022221	-1.99773	ENSMUSG00000022184	1	Fbxo4
0.737	5.26421	3.10464	0.0107134	0.0438902	-3.12657	ENSMUSG00000028436	1	Dcaf12
0.737276	7.64946	3.7366	0.00363618	0.0222635	-2.13155	ENSMUSG00000052397	1	Ezr
0.737796	4.96025	2.99289	0.0130076	0.0498105	-3.29062	ENSMUSG00000008305	1	Tle1
0.738392	5.15497	3.61199	0.00448673	0.0254241	-2.2459	ENSMUSG00000043088	1	Il17re
0.74047	10.2104	3.2823	0.0078809	0.0358605	-2.83993	ENSMUSG00000060803	1	Gstp1
0.741174	6.15699	3.29215	0.00774844	0.0355108	-2.8643	ENSMUSG00000028563	1	Tm2d1
0.741778	6.09689	3.62215	0.00441021	0.0251525	-2.29351	ENSMUSG00000063235	1	Ptpmt1
0.741938	7.09327	4.17719	0.00175448	0.0146631	-1.38804	ENSMUSG00000022820	1	Ndufb4
0.742137	5.57907	3.55163	0.00497046	0.0270097	-2.38226	ENSMUSG00000063897	1	None
0.746523	4.50349	3.02523	0.0122966	0.0480098	-3.18604	ENSMUSG00000032905	1	Atg12
0.747255	4.64001	3.31505	0.00744896	0.0345106	-2.70414	ENSMUSG00000052934	1	Fbxo31
0.747703	4.52229	3.3205	0.00737948	0.0343827	-2.68184	ENSMUSG00000021773	1	Comtd1
0.748807	9.33368	4.20987	0.00166376	0.0142074	-1.29309	ENSMUSG00000036199	1	Ndufa13
0.748899	6.19429	3.78328	0.00336232	0.0212304	-2.02358	ENSMUSG00000031532	1	Saraf
0.750798	4.77119	3.12548	0.0103334	0.0429479	-3.04353	ENSMUSG00000061207	1	Stk19
0.751891	5.77163	3.38967	0.00655319	0.0319212	-2.67368	ENSMUSG00000019710	1	Mrpl24
0.752095	5.17406	2.99574	0.0129432	0.0496719	-3.30598	ENSMUSG00000001435	1	Col18a1
0.752432	4.34127	3.40545	0.00637839	0.0312551	-2.51625	ENSMUSG00000004054	1	Map3k11
0.753101	4.83485	3.81604	0.00318298	0.0206201	-1.87118	ENSMUSG00000021973	1	Micu2
0.753495	4.77139	3.59942	0.00458332	0.0257464	-2.23188	ENSMUSG00000001672	1	Marveld3
0.754136	5.0167	3.43696	0.00604362	0.0304505	-2.53284	ENSMUSG00000022477	1	Aco2
0.755535	6.06364	4.00347	0.00233189	0.017181	-1.64529	ENSMUSG00000030272	1	Camk1
0.75562	8.88695	3.11244	0.0105696	0.0435037	-3.17514	ENSMUSG00000031765	1	Mt1
0.756722	7.35127	3.41298	0.00629666	0.0310771	-2.68821	ENSMUSG00000002981	1	Clptm1
0.757448	5.63904	3.46209	0.00578955	0.0297544	-2.5401	ENSMUSG00000021417	1	Eci2
0.759544	7.20304	4.33565	0.00135811	0.0128301	-1.12725	ENSMUSG00000006299	1	Aamp
0.760666	5.60342	3.9114	0.00271555	0.0188361	-1.77269	ENSMUSG00000022965	1	Ifngr2
0.761466	8.02883	3.2215	0.00875225	0.0385552	-3.01199	ENSMUSG00000004771	1	Rab11a
0.762081	4.78713	3.11426	0.0105363	0.0434102	-3.06464	ENSMUSG00000059248	1	Septin9
0.763859	8.43409	3.80361	0.00324985	0.0208624	-2.00125	ENSMUSG00000084349	1	Rpl3-ps1
0.764758	5.24667	3.4217	0.00620341	0.0308239	-2.57943	ENSMUSG00000015488	1	Cacfd1
0.765358	4.45279	2.9942	0.012978	0.0497746	-3.23334	ENSMUSG00000023707	1	Ogfod2
0.765477	4.12168	3.28483	0.00784663	0.0357914	-2.69574	ENSMUSG00000028152	1	Tspan5
0.766925	5.08985	3.12061	0.010421	0.0431517	-3.08364	ENSMUSG00000016637	1	Ift27
0.767047	6.20611	3.12884	0.0102734	0.0428514	-3.14904	ENSMUSG00000030605	1	Mfge8
0.767766	4.95987	3.99327	0.00237147	0.0173075	-1.58544	ENSMUSG00000025825	1	Iscu
0.768194	7.70088	4.55679	0.000955414	0.0107461	-0.766289	ENSMUSG00000037710	1	Cisd1
0.768338	8.69224	4.01324	0.00229464	0.0170595	-1.63966	ENSMUSG00000040385	1	Ppp1ca
0.768479	9.47648	3.45027	0.0059076	0.0300543	-2.57339	ENSMUSG00000035165	1	Kcne3
0.76937	6.98025	3.06672	0.0114418	0.0458527	-3.28318	ENSMUSG00000081382	1	Rpl18-ps1
0.76993	9.41164	3.18966	0.00924712	0.0398863	-3.02475	ENSMUSG00000034868	1	Myl12b
0.770483	5.61417	3.95213	0.00253827	0.0180469	-1.70492	ENSMUSG00000025745	1	Hadha
0.771706	5.57097	3.3654	0.00683171	0.0327499	-2.7015	ENSMUSG00000050854	1	Tmem125
0.772637	8.1304	3.85169	0.00299911	0.0200141	-1.92773	ENSMUSG00000042682	1	Selenok
0.772914	8.14096	4.12524	0.0019095	0.0154554	-1.46743	ENSMUSG00000030688	1	Stard10
0.773208	7.47538	3.06699	0.0114365	0.0458463	-3.28672	ENSMUSG00000044424	1	Gm9493
0.775827	6.91235	3.68283	0.0039806	0.0236209	-2.21946	ENSMUSG00000001794	1	Capns1
0.776114	4.49575	3.67338	0.00404458	0.0237943	-2.07791	ENSMUSG00000002279	1	Lmf1
0.777411	8.79712	4.21809	0.00164173	0.0141134	-1.29516	ENSMUSG00000020163	1	Uqcr11
0.777647	5.26414	3.81977	0.00316325	0.0205717	-1.90235	ENSMUSG00000030341	1	Tnfrsf1a
0.77772	7.89443	4.17005	0.00177499	0.0147622	-1.39787	ENSMUSG00000035413	1	Tmem98
0.778211	5.43403	4.23427	0.00159927	0.0140158	-1.22312	ENSMUSG00000020232	1	Hmg20b
0.778456	5.67142	3.69777	0.00388165	0.0232195	-2.13915	ENSMUSG00000073639	1	Rab18
0.778658	4.47804	3.0106	0.0126132	0.0487704	-3.20821	ENSMUSG00000055200	1	Sertad3
0.780606	10.0007	3.10923	0.0106285	0.0436588	-3.14502	ENSMUSG00000113625	1	Gm3379
0.781613	7.614	3.60749	0.00452107	0.0255248	-2.35287	ENSMUSG00000038235	1	F11r
0.782474	8.6742	4.2821	0.00148032	0.0134505	-1.19307	ENSMUSG00000034127	1	Tspan8
0.785051	5.55974	4.18624	0.00172885	0.0145575	-1.31096	ENSMUSG00000067071	1	Hes6
0.785229	6.16013	3.3288	0.007275	0.0341542	-2.80127	ENSMUSG00000081431	1	None
0.786356	3.7262	3.11901	0.0104499	0.0432373	-2.92633	ENSMUSG00000045519	1	Zfp560
0.788683	4.56218	3.60874	0.0045115	0.0255028	-2.19456	ENSMUSG00000020523	1	Fam114a2
0.788905	4.14856	3.56144	0.00488837	0.0267867	-2.22836	ENSMUSG00000069237	1	Fam8a1
0.789935	6.82079	4.49865	0.00104729	0.0111993	-0.855374	ENSMUSG00000050552	1	Lamtor4
0.790056	9.72785	3.7373	0.0036319	0.0222545	-2.07476	ENSMUSG00000023039	1	Krt7
0.790101	5.06579	3.81481	0.00318955	0.0206201	-1.89437	ENSMUSG00000024772	1	Ehd1
0.790295	4.15453	3.03934	0.0119987	0.0473151	-3.1195	ENSMUSG00000021065	1	Fut8
0.791511	4.94291	3.79672	0.00328752	0.0209705	-1.91398	ENSMUSG00000060538	1	Tmem219
0.79222	4.4815	3.44338	0.00597765	0.0302737	-2.46743	ENSMUSG00000027341	1	Tmem230
0.793538	6.0579	3.6512	0.00419883	0.024307	-2.24187	ENSMUSG00000063904	1	Dpp3
0.794395	5.34671	3.79138	0.00331705	0.021085	-1.95686	ENSMUSG00000016946	1	Kctd5
0.795663	6.28446	4.15177	0.00182863	0.0150561	-1.40805	ENSMUSG00000071074	1	Yipf3
0.797152	4.18052	3.5991	0.00458579	0.0257486	-2.16838	ENSMUSG00000021987	1	Mtmr6
0.798058	6.22374	3.38761	0.00657638	0.0320215	-2.70296	ENSMUSG00000034708	1	Grn
0.798535	7.02531	4.24699	0.00156668	0.0138749	-1.27143	ENSMUSG00000033998	1	Kcnk1
0.798664	4.67385	3.22964	0.00863008	0.0382129	-2.85441	ENSMUSG00000032870	1	Smap2
0.799266	5.45083	3.89906	0.00277177	0.0190539	-1.78283	ENSMUSG00000026426	1	Arl8a
0.799467	6.36954	3.67816	0.00401205	0.0236742	-2.21065	ENSMUSG00000079426	1	Arpc4
0.799731	6.2034	4.18535	0.00173135	0.0145686	-1.34866	ENSMUSG00000025371	1	Chmp6
0.799799	4.49519	3.8559	0.00297815	0.019933	-1.77045	ENSMUSG00000026626	1	Ppp2r5a
0.800888	5.02391	3.5381	0.00508614	0.0274447	-2.36061	ENSMUSG00000026687	1	Aldh9a1
0.802809	7.75545	3.39404	0.00650431	0.0317208	-2.71885	ENSMUSG00000063856	1	Gpx1
0.803809	5.73466	4.22423	0.00162549	0.014072	-1.25947	ENSMUSG00000005469	1	Prkaca
0.807185	5.31198	4.33692	0.00135533	0.0128138	-1.04611	ENSMUSG00000037351	1	Actr1b
0.807216	5.2289	3.41885	0.00623373	0.0309152	-2.5829	ENSMUSG00000041236	1	Vps41
0.809407	3.53381	3.28215	0.00788296	0.0358605	-2.62248	ENSMUSG00000022848	1	Slc49a4
0.809622	4.9594	3.26766	0.00808224	0.036551	-2.81821	ENSMUSG00000037190	1	Cyb561d2
0.809808	3.50123	3.05806	0.0116152	0.0463931	-2.99794	ENSMUSG00000057969	1	Sema3b
0.809919	5.0985	3.25737	0.00822686	0.0370826	-2.8491	ENSMUSG00000020792	1	Exoc7
0.810504	6.66646	4.55095	0.00096425	0.0107631	-0.76697	ENSMUSG00000031021	1	Tmem9b
0.811435	4.89082	3.0995	0.0108094	0.044093	-3.10077	ENSMUSG00000037979	1	Ccdc92
0.813144	3.63144	3.15745	0.00977692	0.0414234	-2.84787	ENSMUSG00000040146	1	Rgl3
0.813183	6.87885	4.1957	0.00170248	0.0143847	-1.3539	ENSMUSG00000024875	1	Yif1a
0.813644	5.17461	3.12758	0.0102959	0.0428514	-3.07941	ENSMUSG00000059776	1	Rpl13-ps6
0.814036	5.17008	4.20253	0.00168371	0.014275	-1.25594	ENSMUSG00000039263	1	Npepl1
0.814864	6.63543	4.26502	0.00152168	0.0135838	-1.2331	ENSMUSG00000017760	1	Ctsa
0.816431	3.56457	3.4805	0.00561042	0.0291255	-2.29118	ENSMUSG00000059970	1	Hspa2
0.817208	4.23134	3.3501	0.00701357	0.0332949	-2.59776	ENSMUSG00000027551	1	Zfp64
0.817909	5.00177	3.61561	0.00445936	0.0253389	-2.22657	ENSMUSG00000075705	1	Msrb1
0.8188	8.23222	3.79617	0.00329053	0.0209705	-2.01955	ENSMUSG00000038717	1	Atp5l
0.818865	3.35068	3.21713	0.00881853	0.0386741	-2.70657	ENSMUSG00000025188	1	Hps1
0.820487	12.8763	3.89123	0.00280807	0.0191983	-1.71506	ENSMUSG00000022037	1	Clu
0.820969	4.85919	4.07124	0.00208597	0.0161922	-1.44676	ENSMUSG00000015536	1	Mocs2
0.821119	5.15499	4.31551	0.00140278	0.0130816	-1.06935	ENSMUSG00000037295	1	Ldlrap1
0.82191	8.90359	4.2403	0.00158374	0.0139397	-1.25533	ENSMUSG00000008540	1	Mgst1
0.822566	5.61988	3.26911	0.00806207	0.0365135	-2.87102	ENSMUSG00000044496	1	2510039O18Rik
0.823752	7.20818	3.53975	0.00507187	0.0273796	-2.46904	ENSMUSG00000020592	1	Sdc1
0.824479	5.10186	3.76492	0.00346737	0.0217045	-1.98185	ENSMUSG00000030917	1	Tmem159
0.824792	3.72296	3.42614	0.00615643	0.0307049	-2.40418	ENSMUSG00000009076	1	Zmat5
0.825066	4.77562	3.2021	0.00905039	0.0393269	-2.91261	ENSMUSG00000047731	1	Wbp1l
0.826019	4.42317	3.89512	0.00278997	0.0191318	-1.69728	ENSMUSG00000021948	1	Prkcd
0.82607	5.20982	3.53771	0.00508949	0.0274483	-2.37765	ENSMUSG00000028057	1	Rit1
0.829449	4.55149	3.74787	0.00356802	0.0220486	-1.958	ENSMUSG00000026554	1	Dcaf8
0.829739	5.6355	3.15068	0.00989218	0.0417049	-3.07648	ENSMUSG00000052566	1	Hook2
0.830109	5.46713	3.76272	0.00348021	0.0217408	-2.01444	ENSMUSG00000023033	1	Scn8a
0.830226	8.46249	4.34278	0.00134266	0.0127505	-1.09935	ENSMUSG00000028757	1	Ddost
0.830514	11.7085	3.53601	0.00510424	0.0274788	-2.35504	ENSMUSG00000006333	1	Rps9
0.830864	3.93806	3.15264	0.00985865	0.0416063	-2.89781	ENSMUSG00000047264	1	Zfp358
0.83216	5.74145	4.4349	0.00115884	0.0117689	-0.914782	ENSMUSG00000025487	1	Psmd13
0.834791	3.61991	3.07231	0.0113314	0.0455586	-2.99097	ENSMUSG00000038141	1	Tmem181a
0.835691	7.56881	4.09687	0.00200019	0.015823	-1.52377	ENSMUSG00000024835	1	Coro1b
0.836311	3.32019	3.35635	0.00693875	0.0330799	-2.46701	ENSMUSG00000039382	1	Wdr45
0.837708	4.73568	3.98327	0.00241092	0.0175118	-1.58165	ENSMUSG00000067787	1	Blcap
0.837887	6.51618	4.65958	0.000813205	0.010006	-0.587891	ENSMUSG00000005823	1	Gpr108
0.838187	5.4996	4.17559	0.00175905	0.0146715	-1.32453	ENSMUSG00000038467	1	Chmp4b
0.838984	9.5907	4.05821	0.00213106	0.0163669	-1.53777	ENSMUSG00000044894	1	Uqcrq
0.839251	8.18134	2.99985	0.0128511	0.0494262	-3.39178	ENSMUSG00000090467	1	None
0.839351	8.17619	3.72583	0.0037026	0.0225012	-2.14079	ENSMUSG00000027506	1	Tpd52
0.839677	6.86268	4.04427	0.00218042	0.0165296	-1.6062	ENSMUSG00000016344	1	Ppdpf
0.839789	9.27332	3.55857	0.00491222	0.0268592	-2.39372	ENSMUSG00000063875	1	Rps6-ps1
0.839811	10.2291	3.57682	0.00476239	0.0263439	-2.33345	ENSMUSG00000110275	1	Gm5905
0.840869	6.16256	4.7549	0.000701244	0.0092293	-0.422651	ENSMUSG00000003199	1	Mpnd
0.841047	6.80702	4.79336	0.000660811	0.00897156	-0.382803	ENSMUSG00000015094	1	Npdc1
0.841106	4.21583	3.66308	0.00411546	0.0240733	-2.06432	ENSMUSG00000000275	1	Trim25
0.841201	3.71393	3.20352	0.00902826	0.0392834	-2.78091	ENSMUSG00000000915	1	Hip1r
0.842335	7.16507	4.90839	0.000553945	0.0082416	-0.207021	ENSMUSG00000068290	1	Ddrgk1
0.842902	7.73566	4.97731	0.000498833	0.00771031	-0.0989374	ENSMUSG00000025204	1	Ndufb8
0.842906	4.0428	3.68915	0.00393841	0.0234723	-2.00012	ENSMUSG00000022555	1	Dgat1
0.843281	7.8925	4.50284	0.00104036	0.0111789	-0.851307	ENSMUSG00000067847	1	Romo1
0.843964	7.05123	3.98866	0.00238956	0.0173772	-1.70288	ENSMUSG00000032226	1	Gcnt3
0.844183	6.76258	3.61438	0.0044686	0.0253564	-2.33323	ENSMUSG00000011884	1	Gltp
0.844319	4.50706	3.73721	0.00363247	0.0222545	-1.97134	ENSMUSG00000038520	1	Tbc1d17
0.845072	4.09192	3.21336	0.00887614	0.038899	-2.81407	ENSMUSG00000034738	1	Nostrin
0.846227	7.82733	4.43655	0.0011558	0.0117478	-0.960173	ENSMUSG00000003161	1	Sri
0.847561	8.1796	4.58071	0.000920132	0.0105345	-0.719681	ENSMUSG00000020440	1	Arf5
0.847787	8.30887	3.18659	0.0092964	0.0399978	-3.06528	ENSMUSG00000068523	1	Gng5
0.847942	11.8582	3.11837	0.0104615	0.0432611	-3.06612	ENSMUSG00000032231	1	Anxa2
0.847963	5.73887	4.53614	0.00098704	0.0108857	-0.750793	ENSMUSG00000020308	1	Tpgs1
0.848554	5.44991	4.71431	0.000746786	0.00960298	-0.448145	ENSMUSG00000024799	1	Tm7sf2
0.848898	5.27817	3.67133	0.00405856	0.0238423	-2.15532	ENSMUSG00000041605	1	Inava
0.849018	11.1598	3.46178	0.00579266	0.0297544	-2.50084	ENSMUSG00000063229	1	Ldha
0.849495	8.32537	4.93208	0.000534301	0.00804892	-0.15863	ENSMUSG00000021273	1	Fdft1
0.850223	7.45627	3.888	0.00282318	0.0192298	-1.87556	ENSMUSG00000031812	1	Map1lc3b
0.850648	10.8357	3.39238	0.00652287	0.0317987	-2.63062	ENSMUSG00000058443	1	Rpl10-ps3
0.851551	4.16836	3.52213	0.00522625	0.027811	-2.29737	ENSMUSG00000005251	1	Ripk4
0.851778	8.20379	5.00993	0.00047481	0.00754839	-0.0402865	ENSMUSG00000060032	1	H2aj
0.85207	3.75913	3.17003	0.00956639	0.0407883	-2.84413	ENSMUSG00000046027	1	Stard5
0.853023	4.64933	3.29483	0.0077127	0.0354041	-2.73995	ENSMUSG00000025190	1	Got1
0.853274	6.319	3.72041	0.00373654	0.0226305	-2.13649	ENSMUSG00000029030	1	Tprgl
0.853962	6.79502	3.45833	0.00582689	0.0298458	-2.60228	ENSMUSG00000084168	1	None
0.853996	4.81548	3.05269	0.0117238	0.0466038	-3.1735	ENSMUSG00000084265	1	None
0.854748	7.09924	3.65574	0.00416675	0.0242238	-2.26887	ENSMUSG00000108231	1	None
0.855026	5.71347	3.60464	0.00454295	0.025589	-2.30095	ENSMUSG00000021751	1	Acox2
0.856514	6.38428	4.44328	0.00114349	0.0116611	-0.932401	ENSMUSG00000026639	1	Lamb3
0.85657	7.65042	3.42712	0.00614611	0.0307011	-2.66306	ENSMUSG00000001123	1	Lgals9
0.856645	7.07781	5.19319	0.000360841	0.00649884	0.234375	ENSMUSG00000022570	1	Gfus
0.856898	5.23672	4.0417	0.00218964	0.0165689	-1.52781	ENSMUSG00000014349	1	Ube2z
0.857339	5.23653	3.66977	0.00406927	0.0238825	-2.15459	ENSMUSG00000034586	1	Hid1
0.858871	4.38122	3.04092	0.0119659	0.0472462	-3.14476	ENSMUSG00000039770	1	Ypel5
0.859873	8.82752	4.4255	0.00117631	0.0118974	-0.953707	ENSMUSG00000054452	1	Tle5
0.861029	8.25745	4.21989	0.00163696	0.0141134	-1.30746	ENSMUSG00000000346	1	Dazap2
0.861824	7.94169	3.82923	0.00311364	0.0203918	-1.97016	ENSMUSG00000003380	1	Rabac1
0.862274	5.74491	4.40487	0.00121565	0.0121228	-0.963832	ENSMUSG00000030339	1	Ltbr
0.862528	5.60477	4.37986	0.00126521	0.0123406	-0.995929	ENSMUSG00000031751	1	Amfr
0.863576	5.69341	4.62434	0.000859262	0.0102471	-0.60652	ENSMUSG00000036820	1	Amdhd2
0.863715	4.89313	3.10771	0.0106566	0.0437159	-3.08698	ENSMUSG00000047989	1	Ino80c
0.863755	7.11971	4.59089	0.000905527	0.0104352	-0.7111	ENSMUSG00000027952	1	Pmvk
0.864701	5.96526	4.86882	0.000588472	0.00849448	-0.233978	ENSMUSG00000015149	1	Sirt2
0.86486	3.88295	3.13942	0.0100869	0.04228	-2.91305	ENSMUSG00000066233	1	Tmem42
0.865038	5.54774	3.26862	0.00806886	0.0365174	-2.86658	ENSMUSG00000019312	1	Grb7
0.865379	3.80601	3.52012	0.00524409	0.0278457	-2.25593	ENSMUSG00000040370	1	Etfrf1
0.866181	5.71087	4.5244	0.0010055	0.0110007	-0.768072	ENSMUSG00000029032	1	Arhgef16
0.866942	3.88099	3.14115	0.0100566	0.0422105	-2.90976	ENSMUSG00000031767	1	Nudt7
0.868151	5.44118	4.36178	0.00130237	0.0125735	-1.01461	ENSMUSG00000028743	1	Akr7a5
0.868261	9.57083	4.32754	0.00137591	0.0129289	-1.09264	ENSMUSG00000007891	1	Ctsd
0.869203	4.73757	3.64707	0.00422823	0.0244542	-2.14773	ENSMUSG00000026870	1	Cutal
0.869402	4.24532	3.55795	0.00491741	0.0268637	-2.24563	ENSMUSG00000024983	1	Vti1a
0.869518	8.3015	4.9361	0.000531046	0.0080368	-0.152969	ENSMUSG00000028618	1	Tmem59
0.871383	6.21648	3.57427	0.00478301	0.0264224	-2.38168	ENSMUSG00000039131	1	Gipc2
0.871978	5.34637	3.29476	0.00771366	0.0354041	-2.80598	ENSMUSG00000027188	1	Pamr1
0.871982	5.66337	3.8116	0.00320671	0.0206824	-1.94533	ENSMUSG00000022463	1	Srebf2
0.87221	5.74669	4.60022	0.000892364	0.0104266	-0.648233	ENSMUSG00000014195	1	Dnajc7
0.872468	8.86087	3.9278	0.00264268	0.0185078	-1.77831	ENSMUSG00000082465	1	Rps6-ps3
0.872573	8.91816	3.32424	0.00733215	0.0343049	-2.80821	ENSMUSG00000027613	1	Eif6
0.872582	5.67959	3.83182	0.00310023	0.0203391	-1.91219	ENSMUSG00000003464	1	Pex19
0.8727	4.75393	3.98097	0.00242008	0.0175164	-1.58724	ENSMUSG00000030800	1	Prss8
0.873327	6.38385	4.40063	0.00122392	0.0121508	-1.00195	ENSMUSG00000025410	1	Dctn2
0.873418	5.05283	4.49241	0.00105768	0.0112615	-0.774377	ENSMUSG00000002741	1	Ykt6
0.873748	6.58142	4.88365	0.000575273	0.00838603	-0.23488	ENSMUSG00000031622	1	Sin3b
0.874293	5.98532	4.59126	0.000904998	0.0104352	-0.675479	ENSMUSG00000084384	1	Gm12251
0.874668	6.05338	4.02708	0.00224295	0.0168276	-1.60534	ENSMUSG00000033159	1	Cnppd1
0.876478	5.9922	3.08949	0.0109987	0.0446401	-3.20553	ENSMUSG00000021124	1	Vti1b
0.877418	6.57755	4.88784	0.000571597	0.00836582	-0.228191	ENSMUSG00000026179	1	Pnkd
0.879343	7.46087	5.08803	0.000422146	0.00698981	0.0709529	ENSMUSG00000028797	1	Tmem234
0.879566	3.51177	3.01381	0.012543	0.0486086	-3.07466	ENSMUSG00000028521	1	Slc35d1
0.880048	6.05501	3.33765	0.00716518	0.0337932	-2.7805	ENSMUSG00000024308	1	Tapbp
0.880378	3.99806	3.52968	0.00515949	0.0276535	-2.26395	ENSMUSG00000024036	1	Slc37a1
0.8806	5.82649	4.67246	0.000797037	0.00995811	-0.537245	ENSMUSG00000036430	1	Tbcc
0.880643	4.68627	3.52288	0.00521959	0.0278077	-2.35383	ENSMUSG00000021236	1	Entpd5
0.88108	9.50461	4.04906	0.00216332	0.0164684	-1.55553	ENSMUSG00000006304	1	Arpc2
0.881467	4.48987	3.55973	0.00490255	0.0268301	-2.27008	ENSMUSG00000030805	1	Stx4a
0.882275	5.88299	4.17971	0.00174731	0.014633	-1.3418	ENSMUSG00000042510	1	AA986860
0.882592	5.07885	4.44571	0.00113906	0.0116611	-0.85177	ENSMUSG00000044881	1	Coa4
0.884227	4.31649	3.58829	0.00467056	0.0260229	-2.20232	ENSMUSG00000049305	1	Ccdc71
0.88446	6.22273	4.52264	0.0010083	0.0110184	-0.797121	ENSMUSG00000006273	1	Atp6v1b2
0.885252	6.02979	4.0612	0.00212062	0.0163274	-1.54701	ENSMUSG00000046671	1	Mtfr1l
0.885986	6.04334	3.90048	0.00276527	0.0190376	-1.81771	ENSMUSG00000038879	1	Nipal2
0.887569	9.27959	3.59097	0.00464945	0.025964	-2.33801	ENSMUSG00000084111	1	Gm15710
0.887658	5.72148	4.26052	0.00153279	0.0136434	-1.19882	ENSMUSG00000028127	1	Abcd3
0.888203	4.17194	3.99459	0.00236631	0.0172914	-1.50473	ENSMUSG00000013833	1	Med16
0.888211	8.2974	4.4235	0.00118006	0.01192	-0.971743	ENSMUSG00000019851	1	Perp
0.888454	6.78654	4.45251	0.00112681	0.011587	-0.929631	ENSMUSG00000016541	1	Atxn10
0.888779	3.83561	3.49928	0.00543367	0.0285204	-2.29499	ENSMUSG00000046417	1	Lrrc75a
0.889653	4.4738	3.82293	0.00314659	0.0204986	-1.82354	ENSMUSG00000002963	1	Pnkp
[truncated: 1,226 more rows]

## Sheet: FIG2B_heatcounts_dome_sus
ENSEMBL	Dome_1	Dome_2	Dome_3	Suspension_1	Suspension_2	Suspension_3	Gene Symbol
ENSMUSG00000074183	11.2217	11.6556	10.9607	7.32378	7.83726	7.73524	Gsta1
ENSMUSG00000032454	8.34644	7.42454	8.15052	3.57913	3.40341	2.709	Rbp2
ENSMUSG00000111709	9.37057	10.0938	9.25358	5.61515	6.28573	5.80586	Gm3776
ENSMUSG00000047517	8.77568	8.9226	9.20734	5.50854	6.21625	6.14323	Dmbt1
ENSMUSG00000039208	5.45241	5.50934	5.45077	2.3888	2.21899	2.40414	Metrnl
ENSMUSG00000028673	8.40646	8.46756	8.58807	6.09492	6.3013	6.38097	Fuca1
ENSMUSG00000050914	6.69633	7.43055	6.60141	3.7899	3.68239	3.4999	Ankrd37
ENSMUSG00000027215	7.86269	8.14454	8.36551	5.24806	5.3986	5.84285	Cd82
ENSMUSG00000052131	5.58869	6.33443	6.38106	2.0576	2.30388	2.22357	Akr1b7
ENSMUSG00000095026	6.84664	7.24517	7.01747	4.79689	4.31415	4.0446	Gm3336
ENSMUSG00000021263	9.04665	9.14179	9.5772	7.20012	7.06486	7.06599	Degs2
ENSMUSG00000092274	4.70948	4.93004	4.28764	6.90914	7.04342	7.21049	Neat1
ENSMUSG00000028756	6.11983	6.69558	6.67317	3.92358	4.02008	4.08045	Pink1
ENSMUSG00000031844	7.70854	8.67926	7.91432	4.76874	5.51889	5.04006	Hsd17b2
ENSMUSG00000006005	4.91792	4.9636	5.12658	7.81679	7.34577	7.11434	Tpr
ENSMUSG00000040811	4.82438	4.89569	4.90607	1.49572	2.03258	2.15798	Eml2
ENSMUSG00000040659	8.33437	9.10468	9.12302	6.47627	6.55181	6.16008	Efhd2
ENSMUSG00000027488	5.08856	4.89569	5.21471	2.46095	2.60086	2.66245	Snta1
ENSMUSG00000029727	8.3797	7.35038	8.00053	4.99214	4.82565	5.3935	Cyp3a13
ENSMUSG00000026879	6.59882	6.64478	6.86921	4.79689	4.70598	4.90664	Gsn
ENSMUSG00000022938	5.9781	6.45729	6.10943	3.84487	4.02008	3.41822	Fam3b
ENSMUSG00000018012	6.36732	6.4094	6.1658	4.37952	3.96901	4.35377	Rac3
ENSMUSG00000047797	8.2392	8.3987	8.95087	6.11183	6.08449	6.50156	Gjb1
ENSMUSG00000021208	8.63321	7.80374	7.61969	5.29816	4.9625	5.44252	Ifi27l2b
ENSMUSG00000023122	9.38351	8.89025	9.17063	7.28455	7.09495	6.78836	Sult1c2
ENSMUSG00000026961	7.10144	8.35828	8.07894	4.68083	4.97549	4.49327	Lrrc26
ENSMUSG00000035775	10.0435	10.4249	10.1833	7.69118	7.71859	6.65207	Krt20
ENSMUSG00000023247	4.91792	4.74947	4.44167	0.80384	0.634026	-0.0983575	Guca2a
ENSMUSG00000043461	6.9292	6.6028	7.11803	4.79689	4.86808	5.09366	Sptssb
ENSMUSG00000033684	7.02541	8.33924	7.56625	4.6191	4.79665	4.70326	Qsox1
ENSMUSG00000062619	6.94198	7.34402	7.32028	5.27833	5.48293	5.3501	2310039H08Rik
ENSMUSG00000025001	3.04776	3.04422	2.04478	6.67515	6.26471	5.84285	Hells
ENSMUSG00000086706	6.56617	7.05593	5.96444	3.81765	4.06941	3.80853	None
ENSMUSG00000002043	8.34644	8.80258	8.43136	6.59325	6.92781	6.73031	Trappc6a
ENSMUSG00000068874	8.72943	10.3452	9.86624	6.21974	6.78007	6.47487	Selenbp1
ENSMUSG00000036138	7.06976	7.07907	7.2227	5.56692	5.5712	5.56777	Acaa1a
ENSMUSG00000040225	3.45687	3.47485	2.78175	6.60921	5.81484	6.07379	Prrc2c
ENSMUSG00000030747	6.59072	7.08671	7.19588	5.15325	4.92279	4.90664	Dgat2
ENSMUSG00000044080	8.07339	8.56368	8.02511	6.48926	6.48066	6.20136	S100a1
ENSMUSG00000028713	7.43556	7.76145	7.77994	5.64643	5.29872	4.43908	Cyp4b1
ENSMUSG00000022000	2.47457	3.04422	2.66145	5.62304	5.07546	5.27475	Zc3h13
ENSMUSG00000029102	6.17501	7.62132	7.08333	3.03414	3.99477	3.07157	Hgfac
ENSMUSG00000027377	6.31423	5.63959	6.17681	3.87158	4.14038	3.93139	Mall
ENSMUSG00000045193	5.82782	7.0714	6.58497	3.81765	3.15187	3.36107	Cirbp
ENSMUSG00000026414	1.20448	1.32801	0.945245	4.50428	4.50551	4.5455	Tnnt2
ENSMUSG00000028356	8.31485	8.74827	9.21537	6.68272	6.88368	6.59435	Ambp
ENSMUSG00000048489	8.26486	10.5722	9.74661	5.77936	5.60505	5.56144	Depp1
ENSMUSG00000035199	7.1925	7.45434	7.68285	5.82108	5.7558	5.81653	Arl6ip5
ENSMUSG00000026688	10.0934	10.8746	10.1585	8.47354	8.18652	7.90727	Mgst3
ENSMUSG00000024892	4.91792	4.9636	5.39528	1.96138	2.95595	2.51308	Pcx
ENSMUSG00000007041	9.82114	10.699	10.4044	8.24615	8.3351	8.33302	Clic1
ENSMUSG00000048373	8.15936	8.36143	7.9692	6.07781	6.57761	6.52776	Fgfbp1
ENSMUSG00000094777	9.33164	8.89461	9.00748	10.7376	10.8764	10.7062	H2ac24
ENSMUSG00000024660	3.34584	2.76858	2.89278	5.41174	5.18022	5.41471	Incenp
ENSMUSG00000020914	4.12825	3.87821	4.7961	6.625	6.22716	6.54068	Top2a
ENSMUSG00000034349	3.98738	3.27554	4.70775	7.07351	6.51222	6.59435	Smc4
ENSMUSG00000037712	1.64058	1.98009	2.04478	4.58722	4.46922	4.53262	Fermt2
ENSMUSG00000027763	5.13383	4.89569	5.14912	7.4817	6.85231	6.87255	Mbnl1
ENSMUSG00000021270	7.65132	6.91726	7.12941	9.55744	9.38618	8.98822	Hsp90aa1
ENSMUSG00000067231	6.57029	5.41547	5.70013	3.03414	2.53215	3.20745	Cyp2c65
ENSMUSG00000034634	11.9464	12.7121	12.6089	10.3315	10.5273	10.4076	Ly6d
ENSMUSG00000028672	6.65424	7.43055	6.98024	5.12021	5.11123	5.1111	Hmgcl
ENSMUSG00000041351	6.34824	7.25197	6.96761	4.6191	4.86808	4.62046	Rap1gap
ENSMUSG00000029657	4.1723	3.16451	4.58083	6.55667	6.48066	6.41296	Hsph1
ENSMUSG00000029162	6.00271	6.11311	5.80323	4.34181	4.31415	4.36834	Khk
ENSMUSG00000085395	6.30931	6.84708	6.23065	4.53803	4.73684	4.47991	Gm13056
ENSMUSG00000027331	4.33619	4.07524	4.24641	5.89456	5.91269	6.0559	Knstrn
ENSMUSG00000045273	4.48334	3.04422	2.78175	6.58923	6.6962	6.78293	Cenph
ENSMUSG00000029730	4.5179	4.54302	4.58083	6.24551	6.04804	6.29967	Mcm7
ENSMUSG00000034427	5.80001	5.75906	5.83138	4.09209	4.02008	4.32417	Myo15b
ENSMUSG00000038252	2.07121	2.22109	2.89278	5.10902	4.86808	4.81387	Ncapd2
ENSMUSG00000026417	5.02991	4.13536	4.61362	1.96138	1.08149	1.25528	Pigr
ENSMUSG00000094248	6.92276	6.42152	6.50858	8.34121	8.48123	8.16374	H2ac23
ENSMUSG00000041827	5.42536	6.93428	6.26201	2.98604	2.7893	2.88146	Oasl1
ENSMUSG00000064254	7.77434	7.637	7.31032	6.08924	5.99796	5.89914	Ethe1
ENSMUSG00000036813	4.66391	4.62918	4.87936	2.31285	2.72918	1.68591	Entpd8
ENSMUSG00000072235	6.45464	6.4094	6.55996	7.93708	8.00352	7.81187	Tuba1a
ENSMUSG00000007850	4.41164	3.94692	3.97078	6.29569	5.85055	6.29967	Hnrnph1
ENSMUSG00000000743	6.89674	7.3567	7.24903	5.60723	5.44606	5.6595	Chmp1a
ENSMUSG00000041737	8.4282	9.08576	8.33142	6.86993	6.81665	6.70182	Tmem45b
ENSMUSG00000022360	0.817458	1.69058	2.22535	4.86495	4.5583	4.70326	Atad2
ENSMUSG00000071757	1.20448	1.98009	1.83833	4.72545	4.72149	4.33905	Zhx2
ENSMUSG00000029761	1.64058	1.98009	1.59732	4.55461	4.39376	4.27861	Cald1
ENSMUSG00000028248	3.77523	2.91297	3.09209	6.16139	5.71763	5.58034	Pnisr
ENSMUSG00000019971	1.36495	1.69058	1.30782	4.8245	4.60922	4.29396	Cep290
ENSMUSG00000026277	7.66488	8.36143	8.53557	6.22493	6.15473	6.41997	Stk25
ENSMUSG00000097971	10.3067	10.8889	10.405	13.4624	13.0518	12.3137	None
ENSMUSG00000023004	6.99507	6.82899	7.18501	8.4571	8.61183	8.39038	Tuba1b
ENSMUSG00000019773	1.87191	1.32801	1.83833	4.79689	4.37427	4.57092	Fbxo5
ENSMUSG00000020777	6.70761	6.91726	7.21738	5.02821	4.98838	5.49659	Acox1
ENSMUSG00000037621	6.15319	6.15728	6.75628	4.60325	4.6422	4.39705	Atoh8
ENSMUSG00000020865	7.79033	8.64865	8.68382	6.25061	6.44839	6.50156	Abcc3
ENSMUSG00000031207	3.18311	3.47485	3.09209	5.0634	5.64627	5.46981	Msn
ENSMUSG00000021377	4.1057	3.87821	4.06863	6.97838	6.27526	6.01017	Dek
ENSMUSG00000085042	5.9781	5.75906	4.70775	2.71811	1.92948	2.22357	Abhd11os
ENSMUSG00000006538	5.97189	5.61869	6.70394	3.84487	3.88884	3.87127	Ihh
ENSMUSG00000029455	7.75274	7.29214	7.50203	5.41174	5.71763	6.10458	Aldh2
ENSMUSG00000005514	6.30931	7.11684	6.56834	4.87819	4.60922	4.82447	Por
ENSMUSG00000017837	5.8951	6.54856	6.31282	4.34181	4.3545	4.62046	Nkiras2
ENSMUSG00000082809	5.30189	5.28884	5.33756	6.88967	6.74635	6.62502	Gm14150
ENSMUSG00000037031	7.1655	7.38793	7.38344	5.94575	5.7558	6.01943	Tspan15
ENSMUSG00000027456	7.52959	8.5988	7.49764	5.6846	5.70987	5.52938	Sdcbp2
ENSMUSG00000055681	9.02278	9.27303	9.38166	7.88066	7.81755	7.77952	Cope
ENSMUSG00000000308	8.14975	8.66148	8.79163	6.74545	6.90422	7.05927	Ckmt1
ENSMUSG00000026405	7.02541	6.8738	6.89611	4.92995	5.48293	4.39705	C4bp
ENSMUSG00000035781	7.48225	8.13352	7.67511	6.10058	6.17741	6.22157	R3hdm4
ENSMUSG00000020994	4.21505	3.56505	3.09209	6.87324	6.16612	6.07823	Pnn
ENSMUSG00000039450	7.76897	7.37552	7.47105	6.25061	5.90591	5.97727	Dcxr
ENSMUSG00000027227	8.5459	8.80952	8.43136	6.88312	6.77265	7.31949	Sord
ENSMUSG00000039865	5.65229	5.86938	6.20935	4.24295	3.91606	4.2631	Slc44a3
ENSMUSG00000035828	5.99046	6.15728	6.00208	4.65029	4.65841	4.46643	Pim3
ENSMUSG00000070473	9.48525	10.1595	9.34673	7.99898	7.83191	7.67056	Cldn3
ENSMUSG00000032555	2.07121	2.22109	2.89278	4.99214	4.6422	4.64461	Topbp1
ENSMUSG00000029470	6.08568	6.70553	7.26975	3.99822	4.413	4.5065	P2rx4
ENSMUSG00000022708	2.40242	2.91297	1.83833	5.1641	5.31925	6.13046	Zbtb20
ENSMUSG00000044303	4.33619	4.4033	4.32772	1.49572	2.60086	1.861	Cdkn2a
ENSMUSG00000049128	3.91143	3.80606	4.51293	1.74726	1.08149	0.979645	Ivl
ENSMUSG00000042808	7.67831	7.68807	7.4844	8.96488	8.96372	8.88178	Gpx2
ENSMUSG00000057897	4.0828	4.4033	4.06863	2.0576	2.30388	2.01712	Camk2b
ENSMUSG00000053898	8.45073	9.11591	8.45643	7.07351	7.10089	7.00201	Ech1
ENSMUSG00000036256	5.86856	5.90436	6.60957	7.82535	7.84614	8.34873	Igfbp7
ENSMUSG00000035540	6.61087	5.66021	5.68478	8.11951	7.86721	8.4134	Gc
ENSMUSG00000028312	1.975	1.32801	2.53021	5.62304	4.89569	4.85584	Smc2
ENSMUSG00000068877	6.18041	8.01451	7.72097	3.97377	4.18582	3.89159	Selenbp2
ENSMUSG00000054065	6.01486	5.95528	6.26201	4.45213	4.69029	4.69172	Pkp3
ENSMUSG00000092341	7.42877	7.31182	5.80323	10.3035	9.95123	9.44446	Malat1
ENSMUSG00000044627	8.20382	8.05787	8.04628	6.71627	6.79114	6.94968	Swi5
ENSMUSG00000020290	4.48334	4.30201	4.61362	6.5852	6.30645	5.91907	Xpo1
ENSMUSG00000042133	4.70948	4.82443	4.87936	6.49786	6.27526	6.12189	Ppig
ENSMUSG00000031372	4.9812	5.63959	5.27744	3.16949	3.10533	3.62654	Trex2
ENSMUSG00000027804	5.72804	6.22801	6.00208	7.36902	7.58928	7.34735	Ppid
ENSMUSG00000076441	6.86017	8.21936	6.65753	3.51279	4.75202	3.44596	Ass1
ENSMUSG00000026605	3.49206	1.32801	2.53021	7.40375	6.24337	6.37015	Cenpf
ENSMUSG00000053964	12.4885	11.8071	11.7456	10.3964	9.5175	9.52958	Lgals4
ENSMUSG00000021876	4.46575	3.87821	4.7378	1.35133	-0.0180504	1.5897	Rnase4
ENSMUSG00000031790	5.11137	6.05204	5.97709	3.51279	3.65033	3.10676	Mmp15
ENSMUSG00000040433	2.73173	3.04422	2.38582	5.02821	4.6422	4.69172	Zbtb38
ENSMUSG00000031229	2.89838	3.47485	2.78175	5.62304	4.97549	5.07601	Atrx
ENSMUSG00000044734	8.74683	7.49507	8.076	6.18821	5.94608	5.83763	Serpinb1a
ENSMUSG00000082644	8.24566	6.44547	7.5151	4.85159	4.06941	4.1326	Mup-ps19
ENSMUSG00000026922	7.48443	7.60014	7.46207	6.33941	6.23259	6.29587	Agpat2
ENSMUSG00000047730	6.23855	5.50934	6.40935	4.30307	3.15187	3.67423	Fcgbp
ENSMUSG00000068328	8.33921	8.53328	8.87006	7.12715	7.10385	7.29491	Aup1
ENSMUSG00000034160	2.2463	1.69058	1.59732	4.36079	4.25141	4.29396	Ogt
ENSMUSG00000025213	5.07702	5.46317	6.13224	1.35133	3.28312	2.34643	Kazald1
ENSMUSG00000015085	5.88851	6.85604	6.27232	4.53803	4.43198	4.29396	Entpd2
ENSMUSG00000058216	5.43443	6.4094	6.03876	3.33222	4.06941	3.82975	Gstp3
ENSMUSG00000054717	7.13522	6.32155	6.70394	9.93925	9.21248	8.49119	Hmgb2
ENSMUSG00000001767	3.74637	3.04422	3.42329	5.3274	5.14614	5.3935	Crnkl1
ENSMUSG00000002233	7.78502	8.45582	7.76177	6.51067	6.18302	6.41647	Rhoc
ENSMUSG00000028394	6.43669	5.83354	5.85899	7.51385	7.66545	7.6136	Pole3
ENSMUSG00000052707	4.19383	3.64994	3.91925	5.47409	5.63812	5.6713	Tnrc6a
ENSMUSG00000100599	1.64058	1.69058	1.30782	4.34181	4.65841	4.02634	1700120C14Rik
ENSMUSG00000059495	3.71693	3.94692	3.49544	5.25822	5.49201	5.27475	Arhgef12
ENSMUSG00000083899	3.0943	2.91297	3.34734	5.3655	5.30902	4.79241	None
ENSMUSG00000028434	5.41623	5.57594	5.12658	3.44325	4.02008	3.38993	Epb41l4b
ENSMUSG00000031527	4.31669	4.24857	4.20398	5.58318	5.78562	5.77884	Eri1
ENSMUSG00000005413	4.15044	5.61869	5.00826	1.49572	1.81845	1.37557	Hmox1
ENSMUSG00000017721	5.86856	6.00447	6.98651	3.70331	3.71375	4.33905	Pigt
ENSMUSG00000022415	6.66584	7.28553	7.12373	5.50001	5.62992	5.2115	Syngr1
ENSMUSG00000031775	5.24114	5.98826	5.53877	3.67326	3.91606	3.85066	Pllp
ENSMUSG00000035105	7.67257	8.83467	8.44281	6.48061	6.42015	6.35925	Egln3
ENSMUSG00000026880	5.55581	6.05204	5.78894	3.99822	4.45072	4.1326	Stom
ENSMUSG00000064120	4.21505	3.73011	4.51293	2.0576	1.56691	2.08927	Mocs1
ENSMUSG00000031877	7.18445	6.70553	6.51727	5.4477	5.08748	4.89662	Ces2g
ENSMUSG00000079036	3.04776	3.16451	2.66145	4.6191	4.92279	4.98438	Alkbh1
ENSMUSG00000024974	4.44793	3.87821	3.91925	6.38185	5.74065	5.91907	Smc3
ENSMUSG00000018761	6.7001	6.33443	6.77089	5.25822	4.73684	5.2115	Mpdu1
ENSMUSG00000074179	3.8852	4.78744	3.56416	-0.574672	0.34452	0.191149	Gsta5
ENSMUSG00000004865	4.9308	4.71048	4.70775	6.24039	6.12004	6.10022	Srpk1
ENSMUSG00000026235	1.76087	2.22109	2.04478	4.46972	4.04496	4.1326	Epha4
ENSMUSG00000006476	4.33619	4.71048	4.76725	2.83132	2.7893	2.92154	Nsmf
ENSMUSG00000024953	9.3911	9.50721	8.63075	7.47082	7.60191	7.20644	Prdx5
ENSMUSG00000015962	2.32647	2.76858	1.59732	4.63478	4.413	4.39705	1700016C15Rik
ENSMUSG00000038872	1.36495	2.22109	2.22535	4.52125	4.18582	4.11542	Zfhx3
ENSMUSG00000037608	4.50072	4.19308	4.16026	6.01928	5.70987	5.74574	Bclaf1
ENSMUSG00000038650	8.34884	8.8815	8.80589	7.35014	7.25807	7.38008	Rnh1
ENSMUSG00000026664	5.71321	5.36614	5.6055	3.99822	4.18582	4.24742	Phyh
ENSMUSG00000051483	8.67113	9.43877	8.46769	6.80557	7.24472	7.11434	Cbr1
ENSMUSG00000006301	7.66102	8.5827	8.00671	6.03709	6.40101	6.55349	Tmbim1
ENSMUSG00000019961	5.69067	5.41547	5.62171	6.89619	6.8974	6.76652	Tmpo
ENSMUSG00000061451	3.22554	4.19308	3.97078	0.562832	0.634026	0.191149	Tmem151a
ENSMUSG00000032348	11.6315	11.9937	11.6122	10.336	10.3503	10.4294	Gsta4
ENSMUSG00000022040	6.13104	5.68053	5.78894	4.50428	4.45072	3.97012	Ephx2
ENSMUSG00000018474	3.98738	2.76858	2.99587	5.85494	5.35947	5.64161	Chd3
ENSMUSG00000023025	2.73173	2.60812	2.99587	4.91718	5.03878	4.46643	Larp4
ENSMUSG00000032978	5.31177	5.28884	4.61362	2.0576	3.44138	2.51308	Guca2b
ENSMUSG00000001150	2.99966	2.22109	2.53021	4.50428	4.83993	4.92647	Mcm3ap
ENSMUSG00000049858	4.99353	5.77804	6.44623	2.3888	3.47838	2.51308	Suox
ENSMUSG00000042489	1.87191	0.842582	1.30782	4.60325	4.02008	4.35377	Clspn
ENSMUSG00000027546	6.8261	6.4922	6.91597	5.34657	5.45537	5.52938	Atp9a
ENSMUSG00000031167	8.4817	7.60546	7.67122	6.33462	6.26999	6.14323	Rbm3
ENSMUSG00000014226	6.56203	6.61341	6.65753	7.79776	7.77915	7.72395	Cacybp
ENSMUSG00000039648	4.21505	4.24857	4.82439	2.31285	2.60086	2.61436	Kyat1
ENSMUSG00000056394	4.19383	4.4033	4.64569	6.15052	5.78562	5.80586	Lig1
ENSMUSG00000066036	4.23596	3.64994	4.02053	5.46534	5.57974	5.82183	Ubr4
ENSMUSG00000025575	5.95937	6.00447	6.00208	4.71073	4.72149	4.81387	Cant1
ENSMUSG00000021754	5.43443	5.79678	5.25683	7.18422	6.93448	6.72748	Map3k1
ENSMUSG00000020608	3.71693	3.47485	3.18228	5.77936	5.08748	5.37196	Smc6
ENSMUSG00000028923	7.01032	7.48932	7.33018	5.64643	5.99796	6.01481	Necap2
ENSMUSG00000019970	1.76087	2.60812	3.69248	5.66182	5.0138	5.77338	Sgk1
ENSMUSG00000074064	4.90492	4.49793	4.85214	3.12577	3.36442	2.92154	Mlycd
ENSMUSG00000003346	7.63567	7.55132	7.56206	6.33462	6.47609	6.50156	Abhd17a
ENSMUSG00000027288	4.63272	4.07524	4.40468	6.04298	5.82205	5.83238	Zfp106
ENSMUSG00000071711	4.5179	5.93851	5.23592	2.77583	2.53215	2.45964	Mpst
ENSMUSG00000018481	3.80352	4.13536	3.86581	5.59124	5.34952	5.29777	Appbp2
ENSMUSG00000034243	3.9372	4.19308	4.20398	5.55048	5.54528	5.41471	Golgb1
ENSMUSG00000036002	3.65618	3.87821	4.02053	1.19086	1.81845	1.94117	Fam214b
ENSMUSG00000031875	-0.075627	0.842582	0.945245	3.54634	3.47838	3.65058	Cmtm3
ENSMUSG00000102145	5.47896	4.82443	5.33756	7.1382	6.83459	6.5819	None
ENSMUSG00000028699	7.08136	7.3567	7.98495	5.95827	5.50999	5.84285	Tspan1
ENSMUSG00000019158	7.34463	7.36928	7.03574	6.12854	5.96576	5.95813	Tmem160
ENSMUSG00000034994	11.8019	11.3738	11.29	9.83705	9.98657	10.2277	Eef2
ENSMUSG00000049422	7.93	8.10749	7.94041	6.65222	6.98356	6.49825	Chchd10
ENSMUSG00000018862	4.9812	5.41547	5.03271	2.14779	3.47838	1.25528	Otop3
ENSMUSG00000031004	2.2463	3.27554	2.78175	5.14232	4.50551	5.18704	Mki67
ENSMUSG00000031715	3.98738	3.87821	4.40468	5.83472	5.45537	5.6235	Smarca5
ENSMUSG00000048327	2.07121	2.60812	2.53021	4.41628	4.11711	4.33905	Ckap2l
ENSMUSG00000030978	4.82438	4.30201	4.90607	6.07207	6.12588	6.33349	Rrm1
ENSMUSG00000053329	5.77165	5.70056	5.77452	4.30307	3.40341	4.29396	Gatd3a
ENSMUSG00000021957	9.31577	9.74887	9.34185	8.17285	8.21831	8.19166	Tkt
ENSMUSG00000095865	4.0828	3.27554	3.26717	6.59325	6.02946	5.52288	None
ENSMUSG00000001663	7.16005	6.78275	6.39056	5.34657	5.21351	5.29014	Gstt1
ENSMUSG00000024054	2.54328	2.22109	1.83833	5.00427	4.413	4.4112	Smchd1
ENSMUSG00000027015	5.08856	7.13168	6.29271	1.19086	2.84702	2.08927	Cybrd1
ENSMUSG00000024197	7.22685	7.1609	6.91597	5.93945	5.72534	5.95813	Plin3
ENSMUSG00000044147	8.13452	8.39256	8.50312	7.0297	7.04033	7.27572	Arf6
ENSMUSG00000027018	5.26168	5.12057	5.12658	6.39572	6.53873	6.33349	Hat1
ENSMUSG00000024885	4.86521	3.94692	4.36671	2.31285	2.46	2.51308	Aldh3b1
ENSMUSG00000082896	2.32647	2.42754	3.18228	4.45213	4.52332	4.66836	None
ENSMUSG00000032246	8.4926	7.70801	7.14071	5.88804	5.53654	5.76789	Calml4
ENSMUSG00000027881	4.1057	3.47485	3.86581	5.55048	5.3986	5.33534	Prpf38b
ENSMUSG00000022462	4.15044	4.6704	4.47774	5.92038	5.69423	5.86871	Slc38a2
ENSMUSG00000039405	3.52641	2.91297	3.26717	1.01029	0.634026	0.432157	Prss23
ENSMUSG00000040883	8.25976	7.7851	8.00362	6.69772	6.8974	6.5503	Tmem205
ENSMUSG00000045328	2.07121	1.32801	2.78175	6.02524	4.82565	5.19524	Cenpe
ENSMUSG00000027469	3.22554	2.22109	3.69248	5.26831	5.12296	5.11973	Tpx2
ENSMUSG00000032525	1.76087	1.69058	2.04478	4.22234	3.77451	4.1326	Nktr
ENSMUSG00000071551	7.88106	7.54024	6.78535	5.48278	5.77822	5.53585	Akr1c19
ENSMUSG00000022033	4.48334	3.56505	4.70775	6.08354	5.97226	6.15588	Pbk
ENSMUSG00000021136	4.01184	5.46317	4.76725	1.85829	2.03258	1.861	Smoc1
ENSMUSG00000010651	5.12264	5.12057	5.10367	3.73276	3.58399	3.89159	Acaa1b
ENSMUSG00000063065	7.84068	8.42303	8.00362	6.74545	6.75391	6.86486	Mapk3
ENSMUSG00000036572	5.19917	4.24857	4.24641	6.96294	6.46231	6.3556	Upf3b
ENSMUSG00000024029	9.55555	11.2235	11.5424	8.30123	6.56046	7.27958	Tff3
ENSMUSG00000078566	4.73907	6.58135	5.27744	1.96138	2.60086	1.4866	Bnip3
ENSMUSG00000047534	-0.075627	0.105616	1.30782	4.02226	3.61754	3.60208	Mis18bp1
ENSMUSG00000068220	3.4208	5.20715	3.97078	6.31041	7.64729	7.00435	Lgals1
ENSMUSG00000035021	4.61686	3.64994	3.42329	6.31041	5.91943	5.86871	Baz1a
ENSMUSG00000074738	4.48334	3.80606	4.61362	2.0576	1.81845	2.61436	Fndc10
ENSMUSG00000042831	6.20183	6.22801	6.22004	4.8913	5.08748	5.1024	Alkbh6
ENSMUSG00000022440	3.68687	4.62918	4.54728	1.19086	2.21899	1.25528	C1qtnf6
ENSMUSG00000096215	8.01259	8.70181	8.23987	6.95671	7.04958	6.82315	Smim22
ENSMUSG00000001228	2.99966	2.91297	3.56416	5.15325	4.69029	4.93629	Uhrf1
ENSMUSG00000001021	0.57645	0.842582	0.459819	3.47844	3.36442	3.33163	S100a3
ENSMUSG00000008035	8.10925	8.28054	8.04928	7.06485	7.05571	6.9737	Mid1ip1
ENSMUSG00000030067	3.80352	3.87821	4.28764	5.60723	5.70207	5.28246	Foxp1
ENSMUSG00000078672	12.709	10.656	11.8725	9.38272	8.44431	8.66725	Mup20
ENSMUSG00000013622	7.36376	7.18954	7.25423	6.14506	6.04804	6.24149	Atraid
ENSMUSG00000032253	1.87191	1.98009	2.22535	4.24295	3.96901	3.89159	Phip
ENSMUSG00000048707	5.53908	5.61869	5.78894	4.46972	4.27263	4.36834	Tprn
ENSMUSG00000038967	3.68687	4.01251	4.11517	2.14779	1.92948	2.15798	Pdk2
ENSMUSG00000028716	10.2387	10.6808	9.56677	8.29384	8.53709	8.41076	Pdzk1ip1
ENSMUSG00000041133	4.48334	4.01251	4.16026	6.58923	5.77078	5.90414	Smc1a
ENSMUSG00000000154	5.34102	5.2349	5.35706	3.92358	3.44138	4.08045	Slc22a18
ENSMUSG00000032397	4.75364	4.19308	4.70775	6.00728	5.89227	6.03778	Tipin
ENSMUSG00000032212	4.35542	4.19308	3.62974	6.62107	6.05418	5.6713	Sltm
ENSMUSG00000001642	5.15594	4.24857	5.10367	6.77406	6.39134	6.47823	Akr1b3
ENSMUSG00000041119	3.45687	3.27554	2.99587	1.01029	0.34452	0.979645	Pde9a
ENSMUSG00000034308	3.30684	3.47485	3.34734	0.273325	0.875034	1.37557	Sdr42e1
ENSMUSG00000010608	6.13104	5.93851	5.27744	8.00653	7.44255	7.26796	Rbm25
ENSMUSG00000028484	3.96251	2.22109	4.16026	6.59325	6.14901	5.83763	Psip1
ENSMUSG00000020911	11.3868	12.6059	11.6827	9.91377	10.1839	9.91178	Krt19
ENSMUSG00000003037	7.45129	7.31832	7.67122	6.30062	6.17741	6.42695	Rab8a
ENSMUSG00000021242	8.61037	9.11591	8.55258	7.48818	7.37794	7.52857	Npc2
ENSMUSG00000049721	5.50504	5.93851	5.68478	4.52125	4.29354	4.09804	Gal3st1
ENSMUSG00000025757	2.99966	3.94692	3.62974	5.25822	5.03878	5.16217	Hspa4l
ENSMUSG00000040525	6.86017	7.68305	7.11231	5.56692	5.72534	5.84285	Cblc
ENSMUSG00000030431	7.88272	8.03438	8.42906	6.97531	6.83815	6.6371	Tmem238
ENSMUSG00000001604	5.63665	6.3472	5.29776	3.64256	3.61754	4.18293	Tcea3
ENSMUSG00000024066	5.36968	5.26212	6.57668	2.77583	3.32434	3.65058	Xdh
ENSMUSG00000004610	6.82955	6.71541	6.75628	5.80037	5.52774	5.48326	Etfb
ENSMUSG00000006715	4.60083	4.49793	4.54728	6.00125	5.70987	5.8112	Gmnn
ENSMUSG00000007827	1.87191	1.32801	0.945245	4.50428	4.11711	3.87127	Ankrd26
ENSMUSG00000001156	6.19116	8.07716	6.67317	4.11463	4.48748	3.4999	Mxd1
ENSMUSG00000039842	3.0943	2.22109	2.89278	4.60325	4.5583	4.79241	Mcph1
ENSMUSG00000023909	4.41164	4.49793	4.95807	2.77583	3.10533	3.0355	Paqr4
ENSMUSG00000006777	8.34403	8.64348	8.29902	7.33822	7.30517	7.00201	Krt23
ENSMUSG00000025465	7.10996	7.64219	7.33018	5.9891	6.24874	6.03321	Echs1
ENSMUSG00000032050	5.30189	5.46317	4.98338	7.25695	6.60714	6.5819	Rdx
ENSMUSG00000002297	2.54328	1.32801	2.66145	4.41628	4.45072	4.4252	Dbf4
ENSMUSG00000026234	8.24952	7.71787	7.79789	9.99347	9.51639	9.09613	Ncl
ENSMUSG00000042719	4.12825	3.27554	2.78175	5.49142	5.63812	5.3935	Naa25
ENSMUSG00000040274	5.31177	4.4033	4.47774	6.54842	6.47609	6.29587	Cdk6
ENSMUSG00000024187	6.0683	5.95528	6.65753	4.24295	4.6422	4.90664	Fam234a
ENSMUSG00000039748	0.817458	0.842582	0.945245	3.44325	3.58399	3.27088	Exo1
ENSMUSG00000064373	5.90818	5.79678	5.77452	4.76874	4.02008	4.38277	Selenop
ENSMUSG00000020183	5.15594	5.17887	5.5891	3.08068	3.58399	4.00784	Cpm
ENSMUSG00000063273	3.68687	3.80606	4.02053	5.42081	5.07546	5.25919	Naa15
ENSMUSG00000036151	4.87857	3.47485	3.91925	1.19086	0.634026	1.4866	Tm6sf2
ENSMUSG00000046694	5.23076	5.70056	6.12088	4.02226	3.94278	4.09804	Tent5b
ENSMUSG00000048154	0.57645	1.98009	2.38582	4.24295	4.04496	4.0446	Kmt2d
ENSMUSG00000030681	7.04035	6.66531	6.92905	5.63868	5.77078	5.76238	Mvp
ENSMUSG00000022443	4.6484	4.78744	4.90607	6.2301	5.90591	5.99146	Myh9
ENSMUSG00000027342	6.19116	5.50934	6.0627	7.33582	7.20388	7.31198	Pcna
ENSMUSG00000027257	5.48771	6.15728	6.0627	4.20143	4.5583	4.36834	Pacsin3
ENSMUSG00000020074	4.12825	3.16451	3.7526	6.02524	5.35947	5.53585	Ccar1
ENSMUSG00000112808	5.07702	4.45139	5.19317	8.436	7.60818	6.65801	None
ENSMUSG00000049382	12.0213	12.248	11.6964	10.642	10.7283	10.6194	Krt8
ENSMUSG00000020099	4.0828	4.13536	4.54728	2.59525	2.38405	2.75409	Unc5b
ENSMUSG00000044626	4.5179	3.37863	3.49544	0.80384	1.56691	0.979645	Liph
ENSMUSG00000021431	3.71693	3.73011	3.97078	5.22752	5.52774	5.06711	Snrnp48
ENSMUSG00000023940	2.67161	1.32801	1.83833	4.41628	4.29354	4.32417	Sgo1
ENSMUSG00000021910	4.44793	4.74947	4.76725	5.77229	6.05418	6.34459	Nisch
ENSMUSG00000028832	5.15594	3.80606	4.90607	6.59325	6.47609	6.51472	Stmn1
ENSMUSG00000020330	2.78944	2.22109	2.89278	4.85159	4.45072	4.35377	Hmmr
ENSMUSG00000063406	4.25657	3.80606	4.54728	5.91397	5.70207	5.52938	Tmed5
ENSMUSG00000021835	4.31669	3.56505	3.7526	5.35607	5.49201	5.57407	Bmp4
ENSMUSG00000058492	6.29941	6.58135	6.31282	5.07494	5.36935	5.18704	None
ENSMUSG00000033213	6.66584	8.73861	6.59322	2.93629	4.50551	3.60208	AA467197
ENSMUSG00000023019	7.48225	6.74466	7.25423	5.76518	5.91269	5.77884	Gpd1
ENSMUSG00000021714	2.47457	2.42754	2.22535	4.30307	4.29354	3.97012	Cenpk
ENSMUSG00000061755	2.78944	0.842582	2.53021	5.25822	4.72149	4.75962	Bod1l
ENSMUSG00000001403	6.49423	5.61869	6.60957	7.92278	7.78654	7.80385	Ube2c
ENSMUSG00000085939	5.80702	6.17171	5.93879	4.78288	4.82565	4.66836	Cd63-ps
ENSMUSG00000074274	5.37911	5.39102	4.28764	2.71811	2.7893	1.12403	D930028M14Rik
ENSMUSG00000000544	5.80001	4.35354	4.36671	1.49572	2.60086	1.25528	Gpa33
ENSMUSG00000027610	7.65327	7.9194	8.15052	6.19351	6.52553	6.86486	Gss
ENSMUSG00000021413	3.62481	2.60812	3.49544	5.63088	4.98838	5.17051	Prpf4b
ENSMUSG00000076431	4.27689	4.13536	1.83833	6.57711	6.91438	6.13046	Sox4
ENSMUSG00000034108	5.27184	5.28884	5.62171	3.89782	4.18582	4.14957	Ccs
ENSMUSG00000026123	6.54538	6.94272	6.3028	5.18555	5.41777	5.25919	Plekhb2
ENSMUSG00000107304	0.817458	2.42754	1.30782	3.76161	3.8611	3.67423	None
ENSMUSG00000056209	7.92518	6.95945	7.26459	5.86162	5.7558	5.96773	Npm3
ENSMUSG00000042606	2.84494	2.60812	2.53021	4.58722	4.20802	4.86614	Hirip3
ENSMUSG00000047044	2.40242	3.16451	2.89278	4.53803	4.60922	4.27861	D030056L22Rik
ENSMUSG00000085077	-1.29802	0.105616	-1.86211	3.08068	2.72918	3.14111	1700049E15Rik
ENSMUSG00000070661	5.62084	8.27052	7.39763	2.59525	3.71375	3.0355	Rnf186
ENSMUSG00000052914	7.51469	6.73497	6.49983	5.42983	5.21351	5.29777	Cyp2j6
ENSMUSG00000054161	5.52216	5.63959	5.45077	4.06918	4.413	4.39705	Fam83e
ENSMUSG00000025498	5.72804	7.68305	5.19317	2.31285	2.30388	2.08927	Irf7
ENSMUSG00000030413	10.7035	11.4974	11.1482	9.78178	9.72077	9.71025	Pglyrp1
ENSMUSG00000027496	5.07702	3.56505	4.87936	6.48926	6.44839	6.76926	Aurka
ENSMUSG00000054277	5.80001	5.95528	5.17131	3.94889	4.14038	4.27861	Arfgap3
ENSMUSG00000068349	2.89838	3.64994	2.89278	0.80384	-0.503477	-0.0983575	Gml
ENSMUSG00000028108	6.05071	7.8804	7.10079	4.02226	4.88195	4.30915	Ecm1
ENSMUSG00000017802	4.1057	4.01251	4.54728	2.46095	1.81845	2.709	Retreg3
ENSMUSG00000036202	1.02391	1.69058	2.04478	4.13682	3.51444	3.95089	Rif1
ENSMUSG00000058773	2.07121	1.32801	1.59732	4.72545	4.31415	3.87127	H1f5
ENSMUSG00000055065	4.63272	3.73011	3.81032	5.89456	5.61339	5.75131	Ddx17
ENSMUSG00000046687	4.67926	6.21414	4.90607	2.14779	3.05724	1.25528	Gm5424
ENSMUSG00000057113	9.18815	8.8749	8.80234	10.1877	10.125	10.0196	Npm1
ENSMUSG00000022090	4.44793	5.26212	3.49544	1.62696	0.875034	1.4866	Pdlim2
ENSMUSG00000019370	8.13869	7.98622	8.09934	7.1216	6.83459	7.0749	Calm3
ENSMUSG00000003868	6.20183	5.41547	6.13224	7.25442	7.29483	7.44166	Ruvbl2
ENSMUSG00000039385	3.59275	4.30201	3.69248	5.37486	5.32941	6.07379	Cdh6
ENSMUSG00000032245	4.82438	4.8605	5.45077	2.65799	3.36442	3.60208	Cln6
ENSMUSG00000026197	6.23336	6.78275	6.52591	5.3274	5.18022	5.32043	Zfand2b
ENSMUSG00000057933	3.71693	4.07524	2.78175	0.562832	1.08149	0.638608	Gsta2
ENSMUSG00000020432	5.34102	5.09051	5.23592	3.7899	4.09346	4.0446	Tcn2
ENSMUSG00000028902	5.88851	5.26212	5.48662	6.78112	6.79481	6.93016	Sf3a3
ENSMUSG00000093803	6.27941	5.28884	5.33756	4.02226	3.96901	3.787	Ppp2r3d
ENSMUSG00000019433	7.05807	7.62656	7.6944	6.0663	6.34702	5.87382	Gipc1
ENSMUSG00000029910	4.05953	3.04422	4.24641	5.65415	5.40821	5.599	Mad2l1
ENSMUSG00000025925	4.23596	3.16451	3.97078	5.55048	5.45537	5.44939	Terf1
ENSMUSG00000007872	8.82395	9.30447	9.23263	7.98222	7.9169	8.01538	Id3
ENSMUSG00000045991	5.30189	6.00447	5.73035	7.27458	6.8733	7.79982	Onecut2
ENSMUSG00000045624	4.27689	4.35354	4.40468	5.93312	5.82923	5.3935	Esf1
ENSMUSG00000020133	6.61487	6.26885	6.7636	5.3274	5.35947	5.45623	2310011J03Rik
ENSMUSG00000040459	3.77523	3.47485	3.69248	5.31772	4.89569	5.06711	Arglu1
ENSMUSG00000036880	7.67257	7.18954	7.61565	6.36784	6.22172	6.40591	Acaa2
ENSMUSG00000046402	8.18512	9.1491	8.85471	6.92198	7.50215	7.03664	Rbp1
ENSMUSG00000108782	4.60083	4.9636	4.70775	3.47844	3.10533	2.40414	None
ENSMUSG00000054723	3.74637	3.64994	3.81032	2.23268	2.21899	1.5897	Vmac
ENSMUSG00000021843	4.39314	3.87821	3.91925	5.95827	5.74065	5.32791	Ktn1
ENSMUSG00000020962	3.65618	3.73011	3.49544	5.42081	5.02634	4.88654	Gtf2a1
ENSMUSG00000004567	4.9812	4.8605	5.50421	3.76161	3.40341	3.74294	Mcoln1
ENSMUSG00000045176	4.12825	4.54302	4.61362	2.83132	2.90252	2.96054	Borcs6
ENSMUSG00000003271	5.72804	5.77804	4.93231	4.06918	3.8611	3.787	Sult2b1
ENSMUSG00000029119	4.39314	4.35354	4.7961	2.93629	3.00748	3.20745	Man2b2
ENSMUSG00000001774	4.03588	3.56505	4.11517	5.33702	5.1914	5.30536	Chordc1
ENSMUSG00000040407	3.80352	4.07524	4.36671	6.0663	5.37917	5.50321	Akap9
ENSMUSG00000039210	2.78944	2.42754	2.04478	4.15868	4.25141	4.24742	Gpatch2
ENSMUSG00000039218	6.0209	5.41547	5.75994	7.33102	6.86634	7.71685	Srrm2
ENSMUSG00000007038	7.10144	6.66531	6.10943	5.10902	5.11123	5.16217	Neu1
ENSMUSG00000046804	9.58437	9.89406	8.84266	7.78903	8.0411	7.33997	Phgr1
ENSMUSG00000006395	6.8261	6.86495	5.96444	4.37952	5.18022	4.87638	Hyi
ENSMUSG00000050732	9.45157	9.94954	9.4111	8.40204	8.44197	8.37241	Vamp8
ENSMUSG00000074227	10.0586	10.2154	9.8957	8.80687	8.90379	9.08569	Spint2
ENSMUSG00000022364	1.975	0.842582	1.59732	3.64256	3.96901	3.93139	Tbc1d31
ENSMUSG00000020153	8.15525	8.36457	8.3941	7.20012	7.38527	7.22857	Ndufs7
ENSMUSG00000000028	2.32647	0.842582	1.59732	4.30307	4.22988	3.91163	Cdc45
ENSMUSG00000017390	5.90165	7.50079	6.50858	4.20143	4.72149	4.38277	Aldoc
ENSMUSG00000101609	1.36495	1.32801	-0.277147	4.81076	3.83281	4.21553	Kcnq1ot1
ENSMUSG00000021500	5.05366	4.13536	4.64569	6.69772	6.38648	5.96773	Ddx46
ENSMUSG00000114547	6.78058	6.86495	6.80678	7.90834	7.99717	7.69099	Gm3226
ENSMUSG00000021814	7.75997	8.2124	7.92089	6.74906	6.93781	6.89285	Anxa7
ENSMUSG00000020010	5.9781	5.15001	6.19859	4.28331	3.74445	4.19932	Vnn3
ENSMUSG00000056602	0.286943	0.842582	0.945245	3.25315	2.95595	3.33163	Fry
ENSMUSG00000041238	2.54328	2.42754	2.66145	4.30307	3.99477	4.16635	Rbbp8
ENSMUSG00000020492	2.2463	1.32801	1.83833	3.89782	3.8611	3.87127	Ska2
ENSMUSG00000044279	7.72527	8.26717	7.9912	6.86329	6.83815	6.90539	Crb3
ENSMUSG00000038388	4.69445	4.9636	5.12658	6.01329	6.16044	6.08707	Pals2
ENSMUSG00000068036	5.77165	5.57594	5.48662	6.98451	6.6962	6.64011	Afdn
ENSMUSG00000034412	4.41164	4.82443	4.70775	2.98604	3.40341	3.20745	Tbc1d10a
ENSMUSG00000033379	8.69963	8.95424	8.83051	7.85578	7.80122	7.77406	Atp6v0b
ENSMUSG00000029713	7.32769	7.8804	7.59527	6.32015	6.58186	6.38456	Gnb2
ENSMUSG00000032356	4.15044	3.80606	3.42329	2.14779	2.12879	1.94117	Rasgrf1
ENSMUSG00000039671	3.0943	3.64994	2.89278	4.71073	4.5583	4.75962	Zmynd8
ENSMUSG00000015363	6.45017	6.39717	6.60141	5.26831	5.2025	5.58659	Trabd
ENSMUSG00000030551	3.80352	3.80606	3.91925	5.64643	4.94938	5.46304	Nr2f2
ENSMUSG00000000531	4.87857	4.99639	4.54728	2.46095	3.10533	3.5519	Tamalin
ENSMUSG00000089987	3.71693	4.49793	3.42329	5.45655	5.36935	5.27475	None
ENSMUSG00000027677	2.89838	3.16451	2.53021	4.96759	4.413	4.4112	Ttc14
ENSMUSG00000046179	0.817458	1.98009	2.38582	4.04591	3.68239	4.29396	E2f8
ENSMUSG00000025545	5.47016	6.35986	5.75994	3.7899	4.59245	4.08045	Clybl
ENSMUSG00000051439	8.11349	6.85604	7.47997	9.38388	9.0515	9.21679	Cd14
ENSMUSG00000043336	3.74637	4.01251	3.49544	5.34657	4.9625	5.07601	Filip1l
ENSMUSG00000066861	5.88189	6.75427	5.45077	4.18022	4.02008	4.35377	Oas1g
ENSMUSG00000032187	6.40934	5.72033	6.03876	7.45985	7.28443	7.23654	Smarca4
ENSMUSG00000028062	8.06319	8.26717	8.32648	7.1216	7.30517	7.17983	Lamtor2
ENSMUSG00000018501	5.30189	3.94692	4.7378	6.50214	6.30645	6.55349	Ncor1
ENSMUSG00000002068	2.07121	1.32801	2.53021	4.04591	4.413	3.89159	Ccne1
ENSMUSG00000063838	7.67065	8.44991	7.96603	6.81248	6.76892	6.71614	Cdc42ep5
ENSMUSG00000004996	6.30931	6.4094	6.42791	5.45655	5.27788	5.29014	Mri1
ENSMUSG00000028576	3.34584	2.91297	2.53021	4.63478	4.48748	4.69172	Ift74
ENSMUSG00000052151	8.39721	8.66659	8.63674	7.54323	7.47495	7.62881	Plpp2
ENSMUSG00000040722	3.71693	4.82443	4.7378	1.19086	2.46	1.94117	Scamp5
ENSMUSG00000079225	5.27184	4.58674	5.62171	6.62107	6.7311	6.52776	None
ENSMUSG00000033542	5.42536	5.09051	4.40468	6.38649	6.55614	6.531	Arhgef5
ENSMUSG00000074024	1.20448	0.842582	0.459819	3.92358	3.24068	3.52613	4632427E13Rik
ENSMUSG00000100394	-2.88298	-1.47935	-1.86211	2.52967	2.21899	1.5897	None
ENSMUSG00000019066	6.56617	6.42152	6.95487	5.3274	5.1346	5.6476	Rab3d
ENSMUSG00000006024	7.57542	7.9698	8.00053	6.69772	6.71181	6.86229	Napa
ENSMUSG00000043782	5.5968	6.81986	6.1547	4.4871	4.45072	4.4112	Bicdl2
ENSMUSG00000024912	3.45687	3.37863	3.18228	4.6191	4.97549	4.70326	Fosl1
ENSMUSG00000040204	5.19917	4.35354	5.77452	7.19219	6.66042	6.90039	Pclaf
ENSMUSG00000097633	-1.29802	-1.47935	-1.86211	2.0576	2.21899	1.77611	Gm16617
ENSMUSG00000040703	7.04331	10.2379	9.16787	4.95515	5.53654	5.17051	Cyp2s1
ENSMUSG00000031930	4.83812	5.02845	5.23592	3.84487	3.58399	3.787	Wwp2
ENSMUSG00000009575	5.15594	5.90436	5.3763	6.79514	6.68041	6.66098	Cbx5
ENSMUSG00000030793	4.82438	5.36614	4.58083	3.51279	3.47838	3.30157	Pycard
ENSMUSG00000059005	6.73357	6.3472	6.07453	7.65126	7.61857	7.5495	Hnrnpa3
ENSMUSG00000002768	7.43556	8.0105	7.40233	6.28082	6.53434	6.34827	Mea1
ENSMUSG00000058799	6.9292	6.75427	6.73408	7.98528	7.86547	7.70254	Nap1l1
ENSMUSG00000067367	5.4964	4.07524	5.88608	7.42646	7.25007	7.13153	Lyar
ENSMUSG00000003360	2.67161	2.42754	1.30782	4.26327	4.48748	4.16635	Ddx23
ENSMUSG00000046822	4.37441	4.45139	4.64569	3.08068	3.00748	3.30157	Slc39a3
ENSMUSG00000054611	2.84494	2.76858	2.22535	4.20143	4.25141	4.24742	Kdm2a
ENSMUSG00000028671	7.45575	7.72767	7.94685	6.65222	6.66845	6.54389	Gale
ENSMUSG00000045636	4.53487	4.49793	4.85214	3.29322	2.72918	3.36107	Mtus1
ENSMUSG00000026860	6.11983	6.32155	6.01441	5.09775	5.09941	5.04006	Sh3glb2
ENSMUSG00000045962	3.55996	3.16451	3.26717	4.86495	4.60922	4.81387	Wnk1
ENSMUSG00000007036	5.55581	5.59747	6.0627	4.36079	4.33447	4.65653	Abhd16a
ENSMUSG00000090779	-0.561054	-1.47935	-1.86211	2.71811	2.12879	2.88146	None
ENSMUSG00000001911	3.68687	3.04422	3.26717	5.13131	4.69029	5.37196	Nfix
ENSMUSG00000046201	2.2463	1.69058	2.53021	4.11463	3.83281	3.98911	Scaf8
ENSMUSG00000020190	6.66584	7.2722	6.99276	5.63088	5.69423	5.93873	Mknk2
ENSMUSG00000014791	5.57235	6.09808	5.81737	4.24295	4.6422	4.66836	Elmo3
ENSMUSG00000036731	6.01486	6.97598	5.03271	2.83132	3.74445	3.52613	Cysrt1
ENSMUSG00000002748	3.65618	3.27554	2.66145	5.46534	4.98838	4.81387	Baz1b
ENSMUSG00000038116	4.03588	3.56505	3.56416	5.19616	5.00114	5.13686	Phf20
ENSMUSG00000028565	4.29693	4.01251	4.36671	5.75086	5.31925	5.50979	Nfia
ENSMUSG00000021749	7.91549	7.8358	7.16303	6.2301	5.50102	4.43908	Fam3d
ENSMUSG00000063019	5.90165	6.21414	6.32277	4.83811	4.88195	5.14535	Manbal
ENSMUSG00000043987	4.03588	3.37863	2.53021	5.1641	5.31925	5.50979	Cep164
ENSMUSG00000106946	-0.561054	0.842582	0.459819	3.08068	2.84702	3.38993	None
ENSMUSG00000014077	7.0314	7.60546	7.30028	6.13407	6.10829	6.26505	Chp1
ENSMUSG00000027222	6.29941	6.17171	5.68478	4.58722	4.82565	4.91659	Pex16
ENSMUSG00000013523	2.54328	3.64994	3.86581	-0.574672	-0.503477	-0.946354	Bcas1
ENSMUSG00000036777	0.817458	0.105616	1.83833	3.40718	3.40341	3.47318	Anln
ENSMUSG00000074457	9.3022	9.74526	8.73687	7.7625	7.96168	7.70541	S100a16
ENSMUSG00000022641	1.87191	2.60812	1.30782	4.04591	4.09346	3.67423	Bbx
ENSMUSG00000095041	5.10001	4.01251	4.47774	5.98298	6.16044	6.48493	None
ENSMUSG00000036835	7.62184	8.33604	8.00671	6.82962	6.81665	6.74713	Psenen
ENSMUSG00000021286	5.39779	5.77804	5.55574	4.39802	4.52332	4.27861	Zfyve21
ENSMUSG00000062248	5.05366	4.13536	5.10367	6.48061	6.27526	6.13899	Cks2
ENSMUSG00000029086	7.87107	7.60546	7.4485	6.58923	6.57761	6.6371	Prom1
ENSMUSG00000029154	4.8105	5.57594	5.62171	3.94889	3.68239	3.5519	Cwh43
ENSMUSG00000038775	6.29941	7.38793	7.14071	5.02821	5.42726	5.43562	Vill
ENSMUSG00000031111	1.50934	1.98009	1.59732	-2.8966	-1.24044	-3.26828	Igsf1
ENSMUSG00000020949	5.25144	5.48644	5.66927	6.63283	6.57761	6.45452	Fkbp3
ENSMUSG00000024712	7.061	7.33123	6.80678	5.82791	5.98517	6.03321	Rfk
ENSMUSG00000030200	3.4208	2.22109	2.38582	-1.31164	-1.24044	-0.946354	Bcl2l14
ENSMUSG00000036805	2.40242	3.04422	3.09209	-0.574672	0.34452	0.191149	Noxa1
ENSMUSG00000032254	3.13939	3.16451	4.32772	5.3274	5.07546	5.76238	Kif23
ENSMUSG00000052396	4.27689	3.87821	4.24641	2.98604	2.46	2.51308	Mogat2
ENSMUSG00000060260	6.05071	6.33443	6.38106	4.72545	5.28834	5.08486	Pwwp2b
ENSMUSG00000025351	10.249	10.1089	9.91638	8.71949	9.16221	8.96624	Cd63
ENSMUSG00000026918	5.6445	4.49793	4.06863	6.81248	6.66444	6.71898	Brd3
ENSMUSG00000053559	7.6935	8.56368	8.08187	6.83642	6.89056	6.74155	Smagp
ENSMUSG00000024038	8.27373	8.99334	8.36551	7.39457	7.3332	7.14005	Ndufv3
ENSMUSG00000024498	3.8852	3.94692	4.36671	5.66945	5.44606	5.16217	Tcerg1
ENSMUSG00000038564	3.96251	4.89569	4.51293	2.98604	2.30388	2.45964	Ift172
ENSMUSG00000020863	4.61686	4.01251	4.20398	6.78815	5.74065	5.91907	Luc7l3
ENSMUSG00000039157	4.63272	4.82443	4.95807	3.73276	3.44138	3.33163	Fam102a
ENSMUSG00000027800	8.28882	7.8804	7.86751	9.14677	9.00313	9.164	Tm4sf1
ENSMUSG00000030824	6.94198	6.90003	7.04177	5.75086	6.09644	5.97251	Nucb1
ENSMUSG00000049090	4.53487	4.35354	4.82439	3.40718	3.10533	3.20745	Zadh2
ENSMUSG00000033916	8.46961	8.97289	8.58807	7.60424	7.67743	7.45196	Chmp2a
ENSMUSG00000021536	1.20448	1.98009	0.459819	-2.8966	-2.82541	-3.26828	Adcy2
ENSMUSG00000079184	3.91143	3.16451	3.69248	5.64643	5.02634	5.1024	Mphosph8
ENSMUSG00000022108	10.4799	10.6528	10.373	9.4933	9.36411	9.51082	Itm2b
ENSMUSG00000029260	7.59781	6.68556	6.94202	5.6846	5.3395	5.85325	Ugt2b34
ENSMUSG00000039693	1.02391	0.842582	0.945245	2.98604	3.19696	3.27088	Msantd3
ENSMUSG00000025347	6.62283	5.20715	4.24641	1.35133	2.38405	1.12403	Mettl7b
ENSMUSG00000019188	9.1096	9.74284	9.41343	8.29754	8.30709	8.24692	H13
ENSMUSG00000019558	5.85511	5.36614	5.68478	4.06918	4.6422	4.39705	Slc6a8
ENSMUSG00000022824	6.17501	3.80606	5.05675	-0.0892447	-0.503477	0.191149	Muc13
ENSMUSG00000003546	4.89181	4.74947	4.58083	3.6112	3.47838	3.52613	Klc4
ENSMUSG00000070544	5.29194	4.49793	5.12658	7.24933	6.55614	6.29587	Top1
ENSMUSG00000006360	11.3653	11.1889	10.5502	9.71142	9.75367	9.65002	Crip1
ENSMUSG00000005233	3.80352	3.04422	4.44167	5.42081	5.3395	5.48326	Spc25
ENSMUSG00000047040	8.34764	8.54441	8.24249	7.21062	7.44956	7.43994	Prr15l
ENSMUSG00000030839	4.48334	4.54302	4.32772	2.59525	3.40341	2.96054	Sergef
ENSMUSG00000029177	5.9781	5.20715	6.13224	7.15189	7.12734	7.11434	Cenpa
ENSMUSG00000035473	4.25657	4.4033	3.97078	2.88476	2.95595	2.56461	Galm
ENSMUSG00000096210	8.14837	8.62263	8.59424	7.208	7.30259	7.53343	H1f0
ENSMUSG00000024325	3.85849	3.73011	3.97078	2.59525	2.46	2.15798	Ring1
ENSMUSG00000040631	4.44793	5.28884	5.17131	3.25315	3.40341	3.44596	Dok4
ENSMUSG00000041859	4.0828	2.76858	4.44167	5.74365	5.60505	5.6356	Mcm3
ENSMUSG00000018666	5.05366	4.49793	4.82439	6.38649	5.97226	5.9533	Cbx1
ENSMUSG00000021711	5.47016	3.94692	4.36671	6.3537	6.55614	6.78564	Trappc13
ENSMUSG00000006678	0.817458	0.105616	1.30782	3.6112	3.00748	3.47318	Pola1
ENSMUSG00000027959	-1.29802	-1.47935	-1.86211	2.31285	1.81845	1.68591	Sass6
ENSMUSG00000032621	4.58462	5.73982	4.82439	6.75983	6.38161	6.44768	Srek1
ENSMUSG00000035726	3.45687	1.69058	1.83833	5.37486	4.82565	4.78157	Supt16
ENSMUSG00000038208	3.0943	3.47485	3.69248	1.49572	1.81845	1.4866	Pgap3
ENSMUSG00000054455	5.95307	6.03635	5.8726	4.9043	4.9625	4.96534	Vapb
ENSMUSG00000090356	2.60887	2.22109	0.945245	-2.8966	-2.82541	-1.68332	Teddm3
ENSMUSG00000046731	5.27184	6.4922	5.46881	3.67326	4.27263	3.62654	Kctd11
ENSMUSG00000022553	6.90981	7.12428	7.14632	6.08354	5.91943	6.17259	Maf1
ENSMUSG00000037822	7.38498	8.47048	7.92089	6.48926	6.64016	6.1891	Smim14
ENSMUSG00000028070	7.65715	8.25367	7.69056	6.58923	6.85934	6.65504	Naxe
ENSMUSG00000023905	8.62729	8.77686	8.2736	7.51385	7.57867	7.27378	Tnfrsf12a
ENSMUSG00000034751	0.817458	1.98009	0.459819	3.29322	3.47838	3.17466	Mast4
ENSMUSG00000059316	4.99353	4.24857	5.19317	3.47844	2.90252	3.30157	Slc27a4
ENSMUSG00000024955	6.16959	5.41547	5.39528	4.36079	4.37427	4.14957	Esrra
ENSMUSG00000042520	5.11137	4.82443	5.48662	6.48494	6.15473	6.46473	Ubap2l
ENSMUSG00000032712	2.07121	1.69058	1.59732	4.52125	3.80395	3.74294	Resf1
ENSMUSG00000037960	7.96955	8.65122	8.04928	7.0935	7.05265	7.00201	Card19
ENSMUSG00000055137	2.84494	2.60812	2.22535	-0.0892447	0.634026	-0.460928	Sugct
ENSMUSG00000026482	-1.29802	-1.47935	-1.86211	3.92358	2.38405	3.36107	Rgl1
ENSMUSG00000061136	4.9812	4.49793	4.87936	6.46754	6.18302	5.8112	Prpf40a
ENSMUSG00000052776	5.36019	6.43354	4.7378	3.37019	3.44138	3.36107	Oas1a
ENSMUSG00000029513	6.78413	7.27888	7.8366	5.7364	5.84348	6.00084	Prkab1
ENSMUSG00000028180	5.27184	5.09051	4.98338	6.54011	6.22172	6.08266	Zranb2
ENSMUSG00000007655	-0.075627	1.69058	0.945245	3.21192	4.33447	4.02634	Cav1
ENSMUSG00000074115	1.975	0.842582	0.459819	-2.8966	-2.82541	-3.26828	Saa1
ENSMUSG00000030587	9.50315	9.95163	9.06641	8.2359	8.29418	8.08321	2200002D01Rik
ENSMUSG00000025150	3.26677	2.22109	2.66145	0.562832	-0.0180504	-0.946354	Cbr2
ENSMUSG00000038538	2.67161	3.56505	2.99587	4.65029	4.3545	4.49327	Ubn2
ENSMUSG00000031370	4.60083	4.19308	3.69248	5.89456	5.89911	5.4006	Zrsr2
ENSMUSG00000027801	9.83191	9.71726	10.3299	8.98795	8.29289	8.5721	Tm4sf4
ENSMUSG00000027962	6.0329	5.86938	5.62171	6.89619	7.15044	6.79106	Vcam1
ENSMUSG00000022466	5.14492	3.64994	4.16026	5.97684	6.32688	6.61589	Rpap3
ENSMUSG00000028860	3.91143	4.62918	3.49544	1.74726	2.53215	1.77611	Sytl1
ENSMUSG00000032013	4.05953	6.39717	4.82439	1.19086	1.81845	0.979645	Trim29
ENSMUSG00000020553	4.27689	3.87821	4.51293	2.65799	2.72918	2.9985	Pctp
ENSMUSG00000020493	-1.29802	-1.47935	0.459819	2.65799	2.38405	2.56461	Prr11
ENSMUSG00000022214	5.58054	5.98826	5.97709	4.71073	4.48748	4.82447	Dcaf11
ENSMUSG00000029521	1.02391	1.32801	0.945245	3.6112	3.32434	2.9985	Chek2
ENSMUSG00000055760	3.18311	2.60812	3.18228	4.65029	4.39376	4.39705	Gemin6
ENSMUSG00000027326	-0.561054	-1.47935	0.459819	3.08068	2.90252	2.51308	Knl1
ENSMUSG00000022391	5.38848	4.9636	5.52159	6.45875	6.37672	6.38814	Rangap1
ENSMUSG00000023067	8.06027	9.91243	8.67025	6.65607	7.04342	6.76376	Cdkn1a
ENSMUSG00000025467	8.89797	5.43952	6.69631	2.52967	2.12879	2.15798	Prap1
ENSMUSG00000025790	4.86521	3.27554	3.69248	5.96449	5.77822	6.03321	Slco3a1
ENSMUSG00000023048	8.67496	10.3476	9.76223	7.49249	7.89826	7.74644	Prr13
ENSMUSG00000020182	4.44793	3.27554	3.86581	2.46095	1.42252	1.5897	Ddc
ENSMUSG00000050549	4.1057	4.01251	4.20398	2.71811	2.95595	2.79781	Fam241a
ENSMUSG00000006517	5.934	6.43354	6.57668	5.04004	4.98838	5.24347	Mvd
ENSMUSG00000029622	9.35273	9.67863	9.62019	8.16342	8.04881	8.76204	Arpc1b
ENSMUSG00000038811	5.47016	4.19308	4.40468	3.21192	2.53215	2.40414	Gngt2
ENSMUSG00000021392	1.975	1.69058	1.30782	3.87158	3.44138	3.5519	Nol8
ENSMUSG00000020108	5.32159	7.12428	6.29271	3.87158	4.18582	4.00784	Ddit4
ENSMUSG00000025533	6.1858	6.44547	6.65753	5.39342	5.16895	5.43562	Asl
ENSMUSG00000040188	6.58258	6.95111	7.05377	5.6846	5.8003	5.89914	Scamp2
ENSMUSG00000028224	2.99966	2.22109	2.38582	4.36079	4.39376	4.06263	Nbn
ENSMUSG00000026083	6.43217	6.3724	6.0627	7.6742	7.26338	7.25037	Eif5b
ENSMUSG00000032407	4.76807	4.74947	4.93231	6.48494	5.95267	5.82183	U2surp
ENSMUSG00000028670	7.56926	7.66276	8.04328	6.72362	6.80941	6.6757	Lypla2
ENSMUSG00000032420	1.20448	1.69058	1.59732	-2.8966	-1.24044	-3.26828	Nt5e
ENSMUSG00000019854	4.67926	3.47485	3.26717	5.54219	5.85055	6.29587	Reps1
ENSMUSG00000046432	6.58258	5.59747	6.20935	7.4332	7.46346	7.5479	Bex3
ENSMUSG00000002458	3.59275	3.47485	3.62974	4.96759	4.60922	4.89662	Rgs19
ENSMUSG00000070883	-0.075627	-1.47935	-0.277147	2.52967	2.46	2.45964	Ccdc173
ENSMUSG00000026915	4.19383	4.4033	4.24641	5.4477	5.27788	5.3501	Strbp
ENSMUSG00000035293	0.57645	1.32801	1.30782	3.44325	2.95595	3.10676	G2e3
ENSMUSG00000035385	1.64058	3.04422	0.945245	7.61614	5.89227	5.33534	Ccl2
ENSMUSG00000058569	7.98352	8.03043	8.63075	6.96294	6.72342	7.24643	Tmed9
ENSMUSG00000003421	5.42536	5.41547	5.52159	4.39802	4.37427	4.5065	Nosip
ENSMUSG00000028044	6.65811	5.34083	6.52591	7.88558	7.89484	7.77406	Cks1b
ENSMUSG00000033952	-2.88298	-1.47935	-1.86211	2.14779	1.08149	1.77611	Aspm
ENSMUSG00000031328	4.85173	4.35354	4.85214	5.80037	5.77822	6.0559	Flna
ENSMUSG00000030590	2.54328	2.76858	2.78175	0.80384	0.34452	-0.946354	Fam98c
ENSMUSG00000026490	1.76087	2.42754	0.459819	3.67326	3.8611	3.6975	Cdc42bpa
ENSMUSG00000054766	7.5317	6.90003	7.70204	8.66803	8.54474	8.64348	Set
ENSMUSG00000039461	4.03588	4.45139	3.97078	2.98604	2.21899	2.61436	Tcta
ENSMUSG00000031098	6.63862	8.43205	7.45756	5.42081	5.62992	5.43562	Syt8
ENSMUSG00000025980	7.08424	6.25536	7.43939	8.41572	8.40522	8.43519	Hspd1
ENSMUSG00000089774	0.57645	1.69058	-1.86211	3.64256	3.61754	3.44596	Slc5a3
ENSMUSG00000001016	4.90492	4.35354	4.90607	5.88804	5.91269	5.86357	Ilf2
ENSMUSG00000048200	4.5179	4.8605	4.16026	2.52967	2.60086	3.38993	Cracr2b
ENSMUSG00000070044	5.12264	5.05981	5.48662	6.26075	6.21077	6.33349	Fam149a
ENSMUSG00000055553	7.10996	7.98213	6.98024	5.71443	6.15473	5.82711	Kxd1
ENSMUSG00000062054	6.52853	6.0205	6.23065	5.10902	5.2025	5.29014	Iah1
ENSMUSG00000020611	5.44345	6.0829	5.5891	4.45213	4.62581	4.33905	Gna13
ENSMUSG00000038781	5.82092	5.79678	6.28255	4.85159	4.75202	4.94604	Stap2
ENSMUSG00000009545	5.52216	5.55408	5.75994	3.87158	4.39376	4.66836	Kcnq1
ENSMUSG00000002055	1.50934	0.842582	1.30782	3.25315	3.19696	3.27088	Spag5
ENSMUSG00000049658	1.50934	1.69058	1.59732	4.30307	3.36442	3.65058	Bdp1
ENSMUSG00000036499	3.77523	3.64994	3.56416	5.64643	5.09941	4.82447	Eea1
ENSMUSG00000035441	5.26168	5.39102	5.68478	3.99822	4.22988	4.47991	Myo1d
ENSMUSG00000035378	3.34584	2.22109	3.26717	4.46972	4.9093	4.72607	Shq1
ENSMUSG00000029191	4.39314	3.80606	3.91925	5.66945	5.31925	5.23554	Rfc1
ENSMUSG00000032412	5.72804	5.63959	5.97709	6.84991	6.62787	6.99499	Atp1b3
ENSMUSG00000079427	4.1723	4.62918	4.44167	2.52967	3.15187	3.14111	Mthfsl
ENSMUSG00000038039	2.89838	3.80606	3.18228	5.07494	4.57547	4.60823	Gcc2
ENSMUSG00000030735	4.86521	4.01251	4.44167	5.70703	5.8003	5.78971	Gm9755
ENSMUSG00000029304	9.15559	9.53118	10.5904	11.5093	11.5787	11.5862	Spp1
ENSMUSG00000075420	7.26803	6.97598	6.79253	5.96449	5.8854	6.10893	Smim6
ENSMUSG00000036678	3.9372	4.13536	4.24641	5.22752	5.08748	5.36471	Aaas
ENSMUSG00000027550	1.02391	0.842582	0.945245	3.57913	3.19696	2.92154	Lrrcc1
ENSMUSG00000025510	7.08136	7.07907	6.82789	6.01928	6.09047	6.07823	Cd151
ENSMUSG00000070697	5.69067	5.34083	5.63774	6.55667	6.52111	6.60977	Utp3
ENSMUSG00000022564	6.09143	6.20013	6.37151	5.15325	5.1914	5.33534	Grina
ENSMUSG00000063011	8.44513	8.9119	8.14772	7.10762	7.54201	7.11434	Msln
ENSMUSG00000038379	-0.561054	0.842582	0.945245	3.29322	2.66645	3.36107	Ttk
ENSMUSG00000108042	1.64058	3.56505	2.22535	4.13682	4.54092	4.24742	None
ENSMUSG00000020982	3.9372	4.07524	4.40468	5.56692	5.15759	5.29777	Nemf
ENSMUSG00000027752	5.05366	4.19308	4.82439	5.94575	6.17741	5.94361	Exosc8
ENSMUSG00000019942	6.01486	4.89569	6.00208	7.25948	7.05265	7.14005	Cdk1
ENSMUSG00000027954	5.6445	7.26549	6.40935	3.64256	4.45072	4.64461	Efna1
ENSMUSG00000019087	6.35303	6.51501	6.47328	5.22752	5.28834	5.67716	Atp6ap1
ENSMUSG00000027699	2.78944	0.842582	3.18228	4.87819	4.50551	4.64461	Ect2
ENSMUSG00000040390	4.31669	4.49793	4.32772	3.12577	3.15187	3.27088	Map3k10
ENSMUSG00000013160	6.20183	7.04813	6.79253	5.58318	5.18022	5.32791	Atp6v0d1
ENSMUSG00000100680	3.8852	4.24857	3.42329	2.31285	2.12879	2.40414	1810044D09Rik
ENSMUSG00000037995	5.23076	4.78744	5.10367	5.93945	6.37181	6.32604	Igsf9
ENSMUSG00000029432	5.20978	5.2349	5.62171	4.02226	4.27263	4.32417	Nipsnap2
ENSMUSG00000030677	3.8852	3.16451	4.64569	5.53385	5.34952	5.683	Kif22
ENSMUSG00000030079	6.5785	5.02845	5.95167	7.55975	7.56153	7.71114	Ruvbl1
ENSMUSG00000049760	8.92075	9.24261	8.72567	7.97145	7.99876	7.82909	Micos13
ENSMUSG00000034906	3.13939	2.60812	3.69248	4.66564	4.52332	4.69172	Ncaph
ENSMUSG00000035232	2.32647	2.60812	3.42329	4.45213	4.14038	4.4252	Pdk3
ENSMUSG00000029014	4.94357	4.49793	4.44167	6.28579	5.89911	5.683	Dnajc2
ENSMUSG00000102813	-2.88298	-1.47935	-1.86211	1.01029	1.42252	1.37557	None
ENSMUSG00000025959	1.36495	2.22109	2.04478	3.57913	3.40341	3.4999	Klf7
ENSMUSG00000008855	4.86521	4.71048	4.95807	3.16949	3.28312	3.95089	Hdac5
ENSMUSG00000010080	6.40011	7.38793	7.19588	5.52547	5.64627	5.67716	Epn3
ENSMUSG00000024055	5.66005	5.53188	5.3763	4.11463	4.59245	4.5065	Cyp4f13
ENSMUSG00000074796	2.07121	2.22109	0.945245	3.67326	4.46922	4.81387	Slc4a11
ENSMUSG00000028603	7.74729	7.64736	7.58291	6.56488	6.74255	6.88019	Scp2
ENSMUSG00000024985	3.83126	4.24857	4.06863	5.02821	5.26735	5.19524	Tcf7l2
ENSMUSG00000039656	4.72435	4.93004	5.21471	3.84487	3.80395	3.62654	Rxrb
ENSMUSG00000038102	3.0943	3.16451	3.09209	4.30307	4.29354	4.47991	Trappc11
ENSMUSG00000057963	4.70948	5.66021	4.7378	3.64256	3.15187	3.4999	Itpk1
ENSMUSG00000026457	7.77076	8.74827	8.25553	6.89619	7.08299	7.00201	Adipor1
ENSMUSG00000044224	3.45687	3.64994	3.81032	5.1641	4.92279	4.65653	Dnajc21
ENSMUSG00000046718	5.75001	7.1609	6.23065	4.39802	4.52332	4.85584	Bst2
ENSMUSG00000058427	3.71693	4.54302	3.97078	5.21714	5.44606	5.22757	Cxcl2
ENSMUSG00000073413	3.26677	4.24857	3.42329	1.01029	1.81845	1.861	Ly6g6d
ENSMUSG00000048706	8.00043	7.05593	7.35948	8.64498	8.92823	8.80217	Lurap1l
ENSMUSG00000020075	5.01788	3.87821	4.76725	6.48926	5.91943	6.06039	Ddx21
ENSMUSG00000039219	2.78944	2.60812	2.53021	5.02821	4.22988	4.16635	Arid4b
ENSMUSG00000038095	4.31669	3.94692	4.11517	5.63088	5.22444	5.22757	Sbno1
ENSMUSG00000025792	7.33981	7.40635	7.93393	6.40032	6.34201	6.63409	Slc25a10
ENSMUSG00000020520	4.33619	3.94692	4.47774	3.12577	2.95595	2.88146	Galnt10
ENSMUSG00000058709	6.25913	6.15728	6.85557	4.99214	4.94938	5.46981	Egln2
ENSMUSG00000022962	2.78944	0.842582	2.66145	4.18022	4.57547	4.60823	Gart
ENSMUSG00000032939	3.18311	2.60812	3.62974	4.72545	4.46922	4.63258	Nup93
ENSMUSG00000091269	6.43217	6.6344	6.49104	7.50748	7.47723	7.31574	Gm6682
ENSMUSG00000028614	3.45687	2.91297	4.16026	5.18555	4.92279	4.95572	Ndc1
ENSMUSG00000021496	6.61087	6.66531	6.51727	5.74365	5.70207	5.62956	Pcbd2
ENSMUSG00000025986	1.20448	1.69058	1.30782	3.21192	3.05724	3.17466	Slc39a10
ENSMUSG00000011179	6.21242	5.2349	5.48662	7.01479	6.97711	6.9737	Odc1
ENSMUSG00000026278	7.90247	8.67926	8.30405	7.16814	7.22308	7.13153	Bok
ENSMUSG00000008575	4.25657	3.80606	3.62974	5.39342	5.15759	5.08486	Nfib
ENSMUSG00000025277	6.48988	6.55957	6.25163	5.41174	5.51889	5.50979	Abhd6
ENSMUSG00000024357	6.52853	6.12798	6.39999	5.19616	5.51889	5.29777	Sil1
ENSMUSG00000024002	3.34584	3.56505	3.34734	4.57101	4.78192	4.5065	Brd4
ENSMUSG00000025810	-0.561054	0.842582	-0.277147	2.93629	2.38405	2.709	Nrp1
ENSMUSG00000040134	3.18311	1.32801	2.53021	-2.8966	-2.82541	-0.460928	Rdh7
ENSMUSG00000019428	7.9989	7.98622	7.94363	7.18155	7.13315	6.93016	Fkbp8
ENSMUSG00000051864	3.98738	4.24857	4.36671	2.71811	2.53215	3.10676	Tbc1d22a
ENSMUSG00000037706	9.95878	10.1468	10.3169	9.12195	9.1615	9.2348	Cd81
ENSMUSG00000116041	6.30931	6.98418	6.77089	5.71443	5.49201	5.27475	None
ENSMUSG00000085133	1.50934	1.69058	0.945245	3.25315	3.36442	3.14111	None
ENSMUSG00000031807	8.75228	8.99334	8.60039	7.91638	7.84259	7.62426	Pgls
ENSMUSG00000051329	1.20448	1.32801	1.30782	3.08068	3.05724	3.07157	Nup160
ENSMUSG00000002835	1.02391	-1.47935	0.459819	4.20143	3.40341	3.47318	Chaf1a
ENSMUSG00000036908	3.91143	3.16451	4.06863	2.31285	1.92948	2.15798	Unc93b1
ENSMUSG00000040152	1.20448	0.842582	2.04478	3.33222	3.19696	3.7204	Thbs1
ENSMUSG00000022070	1.76087	0.105616	1.83833	3.73276	3.51444	4.21553	Bora
ENSMUSG00000108851	-1.29802	-1.47935	-1.86211	1.49572	1.42252	2.15798	None
ENSMUSG00000017466	8.44849	8.56641	8.15609	7.35251	7.38283	7.5447	Timp2
ENSMUSG00000024845	8.41221	9.12891	8.34856	7.35488	7.53325	7.43476	Tmem134
ENSMUSG00000063646	3.22554	1.69058	2.66145	-0.574672	-0.0180504	-1.68332	Jakmip1
ENSMUSG00000031029	10.5753	11.9185	11.1268	9.46068	9.67768	9.80469	Eif3f
ENSMUSG00000020083	4.19383	4.99639	4.24641	3.21192	2.95595	2.61436	Fam241b
ENSMUSG00000001120	4.33619	5.02845	4.93231	3.37019	3.36442	3.44596	Pcbp3
ENSMUSG00000022584	2.73173	3.37863	1.83833	-0.574672	-0.0180504	-1.68332	Ly6c2
ENSMUSG00000022969	6.22293	6.11311	6.17681	5.34657	5.1914	5.21956	Il10rb
ENSMUSG00000115987	7.85088	8.32317	8.31157	7.15189	7.18442	7.20644	Vps28
ENSMUSG00000054499	5.38848	5.2349	5.05675	3.6112	4.02008	4.32417	Dedd2
ENSMUSG00000027463	5.13383	5.85157	5.93879	4.22234	4.29354	4.36834	Slc52a3
ENSMUSG00000029414	0.286943	1.32801	0.945245	2.83132	2.7893	3.23951	Kntc1
ENSMUSG00000037070	5.31177	4.30201	5.12658	6.2301	6.21077	6.40237	Rbmxl1
ENSMUSG00000064363	10.6363	10.844	10.5305	11.6786	11.6808	11.6616	ND4
ENSMUSG00000015337	3.9372	4.24857	4.32772	2.83132	3.00748	2.79781	Endog
ENSMUSG00000029465	7.77612	8.38019	7.95007	6.91878	6.82025	7.15273	Arpc3
ENSMUSG00000105987	5.58054	3.87821	5.81737	6.8398	7.42844	7.59513	AI506816
ENSMUSG00000000385	7.15731	6.66531	7.11803	6.16139	5.77078	5.79511	Tmprss2
ENSMUSG00000027620	6.96094	6.79212	6.79253	8.11393	7.73206	7.67643	Rbm39
ENSMUSG00000028847	5.65229	6.54856	6.39056	4.9043	4.6422	4.93629	Trappc3
ENSMUSG00000052727	-0.561054	0.842582	-1.86211	2.77583	3.00748	2.51308	Map1b
ENSMUSG00000060657	1.50934	1.32801	0.945245	3.25315	3.00748	3.47318	Marf1
ENSMUSG00000029836	3.49206	2.42754	2.89278	6.03118	5.51889	4.62046	Cbx3
ENSMUSG00000073155	6.97344	7.3567	7.16303	6.13957	6.17177	6.32604	1810058I24Rik
ENSMUSG00000034744	6.67352	6.15728	6.51727	5.28828	5.31925	5.5928	Nagk
ENSMUSG00000017499	2.07121	0.105616	2.89278	4.22234	4.16328	4.21553	Cdc6
ENSMUSG00000063522	5.72804	9.17976	7.58704	3.16949	4.29354	3.10676	Ly6m
ENSMUSG00000035559	6.69633	6.77332	6.82089	5.88148	5.93282	5.43562	Mpv17l2
ENSMUSG00000035851	3.52641	4.01251	3.56416	5.21714	4.98838	4.69172	Ythdc1
ENSMUSG00000033762	0.57645	-1.47935	-1.86211	2.65799	2.66645	2.34643	Recql4
ENSMUSG00000001525	8.61836	8.77214	8.42906	9.4798	9.6074	9.58444	Tubb5
ENSMUSG00000065922	5.68307	6.55957	5.46881	8.26894	8.17952	6.95933	None
ENSMUSG00000022570	7.56513	7.45434	7.49764	6.65607	6.6962	6.59745	Gfus
ENSMUSG00000038459	6.63469	7.27888	7.15748	5.66182	5.63812	6.13473	Abhd17c
ENSMUSG00000029687	4.58462	3.73011	3.69248	5.33702	5.44606	5.80586	Ezh2
ENSMUSG00000038007	3.9372	3.16451	3.91925	5.05177	4.92279	5.05815	Acer2
ENSMUSG00000029817	4.90492	3.56505	3.91925	5.90753	5.72534	5.76789	Tra2a
ENSMUSG00000039477	3.22554	2.91297	3.09209	4.45213	4.43198	4.23156	Tnrc18
ENSMUSG00000002881	4.41164	4.19308	4.70775	5.50001	5.45537	5.60516	Nab1
ENSMUSG00000042354	5.23076	4.13536	5.12658	6.49786	6.35699	6.08707	Gnl3
ENSMUSG00000056305	4.41164	4.35354	4.44167	5.3274	5.49201	5.42172	Usp39
ENSMUSG00000027276	7.561	7.51783	6.99276	8.6623	8.73541	8.18961	Jag1
ENSMUSG00000022235	6.27436	5.98826	4.87936	3.73276	4.20802	3.97012	Cmbl
ENSMUSG00000091625	4.83812	4.8605	5.14912	6.21974	6.10237	5.77338	Lsm5
ENSMUSG00000028536	6.2693	6.06755	6.22004	5.00427	5.42726	5.17051	2610528J11Rik
ENSMUSG00000024963	5.31177	5.83354	5.12658	4.30307	3.99477	4.27861	Dnajc4
ENSMUSG00000071072	7.60586	7.18243	7.56625	8.4615	8.35388	8.45239	Ptges3
ENSMUSG00000025854	3.85849	3.87821	4.11517	4.9426	5.02634	5.38635	Fam20c
ENSMUSG00000111424	-2.88298	-1.47935	-1.86211	1.19086	0.875034	1.37557	None
ENSMUSG00000035778	-0.561054	-1.47935	-0.277147	2.0576	2.38405	2.01712	Ggta1
ENSMUSG00000026393	4.0828	4.13536	4.24641	5.83472	5.11123	5.34274	Nek7
ENSMUSG00000026972	6.46353	7.4661	7.32524	5.47409	5.90591	5.66541	Arrdc1
ENSMUSG00000098090	-1.29802	-1.47935	-1.86211	1.19086	1.56691	1.861	2700099C18Rik
ENSMUSG00000012443	0.57645	0.842582	1.83833	3.25315	3.51444	2.92154	Kif11
ENSMUSG00000023150	4.21505	4.45139	4.51293	5.26831	5.48293	5.70613	Ivns1abp
ENSMUSG00000029994	9.29288	9.64671	9.32957	8.44381	8.52277	8.49534	Anxa4
ENSMUSG00000116475	0.817458	0.105616	-0.277147	3.08068	2.72918	2.709	None
ENSMUSG00000024991	6.07412	6.0205	5.78894	7.39687	6.91775	6.83107	Eif3a
ENSMUSG00000024597	5.02991	4.62918	5.00826	6.51067	5.90591	5.9533	Slc12a2
ENSMUSG00000090137	5.87524	6.61341	5.25683	4.45213	4.413	3.87127	Uba52
ENSMUSG00000096780	2.94991	3.04422	2.99587	4.53803	4.37427	4.06263	None
ENSMUSG00000025401	5.31177	2.91297	3.91925	0.273325	0.875034	0.432157	Myo1a
ENSMUSG00000078249	5.86185	6.45729	6.73408	7.50321	7.7605	7.41559	Hmga1b
ENSMUSG00000068882	5.40704	4.19308	4.7378	6.79165	6.26999	6.16008	Ssb
ENSMUSG00000026037	2.47457	0.842582	2.78175	4.02226	4.18582	4.19932	Orc2
ENSMUSG00000071478	0.57645	0.105616	1.59732	2.98604	3.00748	2.88146	H2ac7
ENSMUSG00000005370	1.87191	2.60812	2.38582	3.81765	3.58399	3.7204	Msh6
ENSMUSG00000049932	5.66776	5.12057	6.23065	6.96913	7.51333	6.88273	H2ax
ENSMUSG00000071856	2.84494	2.76858	2.66145	4.36079	3.96901	4.0446	Mcc
ENSMUSG00000019907	3.83126	3.04422	3.62974	5.35607	4.86808	4.78157	Ppp1r12a
ENSMUSG00000042712	5.81399	5.75906	5.93879	6.67136	6.68832	6.93751	Tceal9
ENSMUSG00000040466	6.5744	8.05787	6.68092	5.07494	5.46461	5.34274	Blvrb
ENSMUSG00000022020	2.60887	2.22109	2.66145	4.43432	3.71375	4.30915	Naa16
ENSMUSG00000027108	5.18848	4.8605	5.14912	6.04884	5.97226	6.15588	Ola1
ENSMUSG00000014329	3.91143	3.04422	4.24641	5.3655	5.11123	6.02863	Bicc1
ENSMUSG00000042312	7.49748	7.678	6.91597	6.41401	6.05418	6.14323	S100a13
ENSMUSG00000015542	3.9372	4.45139	4.16026	2.65799	2.90252	2.9985	Nat9
ENSMUSG00000025731	7.59579	7.71787	7.5746	6.84991	6.81303	6.53746	Mettl26
ENSMUSG00000050335	11.6703	12.7198	12.2083	10.9922	10.8834	10.7743	Lgals3
ENSMUSG00000028797	7.78856	8.06562	7.84697	7.11323	6.97711	6.9737	Tmem234
ENSMUSG00000028958	5.34102	5.66021	5.57252	3.6112	4.50551	4.4252	Tmub1
ENSMUSG00000030088	3.22554	3.73011	2.38582	-0.0892447	1.56691	-0.0983575	Aldh1l1
ENSMUSG00000025068	11.0304	11.0726	10.4985	9.75781	9.88777	9.70272	Gsto1
ENSMUSG00000038451	4.72435	5.09051	5.08041	3.37019	3.8611	3.93139	Spsb2
ENSMUSG00000001472	7.2005	7.68807	7.20667	6.30062	6.41061	6.43042	Tcf25
ENSMUSG00000071076	8.49585	9.24431	9.23658	7.897	7.90337	7.78903	Jund
ENSMUSG00000052336	-0.561054	0.842582	-1.86211	2.52967	2.7893	2.45964	Cx3cr1
ENSMUSG00000031756	1.36495	0.842582	2.22535	3.25315	3.32434	3.52613	Cenpn
ENSMUSG00000028678	2.40242	1.32801	3.09209	3.99822	4.14038	4.23156	Kif2c
ENSMUSG00000013033	0.57645	-1.47935	0.459819	2.71811	2.84702	3.17466	Adgrl1
ENSMUSG00000027353	1.20448	-1.47935	-1.86211	3.08068	3.28312	2.79781	Mcm8
ENSMUSG00000018189	6.11983	6.42152	6.55996	7.34538	7.40462	7.19422	Uchl5
ENSMUSG00000004952	2.47457	1.98009	2.38582	0.273325	0.34452	0.191149	Rasa4
ENSMUSG00000065037	5.11137	7.47776	5.80323	2.93629	3.94278	2.01712	None
ENSMUSG00000019777	5.33134	4.99639	5.25683	6.1668	6.33699	6.07379	Hdac2
ENSMUSG00000069910	1.76087	1.32801	1.59732	3.25315	3.28312	3.23951	Spdl1
ENSMUSG00000054733	4.9812	5.2349	5.46881	3.99822	3.68239	4.29396	Msra
ENSMUSG00000020846	4.82438	5.57594	5.75994	3.76161	3.8611	4.14957	Rflnb
ENSMUSG00000017716	6.0448	5.09051	6.40935	7.53699	7.23123	7.2405	Birc5
ENSMUSG00000032306	5.74273	5.17887	5.89944	4.4871	4.50551	4.49327	Mpi
ENSMUSG00000074063	4.44793	5.09051	5.27744	3.25315	3.44138	3.74294	Osgin1
ENSMUSG00000020864	5.28192	5.86938	5.35706	4.02226	4.11711	4.58347	Ankrd40
ENSMUSG00000047694	5.52216	6.03635	6.10943	4.81076	4.70598	4.81387	Yipf6
ENSMUSG00000030346	1.64058	0.842582	1.83833	3.51279	3.28312	3.20745	Rad51ap1
ENSMUSG00000022993	3.55996	5.86938	4.36671	1.35133	1.08149	1.4866	Tex49
ENSMUSG00000021335	-2.88298	0.105616	-0.277147	3.47844	2.38405	3.4999	Slc17a1
ENSMUSG00000046761	5.37911	5.53188	6.14352	4.63478	3.99477	4.4252	Fam83h
ENSMUSG00000046727	9.89407	11.0716	10.3968	9.05651	9.22682	8.97638	Cystm1
ENSMUSG00000097180	-1.29802	-1.47935	0.459819	2.0576	2.12879	2.40414	2700038G22Rik
ENSMUSG00000028702	1.50934	0.842582	2.66145	3.73276	3.54963	3.5519	Rad54l
ENSMUSG00000033439	-0.561054	0.105616	-0.277147	2.83132	2.12879	2.34643	Trmt13
ENSMUSG00000003269	6.03886	6.59212	5.91268	5.04004	5.09941	5.1111	Cyth2
ENSMUSG00000001020	-0.561054	-1.47935	0.459819	2.77583	2.12879	2.45964	S100a4
ENSMUSG00000028927	-2.88298	-1.47935	-1.86211	1.19086	0.875034	2.01712	Padi2
ENSMUSG00000079557	6.0448	6.17171	5.89944	4.9426	5.07546	5.23554	Marchf2
ENSMUSG00000110218	3.13939	3.04422	3.18228	1.35133	1.56691	1.861	Tincr
ENSMUSG00000042426	3.26677	1.98009	3.18228	4.58722	4.31415	4.78157	Dhx29
ENSMUSG00000044340	0.817458	1.69058	-0.277147	3.12577	3.28312	2.84024	Phlpp1
ENSMUSG00000026355	5.05366	4.4033	5.77452	6.38185	6.48521	6.76926	Mcm6
ENSMUSG00000037725	1.76087	0.105616	2.04478	3.73276	3.61754	4.49327	Ckap2
ENSMUSG00000066551	7.39198	6.98418	7.42098	9.04261	8.51166	8.07101	Hmgb1
ENSMUSG00000060032	8.72666	8.62263	8.5441	7.7227	7.86721	7.73945	H2aj
ENSMUSG00000022141	2.99966	2.91297	3.49544	4.9426	4.20802	4.60823	Nipbl
ENSMUSG00000063870	5.04183	4.8605	4.95807	6.1988	5.73302	6.04687	Chd4
ENSMUSG00000036819	1.36495	0.105616	1.30782	3.08068	3.36442	3.0355	Jmjd4
ENSMUSG00000004207	6.45464	6.69558	6.94846	5.33702	5.61339	5.88906	Psap
ENSMUSG00000042268	2.84494	2.60812	3.26717	1.35133	1.26206	1.12403	Slc26a9
ENSMUSG00000034525	0.817458	0.842582	0.945245	2.98604	3.15187	2.61436	Ice1
ENSMUSG00000035455	1.76087	0.842582	2.38582	3.37019	3.65033	3.6975	Fignl1
ENSMUSG00000026981	7.97111	8.60147	8.25293	7.05614	7.48634	7.009	Il1rn
ENSMUSG00000103711	8.13591	8.16631	7.5151	6.81936	6.66042	7.02978	Tstd1
ENSMUSG00000109325	5.24114	4.8605	4.02053	3.03414	3.44138	2.45964	None
ENSMUSG00000030359	4.58462	3.94692	4.16026	2.77583	3.19696	2.96054	Pzp
ENSMUSG00000003032	4.72435	5.86938	5.6055	3.37019	3.99477	3.85066	Klf4
ENSMUSG00000025085	5.11137	5.31507	5.63774	3.6112	4.52332	3.91163	Ablim1
ENSMUSG00000020954	3.30684	2.42754	2.78175	4.97992	4.75202	4.16635	Strn3
ENSMUSG00000025130	10.3125	10.1284	9.94886	9.09244	9.15152	9.31268	P4hb
ENSMUSG00000031078	7.18982	7.54579	7.91761	6.21974	6.44372	6.6461	Cttn
ENSMUSG00000031697	4.1723	3.64994	3.69248	5.09775	4.94938	5.04006	Orc6
ENSMUSG00000033004	3.91143	3.27554	3.69248	5.66182	5.12296	4.78157	Mycbp2
ENSMUSG00000004561	0.817458	0.105616	2.22535	3.73276	3.36442	3.14111	Mettl17
ENSMUSG00000020048	7.67831	6.9258	7.51076	8.68224	8.33257	8.53383	Hsp90b1
ENSMUSG00000030779	4.69445	4.24857	4.7961	5.82791	5.50999	5.71186	Rbbp6
ENSMUSG00000046818	4.58462	3.27554	2.78175	6.34895	5.26735	6.09147	Ddit4l
ENSMUSG00000023175	11.2787	12.9856	11.5445	9.82983	10.4242	9.77765	Bsg
ENSMUSG00000066406	3.22554	3.56505	2.38582	5.07494	4.37427	4.58347	Akap13
ENSMUSG00000033355	4.75364	6.22801	4.02053	2.46095	2.12879	2.709	Rtp4
ENSMUSG00000027371	4.53487	4.78744	4.24641	3.54634	2.90252	3.27088	Fahd2a
ENSMUSG00000022556	2.67161	1.98009	2.38582	3.87158	3.77451	3.89159	Hsf1
ENSMUSG00000025204	8.13174	8.26717	8.07306	7.34061	7.38283	7.21855	Ndufb8
ENSMUSG00000029670	2.47457	1.98009	3.09209	4.58722	3.88884	4.1326	Ing3
ENSMUSG00000061482	4.01184	3.04422	2.66145	5.72911	5.15759	4.82447	H4c4
ENSMUSG00000045751	0.817458	0.105616	2.04478	3.08068	3.54963	3.14111	Mms22l
ENSMUSG00000002395	8.30375	9.12891	7.71721	6.80557	6.99955	6.78836	Use1
ENSMUSG00000055862	2.73173	4.01251	3.26717	1.19086	1.26206	1.25528	Izumo4
ENSMUSG00000048661	-0.075627	-1.47935	-0.277147	2.0576	2.60086	2.22357	Lemd3
ENSMUSG00000028466	6.39081	6.0829	6.42791	5.40261	5.42726	5.36471	Creb3
ENSMUSG00000008398	3.77523	3.47485	3.34734	5.00427	4.73684	4.5959	Elk3
ENSMUSG00000031578	4.91792	4.01251	4.40468	5.82791	5.59666	5.74574	Mak16
ENSMUSG00000072501	3.4208	2.91297	2.53021	4.86495	4.31415	4.4252	Phf20l1
ENSMUSG00000019947	3.55996	3.16451	2.89278	5.02821	4.413	4.58347	Arid5b
ENSMUSG00000001521	2.2463	3.80606	2.53021	4.63478	4.9625	4.14957	Tulp3
ENSMUSG00000030528	-0.075627	-1.47935	-1.86211	2.0576	1.81845	1.77611	Blm
ENSMUSG00000056412	5.45241	6.0829	5.68478	4.83811	4.52332	4.4112	None
ENSMUSG00000020205	7.02841	8.04225	7.85728	5.93312	6.63607	6.13046	Phlda1
ENSMUSG00000026683	1.64058	0.842582	1.30782	3.08068	3.44138	3.10676	Nuf2
ENSMUSG00000026175	7.30561	6.62394	7.30531	5.76518	5.82205	6.20948	Vil1
ENSMUSG00000022701	2.47457	2.91297	2.66145	4.02226	3.83281	3.91163	Ccdc191
ENSMUSG00000028618	8.86563	8.75067	8.5963	7.74093	7.91859	7.9369	Tmem59
ENSMUSG00000027715	4.46575	2.60812	4.90607	6.30062	5.87156	6.1891	Ccna2
ENSMUSG00000032548	4.72435	4.30201	5.29776	3.76161	3.00748	3.14111	Slco2a1
ENSMUSG00000003541	7.14906	8.61209	7.34978	5.78639	6.3167	5.91411	Ier3
ENSMUSG00000021273	8.72018	8.86384	8.66243	7.86412	7.83904	8.0026	Fdft1
ENSMUSG00000018677	8.62233	9.0452	8.79878	7.88558	7.92865	7.97191	Slc25a39
ENSMUSG00000024803	5.66776	5.55408	4.54728	6.68272	7.07697	6.45111	Ankrd1
ENSMUSG00000005881	8.02916	8.44398	8.12231	7.16545	7.3877	7.31386	Ergic3
ENSMUSG00000026544	3.98738	3.94692	4.02053	3.08068	2.66645	2.51308	Dusp23
ENSMUSG00000038963	-1.29802	0.105616	0.459819	3.16949	2.21899	2.61436	Slco4a1
ENSMUSG00000047617	4.9812	5.77804	5.12658	3.92358	4.14038	4.08045	Paxx
ENSMUSG00000101355	1.20448	1.32801	0.945245	3.44325	3.10533	2.79781	H3c10
ENSMUSG00000061615	1.64058	1.32801	0.459819	4.32257	3.54963	3.27088	H2ac4
ENSMUSG00000031502	4.8105	4.07524	4.16026	5.54219	5.50102	5.68882	Col4a1
ENSMUSG00000091449	10.1291	11.2936	10.2873	9.19252	9.3183	8.89568	Gm10269
ENSMUSG00000026020	6.34824	4.89569	5.39528	7.8691	7.25007	6.95692	Nop58
ENSMUSG00000035692	3.83126	6.11311	3.7526	0.273325	0.875034	0.81918	Isg15
ENSMUSG00000023015	4.50072	3.73011	4.64569	5.48278	5.46461	5.85842	Racgap1
ENSMUSG00000074521	2.54328	2.22109	2.04478	-0.574672	0.875034	-0.460928	None
ENSMUSG00000032035	-1.29802	1.32801	-1.86211	2.71811	2.90252	2.40414	Ets1
ENSMUSG00000027968	4.95622	4.49793	4.95807	6.25061	5.78562	5.79511	Larp7
ENSMUSG00000087477	1.36495	2.60812	1.59732	-2.8966	-2.82541	-0.460928	None
ENSMUSG00000063511	6.33861	5.28884	4.87936	7.03857	7.08898	7.23057	Snrnp70
ENSMUSG00000021810	7.05807	5.81527	6.12088	7.83387	7.7605	7.73383	Ecd
ENSMUSG00000022673	3.04776	2.60812	4.28764	5.02821	4.76705	5.02174	Mcm4
ENSMUSG00000049124	5.45241	5.75906	5.39528	6.5852	6.5431	6.29587	None
ENSMUSG00000031617	2.32647	1.98009	1.59732	3.51279	3.51444	3.93139	Tmem184c
ENSMUSG00000068290	7.72527	7.56231	7.47105	6.83302	6.66845	6.73031	Ddrgk1
ENSMUSG00000020358	7.71041	5.98826	6.55996	8.4615	8.65185	8.58073	Hnrnpab
ENSMUSG00000031782	6.0566	5.79678	5.68478	4.68083	4.76705	5.08486	Coq9
ENSMUSG00000091575	1.20448	0.842582	-1.86211	4.15868	3.40341	3.38993	2010016I18Rik
ENSMUSG00000046229	6.74455	7.24517	6.77814	5.81421	6.14326	5.54229	Scand1
ENSMUSG00000025982	5.47016	4.99639	5.46881	6.5852	6.18302	6.33349	Sf3b1
ENSMUSG00000034449	4.9812	3.37863	4.11517	2.0576	2.21899	2.61436	Dhrs11
ENSMUSG00000027323	3.26677	1.32801	3.09209	4.50428	4.5583	4.98438	Rad51
ENSMUSG00000022574	4.48334	5.05981	4.54728	2.83132	3.74445	3.30157	Naprt
ENSMUSG00000026179	6.98892	7.21065	6.85557	6.05469	6.12588	6.22957	Pnkd
ENSMUSG00000055436	5.4964	5.15001	5.3763	6.58923	6.34702	6.13899	Srsf11
ENSMUSG00000003363	5.35064	6.0829	6.0627	4.55461	4.60922	4.71471	Pld3
ENSMUSG00000015149	6.4412	6.48066	6.27232	5.59926	5.43669	5.56144	Sirt2
ENSMUSG00000031622	7.10144	7.13904	6.81385	6.2301	6.12588	6.07823	Sin3b
ENSMUSG00000002980	7.54642	7.66276	7.75811	6.12854	6.75391	6.86229	Bcam
ENSMUSG00000042675	6.84324	7.94061	6.77089	5.3655	5.74824	5.92401	Ypel3
ENSMUSG00000112636	1.50934	1.32801	0.945245	-2.8966	-1.24044	-1.68332	None
ENSMUSG00000079555	1.76087	0.105616	2.89278	3.7899	3.96901	3.95089	Haus3
ENSMUSG00000036966	4.0828	4.58674	5.05675	2.93629	3.15187	3.23951	Spryd3
ENSMUSG00000014074	3.26677	1.69058	1.59732	4.50428	4.33447	4.23156	Rnf168
ENSMUSG00000027358	3.22554	5.17887	4.16026	1.19086	1.92948	-0.460928	Bmp2
ENSMUSG00000001418	6.54538	7.15365	7.58291	5.97068	5.61339	5.85842	Glmp
ENSMUSG00000022610	1.975	2.22109	0.459819	3.33222	3.94278	3.82975	Mapk12
ENSMUSG00000003053	7.22424	4.19308	5.05675	0.273325	0.34452	0.191149	Cyp2c29
ENSMUSG00000024791	2.67161	1.32801	2.53021	3.89782	3.88884	4.08045	Cdca5
ENSMUSG00000014470	4.94357	5.28884	5.00826	4.04591	4.06941	4.09804	Rnf166
ENSMUSG00000030083	3.4208	3.27554	3.7526	1.62696	1.81845	2.40414	Abtb1
ENSMUSG00000019791	6.31914	6.76383	5.70013	4.86495	5.21351	4.38277	Hint3
ENSMUSG00000022408	3.4208	3.64994	4.36671	2.31285	2.30388	2.15798	Fam83f
ENSMUSG00000020388	2.84494	1.69058	1.83833	-2.8966	0.34452	-3.26828	Pdlim4
ENSMUSG00000047371	3.13939	3.37863	3.26717	1.49572	2.12879	1.77611	Zfp768
ENSMUSG00000103945	-2.88298	-1.47935	-1.86211	1.74726	0.634026	1.12403	None
ENSMUSG00000038127	4.12825	4.62918	4.61362	5.70703	5.36935	5.43562	Ccdc50
ENSMUSG00000030138	3.26677	2.22109	3.18228	4.4871	4.27263	4.4112	Bms1
ENSMUSG00000056692	5.37911	5.57594	5.89944	4.41628	4.76705	4.49327	Ilrun
ENSMUSG00000017550	-1.29802	-1.47935	-1.86211	2.46095	1.08149	1.861	Atad5
ENSMUSG00000013846	4.1057	5.43952	4.40468	3.08068	2.72918	2.92154	St3gal1
ENSMUSG00000031245	4.60083	4.78744	4.64569	6.01928	5.50102	5.62956	Hmgn5
ENSMUSG00000024800	4.66391	4.89569	4.7961	5.69212	5.70987	5.65356	Rpp30
ENSMUSG00000012848	13.6653	13.8826	13.3237	12.4148	12.6567	12.5538	Rps5
ENSMUSG00000044201	2.54328	0.105616	1.59732	4.32257	3.71375	4.16635	Cdc25c
ENSMUSG00000002477	7.26803	6.73497	6.68864	7.93866	7.92698	7.82514	Snrpd1
ENSMUSG00000026193	1.50934	3.27554	2.53021	3.84487	4.413	5.02174	Fn1
ENSMUSG00000021477	7.74364	7.38174	6.81385	8.25378	8.66995	8.93476	Ctsl
ENSMUSG00000021958	2.67161	1.69058	2.38582	4.43432	3.80395	3.87127	Pinx1
ENSMUSG00000060002	6.0209	6.26885	6.0627	3.16949	4.98838	4.66836	Chpt1
ENSMUSG00000060093	-1.29802	-1.47935	-1.86211	1.74726	1.69816	0.979645	H4c1
ENSMUSG00000028943	3.85849	2.60812	2.22535	0.273325	0.634026	0.432157	Espn
ENSMUSG00000032860	5.28192	5.61869	5.35706	3.97377	4.33447	4.5959	P2ry2
ENSMUSG00000025138	5.22031	5.77804	5.65359	4.52125	4.413	4.51962	Sirt7
ENSMUSG00000001665	5.82092	5.85157	6.03876	4.83811	4.73684	5.18704	Gstt3
ENSMUSG00000031880	-2.88298	-1.47935	-1.86211	1.74726	1.42252	0.638608	Rrad
ENSMUSG00000004044	6.14769	6.11311	6.12088	7.19748	7.09197	6.79106	Cavin1
ENSMUSG00000024774	3.52641	3.73011	3.7526	2.65799	2.30388	2.08927	Ankrd22
ENSMUSG00000028266	6.97966	8.40177	8.22403	6.12299	6.43904	6.31856	Lmo4
ENSMUSG00000069301	2.40242	2.60812	2.38582	3.57913	3.96901	3.80853	H2ac11
ENSMUSG00000020142	4.0828	4.01251	4.64569	2.88476	3.15187	2.96054	Slc1a4
ENSMUSG00000019302	5.20978	5.66021	6.13224	4.28331	4.59245	4.30915	Atp6v0a1
ENSMUSG00000053332	9.49721	10.0378	9.47272	8.52809	8.85275	8.49866	Gas5
ENSMUSG00000020111	5.37911	6.20013	6.00208	4.43432	4.65841	4.78157	Micu1
ENSMUSG00000025981	4.12825	4.45139	3.97078	5.08639	5.5712	5.2115	Coq10b
ENSMUSG00000015027	3.62481	3.37863	3.49544	2.59525	1.56691	1.861	Galns
ENSMUSG00000029147	6.18041	5.41547	5.63774	6.79165	6.84171	6.88527	Ppm1g
ENSMUSG00000027454	1.36495	0.842582	2.22535	3.40718	3.68239	3.10676	Gins1
ENSMUSG00000026062	3.26677	1.98009	2.38582	0.273325	-0.503477	-3.26828	Slc9a2
ENSMUSG00000021532	2.99966	2.76858	2.53021	4.28331	3.91606	4.09804	Fastkd3
ENSMUSG00000028560	3.65618	3.37863	4.64569	5.30797	5.2025	5.22757	Usp1
ENSMUSG00000071552	-1.29802	1.32801	-1.86211	2.46095	3.36442	2.709	Tigit
ENSMUSG00000020116	5.27184	4.49793	5.33756	6.18821	6.11417	6.30347	Pno1
ENSMUSG00000024290	2.99966	3.37863	2.78175	5.02821	4.33447	4.23156	Rock1
ENSMUSG00000052605	4.96877	5.34083	4.76725	3.37019	3.83281	4.09804	Isoc2b
ENSMUSG00000035683	2.99966	1.32801	2.78175	4.26327	4.11711	4.46643	Melk
ENSMUSG00000029577	4.63272	4.82443	5.74522	3.08068	3.24068	3.89159	Ube3b
ENSMUSG00000079339	5.28192	4.35354	4.02053	3.54634	1.81845	1.68591	Ifit1bl1
ENSMUSG00000046733	5.18848	5.43952	5.39528	4.20143	4.06941	4.57092	Gprc5a
ENSMUSG00000083989	-2.88298	0.105616	-1.86211	1.49572	2.12879	1.94117	Gm12607
ENSMUSG00000041571	6.71507	6.67547	6.17681	5.3274	5.66243	5.56144	Selenow
ENSMUSG00000006127	4.05953	4.19308	4.11517	2.46095	2.46	3.27088	Inpp5k
ENSMUSG00000032218	4.85173	3.64994	5.35706	6.28082	6.06029	6.43389	Ccnb2
ENSMUSG00000029267	3.04776	2.42754	2.53021	4.52125	4.29354	3.89159	Mtf2
ENSMUSG00000024795	-2.88298	1.69058	0.459819	3.99822	3.40341	3.07157	Kif20b
ENSMUSG00000010358	6.06246	6.53746	5.73035	4.9426	4.89569	5.13686	Ifi35
ENSMUSG00000034610	1.64058	1.98009	2.04478	3.44325	3.54963	3.14111	Tut4
ENSMUSG00000051007	5.25144	5.81527	5.70013	4.22234	4.50551	4.65653	Gatd1
ENSMUSG00000050270	2.67161	3.27554	3.18228	1.62696	1.26206	0.191149	Tmem220
ENSMUSG00000022035	5.5968	4.9636	4.7378	6.65991	6.21077	6.23753	Ccdc25
ENSMUSG00000027304	5.55581	5.26212	4.76725	6.21454	6.26999	6.47823	Rtf1
ENSMUSG00000049606	2.54328	1.98009	1.83833	3.64256	3.65033	3.6975	Zfp644
ENSMUSG00000048677	2.07121	1.98009	2.22535	-0.574672	-0.503477	0.432157	Tpcn2
ENSMUSG00000022026	4.5179	2.60812	4.11517	1.85829	1.69816	0.432157	Olfm4
ENSMUSG00000041560	8.51523	8.51076	8.30907	7.26956	7.6371	7.70685	Nop53
ENSMUSG00000040997	5.74273	6.58135	5.93879	4.78288	4.86808	5.05815	Abhd4
ENSMUSG00000003873	7.33498	7.74224	8.25813	6.78464	6.52553	6.62198	Bax
ENSMUSG00000002325	4.48334	5.57594	4.06863	3.16949	2.60086	2.96054	Irf9
ENSMUSG00000021488	2.89838	3.56505	2.89278	4.37952	4.413	4.14957	Nsd1
ENSMUSG00000023031	4.99353	4.49793	3.34734	2.31285	2.66645	2.15798	Cela1
ENSMUSG00000046111	0.286943	0.842582	-0.277147	3.51279	2.7893	2.51308	Cep295
ENSMUSG00000015094	7.07267	7.38793	7.228	6.29569	6.44839	6.40944	Npdc1
ENSMUSG00000009376	2.78944	3.27554	3.26717	4.55461	4.04496	4.4252	Met
ENSMUSG00000027203	6.51576	4.89569	5.98964	7.45985	7.35575	7.4941	Dut
ENSMUSG00000046341	1.975	1.98009	3.62974	4.26327	4.04496	4.39705	None
ENSMUSG00000051390	4.05953	3.73011	3.97078	2.59525	2.66645	2.96054	Zbtb22
ENSMUSG00000025574	4.90492	4.54302	5.23592	6.00125	5.95267	5.83763	Tk1
ENSMUSG00000059395	1.975	0.842582	-0.277147	3.25315	3.51444	3.47318	Nkapl
ENSMUSG00000015757	3.3838	2.91297	3.26717	4.6191	4.20802	4.5065	Ppil4
ENSMUSG00000029373	4.90492	4.78744	4.7961	3.97377	3.61754	3.89159	Pf4
ENSMUSG00000081603	4.1723	3.94692	4.11517	5.13131	5.05111	5.03093	None
ENSMUSG00000040250	2.84494	2.42754	2.78175	3.84487	4.20802	3.98911	Ints13
ENSMUSG00000025076	3.85849	3.80606	4.28764	2.23268	2.38405	3.0355	Casp7
ENSMUSG00000062078	1.36495	1.69058	1.30782	3.21192	3.00748	2.92154	Qk
ENSMUSG00000003545	-2.88298	0.105616	-1.86211	1.49572	2.60086	2.15798	Fosb
ENSMUSG00000026259	3.77523	4.01251	3.18228	2.0576	2.38405	2.28631	Ngef
ENSMUSG00000111212	-0.561054	-1.47935	-1.86211	1.96138	1.26206	1.5897	None
ENSMUSG00000002028	1.50934	0.842582	-1.86211	3.57913	3.28312	3.41822	Kmt2a
ENSMUSG00000037012	5.00576	5.75906	5.5891	4.45213	4.11711	4.14957	Hk1
ENSMUSG00000063334	2.73173	2.91297	2.22535	4.41628	4.06941	3.787	Krr1
ENSMUSG00000003199	6.47677	6.54856	6.72661	5.69959	5.82923	5.69461	Mpnd
ENSMUSG00000023915	3.98738	4.58674	4.58083	3.12577	3.28312	2.79781	Tnfrsf21
ENSMUSG00000061665	5.97189	6.14271	6.10943	7.16274	6.76143	6.9521	Cd2ap
ENSMUSG00000029823	3.52641	4.01251	3.09209	4.75445	4.62581	4.75962	Luc7l2
ENSMUSG00000026349	2.54328	3.56505	2.66145	4.22234	4.06941	4.23156	Ccnt2
ENSMUSG00000078317	5.24114	5.68053	6.14352	4.41628	4.37427	4.5959	F8a
ENSMUSG00000028233	2.16141	1.98009	1.59732	3.92358	3.40341	3.38993	Tgs1
ENSMUSG00000003344	4.55165	4.93004	4.98338	3.40718	3.99477	3.4999	Btbd2
ENSMUSG00000094483	4.58462	4.24857	4.24641	5.83472	5.24606	5.44939	Purb
ENSMUSG00000044600	7.46906	7.57322	7.11803	6.57304	6.52995	6.37015	Smim7
ENSMUSG00000021792	9.03923	9.20628	9.3649	7.85075	7.86022	8.59706	Prxl2a
ENSMUSG00000026049	4.1723	3.80606	4.28764	5.0634	5.3986	5.08486	Tex30
ENSMUSG00000009614	3.18311	2.91297	3.81032	2.0576	1.56691	1.5897	Sardh
ENSMUSG00000024799	5.83469	5.85157	5.93879	5.08639	4.97549	5.01249	Tm7sf2
ENSMUSG00000057657	8.88809	9.33363	8.58807	7.83726	8.08674	7.60439	Rps18-ps3
ENSMUSG00000057110	1.64058	0.842582	1.30782	3.16949	3.28312	2.92154	Cntrl
ENSMUSG00000027859	-2.88298	1.69058	1.59732	3.70331	3.28312	3.52613	Ngf
ENSMUSG00000008200	3.18311	2.42754	2.89278	4.46972	4.18582	4.08045	Fnbp4
ENSMUSG00000038539	4.35542	3.80606	3.86581	2.3888	3.15187	2.56461	Atf5
ENSMUSG00000031169	4.0828	5.41547	4.36671	2.83132	3.19696	1.861	Porcn
ENSMUSG00000024404	5.40704	5.70056	5.5891	4.46972	4.76705	4.62046	Riok3
ENSMUSG00000044098	2.99966	3.80606	2.66145	4.50428	4.29354	4.46643	Rsbn1
ENSMUSG00000002718	3.98738	3.64994	4.24641	5.20669	4.83993	5.25919	Cse1l
ENSMUSG00000066152	4.61686	4.45139	4.02053	2.52967	2.72918	3.4999	Slc31a2
ENSMUSG00000021539	-2.88298	-1.47935	-1.86211	3.03414	1.08149	1.68591	Lect2
ENSMUSG00000031887	5.38848	5.17887	5.27744	4.32257	4.45072	4.38277	Tradd
ENSMUSG00000050359	8.08496	11.2573	10.1112	6.11183	7.75674	6.27281	Sprr1a
ENSMUSG00000059668	5.81399	3.27554	3.62974	-0.574672	-0.0180504	-0.946354	Krt4
ENSMUSG00000031818	11.3501	11.7568	10.9627	10.2457	10.3365	10.2344	Cox4i1
ENSMUSG00000025782	3.04776	0.105616	1.83833	4.83811	4.25141	4.36834	Taf3
ENSMUSG00000046768	-1.29802	-1.47935	-1.86211	1.35133	0.875034	1.861	Rhoj
ENSMUSG00000005553	1.50934	1.32801	1.83833	-1.31164	-0.503477	-1.68332	Atp4a
ENSMUSG00000029004	3.96251	3.56505	2.53021	5.25822	4.67444	5.2115	Kmt2e
ENSMUSG00000032456	3.8852	3.56505	3.69248	2.23268	2.53215	2.709	Nmnat3
ENSMUSG00000036427	8.85553	10.225	9.03649	7.71903	8.10015	7.79444	Gpi1
ENSMUSG00000070315	2.07121	1.69058	1.59732	3.37019	3.40341	3.23951	4930581F22Rik
ENSMUSG00000034459	3.65618	4.4033	2.04478	0.273325	-1.24044	-0.0983575	Ifit1
ENSMUSG00000022034	1.975	-1.47935	3.09209	4.79689	4.43198	4.4112	Esco2
ENSMUSG00000085890	3.55996	3.87821	4.54728	2.31285	1.42252	2.66245	None
ENSMUSG00000087669	3.34584	4.54302	4.24641	2.31285	2.53215	1.94117	None
ENSMUSG00000047728	4.50072	4.01251	4.06863	3.21192	2.46	3.07157	Ly6g2
ENSMUSG00000038930	-2.88298	-1.47935	-1.86211	0.562832	0.875034	1.5897	Rccd1
ENSMUSG00000042558	5.38848	5.2349	5.29776	4.30307	4.33447	4.5455	Adprs
ENSMUSG00000039953	5.44345	5.46317	5.03271	4.50428	4.29354	4.02634	Clstn1
ENSMUSG00000032033	0.817458	1.69058	1.83833	-1.31164	-2.82541	-1.68332	Barx2
ENSMUSG00000078671	2.16141	2.42754	1.59732	3.7899	3.32434	3.60208	Chd2
ENSMUSG00000024056	1.975	0.842582	2.38582	3.84487	3.32434	4.16635	Ndc80
ENSMUSG00000026791	3.55996	3.47485	3.34734	1.49572	2.60086	1.861	Slc2a8
ENSMUSG00000004270	7.2731	7.02448	7.89778	6.19351	6.30645	6.41647	Lpcat3
ENSMUSG00000030180	2.16141	2.42754	1.30782	3.97377	3.47838	3.47318	Kdm5a
ENSMUSG00000032232	3.0943	2.91297	2.78175	4.39802	4.81122	3.98911	Cgnl1
ENSMUSG00000063816	3.8852	4.93004	4.02053	2.88476	2.72918	2.75409	Gm4987
ENSMUSG00000031954	6.77701	6.26885	6.52591	7.52231	7.38527	7.3926	Cfdp1
ENSMUSG00000019578	6.56617	6.93428	6.12088	5.35607	5.66243	5.33534	Ubxn6
ENSMUSG00000073838	7.44232	6.25536	6.61767	7.897	8.19349	8.39839	Tufm
ENSMUSG00000036430	6.05071	6.46902	6.3028	5.39342	5.34952	5.3935	Tbcc
ENSMUSG00000003778	3.4208	3.87821	4.06863	5.15325	4.9625	4.68008	Brd8
ENSMUSG00000022175	6.39081	6.51501	7.23329	5.28828	5.67045	5.6713	Lrp10
ENSMUSG00000021213	7.78147	6.66531	5.57252	4.39802	4.78192	4.46643	Akr1c13
ENSMUSG00000025395	4.19383	2.76858	3.62974	5.20669	4.9625	5.1024	Prim1
ENSMUSG00000042323	3.91143	3.16451	3.49544	5.21714	4.52332	5.1024	Pbrm1
ENSMUSG00000018068	2.16141	1.69058	2.04478	4.11463	3.44138	3.44596	Ints2
ENSMUSG00000032178	3.74637	3.16451	4.06863	4.85159	4.75202	5.01249	Ilf3
ENSMUSG00000022389	3.98738	4.24857	3.7526	2.23268	2.30388	3.10676	Tef
ENSMUSG00000021707	4.29693	3.87821	4.02053	5.13131	5.3395	4.98438	Dhfr
ENSMUSG00000066571	-0.561054	0.842582	-1.86211	3.25315	2.72918	2.22357	Garre1
ENSMUSG00000034908	4.56823	4.89569	4.90607	3.92358	3.51444	3.6975	Sidt2
ENSMUSG00000054659	1.02391	1.32801	2.04478	-2.8966	-0.503477	-3.26828	Pm20d2
ENSMUSG00000057406	2.60887	2.91297	3.26717	4.11463	4.06941	4.08045	Nsd2
ENSMUSG00000073411	8.16755	8.62525	8.5441	7.65126	7.28703	7.62881	H2-D1
ENSMUSG00000003226	2.07121	1.98009	2.38582	3.7899	3.40341	3.44596	Ranbp2
ENSMUSG00000062397	8.74592	9.37474	9.48607	8.11812	8.19904	8.25086	Zfp706
ENSMUSG00000064280	-1.29802	-1.47935	-1.86211	0.80384	1.42252	1.37557	Ccdc146
ENSMUSG00000028461	7.34944	6.78275	6.94846	6.21974	5.8785	6.12618	Ccdc107
ENSMUSG00000038502	6.30437	6.52628	6.82789	5.48278	5.65437	5.71186	Ptov1
ENSMUSG00000022684	4.31669	2.76858	3.18228	5.1641	5.00114	5.25135	Bfar
ENSMUSG00000022226	2.84494	4.8605	4.7378	1.19086	-0.503477	0.432157	Mcpt2
ENSMUSG00000028873	5.46131	4.54302	5.81737	6.62107	6.57761	6.54068	Cdca8
ENSMUSG00000038260	3.71693	3.80606	4.24641	2.52967	2.95595	2.45964	Trpm4
ENSMUSG00000035852	7.05513	7.876	6.94846	5.7364	6.33699	6.04233	Misp
ENSMUSG00000028042	4.41164	4.58674	4.47774	3.25315	3.51444	3.57721	Zbtb7b
ENSMUSG00000040648	2.89838	2.42754	3.26717	4.76874	3.99477	4.30915	Ppip5k2
ENSMUSG00000069565	4.66391	4.07524	4.44167	5.46534	5.46461	5.37918	Dazap1
ENSMUSG00000062997	11.2304	12.2506	11.267	10.3372	10.4295	10.1031	Rpl35
ENSMUSG00000068580	5.58054	5.55408	5.17131	4.46972	4.413	4.58347	Zfyve19
ENSMUSG00000073676	8.65278	7.84933	7.9011	9.29846	9.29516	9.11137	Hspe1
ENSMUSG00000028649	2.2463	2.22109	1.30782	3.87158	3.32434	4.2631	Macf1
ENSMUSG00000005823	6.92598	6.81986	7.05973	5.97684	6.04187	6.27281	Gpr108
ENSMUSG00000046623	4.86521	4.82443	4.24641	5.75804	5.58822	5.70038	Gjb4
ENSMUSG00000010554	2.78944	1.69058	3.49544	4.36079	4.43198	4.19932	Mettl16
ENSMUSG00000006740	5.83469	5.31507	5.27744	6.81248	6.5431	6.31856	Kif5b
ENSMUSG00000026622	1.36495	1.69058	2.22535	3.33222	3.19696	3.14111	Nek2
ENSMUSG00000034300	3.65618	2.22109	2.99587	4.58722	4.46922	4.69172	Fam53c
ENSMUSG00000033909	2.60887	1.32801	2.53021	4.28331	4.09346	3.65058	Usp36
ENSMUSG00000023827	4.25657	4.30201	3.7526	3.03414	3.05724	2.51308	Agpat4
ENSMUSG00000029641	4.1057	1.69058	2.53021	-0.574672	-1.24044	-1.68332	Rasl11a
ENSMUSG00000036278	5.75001	5.02845	4.7961	4.15868	3.99477	3.5519	Macrod1
ENSMUSG00000018322	3.80352	4.19308	4.40468	5.26831	5.11123	5.05815	Tomm34
ENSMUSG00000028633	4.23596	3.16451	3.91925	4.99214	5.16895	5.13686	Ctps
ENSMUSG00000035547	5.42536	6.71541	6.44623	4.45213	4.89569	4.65653	Capn5
ENSMUSG00000035811	2.40242	2.60812	2.04478	0.273325	-0.503477	0.81918	Ugt2b35
ENSMUSG00000036820	6.22293	6.20013	5.95167	5.1641	5.23529	5.38635	Amdhd2
ENSMUSG00000045799	6.14769	5.75906	5.89944	7.34538	7.05877	6.62502	None
ENSMUSG00000034158	2.99966	3.47485	2.66145	4.78288	4.25141	4.14957	Lrrc58
ENSMUSG00000058388	0.57645	-1.47935	1.30782	2.71811	3.44138	3.0355	Phtf1
ENSMUSG00000072115	2.67161	2.42754	2.99587	1.35133	1.08149	0.979645	Ang
ENSMUSG00000028741	5.92115	5.02845	5.80323	6.81593	6.64424	6.7047	Mrto4
ENSMUSG00000025747	5.86856	4.49793	5.75994	6.90268	6.80213	6.8072	Tyms
ENSMUSG00000057551	1.02391	1.32801	1.30782	2.88476	3.05724	2.66245	Zfp317
ENSMUSG00000024180	4.8105	4.35354	4.98338	3.57913	2.95595	3.787	Pgap6
ENSMUSG00000005470	3.55996	2.42754	4.82439	5.47409	5.41777	5.48326	Asf1b
ENSMUSG00000044986	6.79826	6.42152	7.29524	5.86827	5.72534	5.75131	Tst
ENSMUSG00000043991	3.59275	3.04422	3.86581	4.97992	4.5583	4.69172	Pura
ENSMUSG00000025933	4.0828	3.64994	3.26717	2.46095	2.30388	2.34643	Tmem14a
ENSMUSG00000021456	6.0683	4.07524	4.06863	2.83132	2.30388	1.37557	Fbp2
ENSMUSG00000025898	2.84494	2.42754	2.66145	4.46972	4.04496	3.787	Cwf19l2
ENSMUSG00000037855	-1.29802	-1.47935	-1.86211	1.19086	1.08149	0.979645	Zfp365
ENSMUSG00000078773	-0.561054	0.105616	1.59732	2.46095	2.95595	2.61436	Rad54b
ENSMUSG00000026074	3.34584	3.73011	3.18228	4.74003	4.31415	4.57092	Map4k4
ENSMUSG00000054808	6.97344	7.53467	7.5064	6.32015	6.54746	6.26115	Actn4
ENSMUSG00000030505	4.6484	3.56505	4.32772	5.25822	5.93947	5.6713	Prmt3
ENSMUSG00000035274	-0.075627	0.105616	-1.86211	2.0576	2.12879	2.08927	Tpbg
ENSMUSG00000027737	2.67161	3.56505	3.97078	4.4871	4.89569	4.90664	Slc7a11
ENSMUSG00000044857	5.04183	5.57594	5.45077	3.51279	4.33447	4.33905	Lemd2
ENSMUSG00000072893	1.20448	-1.47935	0.945245	3.12577	3.00748	3.0355	4933439C10Rik
ENSMUSG00000082724	3.04776	2.91297	2.38582	1.19086	1.08149	1.37557	None
ENSMUSG00000031928	2.84494	2.76858	2.53021	4.28331	4.11711	3.74294	Mre11a
ENSMUSG00000041431	5.02991	4.07524	5.70013	6.51067	6.26471	6.47487	Ccnb1
ENSMUSG00000006307	3.8852	2.42754	2.38582	4.6191	4.79665	4.79241	Kmt2b
ENSMUSG00000022312	9.81897	9.95058	9.206	8.55719	8.67295	8.64946	Eif3h
ENSMUSG00000035041	4.21505	2.22109	3.26717	0.273325	-2.82541	0.432157	Creb3l3
ENSMUSG00000028393	6.80177	7.62132	7.11803	5.7934	6.02322	6.32977	Alad
ENSMUSG00000014725	1.87191	2.60812	2.04478	-2.8966	0.34452	-0.946354	Adam28
ENSMUSG00000039994	0.57645	1.32801	1.59732	2.71811	2.84702	2.84024	Timeless
ENSMUSG00000014195	6.24887	6.22801	6.0627	5.49142	5.32941	5.11973	Dnajc7
ENSMUSG00000025969	-1.29802	0.105616	0.459819	1.96138	2.30388	2.84024	Nrp2
ENSMUSG00000037784	1.50934	0.842582	1.59732	2.88476	3.05724	3.10676	Dzip1l
ENSMUSG00000020547	7.89592	6.55957	6.88943	8.57457	8.76752	8.38142	Bzw2
ENSMUSG00000033931	4.31669	3.16451	3.69248	5.42983	5.0138	5.05815	Rbm34
ENSMUSG00000052926	5.8951	5.20715	5.6055	6.51491	6.56046	6.62198	Rnaseh2a
ENSMUSG00000022377	3.34584	3.16451	2.66145	4.28331	4.20802	4.78157	Asap1
ENSMUSG00000028069	4.95622	3.80606	4.16026	5.95827	5.66243	5.53585	Gpatch4
ENSMUSG00000009741	1.50934	1.98009	2.38582	3.54634	3.28312	3.27088	Ubp1
ENSMUSG00000051403	4.82438	4.9636	5.12658	4.09209	4.04496	3.91163	Ppp1r37
ENSMUSG00000097162	3.85849	4.4033	3.18228	1.74726	2.38405	2.40414	2310010J17Rik
ENSMUSG00000063714	3.74637	4.54302	4.36671	2.83132	3.10533	2.28631	None
ENSMUSG00000026492	2.07121	1.32801	2.04478	3.37019	3.24068	3.5519	Tfb2m
ENSMUSG00000025466	6.06246	5.48644	5.43251	4.74003	4.70598	4.5065	Fuom
ENSMUSG00000049235	5.15594	3.64994	4.82439	5.98298	6.03568	6.18087	Gm7324
ENSMUSG00000003644	6.95149	7.01651	7.91103	6.15597	5.93947	6.20542	Rps6ka1
ENSMUSG00000058729	-0.561054	-1.47935	-1.86211	1.35133	1.56691	1.25528	Lin9
ENSMUSG00000085028	-2.88298	-1.47935	-1.86211	1.19086	1.08149	0.432157	Slc2a4rg-ps
ENSMUSG00000084384	6.23336	6.52628	6.51727	5.61515	5.66243	5.35743	Gm12251
ENSMUSG00000070737	4.46575	4.99639	4.7961	3.29322	3.74445	3.74294	Tmem35b
ENSMUSG00000066442	3.22554	3.87821	3.91925	2.46095	2.21899	1.94117	Mthfs
ENSMUSG00000060989	-0.075627	0.105616	-1.86211	2.71811	2.84702	1.94117	None
ENSMUSG00000061533	-0.561054	-1.47935	-0.277147	1.74726	1.56691	2.01712	Cep128
ENSMUSG00000081051	11.0191	12.0505	11.1207	10.1538	10.3044	9.93522	Gm15427
ENSMUSG00000024220	4.33619	3.56505	4.20398	1.96138	2.66645	3.0355	Zfp523
ENSMUSG00000018821	8.16755	8.74103	8.25033	7.35251	7.633	7.33627	Avpi1
ENSMUSG00000020788	2.67161	1.98009	3.62974	0.273325	0.875034	0.638608	Atp2a3
ENSMUSG00000020380	2.94991	2.22109	2.53021	4.8245	3.91606	4.09804	Rad50
ENSMUSG00000003308	4.61686	5.15001	5.27744	3.51279	3.8611	4.02634	Keap1
ENSMUSG00000032342	2.16141	1.69058	2.53021	3.40718	3.68239	3.57721	Mto1
ENSMUSG00000037692	1.36495	2.60812	0.945245	3.29322	3.77451	3.14111	Ahdc1
ENSMUSG00000029516	1.02391	-1.47935	2.04478	3.21192	3.40341	3.47318	Cit
ENSMUSG00000029714	2.32647	2.22109	0.459819	3.57913	3.68239	3.74294	Gigyf1
ENSMUSG00000098104	4.29693	4.35354	4.28764	3.16949	3.47838	3.23951	None
ENSMUSG00000025875	4.41164	4.71048	4.06863	3.08068	3.51444	3.10676	Tspan17
ENSMUSG00000027952	7.31792	7.73254	7.60753	6.53176	6.68437	6.84416	Pmvk
ENSMUSG00000022858	6.22815	5.90436	5.96444	6.9967	6.81665	6.83893	Tra2b
ENSMUSG00000032295	4.1057	4.4033	4.67705	2.93629	3.05724	3.47318	Man2c1
ENSMUSG00000021196	6.0329	7.38174	7.04177	5.18555	5.62168	5.15378	Pfkp
ENSMUSG00000022201	3.68687	3.47485	3.34734	4.4871	4.69029	4.5455	Zfr
ENSMUSG00000056962	5.5641	5.48644	5.57252	6.56078	6.58611	6.17259	Jmjd6
ENSMUSG00000020440	8.42137	8.82329	8.5589	7.74093	7.88626	7.64685	Arf5
ENSMUSG00000021094	6.1858	7.65251	7.47997	5.45655	5.46461	5.6476	Dhrs7
ENSMUSG00000031776	6.21242	6.75427	6.74892	5.54219	5.67045	5.6476	Arl2bp
ENSMUSG00000029171	5.12264	5.70056	4.51293	3.37019	4.14038	3.41822	Pgm2
ENSMUSG00000068600	3.22554	4.01251	2.04478	1.19086	-0.0180504	-1.68332	Gml2
ENSMUSG00000001964	5.36019	6.0205	5.3178	4.6191	4.29354	4.47991	Emd
ENSMUSG00000026303	5.53065	7.05593	6.33265	4.78288	4.67444	4.77064	Mlph
ENSMUSG00000039745	6.54118	6.78275	6.08626	4.9043	5.52774	5.55508	Htatip2
ENSMUSG00000029249	2.73173	2.60812	1.83833	4.55461	3.94278	3.74294	Rest
ENSMUSG00000064367	7.11279	6.85604	6.4371	7.71903	7.8479	7.70685	ND5
ENSMUSG00000057278	7.71972	7.97803	7.5064	8.75131	8.7123	8.42912	Snrpg
ENSMUSG00000113450	1.02391	2.22109	1.59732	3.40718	3.15187	2.92154	Zfp935
ENSMUSG00000020308	5.95307	6.2822	6.27232	5.27833	5.34952	5.29777	Tpgs1
ENSMUSG00000019866	3.55996	3.47485	3.91925	4.63478	4.65841	4.69172	Crybg1
ENSMUSG00000002428	1.36495	2.22109	1.30782	3.33222	3.00748	3.0355	Hltf
ENSMUSG00000037236	3.77523	4.13536	4.54728	5.15325	5.09941	5.32043	Matr3
ENSMUSG00000037474	0.817458	-1.47935	2.53021	3.64256	3.28312	3.93139	Dtl
ENSMUSG00000041324	0.286943	-1.47935	-1.86211	1.85829	2.72918	1.861	Inhba
ENSMUSG00000024613	2.89838	1.98009	4.16026	4.96759	4.75202	4.5959	Tcof1
ENSMUSG00000063268	2.78944	2.60812	2.53021	1.01029	1.26206	1.25528	Parp10
ENSMUSG00000030281	5.22031	4.93004	5.05675	4.15868	4.20802	4.18293	Il17rc
ENSMUSG00000034341	6.82955	7.84933	7.5746	6.00728	6.24874	6.40591	Wbp2
ENSMUSG00000041143	2.67161	3.37863	3.7526	0.562832	1.42252	1.68591	Tmco4
ENSMUSG00000056899	4.66391	4.4033	4.85214	3.73276	3.71375	3.4999	Immp2l
ENSMUSG00000041881	8.90533	9.48138	8.77904	8.03635	8.23326	7.77132	Ndufa7
ENSMUSG00000074896	3.18311	4.78744	2.38582	-0.574672	1.08149	-0.0983575	Ifit3
ENSMUSG00000037710	8.14285	8.10749	8.00671	7.4332	7.26073	7.2543	Cisd1
ENSMUSG00000031021	7.12964	6.8738	7.20667	6.31529	6.16612	6.30726	Tmem9b
ENSMUSG00000029032	5.94039	6.24175	6.27232	5.1641	5.24606	5.4006	Arhgef16
ENSMUSG00000041406	-0.561054	-1.47935	-1.86211	1.19086	1.26206	1.5897	BC055324
ENSMUSG00000028609	6.21768	6.0205	5.97709	6.84318	6.90761	6.8751	Magoh
ENSMUSG00000028555	4.69445	5.36614	5.3178	3.87158	4.18582	3.82975	Ttc39a
ENSMUSG00000049562	2.73173	3.16451	3.09209	1.01029	1.56691	1.68591	Ap5b1
ENSMUSG00000002741	5.52216	5.34083	5.5891	4.66564	4.70598	4.49327	Ykt6
ENSMUSG00000075296	0.286943	3.27554	0.945245	-2.8966	-2.82541	-3.26828	Aldh3b2
ENSMUSG00000037475	2.47457	2.42754	3.26717	4.85159	3.80395	4.36834	Thoc2
ENSMUSG00000017774	6.0209	6.59212	6.68864	5.1641	5.0138	5.6595	Myo1c
ENSMUSG00000027091	5.66776	5.57594	5.63774	6.72362	6.38648	6.36289	Zc3h15
ENSMUSG00000069267	0.286943	-1.47935	-0.277147	2.77583	2.03258	2.15798	H3c2
ENSMUSG00000064341	11.8793	11.2034	11.4915	12.5517	12.4587	12.6196	ND1
ENSMUSG00000061825	8.95662	5.90436	5.29776	2.93629	2.53215	2.45964	Ces2c
ENSMUSG00000112505	-1.29802	0.105616	-1.86211	2.14779	1.56691	1.5897	None
ENSMUSG00000035623	2.16141	2.60812	1.30782	4.13682	3.61754	3.41822	Rsf1
ENSMUSG00000024691	1.87191	1.98009	2.78175	4.39802	3.51444	3.67423	Fam111a
ENSMUSG00000031431	4.6484	5.83354	5.89944	4.13682	3.40341	3.80853	Tsc22d3
ENSMUSG00000044906	-2.88298	-1.47935	-1.86211	1.01029	0.875034	0.432157	4930503L19Rik
ENSMUSG00000016534	6.62283	7.21762	6.4553	5.59124	5.80759	5.82183	Lamp2
ENSMUSG00000027611	0.286943	-1.47935	-0.277147	1.96138	2.66645	3.07157	Procr
ENSMUSG00000038150	4.03588	3.94692	3.7526	2.23268	3.10533	2.66245	Ormdl3
ENSMUSG00000037221	5.23076	5.28884	5.77452	4.34181	4.59245	4.36834	Mospd3
ENSMUSG00000006273	6.66198	6.39717	6.92905	5.66182	5.84348	5.84285	Atp6v1b2
ENSMUSG00000093495	-0.561054	-1.47935	-1.86211	1.49572	2.30388	1.25528	None
ENSMUSG00000004642	1.975	1.98009	3.26717	4.11463	3.88884	3.7204	Slbp
ENSMUSG00000050777	4.50072	4.82443	4.24641	3.51279	3.54963	2.79781	Tmem37
ENSMUSG00000028295	5.41623	5.05981	5.05675	4.34181	4.25141	4.23156	Smim8
ENSMUSG00000028212	-2.88298	-1.47935	0.459819	2.65799	2.12879	1.68591	Ccne2
ENSMUSG00000037426	-0.561054	0.105616	-0.277147	2.46095	1.69816	2.15798	Depdc5
ENSMUSG00000042590	2.94991	2.42754	2.53021	3.7899	3.91606	4.16635	Ipo11
ENSMUSG00000048732	-1.29802	1.32801	0.459819	3.25315	2.21899	2.75409	Klhl11
ENSMUSG00000013643	7.14077	5.26212	3.97078	2.59525	1.81845	1.4866	Lypd8
ENSMUSG00000024726	4.41164	4.24857	4.47774	5.30797	5.3395	5.20339	Carnmt1
ENSMUSG00000037938	6.19116	7.05593	6.1658	5.13131	5.42726	5.35743	Chchd5
ENSMUSG00000056413	4.67926	4.35354	5.19317	3.81765	3.58399	3.23951	Adap1
ENSMUSG00000050002	6.23336	6.81067	6.19859	5.49142	5.50999	5.34274	Idnk
ENSMUSG00000032221	1.64058	0.105616	-0.277147	3.67326	3.00748	2.96054	Mns1
ENSMUSG00000042293	5.8951	6.29544	5.27744	3.99822	4.73684	4.71471	Gm5617
ENSMUSG00000025235	-0.561054	-1.47935	-1.86211	1.62696	1.08149	1.37557	Bbs4
ENSMUSG00000003119	1.76087	2.22109	1.30782	3.81765	3.10533	3.27088	Cdk12
ENSMUSG00000023919	2.2463	2.22109	3.09209	3.94889	3.65033	3.89159	Cenpq
ENSMUSG00000024140	3.68687	4.24857	4.85214	2.77583	2.84702	2.66245	Epas1
ENSMUSG00000036768	-0.075627	-1.47935	0.945245	2.46095	2.12879	2.51308	Kif15
ENSMUSG00000017405	4.25657	4.07524	3.91925	2.93629	3.05724	3.14111	Nek8
ENSMUSG00000025758	1.50934	2.22109	2.38582	4.09209	3.24068	3.4999	Plk4
ENSMUSG00000025481	6.67735	7.7804	6.99898	5.88148	6.14326	5.6713	Urah
ENSMUSG00000039470	2.16141	0.842582	2.38582	3.6112	3.61754	3.44596	Zdhhc2
ENSMUSG00000089809	3.13939	3.27554	2.38582	0.562832	1.69816	1.25528	Rasgef1b
ENSMUSG00000034647	2.47457	2.76858	1.59732	4.20143	3.91606	3.52613	Ankrd12
ENSMUSG00000042616	2.16141	0.842582	2.04478	3.25315	3.58399	3.60208	Oscp1
ENSMUSG00000038618	5.82092	6.74466	6.35221	5.20669	5.00114	5.28246	Rassf7
ENSMUSG00000038482	4.9812	4.01251	4.95807	5.88804	5.8785	5.76789	Tfdp1
ENSMUSG00000059923	5.9966	6.50365	6.20935	5.02821	5.2025	5.51635	Grb2
ENSMUSG00000071001	3.68687	5.81527	5.21471	2.83132	2.46	1.68591	Hrct1
ENSMUSG00000078453	5.72804	5.66021	5.25683	6.46754	6.55614	6.32604	Abracl
ENSMUSG00000025791	6.03886	7.678	6.92253	5.27833	5.36935	5.24347	Pgm1
ENSMUSG00000097011	-0.561054	-1.47935	-0.277147	2.0576	1.81845	1.4866	Gm4651
ENSMUSG00000002661	6.07991	6.05204	5.50421	5.12021	4.76705	4.75962	Alkbh7
ENSMUSG00000015217	4.23596	2.91297	3.97078	5.29816	5.26735	4.95572	Hmgb3
ENSMUSG00000067847	8.29381	8.51359	8.13648	7.47518	7.63914	7.29682	Romo1
ENSMUSG00000044881	5.72064	5.43952	5.3763	4.55461	4.69029	4.69172	Coa4
ENSMUSG00000052031	2.2463	1.69058	2.22535	3.33222	3.47838	3.5519	Tagap1
ENSMUSG00000050552	7.34463	7.10185	7.19588	6.57304	6.33194	6.37738	Lamtor4
ENSMUSG00000041408	3.9372	4.19308	3.91925	5.35607	4.82565	4.96534	Wapl
ENSMUSG00000024073	2.32647	2.76858	2.89278	4.60325	3.77451	3.89159	Birc6
ENSMUSG00000046434	6.76268	6.42152	7.08918	7.68742	7.64322	7.69099	Hnrnpa1
ENSMUSG00000028195	3.4208	4.6704	4.24641	5.29816	5.44606	5.16217	Ccn1
ENSMUSG00000035632	1.87191	2.91297	2.04478	3.40718	3.68239	3.60208	Cnot3
ENSMUSG00000026434	6.14216	5.53188	6.09789	7.45323	6.75013	6.93995	Nucks1
ENSMUSG00000001588	2.40242	4.01251	2.04478	0.273325	0.34452	-0.946354	Acap1
ENSMUSG00000028329	5.38848	5.43952	4.85214	4.36079	4.20802	4.11542	Xpa
ENSMUSG00000035818	2.60887	2.60812	1.59732	3.70331	4.45072	3.76514	Plekhs1
ENSMUSG00000030278	3.52641	3.73011	1.83833	0.80384	0.634026	0.432157	Cidec
ENSMUSG00000022370	7.92196	6.29544	6.01441	8.39515	8.7525	8.9317	Mrpl13
ENSMUSG00000027635	1.64058	-1.47935	1.83833	3.40718	3.58399	3.65058	Dsn1
ENSMUSG00000022307	2.99966	3.37863	3.42329	4.50428	4.09346	4.81387	Oxr1
ENSMUSG00000005410	4.05953	3.04422	5.10367	5.84149	5.56261	5.74015	Mcm5
ENSMUSG00000073643	5.61287	6.0205	6.08626	4.86495	4.9625	5.08486	Wdfy1
ENSMUSG00000038366	6.79474	7.46023	7.45756	6.04298	6.3013	6.34827	Lasp1
ENSMUSG00000003458	5.11137	5.57594	6.27232	4.45213	4.27263	4.30915	Ncstn
ENSMUSG00000037390	2.2463	1.32801	1.30782	-2.8966	-0.0180504	-1.68332	Muc3
ENSMUSG00000027016	2.07121	3.56505	3.18228	0.80384	0.34452	0.432157	Zfp385b
ENSMUSG00000023966	4.15044	5.39102	4.28764	2.88476	3.19696	3.14111	Rsph9
ENSMUSG00000042029	0.286943	-1.47935	-0.277147	3.25315	2.03258	2.51308	Ncapg2
ENSMUSG00000090213	5.12264	5.20715	4.58083	4.09209	3.96901	3.57721	Peds1
ENSMUSG00000058355	4.35542	3.37863	4.7378	5.38417	5.54528	5.50321	Abce1
ENSMUSG00000051378	-2.88298	-1.47935	0.459819	1.96138	1.56691	1.94117	Kif18b
ENSMUSG00000030126	8.28757	8.1735	8.18365	9.07243	8.99597	8.87797	Tmcc1
ENSMUSG00000029449	4.4299	4.78744	4.64569	3.7899	3.61754	3.20745	Rhof
ENSMUSG00000025487	6.0448	6.0829	6.35221	5.19616	5.37917	5.3935	Psmd13
ENSMUSG00000060373	7.19784	7.44249	6.95487	8.01853	8.10163	7.97905	Hnrnpc
ENSMUSG00000021662	3.04776	3.04422	2.66145	4.18022	4.04496	3.95089	Arhgef28
ENSMUSG00000000440	5.4964	6.26885	5.52159	4.6191	4.85407	4.43908	Pparg
ENSMUSG00000005069	3.96251	3.80606	4.70775	2.93629	2.7893	2.96054	Pex5
ENSMUSG00000033917	4.39314	6.0205	3.86581	2.83132	2.66645	2.01712	Gde1
ENSMUSG00000050410	3.34584	2.42754	3.56416	4.24295	4.59245	4.64461	Tcf19
ENSMUSG00000056938	5.7859	5.26212	6.17681	4.58722	3.61754	4.73734	Acbd4
ENSMUSG00000052485	3.04776	3.37863	2.89278	4.06918	4.76705	4.23156	Tmem171
ENSMUSG00000021211	6.54538	5.79678	4.11517	3.16949	3.40341	2.88146	Akr1c12
ENSMUSG00000016541	6.90981	7.52347	7.26975	6.29075	6.42962	6.29587	Atxn10
ENSMUSG00000026104	3.13939	3.37863	3.18228	1.96138	2.03258	2.01712	Stat1
ENSMUSG00000044320	3.45687	2.76858	2.89278	-0.0892447	1.56691	1.68591	1700001O22Rik
ENSMUSG00000053754	2.47457	1.69058	1.83833	3.57913	3.36442	3.62654	Chd8
ENSMUSG00000026639	6.52853	6.90003	7.02359	5.87489	5.95923	6.01943	Lamb3
ENSMUSG00000015134	-1.29802	-1.47935	-1.86211	1.49572	0.634026	2.01712	Aldh1a3
ENSMUSG00000033467	4.7965	5.12057	4.87936	3.76161	3.88884	4.16635	Crlf2
ENSMUSG00000015095	4.73907	5.09051	5.57252	3.81765	3.96901	4.1326	Fbxw5
ENSMUSG00000023571	4.44793	5.75906	5.43251	2.3888	3.88884	3.52613	C1qtnf12
ENSMUSG00000007589	3.04776	3.16451	2.53021	3.97377	4.14038	4.09804	Tinf2
ENSMUSG00000106717	-2.88298	0.105616	-1.86211	1.74726	1.56691	1.25528	None
ENSMUSG00000008668	13.1868	13.4198	12.6081	11.9393	12.0787	11.955	Rps18
ENSMUSG00000024870	7.22162	7.27888	7.82963	6.54427	6.6483	6.3372	Rab1b
ENSMUSG00000025616	5.08856	5.31507	5.23592	6.46754	6.09644	5.88906	Usp16
ENSMUSG00000054452	8.98159	9.38716	9.39115	8.24231	8.51054	8.45239	Tle5
ENSMUSG00000042709	5.33134	4.13536	4.44167	5.86827	5.92614	6.13473	Atpaf2
ENSMUSG00000034765	3.9372	4.93004	4.54728	2.31285	3.32434	3.07157	Dusp5
ENSMUSG00000086914	2.73173	3.87821	3.26717	-1.31164	1.26206	1.37557	None
ENSMUSG00000030330	-1.29802	0.105616	-0.277147	2.14779	1.56691	1.861	Ing4
ENSMUSG00000027201	1.76087	1.69058	0.945245	3.29322	3.58399	2.88146	Myef2
ENSMUSG00000003161	8.57286	8.08099	8.108	7.41742	7.43551	7.34918	Sri
ENSMUSG00000030339	6.34824	5.92153	6.24118	5.31772	5.1914	5.44939	Ltbr
ENSMUSG00000032113	-0.075627	0.105616	0.459819	2.3888	2.66645	1.94117	Chek1
ENSMUSG00000074604	4.50072	4.19308	5.21471	2.0576	3.51444	3.27088	Mgst2
ENSMUSG00000052798	2.07121	2.76858	2.38582	3.76161	3.44138	3.60208	Nup107
ENSMUSG00000019851	8.59022	9.08194	8.54197	7.91156	7.73779	7.92092	Perp
ENSMUSG00000042197	1.76087	1.69058	1.30782	3.21192	2.95595	3.0355	Zfp451
ENSMUSG00000034601	0.286943	0.105616	0.459819	2.14779	2.21899	2.84024	2700049A03Rik
ENSMUSG00000026399	3.22554	3.56505	3.42329	2.14779	2.21899	2.22357	Cd55
ENSMUSG00000078941	5.86856	5.28884	5.46881	6.51914	6.35201	6.56619	Ak6
ENSMUSG00000024556	3.0943	0.842582	2.53021	4.68083	4.11711	4.19932	Me2
ENSMUSG00000011958	3.0943	3.37863	2.89278	4.09209	4.11711	4.39705	Bnip2
ENSMUSG00000035401	1.36495	0.105616	0.459819	2.65799	2.66645	3.20745	Emsy
ENSMUSG00000031778	5.01788	5.09051	5.55574	4.15868	4.37427	4.19932	Cx3cl1
ENSMUSG00000018569	10.2129	9.71848	9.64023	8.94063	8.84215	9.03635	Cldn7
ENSMUSG00000004127	3.0943	2.42754	2.78175	3.92358	4.02008	4.09804	Trmt10a
ENSMUSG00000094017	2.54328	0.842582	1.59732	4.02226	3.58399	3.4999	None
ENSMUSG00000031939	5.90818	6.11311	5.19317	7.00879	6.86284	6.60362	Taf1d
ENSMUSG00000031563	3.13939	2.91297	3.81032	4.74003	4.18582	4.81387	Wwc2
ENSMUSG00000031751	6.0566	5.88698	6.1658	5.09775	5.0138	5.40767	Amfr
ENSMUSG00000006519	8.63715	9.62722	8.93636	7.7714	8.23191	7.71827	Cyba
ENSMUSG00000028433	3.77523	4.01251	5.00826	5.3274	5.57974	5.55508	Ubap2
ENSMUSG00000002820	3.30684	4.4033	4.51293	2.59525	2.46	1.94117	Atg4d
ENSMUSG00000025962	3.52641	2.42754	2.99587	4.24295	4.43198	4.4252	Fastkd2
ENSMUSG00000100017	2.60887	2.91297	2.38582	1.35133	1.08149	0.979645	2410022M11Rik
ENSMUSG00000045128	12.2263	13.1339	12.2	11.3638	11.4739	11.1817	Rpl18a
ENSMUSG00000091993	-0.075627	2.76858	0.459819	2.77583	3.15187	3.17466	None
ENSMUSG00000033808	1.76087	2.91297	2.22535	3.40718	4.02008	3.57721	Tmem87a
ENSMUSG00000043681	4.94357	5.43952	4.67705	3.08068	4.27263	2.15798	Fam25c
ENSMUSG00000107092	3.49206	1.32801	2.99587	4.58722	4.46922	4.60823	None
ENSMUSG00000000876	5.5641	5.55408	5.12658	4.50428	4.09346	4.63258	Pxmp4
ENSMUSG00000025410	6.86353	7.08671	6.51727	5.82108	6.00432	6.01017	Dctn2
ENSMUSG00000028884	4.01184	2.60812	4.7961	5.50854	5.41777	5.61741	Rpa2
ENSMUSG00000020580	3.68687	3.64994	3.18228	4.8913	4.65841	4.39705	Rock2
ENSMUSG00000080059	6.9672	8.12613	7.2438	6.27082	6.37672	5.84285	Rps19-ps3
ENSMUSG00000074882	4.70948	3.37863	4.40468	2.52967	2.46	3.07157	Cyp2c68
ENSMUSG00000032409	-2.88298	-1.47935	0.459819	2.93629	2.12879	1.68591	Atr
ENSMUSG00000024854	7.09859	7.99841	6.42791	5.45655	5.98517	5.53585	Pold4
ENSMUSG00000029380	6.16959	5.63959	5.21471	7.29446	6.60295	6.83632	Cxcl1
ENSMUSG00000028743	6.10854	5.63959	5.84525	4.96759	5.11123	4.97489	Akr7a5
ENSMUSG00000028410	6.71507	6.20013	6.89611	7.63185	7.45652	7.52369	Dnaja1
ENSMUSG00000067370	3.26677	3.47485	4.32772	2.23268	1.81845	2.34643	B3galt4
ENSMUSG00000024081	3.71693	3.27554	2.78175	5.37486	4.52332	4.55827	Cebpz
ENSMUSG00000029402	3.85849	3.94692	4.24641	3.12577	2.90252	2.75409	Snrnp35
ENSMUSG00000045664	6.27436	6.84708	6.8487	5.82108	5.61339	5.72324	Cdc42ep2
ENSMUSG00000027078	3.30684	4.9636	3.26717	1.49572	2.21899	1.37557	Ube2l6
ENSMUSG00000033228	4.05953	3.64994	3.97078	5.51703	4.78192	4.96534	Scaf11
ENSMUSG00000019303	2.32647	0.842582	1.83833	3.29322	3.65033	3.52613	Psmc3ip
ENSMUSG00000030483	6.00271	3.47485	3.42329	1.35133	0.634026	0.81918	Cyp2b10
ENSMUSG00000003847	-0.075627	-1.47935	1.83833	3.03414	2.60086	2.66245	Nfat5
ENSMUSG00000022139	3.80352	4.74947	3.49544	5.10902	5.1914	5.17051	Mbnl2
ENSMUSG00000027236	5.53065	4.35354	5.29776	6.3772	6.27526	6.24545	Eif3j1
ENSMUSG00000034255	4.27689	4.54302	4.47774	3.47844	3.58399	2.88146	Arhgap27
ENSMUSG00000051220	0.286943	0.105616	2.04478	3.67326	2.72918	2.88146	Ercc6l
ENSMUSG00000036223	2.67161	0.105616	1.83833	3.6112	4.09346	4.16635	Ska1
ENSMUSG00000037351	5.71321	5.73982	5.70013	4.92995	4.76705	5.02174	Actr1b
ENSMUSG00000047104	1.20448	-1.47935	-1.86211	2.23268	2.72918	2.40414	Pbp2
ENSMUSG00000087213	1.36495	1.69058	1.30782	3.44325	2.90252	2.79781	2810408I11Rik
ENSMUSG00000040584	3.8852	1.98009	2.89278	0.80384	-2.82541	0.191149	Abcb1a
ENSMUSG00000033031	0.57645	-1.47935	1.83833	2.98604	2.72918	3.20745	Cip2a
ENSMUSG00000021608	3.91143	3.04422	2.04478	4.60325	4.9093	4.81387	Lpcat1
ENSMUSG00000025408	3.62481	6.0205	4.11517	1.74726	2.46	1.25528	Ddit3
ENSMUSG00000020027	2.07121	0.842582	1.83833	3.25315	4.60922	3.89159	Socs2
ENSMUSG00000097885	0.817458	0.105616	0.459819	2.46095	2.30388	2.40414	None
ENSMUSG00000011831	3.62481	3.37863	2.99587	4.9426	4.65841	4.2631	Evi5
ENSMUSG00000025868	7.89263	8.57458	7.84352	7.03857	7.26603	7.08376	Higd2a
ENSMUSG00000054387	1.50934	0.842582	0.459819	3.25315	2.53215	3.23951	Mdm4
ENSMUSG00000032602	5.36019	4.6704	4.40468	3.44325	3.58399	3.85066	Slc25a20
ENSMUSG00000030521	4.1057	2.76858	2.89278	5.60723	5.08748	4.63258	Mphosph10
ENSMUSG00000022698	5.24114	4.99639	5.70013	6.27583	6.12588	6.35194	Naa50
ENSMUSG00000037295	5.58869	5.53188	5.57252	4.58722	4.86808	4.78157	Ldlrap1
ENSMUSG00000051669	2.60887	3.04422	3.49544	1.19086	1.56691	1.5897	AU021092
ENSMUSG00000021939	8.86479	9.58202	9.37689	8.18754	8.44547	8.37783	Ctsb
ENSMUSG00000002147	4.85173	4.8605	5.5891	3.47844	3.8611	4.23156	Stat6
ENSMUSG00000022185	4.9308	3.04422	4.28764	6.26579	5.70987	5.6595	Acin1
ENSMUSG00000086629	2.84494	3.27554	2.78175	1.49572	1.81845	1.4866	2810403D21Rik
ENSMUSG00000027660	2.78944	3.37863	2.78175	4.36079	3.83281	4.19932	Skil
ENSMUSG00000059994	1.36495	1.69058	1.83833	3.51279	3.00748	2.88146	Fcrl1
ENSMUSG00000034981	5.9843	7.82672	6.49104	4.78288	5.24606	5.00318	Parm1
ENSMUSG00000041638	2.47457	1.98009	2.99587	3.70331	3.74445	3.87127	Gcn1
ENSMUSG00000036114	6.30931	5.85157	5.70013	6.77051	6.92111	6.91783	Rpp25l
ENSMUSG00000040794	3.13939	3.87821	3.09209	1.62696	2.38405	0.638608	C1qtnf4
ENSMUSG00000034329	-0.075627	-1.47935	0.945245	2.31285	2.12879	2.22357	Brip1
ENSMUSG00000007891	9.80242	10.3098	9.88985	9.08175	9.11086	9.23032	Ctsd
ENSMUSG00000038005	4.9308	4.07524	4.7378	5.55873	5.74065	5.69461	Hpf1
ENSMUSG00000062300	6.68877	7.62132	7.83312	5.97684	6.31159	6.16426	Nectin2
ENSMUSG00000019864	1.76087	1.32801	1.83833	2.93629	3.10533	3.23951	Rtn4ip1
ENSMUSG00000093874	-2.88298	-1.47935	-1.86211	0.562832	0.34452	0.81918	None
ENSMUSG00000028820	5.34102	4.49793	5.25683	6.18289	5.98517	6.12618	Sfpq
ENSMUSG00000026196	-1.29802	-1.47935	-1.86211	0.562832	1.08149	1.37557	Bard1
ENSMUSG00000078193	10.6427	11.7211	10.7399	9.88537	9.95411	9.59183	Gm2000
ENSMUSG00000028757	8.77568	8.71171	9.14141	8.02301	7.93864	8.18447	Ddost
ENSMUSG00000109865	3.68687	3.04422	3.56416	4.63478	4.3545	4.85584	Hspa14
ENSMUSG00000026516	3.22554	3.04422	3.42329	4.39802	4.31415	4.1326	Nvl
ENSMUSG00000043024	3.34584	2.42754	2.66145	4.53803	4.27263	3.98911	Gm16433
ENSMUSG00000035357	0.57645	1.98009	0.459819	2.98604	2.53215	2.66245	Pdzrn3
ENSMUSG00000038736	2.89838	2.42754	3.7526	4.20143	4.413	4.36834	Nudcd1
ENSMUSG00000028041	3.26677	3.87821	3.26717	2.14779	2.12879	2.28631	Adam15
ENSMUSG00000026740	5.71321	4.45139	4.11517	6.74184	6.36195	6.15588	Dnajc1
ENSMUSG00000051306	0.57645	-1.47935	0.459819	2.3888	2.95595	2.28631	Usp42
ENSMUSG00000025647	7.5506	9.3887	9.03195	6.72728	7.09197	7.1819	Shisa5
ENSMUSG00000071172	8.06903	6.90867	6.88272	8.58772	8.65387	8.55787	Srsf3
ENSMUSG00000032803	6.15868	6.30856	5.92579	7.40146	7.11564	6.72466	Cdv3
ENSMUSG00000024942	4.73907	4.74947	4.95807	3.99822	3.96901	3.80853	Capn1
ENSMUSG00000031626	5.11137	4.82443	5.5891	6.80211	6.20526	6.01943	Sorbs2
ENSMUSG00000028435	2.78944	3.80606	3.81032	2.52967	0.34452	0.191149	Aqp3
ENSMUSG00000039985	2.2463	1.98009	2.78175	3.70331	3.71375	3.44596	Sinhcaf
ENSMUSG00000037958	4.73907	4.78744	5.17131	6.29569	5.72534	5.71756	Nsrp1
ENSMUSG00000006299	7.561	7.44249	7.74337	6.79514	6.73874	6.93751	Aamp
ENSMUSG00000025742	3.45687	2.91297	3.42329	4.34181	4.413	4.30915	Prps2
ENSMUSG00000033166	2.78944	1.69058	2.66145	3.97377	3.65033	3.95089	Dis3
ENSMUSG00000017830	1.76087	3.04422	2.38582	-1.31164	-0.503477	0.638608	Dhx58
ENSMUSG00000027306	4.25657	3.47485	4.54728	5.18555	5.30902	5.23554	Nusap1
ENSMUSG00000113769	3.55996	3.73011	3.81032	2.52967	2.84702	1.861	5033406O09Rik
ENSMUSG00000047443	-0.075627	0.842582	-0.277147	1.85829	2.30388	2.34643	Erfe
ENSMUSG00000024960	4.89181	4.62918	5.29776	3.70331	3.91606	4.11542	Plcb3
ENSMUSG00000070565	0.57645	0.842582	0.459819	2.23268	2.30388	2.79781	Rasal2
ENSMUSG00000061731	2.67161	1.69058	1.83833	3.44325	3.68239	3.787	Ext1
ENSMUSG00000002014	9.93939	9.94849	9.27552	8.8086	8.79985	8.68628	Ssr4
ENSMUSG00000030423	5.05366	4.35354	4.51293	5.55873	5.71763	5.7289	Pop4
ENSMUSG00000056763	2.16141	2.91297	2.04478	3.89782	3.36442	3.67423	Cspp1
ENSMUSG00000056608	10.7447	12.9313	11.7539	9.81528	10.1388	10.0935	Chd9
ENSMUSG00000028412	5.28192	5.70056	5.73035	4.52125	4.57547	4.80318	Slc44a1
ENSMUSG00000041498	-2.88298	-1.47935	0.459819	1.74726	2.03258	1.4866	Kif14
ENSMUSG00000030655	1.76087	2.42754	2.53021	3.67326	3.54963	3.27088	Smg1
ENSMUSG00000043192	1.76087	2.42754	1.30782	-0.574672	-0.0180504	-0.460928	Gpi-ps
ENSMUSG00000028641	2.2463	0.105616	2.53021	3.76161	3.54963	4.08045	P3h1
ENSMUSG00000018537	2.40242	1.69058	0.459819	3.44325	3.71375	3.41822	Pcgf2
ENSMUSG00000070167	2.2463	3.04422	0.945245	3.7899	3.61754	3.7204	Snora57
ENSMUSG00000034947	2.94991	2.60812	2.38582	1.01029	1.08149	1.4866	Tmem106a
ENSMUSG00000053931	4.82438	3.16451	4.36671	6.29075	5.30902	6.38814	Cnn3
ENSMUSG00000027189	4.72435	4.13536	4.20398	5.61515	5.94608	5.17051	Trim44
ENSMUSG00000024386	6.00271	6.3472	6.59322	4.34181	5.41777	5.33534	Proc
ENSMUSG00000048922	2.84494	0.842582	2.99587	4.11463	4.02008	4.5065	Cdca2
ENSMUSG00000060402	3.22554	3.73011	3.09209	1.96138	2.38405	1.68591	Chst8
ENSMUSG00000020661	1.64058	2.91297	2.38582	3.64256	3.40341	3.62654	Dnmt3a
ENSMUSG00000110194	1.20448	1.98009	0.459819	2.98604	3.24068	2.66245	Gm7192
ENSMUSG00000002342	5.24114	4.8605	5.19317	4.02226	4.29354	4.30915	Tmem161a
ENSMUSG00000074489	3.85849	2.91297	1.59732	-0.0892447	0.34452	0.191149	Bglap3
ENSMUSG00000038827	1.76087	1.69058	2.22535	3.40718	3.15187	3.10676	Abitram
ENSMUSG00000024188	4.15044	3.56505	4.24641	5.23783	4.94938	4.95572	Luc7l
ENSMUSG00000029076	7.63567	7.55683	7.5151	6.79165	6.92111	6.85455	Sdf4
ENSMUSG00000020263	4.9812	6.43354	5.57252	3.92358	4.48748	4.00784	Appl2
ENSMUSG00000040952	12.4031	13.4932	12.4728	11.6067	11.636	11.4553	Rps19
ENSMUSG00000069793	0.57645	0.105616	1.30782	2.83132	2.21899	3.10676	Slfn9
ENSMUSG00000040557	3.80352	3.94692	4.32772	2.83132	2.84702	3.07157	Mettl27
ENSMUSG00000061390	9.77679	11.086	9.83442	8.89578	9.0438	8.62464	None
ENSMUSG00000039347	3.30684	1.69058	1.83833	3.99822	4.11711	4.38277	Atp6v0e2
ENSMUSG00000086554	4.01184	7.50079	5.10367	0.273325	1.42252	0.638608	9530034E10Rik
ENSMUSG00000031403	5.7788	4.4033	5.3763	6.66373	6.54746	6.36653	Dkc1
ENSMUSG00000036181	7.18176	7.5065	5.8726	5.26831	5.53654	5.06711	H1f2
ENSMUSG00000034311	1.87191	0.105616	1.83833	3.44325	3.05724	3.30157	Kif4
ENSMUSG00000026994	4.15044	4.6704	3.86581	5.42081	5.27788	5.03093	Galnt3
ENSMUSG00000028082	4.89181	4.62918	5.00826	5.76518	5.60505	5.70613	Sh3d19
ENSMUSG00000034127	9.13487	8.85939	9.206	8.22039	8.24136	8.38322	Tspan8
ENSMUSG00000059208	6.0566	5.20715	6.60141	7.19748	7.10976	7.38546	Hnrnpm
ENSMUSG00000034218	-0.075627	0.842582	0.459819	2.46095	2.21899	2.01712	Atm
ENSMUSG00000049680	4.03588	3.64994	3.81032	2.59525	2.95595	2.84024	Urgcp
ENSMUSG00000039168	8.17027	9.0215	8.49874	7.43767	7.59561	7.73101	Dap
ENSMUSG00000028127	6.02691	6.05204	6.42791	5.01629	5.34952	5.45623	Abcd3
ENSMUSG00000013083	2.07121	1.98009	2.99587	-1.31164	-0.0180504	0.81918	2200002J24Rik
ENSMUSG00000024856	8.14147	9.1851	8.90855	7.64546	7.66745	7.73101	Cdk2ap2
ENSMUSG00000024966	6.62283	5.98826	6.68864	7.35488	7.27657	7.50733	Stip1
ENSMUSG00000049504	1.975	2.22109	2.66145	3.47844	3.32434	3.76514	Proser1
ENSMUSG00000029061	1.50934	2.60812	2.38582	-0.0892447	-0.0180504	-0.0983575	Mmp23
ENSMUSG00000024943	1.20448	1.32801	2.53021	3.25315	3.05724	3.17466	Smc5
ENSMUSG00000000740	12.5549	13.1793	12.5875	11.7821	11.8936	11.741	Rpl13
ENSMUSG00000046057	2.16141	0.842582	0.459819	3.67326	3.36442	3.0355	None
ENSMUSG00000031770	7.05807	7.85381	8.05824	6.36784	6.44839	6.78293	Herpud1
ENSMUSG00000057894	-1.29802	1.32801	-0.277147	2.52967	1.92948	2.15798	Zfp329
ENSMUSG00000013155	1.87191	1.69058	1.83833	2.88476	3.40341	3.60208	Enkd1
ENSMUSG00000094974	10.6314	11.8659	10.7986	9.8788	9.95943	9.61034	Rps19-ps2
ENSMUSG00000073664	2.67161	2.76858	1.59732	4.55461	3.83281	3.6975	Nbeal1
ENSMUSG00000032475	3.3838	3.56505	3.34734	4.55461	4.29354	4.33905	Nck1
ENSMUSG00000022385	2.32647	0.842582	3.49544	4.18022	4.22988	3.97012	Gtse1
ENSMUSG00000021000	5.24114	3.80606	4.58083	6.08354	5.82923	5.86871	Mia2
ENSMUSG00000040562	5.04183	5.50934	5.57252	3.6112	3.47838	4.71471	Gstm2
ENSMUSG00000068240	11.0618	12.3166	11.0393	10.168	10.2784	9.84595	Gm11808
ENSMUSG00000019590	6.15319	6.58135	6.89611	5.40261	5.57974	5.72324	Cyb561
ENSMUSG00000020232	5.76448	5.97186	5.74522	4.99214	5.06334	5.06711	Hmg20b
ENSMUSG00000028693	5.10001	3.80606	5.23592	6.31529	6.02322	5.98675	Nasp
ENSMUSG00000022322	1.64058	1.98009	3.09209	3.70331	3.40341	3.89159	Shcbp1
ENSMUSG00000037580	6.76627	7.57322	6.88943	5.88148	6.2594	6.03321	Gch1
ENSMUSG00000065911	5.7859	7.82215	5.96444	4.15868	5.06334	3.20745	None
ENSMUSG00000104969	-0.561054	0.105616	-1.86211	1.96138	1.56691	1.5897	None
ENSMUSG00000085148	3.30684	4.30201	2.99587	2.0576	2.21899	1.25528	Mir22hg
ENSMUSG00000022843	2.54328	2.42754	1.83833	-1.31164	0.875034	0.432157	Clcn2
ENSMUSG00000017760	6.81919	7.03241	7.2851	6.1668	6.1317	6.37738	Ctsa
ENSMUSG00000056342	2.47457	2.22109	1.30782	4.6191	3.91606	3.44596	Usp34
ENSMUSG00000026773	3.49206	5.72033	5.08041	2.31285	2.21899	2.45964	Pfkfb3
ENSMUSG00000044150	1.20448	1.32801	-0.277147	2.83132	2.66645	2.61436	Bclaf3
ENSMUSG00000026342	6.20183	5.95528	5.3178	4.53803	4.94938	4.80318	Slc35f5
ENSMUSG00000033222	0.57645	0.105616	1.30782	2.59525	2.21899	2.79781	Ttf2
ENSMUSG00000026473	4.90492	5.43952	4.54728	3.54634	3.77451	4.08045	Glul
ENSMUSG00000056211	2.54328	3.04422	3.62974	4.30307	4.11711	4.21553	R3hdm1
ENSMUSG00000044934	0.817458	1.32801	2.38582	3.12577	3.15187	2.88146	Zfp367
ENSMUSG00000071660	3.49206	3.04422	3.62974	4.78288	4.25141	4.53262	Ttc9c
ENSMUSG00000027671	3.04776	3.47485	3.09209	3.99822	4.60922	4.30915	Actl6a
ENSMUSG00000024944	6.34343	7.07907	6.18774	5.55873	5.56261	5.37196	Arl2
ENSMUSG00000029560	3.91143	3.56505	4.06863	3.03414	2.12879	2.709	Snx8
ENSMUSG00000024777	4.01184	4.62918	5.14912	3.16949	3.51444	2.88146	Ppp2r5b
ENSMUSG00000008540	9.45715	9.01551	9.48052	8.51014	8.46288	8.49534	Mgst1
ENSMUSG00000031922	4.05953	3.64994	3.86581	5.21714	4.57547	5.18704	Cep57
ENSMUSG00000039263	5.72804	5.46317	5.52159	4.85159	4.6422	4.81387	Npepl1
ENSMUSG00000025817	5.53065	4.78744	5.29776	6.15597	6.16612	6.16843	Nudt5
ENSMUSG00000100183	1.975	2.76858	0.459819	-1.31164	-1.24044	-1.68332	None
ENSMUSG00000005469	5.90818	6.29544	6.23065	5.27833	5.30902	5.38635	Prkaca
ENSMUSG00000028068	0.57645	-1.47935	2.66145	3.51279	3.05724	3.36107	Iqgap3
ENSMUSG00000022403	6.79826	6.43354	6.74892	7.39457	7.47266	7.42955	St13
ENSMUSG00000022594	4.56823	5.85157	4.36671	3.21192	3.36442	3.52613	Lynx1
ENSMUSG00000038943	1.64058	1.32801	0.459819	4.20143	3.19696	2.9985	Prc1
ENSMUSG00000025730	3.80352	4.35354	4.20398	2.52967	3.00748	3.17466	Rab40c
ENSMUSG00000033998	7.15731	7.68305	7.43939	6.61713	6.63607	6.61894	Kcnk1
ENSMUSG00000097815	3.22554	3.27554	2.78175	4.11463	4.79665	4.14957	None
ENSMUSG00000019088	3.85849	3.47485	3.09209	2.31285	2.12879	2.40414	Dnase1l1
ENSMUSG00000065947	5.80702	5.46317	4.87936	6.49357	6.52111	6.29205	ND4L
ENSMUSG00000086841	9.71111	10.0709	8.55046	7.84065	8.30966	7.76858	2410006H16Rik
ENSMUSG00000025227	2.16141	2.60812	2.04478	0.273325	0.875034	0.638608	Mfsd13a
ENSMUSG00000022885	0.817458	0.842582	1.59732	2.71811	2.46	3.23951	St6gal1
ENSMUSG00000021831	6.11983	8.61473	7.55363	5.04004	5.66243	5.14535	Ero1a
ENSMUSG00000024975	2.78944	2.60812	3.49544	3.92358	4.16328	4.43908	Pdcd4
ENSMUSG00000003234	4.23596	4.24857	4.90607	3.25315	3.15187	3.57721	Abcf3
ENSMUSG00000025651	8.56152	8.45582	9.14982	7.77848	7.81574	7.86679	Uqcrc1
ENSMUSG00000031065	6.24372	6.0829	6.71154	4.8245	5.40821	5.599	Cdk16
ENSMUSG00000061531	2.40242	0.842582	1.59732	-0.0892447	-1.24044	-0.946354	Tmem236
ENSMUSG00000062794	-0.561054	-1.47935	-0.277147	1.49572	1.81845	1.37557	Zfp599
ENSMUSG00000107460	-2.88298	-1.47935	-1.86211	1.01029	0.634026	0.191149	None
ENSMUSG00000020023	2.89838	3.56505	2.99587	1.85829	2.03258	0.979645	Tmcc3
ENSMUSG00000058006	0.817458	-1.47935	1.59732	3.67326	2.72918	2.9985	Mdn1
ENSMUSG00000092570	3.22554	1.32801	2.53021	0.80384	0.34452	-0.946354	Plut
ENSMUSG00000062753	5.94674	6.75427	5.88608	5.12021	5.30902	4.87638	AI413582
ENSMUSG00000018567	9.51549	10.3388	9.35524	8.64885	8.76565	8.5499	Gabarap
ENSMUSG00000028282	1.20448	1.32801	0.945245	3.47844	2.60086	2.75409	Casp8ap2
ENSMUSG00000069270	2.16141	1.69058	-0.277147	3.44325	3.44138	3.30157	H2ac6
ENSMUSG00000034120	5.15594	4.07524	4.70775	5.96449	5.8785	5.6476	Srsf2
ENSMUSG00000032470	-1.29802	-1.47935	-1.86211	0.562832	0.875034	1.12403	Mras
ENSMUSG00000036199	9.70222	9.66595	9.75857	8.98337	9.06979	8.82216	Ndufa13
ENSMUSG00000031479	6.86017	5.90436	6.17681	7.45985	7.26603	7.40856	Vps36
ENSMUSG00000020163	9.31761	8.98111	9.26782	8.52178	8.381	8.31339	Uqcr11
ENSMUSG00000021149	5.11137	3.64994	4.54728	5.77229	5.91269	5.74574	Gtpbp4
ENSMUSG00000027405	6.1142	4.9636	6.1658	7.13269	6.94112	6.90289	Nop56
ENSMUSG00000027806	2.32647	2.76858	2.53021	4.09209	3.65033	3.4999	Tsc22d2
ENSMUSG00000034917	5.33134	5.15001	5.77452	4.28331	4.33447	4.70326	Tjp3
ENSMUSG00000028214	-2.88298	-1.47935	-1.86211	0.273325	1.26206	0.432157	Gem
ENSMUSG00000039438	1.02391	0.842582	1.30782	-1.31164	-2.82541	-0.946354	Ttc36
ENSMUSG00000102719	-2.88298	0.842582	-1.86211	2.31285	1.56691	1.77611	None
ENSMUSG00000059461	7.4602	8.66148	7.59937	6.69399	6.86284	6.37738	None
ENSMUSG00000006736	3.96251	4.01251	3.81032	2.71811	3.00748	3.0355	Tspan31
ENSMUSG00000036992	5.31177	5.20715	5.00826	5.93945	5.97873	5.99146	Nxt1
ENSMUSG00000020069	2.73173	3.47485	3.56416	4.06918	4.48748	4.66836	Hnrnph3
ENSMUSG00000064061	-1.29802	1.32801	-1.86211	2.0576	2.12879	1.94117	Dzip3
ENSMUSG00000026343	3.68687	4.07524	4.06863	2.93629	2.72918	2.92154	Gpr39
ENSMUSG00000101597	4.61686	5.39102	4.7961	3.87158	3.99477	3.07157	Gm5621
ENSMUSG00000033898	4.31669	2.42754	2.22535	0.80384	-1.24044	0.432157	Cfhr2
ENSMUSG00000000346	8.29257	8.8749	8.8802	7.79252	7.87936	7.82514	Dazap2
ENSMUSG00000045027	1.36495	2.42754	0.945245	2.98604	4.14038	3.27088	Prss22
ENSMUSG00000067071	6.06246	5.73982	6.03876	5.17486	5.12296	5.21956	Hes6
ENSMUSG00000026643	4.23596	3.27554	3.26717	5.05177	4.88195	4.75962	Nmt2
ENSMUSG00000053334	2.16141	1.69058	3.09209	-0.574672	-0.0180504	0.81918	Ficd
ENSMUSG00000057133	2.89838	2.60812	1.30782	4.81076	3.88884	3.93139	Chd6
ENSMUSG00000030591	8.46187	9.27471	8.61464	7.93708	7.7847	7.76445	Psmd8
ENSMUSG00000030695	10.7063	12.7079	11.6878	9.9041	10.3117	9.93552	Aldoa
ENSMUSG00000085006	-1.29802	-1.47935	-1.86211	1.01029	0.875034	0.638608	None
ENSMUSG00000058672	7.40819	8.08099	7.2227	6.64062	6.65639	6.46812	Tubb2a
ENSMUSG00000038745	1.50934	0.842582	2.04478	-0.574672	-0.503477	-1.68332	Nlrp6
ENSMUSG00000066798	1.76087	1.98009	1.59732	3.33222	3.68239	2.88146	Zbtb6
ENSMUSG00000024792	4.55165	5.41547	5.05675	3.40718	3.58399	4.16635	Zfpl1
ENSMUSG00000079018	5.44345	5.55408	3.18228	2.0576	2.7893	2.01712	Ly6c1
ENSMUSG00000043424	3.8852	3.04422	4.44167	5.00427	4.94938	5.20339	Eif3j2
ENSMUSG00000038467	5.86856	6.09808	5.80323	4.8245	5.22444	5.1788	Chmp4b
ENSMUSG00000032258	-1.29802	-1.47935	-1.86211	0.80384	0.634026	0.979645	Lca5
ENSMUSG00000034919	4.29693	3.56505	4.24641	2.88476	2.66645	3.17466	Ttc22
ENSMUSG00000018362	4.9308	3.94692	5.45077	6.12299	6.06638	6.00084	Kpna2
ENSMUSG00000004980	7.59781	7.31832	7.95007	8.51226	8.35388	8.64573	Hnrnpa2b1
ENSMUSG00000026116	2.78944	2.22109	2.38582	3.67326	3.58399	4.00784	Tmem131
ENSMUSG00000029545	5.72804	5.85157	4.98338	4.43432	4.57547	4.45282	Acads
ENSMUSG00000029201	6.76268	7.9194	7.56206	6.0605	6.49427	6.11326	Ugdh
ENSMUSG00000013629	1.975	1.32801	3.34734	3.92358	3.58399	3.98911	Cad
ENSMUSG00000024277	-0.075627	0.842582	0.945245	2.46095	2.66645	3.87127	Mapre2
ENSMUSG00000032594	4.15044	3.94692	4.7961	2.77583	3.44138	3.07157	Ip6k1
ENSMUSG00000042510	6.0329	6.30856	6.64964	5.27833	5.54528	5.48326	AA986860
ENSMUSG00000091705	4.03588	3.16451	2.78175	1.74726	1.92948	2.01712	H2-Q2
ENSMUSG00000021288	4.9308	3.16451	3.62974	5.27833	5.78562	6.14323	Klc1
ENSMUSG00000051184	5.44345	6.21414	5.03271	4.20143	4.16328	4.58347	Zfp524
ENSMUSG00000075528	-0.075627	-1.47935	-1.86211	1.01029	2.30388	2.08927	Aarsd1
ENSMUSG00000081999	5.82782	5.46317	5.91268	6.75983	6.59876	6.40237	None
ENSMUSG00000028680	3.04776	4.4033	4.24641	1.96138	2.21899	2.22357	Plk3
ENSMUSG00000047757	-0.561054	-1.47935	0.459819	1.49572	1.92948	2.08927	Fancb
ENSMUSG00000025371	6.70386	6.33443	6.75628	5.75086	5.94608	5.7289	Chmp6
ENSMUSG00000112150	2.40242	2.22109	2.22535	1.01029	0.634026	0.81918	None
ENSMUSG00000032582	3.77523	3.73011	3.42329	4.53803	4.50551	4.79241	Rbm6
ENSMUSG00000024875	7.14354	7.14636	7.56625	6.64062	6.3218	6.45452	Yif1a
ENSMUSG00000032666	-1.29802	0.842582	-1.86211	2.3888	1.42252	2.51308	1700025G04Rik
ENSMUSG00000021115	4.12825	3.47485	4.67705	5.23783	5.30902	5.15378	Vrk1
ENSMUSG00000028053	2.60887	3.16451	2.38582	3.81765	3.71375	3.87127	Ash1l
ENSMUSG00000055044	6.40011	7.07907	6.00208	5.52547	5.27788	5.37918	Pdlim1
ENSMUSG00000024645	3.26677	3.47485	3.86581	4.46972	4.83993	4.39705	Timm21
ENSMUSG00000041890	2.73173	2.42754	2.53021	3.64256	3.96901	3.62654	Git2
ENSMUSG00000106943	2.2463	0.842582	1.59732	3.51279	3.61754	3.07157	Dancr
ENSMUSG00000105201	1.36495	0.842582	-1.86211	2.83132	2.95595	2.84024	None
ENSMUSG00000029149	7.40819	7.29214	7.3739	6.72728	6.68832	6.55985	Krtcap3
ENSMUSG00000004937	6.52853	6.79212	7.29018	5.93945	5.81484	6.0559	Sgta
ENSMUSG00000051159	2.67161	3.94692	1.30782	-1.31164	-0.503477	-0.0983575	Cited1
ENSMUSG00000038766	0.57645	0.842582	0.945245	3.08068	3.00748	2.15798	Gabpb2
ENSMUSG00000033161	9.53461	9.45508	10.2395	8.64981	8.71908	8.91876	Atp1a1
ENSMUSG00000040048	8.55944	8.51076	8.44281	7.86412	7.79206	7.76169	Ndufb10
ENSMUSG00000037145	1.87191	4.07524	2.04478	-0.574672	-0.0180504	-0.946354	Lypd8l
ENSMUSG00000045725	4.48334	2.60812	2.66145	1.19086	1.26206	1.25528	Prr15
ENSMUSG00000023070	3.34584	1.69058	3.91925	1.19086	1.08149	0.432157	Rgn
ENSMUSG00000097769	4.4299	3.47485	3.56416	5.28828	4.97549	4.96534	None
ENSMUSG00000030177	1.36495	1.69058	1.83833	2.88476	2.95595	2.88146	Ccdc77
ENSMUSG00000042659	5.17771	6.50365	4.95807	3.47844	4.43198	3.74294	Arrdc4
ENSMUSG00000026313	2.89838	2.60812	2.89278	3.70331	4.04496	3.97012	Hdac4
ENSMUSG00000018476	2.73173	3.80606	3.34734	4.45213	4.37427	4.23156	Kdm6b
ENSMUSG00000053062	3.65618	3.94692	3.09209	1.96138	2.7893	1.77611	Jam2
ENSMUSG00000022820	7.41279	7.64219	7.34001	6.74906	6.82744	6.58814	Ndufb4
ENSMUSG00000036553	2.73173	2.91297	2.22535	-0.0892447	1.56691	0.979645	Sh3tc1
ENSMUSG00000052997	6.02691	5.41547	5.50421	6.49357	6.52995	6.61894	Uba2
ENSMUSG00000024924	3.18311	3.37863	3.26717	2.3888	2.12879	1.68591	Vldlr
ENSMUSG00000033377	4.0828	4.49793	4.06863	5.30797	5.12296	4.92647	Palmd
ENSMUSG00000037347	1.20448	-1.47935	0.459819	3.67326	2.95595	2.61436	Chst7
ENSMUSG00000019505	11.2939	11.951	11.4237	10.6153	10.6623	10.6805	Ubb
ENSMUSG00000036026	4.99353	5.17887	5.48662	4.11463	4.52332	4.21553	Tmem63b
ENSMUSG00000035413	8.44849	8.27052	8.13366	7.31163	7.4954	7.70685	Tmem98
ENSMUSG00000025816	1.36495	1.69058	1.30782	3.12577	2.53215	3.33163	Sec61a2
ENSMUSG00000048118	3.55996	2.76858	2.78175	4.65029	4.29354	4.14957	Arid4a
ENSMUSG00000035637	5.39779	6.74466	6.46432	4.15868	4.73684	5.07601	Grhpr
ENSMUSG00000022598	3.34584	6.25536	6.14352	1.35133	1.56691	1.25528	Psca
ENSMUSG00000039756	5.29194	4.71048	5.05675	6.13407	5.86459	5.83238	Dnttip2
ENSMUSG00000020897	3.68687	3.04422	4.7961	5.13131	5.12296	5.46981	Aurkb
ENSMUSG00000071074	6.48552	6.96774	6.60957	5.97684	5.85055	5.81653	Yipf3
ENSMUSG00000026223	6.43669	6.61341	6.1658	5.14232	5.53654	5.77338	Itm2c
ENSMUSG00000047843	7.59174	7.85828	6.93555	6.25061	6.66444	6.37377	Bri3
ENSMUSG00000025348	1.50934	1.32801	1.30782	-0.0892447	-1.24044	-3.26828	Itga7
ENSMUSG00000026856	4.1723	4.30201	4.87936	3.47844	3.10533	3.44596	Dolpp1
ENSMUSG00000060962	2.78944	2.22109	1.30782	0.273325	0.34452	-0.0983575	Dmkn
ENSMUSG00000028795	3.71693	4.58674	4.20398	2.88476	3.10533	2.88146	Ccdc28b
ENSMUSG00000109565	-1.29802	-1.47935	-1.86211	1.49572	1.42252	0.432157	None
ENSMUSG00000065767	1.02391	-1.47935	-0.277147	2.23268	2.30388	2.51308	None
ENSMUSG00000032392	2.84494	3.56505	3.62974	1.96138	2.21899	1.37557	Parp16
ENSMUSG00000020546	-0.561054	0.105616	-1.86211	1.85829	1.26206	2.08927	Stxbp4
ENSMUSG00000028333	7.58971	7.73254	6.82089	8.97569	8.75438	8.06767	Anp32b
ENSMUSG00000060550	1.36495	1.32801	0.459819	2.83132	2.84702	2.51308	H2-Q7
ENSMUSG00000025500	2.47457	2.42754	-0.277147	3.57913	3.94278	4.43908	Lmntd2
ENSMUSG00000051627	3.59275	4.07524	2.89278	5.54219	5.15759	4.4112	H1f4
ENSMUSG00000079109	0.286943	1.32801	0.459819	2.52967	2.03258	2.56461	Pms2
ENSMUSG00000063296	2.60887	2.22109	3.18228	1.19086	1.56691	0.638608	Tmem117
ENSMUSG00000042050	2.73173	1.69058	-0.277147	4.11463	3.91606	3.62654	Dync2i1
ENSMUSG00000020738	6.40934	6.74466	6.24118	7.30675	7.38527	7.10349	Sumo2
ENSMUSG00000031995	6.43669	6.52628	6.5345	5.77936	5.82205	5.77884	St14
ENSMUSG00000024395	2.47457	5.12057	2.89278	-2.8966	-0.0180504	-0.946354	Lims2
ENSMUSG00000039515	5.84834	5.63959	6.36189	5.12021	5.05111	4.96534	Ptpa
ENSMUSG00000035027	8.03066	8.11498	7.82264	7.25695	7.27394	7.30062	Map2k2
ENSMUSG00000030980	6.42763	5.57594	5.5891	7.208	7.01537	6.70757	Knop1
ENSMUSG00000062038	6.34343	5.57594	6.19859	7.04151	7.23394	6.80184	None
ENSMUSG00000015536	5.47016	5.20715	5.10367	4.45213	4.46922	4.45282	Mocs2
ENSMUSG00000043432	4.50072	4.07524	4.54728	2.59525	3.24068	3.65058	Leng9
ENSMUSG00000026435	4.01184	4.82443	4.98338	3.21192	3.65033	2.56461	Slc45a3
ENSMUSG00000020899	2.2463	0.842582	1.30782	3.33222	3.36442	3.07157	Pfas
ENSMUSG00000053286	2.16141	2.22109	2.99587	3.40718	3.83281	4.24742	Trmt1l
ENSMUSG00000040026	3.74637	6.38484	3.26717	1.01029	-0.503477	-1.68332	Saa3
ENSMUSG00000021597	0.286943	-1.47935	1.30782	2.31285	2.38405	3.0355	Slf1
ENSMUSG00000047766	1.20448	0.105616	0.459819	2.59525	2.46	2.40414	Lrrc49
ENSMUSG00000018372	-0.561054	0.105616	-0.277147	1.74726	1.56691	1.77611	Cep95
ENSMUSG00000024866	3.3838	3.64994	3.81032	2.59525	2.46	2.51308	Acy3
ENSMUSG00000022881	4.76807	4.13536	4.82439	5.41174	5.62168	5.58659	Rfc4
ENSMUSG00000025417	4.33619	4.99639	4.40468	3.40718	3.36442	3.7204	Pip4k2c
ENSMUSG00000055612	2.16141	0.842582	2.38582	3.73276	3.77451	3.17466	Cdca7
ENSMUSG00000027782	3.30684	2.22109	2.22535	4.06918	3.96901	4.08045	Kpna4
ENSMUSG00000025377	3.30684	3.04422	3.09209	1.85829	1.69816	2.28631	Tepsin
ENSMUSG00000030688	8.34162	8.68179	8.54834	7.59425	7.71859	7.96114	Stard10
ENSMUSG00000051256	7.0314	6.82899	7.17955	6.34419	6.19419	6.30726	Jagn1
ENSMUSG00000000159	5.80001	5.77804	5.21471	4.76874	4.46922	4.79241	Igsf5
ENSMUSG00000032661	1.02391	3.87821	1.30782	-2.8966	-2.82541	-0.946354	Oas3
ENSMUSG00000030157	1.76087	2.22109	1.30782	0.562832	-1.24044	-0.946354	Clec2d
ENSMUSG00000040471	4.21505	4.45139	3.69248	2.93629	2.84702	3.23951	Ggt6
ENSMUSG00000022450	10.4506	10.619	9.83355	9.40575	9.45913	9.01567	Ndufa6
ENSMUSG00000000711	4.5179	5.46317	5.19317	3.81765	3.74445	4.06263	Rab5b
ENSMUSG00000074300	3.65618	0.842582	2.04478	-0.574672	-1.24044	-0.946354	Smim31
ENSMUSG00000029430	8.79077	8.26043	8.57564	9.46178	9.30033	9.28846	Ran
ENSMUSG00000039089	0.57645	-1.47935	0.459819	2.14779	3.00748	2.28631	L3mbtl3
ENSMUSG00000004099	3.22554	2.22109	3.69248	4.58722	4.11711	4.78157	Dnmt1
ENSMUSG00000004473	2.47457	1.98009	1.83833	0.273325	1.08149	-0.0983575	Clec11a
ENSMUSG00000066878	5.934	5.43952	6.75628	7.31163	7.15044	7.16112	Gm10184
ENSMUSG00000017724	1.20448	1.32801	1.83833	2.71811	3.00748	2.75409	Etv4
ENSMUSG00000034613	-1.29802	-1.47935	0.459819	1.96138	1.26206	1.68591	Ppm1h
ENSMUSG00000081406	11.119	11.5425	10.8303	10.2543	10.3525	10.1386	Rps6-ps4
ENSMUSG00000002396	3.3838	3.47485	3.34734	2.59525	2.03258	2.22357	Ocel1
ENSMUSG00000072082	2.60887	2.60812	4.02053	4.36079	4.22988	4.63258	Ccnf
ENSMUSG00000011254	0.817458	0.105616	1.59732	2.65799	2.60086	2.45964	Thg1l
ENSMUSG00000046792	4.61686	4.62918	4.61362	3.57913	3.47838	3.98911	Zfp787
ENSMUSG00000020601	1.87191	1.32801	1.59732	-2.8966	0.34452	-0.946354	Trib2
ENSMUSG00000023911	4.12825	3.73011	3.81032	2.59525	2.46	3.20745	Flywch2
ENSMUSG00000047036	2.2463	1.98009	2.04478	3.67326	3.05724	3.5519	Zfp445
ENSMUSG00000079084	2.16141	2.91297	2.38582	4.34181	3.58399	3.52613	Ccdc82
ENSMUSG00000024899	2.84494	2.42754	2.66145	0.562832	1.81845	1.12403	Papss2
ENSMUSG00000056228	2.78944	2.22109	2.04478	3.81765	3.44138	3.80853	Cars2
ENSMUSG00000021785	4.83812	4.35354	4.20398	3.44325	3.15187	3.6975	Ngly1
ENSMUSG00000097090	-2.88298	-1.47935	-0.277147	1.49572	1.26206	0.81918	None
ENSMUSG00000084292	-2.88298	-1.47935	-1.86211	1.01029	0.34452	0.191149	None
ENSMUSG00000022253	1.50934	1.69058	2.22535	3.51279	2.84702	3.17466	Nadk2
ENSMUSG00000031628	4.87857	4.49793	4.40468	5.43879	5.41777	5.599	Casp3
ENSMUSG00000013833	4.73907	4.58674	4.51293	3.57913	3.68239	3.93139	Med16
ENSMUSG00000116083	0.286943	-1.47935	-1.86211	1.35133	1.69816	1.4866	Gm5469
ENSMUSG00000103593	-1.29802	-1.47935	-1.86211	0.562832	0.634026	1.12403	None
ENSMUSG00000033799	-1.29802	-1.47935	-1.86211	1.01029	1.26206	0.432157	Tasor2
ENSMUSG00000020386	7.71972	7.56231	7.35948	6.73093	6.87677	6.85196	Sar1b
ENSMUSG00000026171	3.62481	4.01251	3.69248	2.46095	2.7893	2.84024	Rnf25
ENSMUSG00000056531	-0.561054	0.842582	-0.277147	2.93629	1.92948	1.94117	Ccdc18
ENSMUSG00000001131	2.2463	2.60812	3.42329	3.76161	3.96901	4.09804	Timp1
ENSMUSG00000038195	2.2463	3.16451	1.59732	0.562832	-0.0180504	0.432157	Rilp
ENSMUSG00000030512	6.7409	6.52628	6.68092	7.23911	7.38527	7.52532	Snrpa1
ENSMUSG00000021635	3.18311	2.60812	2.38582	3.97377	3.91606	3.95089	Rad17
ENSMUSG00000038518	2.32647	2.22109	1.83833	3.6112	3.68239	3.14111	Jarid2
ENSMUSG00000024835	7.73449	8.36457	7.85728	7.11323	7.08898	7.2543	Coro1b
ENSMUSG00000038241	-0.561054	0.842582	-0.277147	2.14779	1.56691	2.28631	Cep250
ENSMUSG00000026558	5.16687	4.58674	4.98338	5.96449	5.70207	5.77338	Uck2
ENSMUSG00000057411	7.26549	7.2722	7.15748	6.58923	6.54746	6.52776	Antkmt
ENSMUSG00000028580	3.4208	3.64994	3.09209	4.41628	4.413	4.23156	Pum1
ENSMUSG00000038400	4.95622	4.9636	3.49544	5.7364	5.93947	5.83238	Pmepa1
ENSMUSG00000078134	2.40242	0.842582	1.30782	3.37019	3.58399	3.17466	Srsf3-ps
ENSMUSG00000028034	5.24114	5.02845	5.25683	6.17754	5.89911	5.86357	Fubp1
ENSMUSG00000014349	5.36019	5.81527	5.85899	4.66564	4.85407	4.86614	Ube2z
ENSMUSG00000025613	7.68972	7.19661	7.6116	8.2777	8.25341	8.32744	Cct8
ENSMUSG00000022809	1.76087	2.91297	2.04478	-1.31164	0.34452	0.432157	Nr1i2
ENSMUSG00000038387	6.41393	7.69807	6.70394	5.48278	5.91943	5.6356	Rras
ENSMUSG00000035024	2.54328	0.842582	-1.86211	4.87819	3.88884	3.787	Ncapd3
ENSMUSG00000021795	9.86206	8.90111	9.97197	8.38243	8.23597	8.64199	Sftpd
ENSMUSG00000062901	0.817458	0.842582	0.945245	2.3888	2.53215	2.28631	Klhl24
ENSMUSG00000044894	10.1084	10.2345	9.69008	9.18522	9.29256	9.0335	Uqcrq
ENSMUSG00000002804	6.47237	7.29214	6.58497	5.88148	5.89911	5.6595	Nudt14
ENSMUSG00000032487	-0.561054	0.105616	-1.86211	1.19086	2.21899	2.28631	Ptgs2
ENSMUSG00000046671	6.08568	6.83807	6.52591	5.55873	5.62168	5.5487	Mtfr1l
ENSMUSG00000031226	5.40704	4.99639	5.43251	6.17754	6.04804	6.05139	Pbdc1
ENSMUSG00000019920	3.26677	3.73011	3.97078	4.79689	4.54092	4.5065	Lims1
ENSMUSG00000045983	5.88851	5.12057	6.10943	6.65991	6.75768	6.72748	Eif4g1
ENSMUSG00000020407	4.03588	4.74947	4.98338	3.70331	3.15187	2.9985	Upp1
ENSMUSG00000028963	5.25144	7.13904	4.7961	3.25315	4.04496	3.44596	Uts2
ENSMUSG00000029379	1.50934	2.42754	2.22535	5.18555	4.413	3.30157	Cxcl3
ENSMUSG00000082926	8.20116	8.95841	8.04928	7.4332	7.55938	7.17155	None
ENSMUSG00000006304	9.63198	10.2967	9.8932	9.16443	9.15581	8.88559	Arpc2
ENSMUSG00000037416	0.57645	0.842582	0.459819	2.93629	1.92948	2.79781	Dmxl1
ENSMUSG00000045767	3.83126	4.01251	3.49544	4.79689	4.78192	4.5455	B230219D22Rik
ENSMUSG00000054115	1.50934	-1.47935	-0.277147	2.93629	2.66645	2.51308	Skp2
ENSMUSG00000023043	12.5612	13.9006	12.8048	11.7546	11.9237	11.7891	Krt18
ENSMUSG00000020076	4.19383	3.94692	3.34734	4.92995	4.79665	4.91659	Ddx50
ENSMUSG00000032481	4.60083	2.91297	2.89278	5.98298	5.72534	4.86614	Smarcc1
ENSMUSG00000040998	4.1057	3.16451	3.26717	5.04004	4.52332	4.81387	Npnt
ENSMUSG00000060510	2.73173	1.98009	2.38582	3.81765	3.44138	3.7204	Zfp266
ENSMUSG00000054793	1.50934	0.842582	0.945245	-1.31164	-0.503477	-1.68332	Cadm4
ENSMUSG00000059835	9.92819	10.689	10.1248	9.36461	9.45913	9.1243	Rpl13-ps3
ENSMUSG00000068917	3.13939	2.42754	3.26717	3.84487	4.33447	4.55827	Clk2
ENSMUSG00000011114	6.23855	7.04813	6.90938	5.77229	5.73302	5.82711	Tbrg1
ENSMUSG00000019823	1.36495	1.32801	0.945245	-0.574672	-1.24044	-0.946354	Mical1
ENSMUSG00000024661	11.66	12.5014	11.5225	10.5868	10.8981	10.9322	Fth1
ENSMUSG00000027951	2.32647	2.22109	3.34734	0.273325	1.42252	0.81918	Adar
ENSMUSG00000028809	4.76807	5.39102	4.51293	6.32981	5.99158	5.58034	Srrm1
ENSMUSG00000031925	2.40242	1.69058	1.83833	3.76161	3.36442	3.20745	Maml2
ENSMUSG00000112145	9.06356	10.009	9.37331	8.49411	8.64067	8.34964	Gm6218
ENSMUSG00000071649	4.91792	4.93004	4.7378	3.57913	4.22988	3.98911	B3gat3
ENSMUSG00000021975	3.22554	3.80606	3.97078	4.57101	4.48748	4.91659	Ints9
ENSMUSG00000002227	3.45687	3.73011	4.64569	2.59525	2.60086	2.51308	Mov10
ENSMUSG00000015837	7.22685	8.28054	7.40233	6.47627	6.56046	6.6757	Sqstm1
ENSMUSG00000030876	6.99507	7.21762	7.14632	6.39111	6.38161	6.49825	Mettl9
ENSMUSG00000067787	5.04183	5.43952	5.00826	4.28331	4.39376	4.24742	Blcap
ENSMUSG00000020782	5.51362	5.90436	5.48662	4.39802	5.02634	4.69172	Llgl2
ENSMUSG00000002486	1.20448	0.842582	0.945245	2.3888	2.53215	2.709	Tchp
ENSMUSG00000029156	-0.561054	0.842582	-1.86211	2.0576	1.56691	2.56461	Sgcb
ENSMUSG00000025825	5.31177	5.34083	5.3763	4.58722	4.69029	4.45282	Iscu
ENSMUSG00000089726	0.286943	-1.47935	-0.277147	2.31285	2.66645	1.5897	None
ENSMUSG00000030800	4.90492	5.46317	5.25683	4.22234	4.29354	4.38277	Prss8
ENSMUSG00000070394	8.38322	8.8815	7.91432	7.45765	7.47266	7.31386	Tmem256
ENSMUSG00000033416	4.63272	4.19308	4.58083	3.47844	3.47838	3.74294	Gucd1
ENSMUSG00000030107	2.84494	5.26212	3.34734	1.01029	0.34452	1.4866	Usp18
ENSMUSG00000067219	4.0828	4.07524	3.42329	2.88476	2.95595	2.22357	Nipal1
ENSMUSG00000044285	9.3022	10.2498	9.72332	8.76473	8.86939	8.75997	Ubb-ps
ENSMUSG00000022521	2.78944	2.22109	2.78175	3.94889	3.68239	3.67423	Crebbp
ENSMUSG00000056919	0.817458	1.32801	0.945245	3.44325	2.30388	2.75409	Cep162
ENSMUSG00000022947	8.49369	8.25367	6.10943	4.4871	6.00432	5.3501	Cbr3
ENSMUSG00000027365	1.76087	1.98009	2.22535	3.76161	3.10533	3.10676	Trpm7
ENSMUSG00000023764	0.286943	0.842582	1.59732	2.65799	2.30388	3.41822	Sfi1
ENSMUSG00000057841	13.0075	13.8492	12.4275	11.8546	11.8923	11.688	Rpl32
ENSMUSG00000022194	2.07121	1.32801	0.459819	2.98604	3.00748	3.5519	Pabpn1
ENSMUSG00000059552	4.99353	4.74947	5.63774	6.2301	5.91943	6.12189	Trp53
ENSMUSG00000029596	4.05953	4.78744	4.95807	2.46095	3.36442	3.57721	Sdsl
ENSMUSG00000005510	7.95701	7.89352	8.07011	7.25948	7.39497	7.20846	Ndufs3
ENSMUSG00000006728	7.41279	7.13904	7.31531	8.0245	8.01459	7.9369	Cdk4
ENSMUSG00000064302	1.87191	2.42754	2.22535	3.25315	3.15187	3.44596	Clasp1
ENSMUSG00000033159	6.40934	6.43354	6.64172	5.3655	5.45537	6.01481	Cnppd1
ENSMUSG00000028893	3.34584	3.37863	3.56416	2.59525	1.81845	2.34643	Sesn2
ENSMUSG00000016344	7.23206	7.66786	6.95487	6.44991	6.47609	6.39528	Ppdpf
ENSMUSG00000025912	-1.29802	-1.47935	-1.86211	0.80384	0.34452	1.25528	Mybl1
ENSMUSG00000045545	-1.29802	-1.47935	-1.86211	1.01029	0.34452	1.861	Krt14
ENSMUSG00000035569	4.29693	4.58674	3.97078	5.53385	4.9625	5.25135	Ankrd11
ENSMUSG00000018659	4.78235	5.12057	4.93231	3.99822	3.51444	4.2631	Pnpo
ENSMUSG00000046203	1.76087	3.16451	1.30782	-0.0892447	-0.0180504	-0.946354	Sprr2g
ENSMUSG00000059939	-0.561054	1.32801	1.30782	2.31285	2.30388	2.56461	9430015G10Rik
ENSMUSG00000078439	4.55165	4.01251	2.78175	1.19086	1.92948	2.51308	Smim24
ENSMUSG00000030934	3.80352	3.56505	4.44167	4.78288	5.15759	4.93629	Oat
ENSMUSG00000064345	9.48689	9.15274	8.9826	9.89232	10.039	10.0709	ND2
ENSMUSG00000004768	0.817458	0.842582	0.945245	2.93629	2.12879	2.56461	Rab23
ENSMUSG00000033446	2.84494	2.42754	3.34734	3.81765	4.02008	4.23156	Lpar6
ENSMUSG00000050288	-1.29802	-1.47935	-1.86211	0.80384	0.634026	0.638608	Fzd2
ENSMUSG00000044854	2.07121	3.56505	2.22535	0.273325	-0.0180504	0.979645	1700056E22Rik
ENSMUSG00000116138	3.0943	2.91297	2.99587	1.35133	1.42252	2.22357	C030006K11Rik
ENSMUSG00000086370	-1.29802	-1.47935	-1.86211	1.01029	0.875034	0.432157	Ftx
ENSMUSG00000024299	-1.29802	-1.47935	-1.86211	0.80384	0.34452	1.12403	Adamts10
ENSMUSG00000098412	2.16141	1.98009	2.89278	3.92358	3.40341	3.4999	None
ENSMUSG00000044155	6.18041	6.12798	6.08626	7.3043	7.04958	6.61589	Lsm8
ENSMUSG00000067719	7.51255	8.02647	7.20129	6.79514	6.71569	6.42346	None
ENSMUSG00000047888	3.98738	2.91297	3.69248	5.23783	4.65841	4.64461	Tnrc6b
ENSMUSG00000037754	-1.29802	-1.47935	-1.86211	0.273325	1.69816	1.12403	Ppp1r16b
ENSMUSG00000025139	4.4299	4.71048	4.87936	3.70331	3.40341	3.93139	Tollip
ENSMUSG00000084960	0.817458	1.69058	1.83833	-2.8966	-1.24044	-0.460928	B430010I23Rik
ENSMUSG00000024425	4.90492	5.90436	5.14912	4.22234	4.31415	4.09804	Ndfip1
ENSMUSG00000017146	1.02391	-1.47935	-1.86211	2.14779	1.92948	1.861	Brca1
ENSMUSG00000086859	3.85849	2.42754	2.22535	4.50428	4.48748	4.47991	Snhg20
ENSMUSG00000040385	8.78013	9.21152	9.22336	8.30491	8.24404	8.38948	Ppp1ca
ENSMUSG00000054422	4.89181	3.73011	3.69248	3.6112	-1.24044	0.81918	Fabp1
ENSMUSG00000029422	4.5179	4.58674	4.51293	5.55048	5.34952	5.17051	Rsrc2
ENSMUSG00000026796	5.76448	6.50365	6.13224	5.02821	4.97549	5.44252	Niban2
ENSMUSG00000030272	6.59072	6.51501	6.20935	5.77229	5.73302	5.56144	Camk1
ENSMUSG00000043822	4.25657	4.49793	4.16026	3.16949	3.47838	3.47318	Adamtsl5
ENSMUSG00000032717	3.52641	3.94692	2.04478	1.19086	1.81845	-0.460928	Mdfi
ENSMUSG00000023460	3.65618	2.22109	2.78175	4.36079	4.50551	4.21553	Rab12
ENSMUSG00000002058	4.25657	4.45139	3.49544	2.93629	3.05724	2.84024	Unc119
ENSMUSG00000044783	4.55165	4.01251	3.91925	4.92995	5.26735	5.45623	Hjurp
ENSMUSG00000020444	7.34223	7.13168	7.11231	6.48494	6.60714	6.41296	Guk1
ENSMUSG00000050373	3.98738	4.19308	4.11517	3.33222	2.90252	3.17466	Snx21
ENSMUSG00000102252	-0.561054	1.32801	-0.277147	1.96138	2.30388	1.861	Snrpn
ENSMUSG00000001552	6.67352	7.68305	7.76907	6.07207	6.20526	6.42695	Jup
ENSMUSG00000030284	2.84494	2.76858	2.04478	3.51279	3.99477	3.93139	Creld1
ENSMUSG00000038371	3.18311	2.60812	1.59732	3.7899	4.09346	4.19932	Sbf2
ENSMUSG00000000276	-0.561054	-1.47935	-0.277147	1.35133	1.56691	1.25528	Dgke
ENSMUSG00000023232	6.80177	8.09619	7.93393	6.34419	6.34702	6.49161	Serinc2
ENSMUSG00000034192	5.70573	5.55408	5.48662	6.49786	6.39134	6.16008	Lsm3
ENSMUSG00000057375	6.28444	6.58135	6.49983	5.83472	5.62992	5.69461	Yipf1
ENSMUSG00000022546	4.1723	3.87821	2.22535	1.19086	2.03258	1.25528	Gpt
ENSMUSG00000042608	4.29693	4.71048	4.87936	3.51279	3.71375	3.7204	Stk40
ENSMUSG00000105601	0.57645	2.91297	1.83833	3.03414	3.54963	3.20745	None
ENSMUSG00000094870	2.32647	2.60812	2.78175	3.92358	3.77451	3.38993	Zfp131
ENSMUSG00000007908	0.57645	1.32801	-0.277147	2.3888	2.21899	2.22357	Hmgcll1
ENSMUSG00000022325	1.87191	0.105616	2.04478	3.25315	2.95595	3.47318	Pop1
ENSMUSG00000006651	3.49206	2.76858	2.22535	1.35133	1.69816	1.12403	Aplp1
ENSMUSG00000027176	2.54328	1.98009	2.89278	3.6112	3.54963	3.85066	Cstf3
ENSMUSG00000030538	8.76223	8.94587	8.93798	8.23204	8.18792	8.19166	Cib1
ENSMUSG00000057092	8.10215	9.07428	8.3631	7.50321	7.71278	7.30252	Fxyd3
ENSMUSG00000021396	2.32647	3.04422	1.30782	0.562832	0.34452	-1.68332	Nxnl2
ENSMUSG00000026669	1.50934	0.105616	2.53021	3.7899	3.15187	3.10676	Mcm10
ENSMUSG00000022995	3.4208	3.27554	2.89278	4.39802	4.09346	4.18293	Enah
ENSMUSG00000069135	3.0943	3.27554	3.34734	4.36079	4.06941	4.08045	Cep43
ENSMUSG00000113061	8.7285	9.13996	8.30656	7.69866	8.02868	7.61053	Rps18-ps5
ENSMUSG00000052539	0.286943	1.69058	1.30782	2.98604	2.72918	2.28631	Magi3
ENSMUSG00000021948	4.6484	4.93004	4.95807	4.04591	4.04496	3.91163	Prkcd
ENSMUSG00000013483	1.02391	1.32801	0.945245	-1.31164	-0.503477	-1.68332	Card14
ENSMUSG00000032226	7.33498	7.18954	7.89111	6.64062	6.70403	6.5471	Gcnt3
ENSMUSG00000055240	-1.29802	0.105616	-0.277147	1.35133	1.42252	1.861	Zfp101
ENSMUSG00000025745	6.18041	5.83354	5.96444	5.05177	5.34952	5.30536	Hadha
ENSMUSG00000037313	4.48334	3.27554	5.05675	5.59926	5.54528	5.8005	Tacc3
ENSMUSG00000036036	-0.075627	0.842582	-1.86211	2.0576	2.38405	1.77611	Zfp57
ENSMUSG00000085235	-0.561054	-1.47935	-1.86211	1.85829	1.56691	0.638608	None
ENSMUSG00000056952	3.3838	2.60812	2.99587	2.0576	1.26206	1.861	Tatdn2
ENSMUSG00000031823	4.29693	3.94692	4.54728	3.16949	3.47838	3.33163	Zdhhc7
ENSMUSG00000024925	6.76627	6.99233	6.7636	7.52231	7.61443	7.44682	Rnaseh2c
ENSMUSG00000085334	-1.29802	-1.47935	-1.86211	1.74726	0.875034	0.432157	None
ENSMUSG00000022037	13.2352	13.2092	13.4117	12.3096	12.4327	12.6594	Clu
ENSMUSG00000041736	8.35243	9.36849	8.37749	7.52652	7.8759	7.37106	Tspo
ENSMUSG00000034573	2.78944	3.37863	2.38582	4.06918	4.48748	3.7204	Ptpn13
ENSMUSG00000029469	2.60887	1.32801	1.30782	3.16949	3.65033	3.74294	Ift81
ENSMUSG00000031881	-0.561054	0.105616	-0.277147	2.0576	1.26206	2.08927	Cdh16
ENSMUSG00000036435	2.94991	3.64994	3.34734	4.13682	4.33447	4.23156	Exoc1
ENSMUSG00000039179	3.62481	3.56505	3.18228	1.85829	2.30388	2.66245	Tekt5
ENSMUSG00000021866	2.47457	3.87821	3.49544	1.35133	1.26206	1.77611	Anxa11
ENSMUSG00000029202	1.87191	2.91297	2.66145	3.67326	3.32434	3.89159	Pds5a
ENSMUSG00000026750	6.61087	5.34083	5.21471	6.99973	7.20388	7.00201	Psmb7
ENSMUSG00000064128	-1.29802	0.105616	0.945245	1.74726	1.92948	1.94117	Cenpj
ENSMUSG00000020122	2.73173	3.56505	3.34734	4.24295	4.02008	4.27861	Egfr
ENSMUSG00000037286	0.817458	1.98009	2.66145	3.76161	3.36442	2.96054	Stag1
ENSMUSG00000008301	7.12124	6.15728	5.91268	7.52441	7.56799	7.57171	Phax
ENSMUSG00000022961	7.05807	6.74466	7.43481	7.91638	7.76237	8.20593	Son
ENSMUSG00000032344	-1.29802	-1.47935	-0.277147	2.14779	1.08149	1.12403	Cgas
ENSMUSG00000030188	4.01184	3.73011	4.06863	4.85159	4.70598	4.82447	Magohb
ENSMUSG00000081622	4.75364	5.02845	4.7961	6.75625	6.24874	5.42172	Gm5937
ENSMUSG00000028307	6.68117	4.54302	3.09209	1.49572	-0.0180504	0.638608	Aldob
ENSMUSG00000044408	7.67831	5.98826	6.34246	8.09846	8.0193	8.44381	Sptssa
ENSMUSG00000041333	1.02391	0.842582	1.30782	-0.574672	-1.24044	-1.68332	Mup4
ENSMUSG00000055296	1.76087	2.42754	2.22535	3.16949	3.32434	3.17466	Tmem245
ENSMUSG00000022142	2.47457	2.42754	2.53021	4.22234	3.24068	4.00784	Nup155
ENSMUSG00000022952	2.60887	4.58674	2.38582	4.50428	4.92279	4.47991	Runx1
ENSMUSG00000032763	5.70573	5.09051	5.29776	4.68083	4.20802	4.5455	Ilvbl
ENSMUSG00000068267	6.40934	6.2822	5.50421	5.12021	5.02634	5.14535	Cenpb
ENSMUSG00000022453	4.46575	4.54302	5.14912	4.02226	3.44138	3.52613	Naga
ENSMUSG00000027605	3.55996	4.62918	4.02053	2.3888	2.84702	2.96054	Acss2
ENSMUSG00000043501	11.7303	10.1586	11.1622	9.63259	8.08524	9.72129	Lgals2
ENSMUSG00000110120	-0.561054	0.105616	-1.86211	1.35133	2.66645	1.68591	None
ENSMUSG00000083380	7.12685	7.29873	6.95487	6.46315	6.51667	6.20542	Ndufb4c
ENSMUSG00000050705	6.32403	5.20715	5.83138	6.68648	6.94112	6.9832	2310061I04Rik
ENSMUSG00000044465	4.31669	4.78744	4.87936	3.73276	3.54963	3.787	Fhip1b
ENSMUSG00000039233	1.20448	1.32801	0.459819	2.71811	2.38405	2.51308	Tbce
ENSMUSG00000042073	2.54328	2.91297	2.89278	1.01029	2.03258	0.979645	Abhd14b
ENSMUSG00000033059	5.55581	5.15001	6.03876	4.26327	4.16328	4.95572	Pygb
ENSMUSG00000036552	4.15044	4.71048	3.81032	3.37019	2.60086	3.10676	Ermard
ENSMUSG00000005732	8.18109	6.96774	8.30405	9.11568	9.07961	9.04658	Ranbp1
ENSMUSG00000026626	4.89181	5.02845	4.76725	4.04591	4.22988	4.00784	Ppp2r5a
ENSMUSG00000055633	1.20448	1.32801	1.30782	-0.574672	-0.503477	-3.26828	Zfp580
ENSMUSG00000025995	4.29693	4.54302	4.44167	5.21714	5.14614	5.1788	Wdr75
ENSMUSG00000022965	6.13104	6.05204	5.75994	5.34657	5.08748	5.24347	Ifngr2
ENSMUSG00000029992	4.61686	5.97186	5.3763	3.70331	4.18582	4.02634	Gfpt1
ENSMUSG00000097282	1.02391	2.42754	-0.277147	2.83132	3.00748	2.709	None
ENSMUSG00000050555	0.57645	0.842582	1.59732	3.08068	2.12879	2.88146	Hyls1
ENSMUSG00000071337	2.2463	1.98009	1.30782	3.70331	2.90252	3.82975	Tia1
ENSMUSG00000025878	2.60887	1.98009	2.04478	3.47844	3.71375	3.33163	Uimc1
ENSMUSG00000082465	9.20282	9.70367	8.97788	8.49411	8.52609	8.26066	Rps6-ps3
ENSMUSG00000058254	5.70573	6.22801	5.43251	5.05177	4.82565	4.68008	Tspan7
ENSMUSG00000036667	0.57645	0.842582	1.83833	2.31285	2.66645	2.79781	Tcaf1
ENSMUSG00000018651	2.47457	1.32801	2.53021	3.40718	3.51444	3.60208	Tada2a
ENSMUSG00000026426	5.74273	6.09808	5.73035	4.8245	5.22444	5.08486	Arl8a
ENSMUSG00000084208	-1.29802	2.22109	0.945245	2.71811	2.53215	2.45964	None
ENSMUSG00000025245	0.286943	0.842582	0.459819	2.0576	1.92948	2.28631	Lztfl1
ENSMUSG00000061458	1.20448	1.69058	1.30782	3.16949	2.72918	2.51308	Nol10
ENSMUSG00000047822	3.18311	2.76858	2.78175	1.19086	2.12879	1.68591	Angptl8
ENSMUSG00000079017	4.33619	5.77804	3.26717	2.46095	2.60086	2.08927	Ifi27l2a
ENSMUSG00000033809	3.85849	2.76858	4.02053	4.69586	4.70598	4.85584	Alg3
ENSMUSG00000036693	5.28192	4.49793	4.93231	6.1988	5.65437	5.90414	Nop14
ENSMUSG00000040738	1.02391	0.105616	2.38582	3.25315	2.7893	2.84024	Ints8
ENSMUSG00000074466	3.04776	4.01251	2.53021	1.62696	1.56691	1.77611	Gm15417
ENSMUSG00000039068	2.73173	2.91297	2.89278	3.94889	3.58399	3.97012	Zzz3
ENSMUSG00000025534	5.71321	5.26212	5.71532	6.26075	6.43904	6.35194	Gusb
ENSMUSG00000069272	2.07121	1.32801	2.66145	4.09209	3.94278	3.10676	H2ac8
ENSMUSG00000057054	1.50934	2.91297	1.30782	-0.574672	-0.503477	-0.0983575	Inca1
ENSMUSG00000029646	5.72064	3.04422	4.95807	2.98604	2.30388	2.15798	Cdx2
ENSMUSG00000035373	-1.29802	0.105616	-0.277147	3.76161	1.81845	2.28631	Ccl7
ENSMUSG00000063785	3.98738	2.60812	3.09209	4.72545	4.65841	4.45282	Utp14a
ENSMUSG00000025142	4.39314	4.82443	4.47774	3.21192	3.65033	3.82975	Aspscr1
ENSMUSG00000028495	11.2475	11.7079	10.8963	10.3898	10.4717	10.2342	Rps6
ENSMUSG00000024236	2.2463	2.22109	1.30782	3.47844	3.36442	3.07157	Svil
ENSMUSG00000029999	4.03588	4.9636	4.67705	3.64256	3.32434	3.20745	Tgfa
ENSMUSG00000040549	1.76087	2.76858	3.34734	4.06918	3.61754	3.93139	Ckap5
ENSMUSG00000062661	2.54328	2.22109	2.38582	3.47844	3.36442	3.62654	Ncs1
ENSMUSG00000028577	4.8105	4.30201	4.7961	5.52547	5.32941	5.86357	Plaa
ENSMUSG00000030759	2.78944	3.87821	3.18228	4.22234	4.25141	4.27861	Far1
ENSMUSG00000032127	4.21505	4.9636	4.64569	3.54634	3.19696	3.76514	Vps11
ENSMUSG00000040187	-1.29802	0.105616	-0.277147	1.19086	1.92948	1.5897	Arntl2
ENSMUSG00000062627	1.36495	1.98009	1.59732	2.93629	2.60086	3.23951	Mysm1
ENSMUSG00000040195	1.02391	1.32801	1.59732	2.71811	2.38405	2.84024	Nemp1
ENSMUSG00000038879	6.15319	6.42152	6.90276	5.7364	5.3986	5.6476	Nipal2
ENSMUSG00000045294	6.63075	7.56778	7.23329	6.41855	5.92614	6.06487	Insig1
ENSMUSG00000023852	3.65618	4.78744	4.20398	5.54219	5.1914	5.00318	Chd1
ENSMUSG00000002963	4.7965	4.71048	5.25683	3.81765	4.16328	4.09804	Pnkp
ENSMUSG00000068394	-1.29802	1.32801	0.945245	2.14779	2.03258	2.40414	Cep152
ENSMUSG00000035051	2.47457	1.98009	2.66145	3.57913	3.71375	3.36107	Dhx57
ENSMUSG00000026821	4.1057	3.80606	3.86581	2.93629	3.15187	3.0355	Ralgds
ENSMUSG00000004035	2.47457	1.98009	1.83833	0.562832	0.634026	0.81918	Gstm7
ENSMUSG00000035439	4.01184	3.64994	3.91925	4.6191	4.70598	4.97489	Haus8
ENSMUSG00000026657	-1.29802	1.98009	0.945245	2.71811	2.12879	2.66245	Frmd4a
ENSMUSG00000035704	4.15044	3.16451	4.87936	5.38417	5.24606	5.42172	Alg8
ENSMUSG00000022378	4.03588	3.87821	4.40468	5.04004	4.94938	4.87638	Cyrib
ENSMUSG00000031803	6.50288	7.21762	7.53663	5.84823	5.93282	6.29587	B3gnt3
ENSMUSG00000111877	3.0943	2.42754	1.59732	4.13682	4.06941	3.62654	None
ENSMUSG00000068601	1.50934	1.98009	0.945245	-0.574672	-0.0180504	-0.946354	Gm10244
ENSMUSG00000030619	4.25657	4.35354	4.44167	5.02821	5.24606	5.09366	Eed
ENSMUSG00000032038	7.94595	7.30529	6.99276	6.42307	6.68041	5.97251	St3gal4
ENSMUSG00000046010	3.8852	3.73011	3.81032	4.72545	4.78192	4.5065	Zfp830
ENSMUSG00000000631	4.55165	4.24857	4.40468	5.3655	5.08748	5.21956	Myo18a
ENSMUSG00000024287	2.84494	2.22109	4.28764	4.58722	4.50551	4.53262	Thoc1
ENSMUSG00000029366	1.36495	1.98009	2.38582	3.33222	2.84702	3.20745	Dck
ENSMUSG00000060288	5.31177	4.82443	5.55574	5.99518	6.09644	6.16843	Ppih
ENSMUSG00000023939	7.78147	8.83467	7.56625	6.78815	7.07998	6.8258	Mrpl14
ENSMUSG00000031432	4.99353	4.24857	4.82439	5.59124	5.62992	5.58659	Prps1
ENSMUSG00000105944	8.01562	8.96463	8.26846	7.47735	7.604	7.32511	None
[truncated: 10,320 more rows]

## Sheet: GO downreg
GroupID	Category	Term	Description	LogP	Log(q-value)	InTerm_InList	Genes	Symbols
1_Summary	Reactome Gene Sets	R-MMU-1640170	Cell Cycle	-88.8652	-84.5834	180/579	11799,11920,12144,12235,12236,12428,12442,12443,12447,12448,12532,12534,12537,12544,12571,12615,12649,13006,14211,15204,15270,15366,15519,16319,16328,16881,16906,17215,17216,17217,17218,17219,17220,17248,17420,17535,17931,18005,18148,18286,18393,18538,18968,18973,19075,19076,19177,19356,19386,19387,19687,20184,20842,20873,20877,20878,21749,21781,22142,22143,22367,22589,23834,24061,26886,26909,269…	Birc5,Atm,Blm,Bub1,Bub1b,Ccna2,Ccnb2,Ccnd1,Ccne1,Ccne2,Cdc25c,Cdk1,Cdk11b,Cdc45,Cdk6,Cenpa,Chek1,Smc3,Smc2,Herc2,H2ax,Hmmr,Hsp90aa1,Incenp,Cep250,Lig1,Lmnb1,Mcm3,Mcm2,Mcm4,Mcm5,Mcm6,Mcm7,Mdm4,Mnat1,Mre11a,Ppp1r12a,Nek2,Npm1,Odf2,Orc2,Pcna,Pola1,Pole,Prim1,Prim2,Psmb7,Rad17,Ranbp2,Rangap1,Rfc1,Uimc1,Stag1,Plk4,Aurkb,Aurka,Terf1,Tfdp1,Tuba1a,Tuba1b,Vrk1,Atrx,Cdc6,Smc1a,Cenph,Exo1,Cntrl,Dbf4,Nbn,Skp…
1_Member	Reactome Gene Sets	R-MMU-1640170	Cell Cycle	-88.8652	-84.5834	180/579	11799,11920,12144,12235,12236,12428,12442,12443,12447,12448,12532,12534,12537,12544,12571,12615,12649,13006,14211,15204,15270,15366,15519,16319,16328,16881,16906,17215,17216,17217,17218,17219,17220,17248,17420,17535,17931,18005,18148,18286,18393,18538,18968,18973,19075,19076,19177,19356,19386,19387,19687,20184,20842,20873,20877,20878,21749,21781,22142,22143,22367,22589,23834,24061,26886,26909,269…	Birc5,Atm,Blm,Bub1,Bub1b,Ccna2,Ccnb2,Ccnd1,Ccne1,Ccne2,Cdc25c,Cdk1,Cdk11b,Cdc45,Cdk6,Cenpa,Chek1,Smc3,Smc2,Herc2,H2ax,Hmmr,Hsp90aa1,Incenp,Cep250,Lig1,Lmnb1,Mcm3,Mcm2,Mcm4,Mcm5,Mcm6,Mcm7,Mdm4,Mnat1,Mre11a,Ppp1r12a,Nek2,Npm1,Odf2,Orc2,Pcna,Pola1,Pole,Prim1,Prim2,Psmb7,Rad17,Ranbp2,Rangap1,Rfc1,Uimc1,Stag1,Plk4,Aurkb,Aurka,Terf1,Tfdp1,Tuba1a,Tuba1b,Vrk1,Atrx,Cdc6,Smc1a,Cenph,Exo1,Cntrl,Dbf4,Nbn,Skp…
1_Member	Reactome Gene Sets	R-MMU-69278	Cell Cycle, Mitotic	-70.7063	-66.7255	149/496	11799,12235,12236,12428,12442,12443,12447,12448,12532,12534,12537,12544,12571,12615,13006,14211,15270,15366,15519,16319,16328,16881,16906,17215,17216,17217,17218,17219,17220,17420,17931,18005,18286,18393,18538,18968,18973,19075,19076,19177,19386,19387,19687,20842,20873,20877,20878,21781,22142,22143,22367,23834,24061,26886,26920,27214,27401,29870,52276,52504,54124,54392,56086,56150,57441,59001,590…	Birc5,Bub1,Bub1b,Ccna2,Ccnb2,Ccnd1,Ccne1,Ccne2,Cdc25c,Cdk1,Cdk11b,Cdc45,Cdk6,Cenpa,Smc3,Smc2,H2ax,Hmmr,Hsp90aa1,Incenp,Cep250,Lig1,Lmnb1,Mcm3,Mcm2,Mcm4,Mcm5,Mcm6,Mcm7,Mnat1,Ppp1r12a,Nek2,Odf2,Orc2,Pcna,Pola1,Pole,Prim1,Prim2,Psmb7,Ranbp2,Rangap1,Rfc1,Stag1,Plk4,Aurkb,Aurka,Tfdp1,Tuba1a,Tuba1b,Vrk1,Cdc6,Smc1a,Cenph,Cntrl,Dbf4,Skp2,Gtse1,Cdca8,Cenpo,Cks1b,Ncapg,Set,Mad2l1,Gmnn,Pole3,Nup160,Cenpk,Sk…
1_Member	GO Biological Processes	GO:0007059	chromosome segregation	-50.9969	-47.3171	105/338	11799,11920,12189,12190,12235,12236,12447,12448,12704,13006,13605,14211,14579,14841,16319,17345,17350,17535,18005,19183,20815,20842,20877,21335,21749,21969,21973,22137,22589,23834,24061,26886,26934,51944,52276,54141,54392,56150,57261,58186,60411,66140,66442,66468,66578,66934,66977,67052,67139,67141,67203,67241,67849,68014,68298,68612,69716,69928,70099,70218,70385,71175,71514,71521,71819,71988,721…	Birc5,Atm,Brca1,Brca2,Bub1,Bub1b,Ccne1,Ccne2,Cit,Smc3,Ect2,Smc2,Gem,Haspin,Incenp,Mki67,Mlh1,Mre11a,Nek2,Psmc3ip,Srpk1,Stag1,Aurkb,Tacc3,Terf1,Top1,Top2a,Ttk,Atrx,Cdc6,Smc1a,Cenph,Racgap1,Knstrn,Cdca8,Spag5,Ncapg,Mad2l1,Brd4,Rad18,Cenpk,Ska2,Spc25,Ska1,Mis18a,Dsn1,Nuf2,Ndc80,Mis12,Fbxo5,Nde1,Smc6,Cdca5,Zwilch,Ncapd2,Ube2c,Trip13,Cenps,Smc4,Kif18b,Spdl1,Nipbl,Sfpq,Pds5a,Kif23,Esco2,Dscc1,Cenpn,Pin…
1_Member	Reactome Gene Sets	R-MMU-68886	M Phase	-47.3473	-43.9106	107/380	11799,12235,12236,12442,12534,12615,13006,14211,15270,15519,16319,16328,16906,18005,18286,19177,19386,19387,20842,20873,20877,22142,22143,22367,24061,26886,26920,52276,52504,54392,56086,56150,59015,60411,66140,66442,66468,66934,66977,67052,67121,67139,67141,67203,67849,67951,68014,68121,68298,68612,69482,69928,70099,70385,71175,71805,71819,72155,72415,72787,73804,74360,75786,76044,76707,78658,788…	Birc5,Bub1,Bub1b,Ccnb2,Cdk1,Cenpa,Smc3,Smc2,H2ax,Hsp90aa1,Incenp,Cep250,Lmnb1,Nek2,Odf2,Psmb7,Ranbp2,Rangap1,Stag1,Plk4,Aurkb,Tuba1a,Tuba1b,Vrk1,Smc1a,Cenph,Cntrl,Cdca8,Cenpo,Ncapg,Set,Mad2l1,Nup160,Cenpk,Ska2,Spc25,Ska1,Dsn1,Nuf2,Ndc80,Mastl,Mis12,Fbxo5,Nde1,Cdca5,Tubb6,Zwilch,Cep70,Ncapd2,Ube2c,Nup35,Cenps,Smc4,Spdl1,Nipbl,Nup93,Kif23,Cenpn,Sgo1,Ndc1,Kif2c,Cep57,Ckap5,Ncapg2,Clasp1,Ncapd3,Sfi1,…
1_Member	GO Biological Processes	GO:0000280	nuclear division	-44.4853	-41.1578	112/443	11799,11920,12159,12190,12235,12236,12316,12442,12447,12448,12537,12649,12704,13006,14211,14841,15499,16319,16551,17295,17345,17350,17535,17864,18005,19183,19361,19362,19366,19385,20842,20877,20878,21335,21749,21973,22137,22589,23834,24061,26934,50883,51944,52276,54141,54392,56150,60411,60530,64707,66197,66934,66977,67052,67121,67139,67141,67203,67849,68014,68298,68612,69716,69928,70099,70218,703…	Birc5,Atm,Bmp4,Brca2,Bub1,Bub1b,Aspm,Ccnb2,Ccne1,Ccne2,Cdk11b,Chek1,Cit,Smc3,Smc2,Haspin,Hsf1,Incenp,Kif11,Met,Mki67,Mlh1,Mre11a,Mybl1,Nek2,Psmc3ip,Rad51,Rad51ap1,Rad54l,Ranbp1,Stag1,Aurkb,Aurka,Tacc3,Terf1,Top2a,Ttk,Atrx,Cdc6,Smc1a,Racgap1,Chek2,Knstrn,Cdca8,Spag5,Ncapg,Mad2l1,Cenpk,Fignl1,Suv39h2,Cks2,Dsn1,Nuf2,Ndc80,Mastl,Mis12,Fbxo5,Nde1,Cdca5,Zwilch,Ncapd2,Ube2c,Trip13,Cenps,Smc4,Kif18b,Spdl…
1_Member	Reactome Gene Sets	R-MMU-68877	Mitotic Prometaphase	-44.1182	-40.8364	74/188	11799,12235,12236,12442,12534,12615,13006,14211,15519,16319,16328,18005,18286,19386,19387,20842,20873,20877,22142,22143,24061,26886,26920,52276,52504,54392,56150,59015,60411,66140,66442,66468,66934,66977,67052,67139,67203,67849,67951,68014,68121,68298,69928,70099,70385,72155,72415,73804,74360,75786,76707,78887,83815,99100,100986,101565,102920,103468,103573,107995,108000,208628,215387,216274,21891…	Birc5,Bub1,Bub1b,Ccnb2,Cdk1,Cenpa,Smc3,Smc2,Hsp90aa1,Incenp,Cep250,Nek2,Odf2,Ranbp2,Rangap1,Stag1,Plk4,Aurkb,Tuba1a,Tuba1b,Smc1a,Cenph,Cntrl,Cdca8,Cenpo,Ncapg,Mad2l1,Nup160,Cenpk,Ska2,Spc25,Ska1,Dsn1,Nuf2,Ndc80,Mis12,Nde1,Cdca5,Tubb6,Zwilch,Cep70,Ncapd2,Cenps,Smc4,Spdl1,Cenpn,Sgo1,Kif2c,Cep57,Ckap5,Clasp1,Sfi1,Cenpq,Cep152,Akap9,Ccp110,Cenpi,Nup107,Xpo1,Cdc20,Cenpf,Kntc1,Ncaph,Cep290,Wapl,Cenpj,K…
1_Member	Reactome Gene Sets	R-MMU-69620	Cell Cycle Checkpoints	-43.6263	-40.3859	87/270	11799,11920,12144,12235,12236,12428,12442,12447,12448,12532,12534,12544,12615,12649,15204,15270,16319,17215,17216,17217,17218,17219,17220,17248,17535,18393,19177,19356,19386,19387,20184,20877,23834,26886,26909,27214,27354,29870,50883,52276,52504,56150,59015,60411,66140,66442,66468,66634,66934,66977,67052,67139,67203,68014,68612,69263,69928,70024,70238,70385,72155,72415,73804,75786,76707,83815,102…	Birc5,Atm,Blm,Bub1,Bub1b,Ccna2,Ccnb2,Ccne1,Ccne2,Cdc25c,Cdk1,Cdc45,Cenpa,Chek1,Herc2,H2ax,Incenp,Mcm3,Mcm2,Mcm4,Mcm5,Mcm6,Mcm7,Mdm4,Mre11a,Orc2,Psmb7,Rad17,Ranbp2,Rangap1,Uimc1,Aurkb,Cdc6,Cenph,Exo1,Dbf4,Nbn,Gtse1,Chek2,Cdca8,Cenpo,Mad2l1,Nup160,Cenpk,Ska2,Spc25,Ska1,Mcm8,Dsn1,Nuf2,Ndc80,Mis12,Nde1,Zwilch,Ube2c,Rfc3,Cenps,Mcm10,Rnf168,Spdl1,Cenpn,Sgo1,Kif2c,Ckap5,Clasp1,Cenpq,Cenpi,Nup107,Xpo1,Ns…
1_Member	GO Biological Processes	GO:0098813	nuclear chromosome segregation	-43.1901	-39.9874	87/273	11799,11920,12190,12235,12236,12447,12448,12704,13006,13605,14211,14579,14841,16319,17350,17535,18005,19183,20842,20877,21335,21749,21973,22137,22589,23834,24061,26934,51944,52276,54141,54392,56150,60411,66934,66977,67052,67139,67141,67849,68014,68298,68612,69716,69928,70099,70218,70385,71175,71514,71521,71819,71988,72107,72400,72415,72787,73804,76044,76464,78658,79456,83815,104806,105377,105988,…	Birc5,Atm,Brca2,Bub1,Bub1b,Ccne1,Ccne2,Cit,Smc3,Ect2,Smc2,Gem,Haspin,Incenp,Mlh1,Mre11a,Nek2,Psmc3ip,Stag1,Aurkb,Tacc3,Terf1,Top2a,Ttk,Atrx,Cdc6,Smc1a,Racgap1,Knstrn,Cdca8,Spag5,Ncapg,Mad2l1,Cenpk,Dsn1,Nuf2,Ndc80,Mis12,Fbxo5,Cdca5,Zwilch,Ncapd2,Ube2c,Trip13,Cenps,Smc4,Kif18b,Spdl1,Nipbl,Sfpq,Pds5a,Kif23,Esco2,Dscc1,Pinx1,Sgo1,Ndc1,Kif2c,Ncapg2,Knl1,Ncapd3,Recql4,Cenpq,Fancm,Slf1,Espl1,Psmg2,Cdc20…
1_Member	GO Biological Processes	GO:0051301	cell division	-42.703	-39.5351	131/621	11799,12144,12151,12190,12211,12235,12236,12316,12428,12442,12443,12447,12448,12449,12532,12534,12571,12615,12704,13006,13605,13822,14020,14042,14211,14793,15201,16319,16551,16765,16881,16974,17886,18005,19877,19878,20842,20873,20877,20878,21335,21749,21809,21853,21969,21973,22367,23834,24061,26920,26934,28035,30877,50883,51944,52276,52398,54124,54141,56150,56194,56452,56505,66131,66140,66197,664…	Birc5,Blm,Bmi1,Brca2,Birc6,Bub1,Bub1b,Aspm,Ccna2,Ccnb2,Ccnd1,Ccne1,Ccne2,Ccnf,Cdc25c,Cdk1,Cdk6,Cenpa,Cit,Smc3,Ect2,Epb41l2,Evi5,Ext1,Smc2,Cdca3,Hells,Incenp,Kif11,Stmn1,Lig1,Lrp6,Myh9,Nek2,Rock1,Rock2,Stag1,Plk4,Aurkb,Aurka,Tacc3,Terf1,Tgfb3,Timeless,Top1,Top2a,Vrk1,Cdc6,Smc1a,Cntrl,Racgap1,Usp39,Gnl3,Chek2,Knstrn,Cdca8,Septin11,Cks1b,Spag5,Mad2l1,Prpf40a,Orc6,Ruvbl1,Tipin,Ska2,Cks2,Spc25,Ska1,Mi…
1_Member	GO Biological Processes	GO:0048285	organelle fission	-39.3599	-36.2242	112/496	11799,11920,12159,12190,12235,12236,12316,12442,12447,12448,12537,12649,12704,13006,14211,14841,15499,16319,16551,17295,17345,17350,17535,17864,18005,19183,19361,19362,19366,19385,20842,20877,20878,21335,21749,21973,22137,22589,23834,24061,26934,50883,51944,52276,54141,54392,56150,60411,60530,64707,66197,66934,66977,67052,67121,67139,67141,67203,67849,68014,68298,68612,69716,69928,70099,70218,703…	Birc5,Atm,Bmp4,Brca2,Bub1,Bub1b,Aspm,Ccnb2,Ccne1,Ccne2,Cdk11b,Chek1,Cit,Smc3,Smc2,Haspin,Hsf1,Incenp,Kif11,Met,Mki67,Mlh1,Mre11a,Mybl1,Nek2,Psmc3ip,Rad51,Rad51ap1,Rad54l,Ranbp1,Stag1,Aurkb,Aurka,Tacc3,Terf1,Top2a,Ttk,Atrx,Cdc6,Smc1a,Racgap1,Chek2,Knstrn,Cdca8,Spag5,Ncapg,Mad2l1,Cenpk,Fignl1,Suv39h2,Cks2,Dsn1,Nuf2,Ndc80,Mastl,Mis12,Fbxo5,Nde1,Cdca5,Zwilch,Ncapd2,Ube2c,Trip13,Cenps,Smc4,Kif18b,Spdl…
1_Member	GO Biological Processes	GO:0000819	sister chromatid segregation	-37.7661	-34.67	68/188	11799,11920,12235,12236,12704,13006,14211,14841,16319,17535,18005,20842,20877,21335,21973,22137,22589,23834,24061,26934,51944,52276,54141,54392,56150,60411,66934,66977,67052,67139,67141,67849,68014,68298,68612,69716,70099,70218,70385,71175,71514,71521,71819,71988,72107,72400,72415,73804,76044,78658,79456,105377,105988,107047,107995,108907,108989,110033,208628,209334,215387,218914,226026,228421,22…	Birc5,Atm,Bub1,Bub1b,Cit,Smc3,Smc2,Haspin,Incenp,Mre11a,Nek2,Stag1,Aurkb,Tacc3,Top2a,Ttk,Atrx,Cdc6,Smc1a,Racgap1,Knstrn,Cdca8,Spag5,Ncapg,Mad2l1,Cenpk,Dsn1,Nuf2,Ndc80,Mis12,Fbxo5,Cdca5,Zwilch,Ncapd2,Ube2c,Trip13,Smc4,Kif18b,Spdl1,Nipbl,Sfpq,Pds5a,Kif23,Esco2,Dscc1,Pinx1,Sgo1,Kif2c,Ncapg2,Ncapd3,Recql4,Slf1,Espl1,Psmg2,Cdc20,Nusap1,Tpr,Kif22,Kntc1,Gen1,Ncaph,Wapl,Smc5,Kif18a,Cenpe,Prc1,Ccnb1,Kif14
1_Member	GO Biological Processes	GO:0140014	mitotic nuclear division	-37.7477	-34.67	82/279	11799,11920,12159,12235,12236,12537,12649,12704,13006,14211,14841,16319,16551,17295,17345,18005,19385,20842,20877,20878,21335,22137,22589,23834,24061,26934,50883,51944,52276,54141,54392,56150,60411,66934,66977,67052,67139,67141,67203,67849,68014,68298,68612,69716,70099,70218,70385,71175,71521,71819,72107,72119,72400,72415,73804,76044,76707,77744,78658,83946,105377,105988,107047,107995,108907,1089…	Birc5,Atm,Bmp4,Bub1,Bub1b,Cdk11b,Chek1,Cit,Smc3,Smc2,Haspin,Incenp,Kif11,Met,Mki67,Nek2,Ranbp1,Stag1,Aurkb,Aurka,Tacc3,Ttk,Atrx,Cdc6,Smc1a,Racgap1,Chek2,Knstrn,Cdca8,Spag5,Ncapg,Mad2l1,Cenpk,Dsn1,Nuf2,Ndc80,Mis12,Fbxo5,Nde1,Cdca5,Zwilch,Ncapd2,Ube2c,Trip13,Smc4,Kif18b,Spdl1,Nipbl,Pds5a,Kif23,Dscc1,Tpx2,Pinx1,Sgo1,Kif2c,Ncapg2,Clasp1,Bora,Ncapd3,Phip,Slf1,Espl1,Psmg2,Cdc20,Nusap1,Cdca2,Tpr,Kif22,F…
1_Member	GO Biological Processes	GO:0000070	mitotic sister chromatid segregation	-35.6373	-32.6107	61/159	11799,11920,12235,12236,12704,13006,14211,14841,16319,18005,20877,21335,22137,22589,23834,24061,26934,51944,52276,54141,54392,56150,60411,66934,66977,67052,67139,67141,67849,68014,68298,68612,69716,70099,70218,70385,71175,71521,71819,72107,72400,72415,73804,76044,78658,105377,105988,107047,107995,108907,108989,110033,208628,209334,215387,226026,228421,229841,233406,268697,381293	Birc5,Atm,Bub1,Bub1b,Cit,Smc3,Smc2,Haspin,Incenp,Nek2,Aurkb,Tacc3,Ttk,Atrx,Cdc6,Smc1a,Racgap1,Knstrn,Cdca8,Spag5,Ncapg,Mad2l1,Cenpk,Dsn1,Nuf2,Ndc80,Mis12,Fbxo5,Cdca5,Zwilch,Ncapd2,Ube2c,Trip13,Smc4,Kif18b,Spdl1,Nipbl,Pds5a,Kif23,Dscc1,Pinx1,Sgo1,Kif2c,Ncapg2,Ncapd3,Slf1,Espl1,Psmg2,Cdc20,Nusap1,Tpr,Kif22,Kntc1,Gen1,Ncaph,Smc5,Kif18a,Cenpe,Prc1,Ccnb1,Kif14
1_Member	Reactome Gene Sets	R-MMU-2500257	Resolution of Sister Chromatid Cohesion	-35.4673	-32.4642	53/117	11799,12235,12236,12442,12534,12615,13006,16319,19386,19387,20842,20877,22142,22143,24061,26886,52276,52504,56150,59015,60411,66140,66442,66468,66934,66977,67052,67139,67203,67849,67951,68014,69928,70385,72155,72415,73804,75786,76707,83815,102920,103468,103573,107995,108000,208628,218914,228421,229841,236930,268697,269966,445007	Birc5,Bub1,Bub1b,Ccnb2,Cdk1,Cenpa,Smc3,Incenp,Ranbp2,Rangap1,Stag1,Aurkb,Tuba1a,Tuba1b,Smc1a,Cenph,Cdca8,Cenpo,Mad2l1,Nup160,Cenpk,Ska2,Spc25,Ska1,Dsn1,Nuf2,Ndc80,Mis12,Nde1,Cdca5,Tubb6,Zwilch,Cenps,Spdl1,Cenpn,Sgo1,Kif2c,Ckap5,Clasp1,Cenpq,Cenpi,Nup107,Xpo1,Cdc20,Cenpf,Kntc1,Wapl,Kif18a,Cenpe,Ercc6l,Ccnb1,Nup98,Nup85
1_Member	Reactome Gene Sets	R-MMU-2555396	Mitotic Metaphase and Anaphase	-29.0948	-26.211	63/214	11799,12235,12236,12442,12534,12615,13006,16319,19177,19386,19387,20842,20877,22142,22143,22367,24061,26886,52276,52504,56150,59015,60411,66140,66442,66468,66934,66977,67052,67139,67141,67203,67849,67951,68014,68612,69482,69928,70385,71805,72155,72415,72787,73804,75786,76707,83815,98386,102920,103468,103573,105988,107995,108000,170762,208628,218914,228421,229841,236930,268697,269966,445007	Birc5,Bub1,Bub1b,Ccnb2,Cdk1,Cenpa,Smc3,Incenp,Psmb7,Ranbp2,Rangap1,Stag1,Aurkb,Tuba1a,Tuba1b,Vrk1,Smc1a,Cenph,Cdca8,Cenpo,Mad2l1,Nup160,Cenpk,Ska2,Spc25,Ska1,Dsn1,Nuf2,Ndc80,Mis12,Fbxo5,Nde1,Cdca5,Tubb6,Zwilch,Ube2c,Nup35,Cenps,Spdl1,Nup93,Cenpn,Sgo1,Ndc1,Kif2c,Ckap5,Clasp1,Cenpq,Lbr,Cenpi,Nup107,Xpo1,Espl1,Cdc20,Cenpf,Nup155,Kntc1,Wapl,Kif18a,Cenpe,Ercc6l,Ccnb1,Nup98,Nup85
1_Member	Reactome Gene Sets	R-MMU-195258	RHO GTPase Effectors	-28.9841	-26.1172	75/304	11799,12235,12236,12532,12615,12704,14270,15270,16319,16573,16709,17886,17931,18481,18607,19386,19387,19877,19878,20807,20877,22142,22143,26886,52276,52504,56150,59015,60411,66140,66442,66468,66934,66977,67052,67139,67203,67951,68014,69928,70385,72155,72415,73804,75786,76707,83815,102920,103468,103573,107995,108000,192176,208628,228421,229841,233406,236930,269966,319150,319152,319156,319164,31916…	Birc5,Bub1,Bub1b,Cdc25c,Cenpa,Cit,Srgap2,H2ax,Incenp,Kif5b,Ktn1,Myh9,Ppp1r12a,Pak3,Pdpk1,Ranbp2,Rangap1,Rock1,Rock2,Srf,Aurkb,Tuba1a,Tuba1b,Cenph,Cdca8,Cenpo,Mad2l1,Nup160,Cenpk,Ska2,Spc25,Ska1,Dsn1,Nuf2,Ndc80,Mis12,Nde1,Tubb6,Zwilch,Cenps,Spdl1,Cenpn,Sgo1,Kif2c,Ckap5,Clasp1,Cenpq,Cenpi,Nup107,Xpo1,Cdc20,Cenpf,Flna,Kntc1,Kif18a,Cenpe,Prc1,Ercc6l,Nup98,H3c2,H3c10,H4c4,H2ac6,H2ac7,H2ac8,H2ac11,H2ac…
1_Member	Reactome Gene Sets	R-MMU-141424	Amplification of signal from the kinetochores	-28.8669	-26.0323	42/90	11799,12235,12236,12615,16319,19386,19387,20877,26886,52276,52504,56150,59015,60411,66140,66442,66468,66934,66977,67052,67139,67203,68014,69928,70385,72155,72415,73804,75786,76707,83815,102920,103468,103573,107995,108000,208628,228421,229841,236930,269966,445007	Birc5,Bub1,Bub1b,Cenpa,Incenp,Ranbp2,Rangap1,Aurkb,Cenph,Cdca8,Cenpo,Mad2l1,Nup160,Cenpk,Ska2,Spc25,Ska1,Dsn1,Nuf2,Ndc80,Mis12,Nde1,Zwilch,Cenps,Spdl1,Cenpn,Sgo1,Kif2c,Ckap5,Clasp1,Cenpq,Cenpi,Nup107,Xpo1,Cdc20,Cenpf,Kntc1,Kif18a,Cenpe,Ercc6l,Nup98,Nup85
1_Member	Reactome Gene Sets	R-MMU-141444	Amplification of signal from unattached kinetochores via a MAD2 inhibitory signal	-28.8669	-26.0323	42/90	11799,12235,12236,12615,16319,19386,19387,20877,26886,52276,52504,56150,59015,60411,66140,66442,66468,66934,66977,67052,67139,67203,68014,69928,70385,72155,72415,73804,75786,76707,83815,102920,103468,103573,107995,108000,208628,228421,229841,236930,269966,445007	Birc5,Bub1,Bub1b,Cenpa,Incenp,Ranbp2,Rangap1,Aurkb,Cenph,Cdca8,Cenpo,Mad2l1,Nup160,Cenpk,Ska2,Spc25,Ska1,Dsn1,Nuf2,Ndc80,Mis12,Nde1,Zwilch,Cenps,Spdl1,Cenpn,Sgo1,Kif2c,Ckap5,Clasp1,Cenpq,Cenpi,Nup107,Xpo1,Cdc20,Cenpf,Kntc1,Kif18a,Cenpe,Ercc6l,Nup98,Nup85
1_Member	Reactome Gene Sets	R-MMU-9648025	EML4 and NUDC in mitotic spindle formation	-28.6752	-25.8558	45/106	11799,12235,12236,12615,16319,19386,19387,20877,22142,22143,26886,52276,52504,56150,59015,60411,66140,66442,66468,66934,66977,67052,67139,67203,67951,68014,69928,70385,72155,72415,73804,75786,76707,83815,102920,103468,103573,107995,108000,208628,228421,229841,236930,269966,445007	Birc5,Bub1,Bub1b,Cenpa,Incenp,Ranbp2,Rangap1,Aurkb,Tuba1a,Tuba1b,Cenph,Cdca8,Cenpo,Mad2l1,Nup160,Cenpk,Ska2,Spc25,Ska1,Dsn1,Nuf2,Ndc80,Mis12,Nde1,Tubb6,Zwilch,Cenps,Spdl1,Cenpn,Sgo1,Kif2c,Ckap5,Clasp1,Cenpq,Cenpi,Nup107,Xpo1,Cdc20,Cenpf,Kntc1,Kif18a,Cenpe,Ercc6l,Nup98,Nup85
1_Member	Reactome Gene Sets	R-MMU-68882	Mitotic Anaphase	-28.3329	-25.5282	62/213	11799,12235,12236,12442,12534,12615,13006,16319,19177,19386,19387,20842,20877,22142,22143,22367,24061,26886,52276,52504,56150,59015,60411,66140,66442,66468,66934,66977,67052,67139,67203,67849,67951,68014,68612,69482,69928,70385,71805,72155,72415,72787,73804,75786,76707,83815,98386,102920,103468,103573,105988,107995,108000,170762,208628,218914,228421,229841,236930,268697,269966,445007	Birc5,Bub1,Bub1b,Ccnb2,Cdk1,Cenpa,Smc3,Incenp,Psmb7,Ranbp2,Rangap1,Stag1,Aurkb,Tuba1a,Tuba1b,Vrk1,Smc1a,Cenph,Cdca8,Cenpo,Mad2l1,Nup160,Cenpk,Ska2,Spc25,Ska1,Dsn1,Nuf2,Ndc80,Mis12,Nde1,Cdca5,Tubb6,Zwilch,Ube2c,Nup35,Cenps,Spdl1,Nup93,Cenpn,Sgo1,Ndc1,Kif2c,Ckap5,Clasp1,Cenpq,Lbr,Cenpi,Nup107,Xpo1,Espl1,Cdc20,Cenpf,Nup155,Kntc1,Wapl,Kif18a,Cenpe,Ercc6l,Ccnb1,Nup98,Nup85
1_Member	Reactome Gene Sets	R-MMU-194315	Signaling by Rho GTPases	-27.3516	-24.5883	111/652	11799,12235,12236,12389,12532,12615,12704,13605,14270,14609,15270,15519,15528,16319,16449,16573,16709,16906,17886,17931,18481,18607,18708,19249,19386,19387,19647,19877,19878,20807,20877,22042,22142,22143,26431,26886,26934,51796,52276,52504,54324,56150,59015,60411,64652,66140,66442,66468,66934,66977,67052,67139,67203,67951,68014,68146,68743,69928,70385,72155,72415,73804,75547,75786,76707,80837,838…	Birc5,Bub1,Bub1b,Cav1,Cdc25c,Cenpa,Cit,Ect2,Srgap2,Gja1,H2ax,Hsp90aa1,Hspe1,Incenp,Jag1,Kif5b,Ktn1,Lmnb1,Myh9,Ppp1r12a,Pak3,Pdpk1,Pik3r1,Ptpn13,Ranbp2,Rangap1,Rbbp6,Rock1,Rock2,Srf,Aurkb,Tfrc,Tuba1a,Tuba1b,Git2,Cenph,Racgap1,Srrm1,Cdca8,Cenpo,Arhgef5,Mad2l1,Nup160,Cenpk,Nisch,Ska2,Spc25,Ska1,Dsn1,Nuf2,Ndc80,Mis12,Nde1,Tubb6,Zwilch,Arl13b,Anln,Cenps,Spdl1,Cenpn,Sgo1,Kif2c,Akap13,Ckap5,Clasp1,Rhoj,…
1_Member	Reactome Gene Sets	R-MMU-9716542	Signaling by Rho GTPases, Miro GTPases and RHOBTB3	-27.067	-24.3167	112/667	11799,12235,12236,12389,12447,12532,12615,12704,13605,14270,14609,15270,15519,15528,16319,16449,16573,16709,16906,17886,17931,18481,18607,18708,19249,19386,19387,19647,19877,19878,20807,20877,22042,22142,22143,26431,26886,26934,51796,52276,52504,54324,56150,59015,60411,64652,66140,66442,66468,66934,66977,67052,67139,67203,67951,68014,68146,68743,69928,70385,72155,72415,73804,75547,75786,76707,808…	Birc5,Bub1,Bub1b,Cav1,Ccne1,Cdc25c,Cenpa,Cit,Ect2,Srgap2,Gja1,H2ax,Hsp90aa1,Hspe1,Incenp,Jag1,Kif5b,Ktn1,Lmnb1,Myh9,Ppp1r12a,Pak3,Pdpk1,Pik3r1,Ptpn13,Ranbp2,Rangap1,Rbbp6,Rock1,Rock2,Srf,Aurkb,Tfrc,Tuba1a,Tuba1b,Git2,Cenph,Racgap1,Srrm1,Cdca8,Cenpo,Arhgef5,Mad2l1,Nup160,Cenpk,Nisch,Ska2,Spc25,Ska1,Dsn1,Nuf2,Ndc80,Mis12,Nde1,Tubb6,Zwilch,Arl13b,Anln,Cenps,Spdl1,Cenpn,Sgo1,Kif2c,Akap13,Ckap5,Clasp1…
1_Member	Reactome Gene Sets	R-MMU-69618	Mitotic Spindle Checkpoint	-26.2397	-23.502	43/107	11799,12235,12236,12615,16319,19386,19387,20877,26886,52276,52504,56150,59015,60411,66140,66442,66468,66934,66977,67052,67139,67203,68014,68612,69928,70385,72155,72415,73804,75786,76707,83815,102920,103468,103573,107995,108000,208628,228421,229841,236930,269966,445007	Birc5,Bub1,Bub1b,Cenpa,Incenp,Ranbp2,Rangap1,Aurkb,Cenph,Cdca8,Cenpo,Mad2l1,Nup160,Cenpk,Ska2,Spc25,Ska1,Dsn1,Nuf2,Ndc80,Mis12,Nde1,Zwilch,Ube2c,Cenps,Spdl1,Cenpn,Sgo1,Kif2c,Ckap5,Clasp1,Cenpq,Cenpi,Nup107,Xpo1,Cdc20,Cenpf,Kntc1,Kif18a,Cenpe,Ercc6l,Nup98,Nup85
1_Member	Reactome Gene Sets	R-MMU-5663220	RHO GTPases Activate Formins	-26.0488	-23.3233	47/131	11799,12235,12236,12615,14270,16319,19386,19387,20807,20877,22142,22143,26886,52276,52504,56150,59015,60411,66140,66442,66468,66934,66977,67052,67139,67203,67951,68014,69928,70385,72155,72415,73804,75786,76707,83815,102920,103468,103573,107995,108000,208628,228421,229841,236930,269966,445007	Birc5,Bub1,Bub1b,Cenpa,Srgap2,Incenp,Ranbp2,Rangap1,Srf,Aurkb,Tuba1a,Tuba1b,Cenph,Cdca8,Cenpo,Mad2l1,Nup160,Cenpk,Ska2,Spc25,Ska1,Dsn1,Nuf2,Ndc80,Mis12,Nde1,Tubb6,Zwilch,Cenps,Spdl1,Cenpn,Sgo1,Kif2c,Ckap5,Clasp1,Cenpq,Cenpi,Nup107,Xpo1,Cdc20,Cenpf,Kntc1,Kif18a,Cenpe,Ercc6l,Nup98,Nup85
1_Member	Reactome Gene Sets	R-MMU-2467813	Separation of Sister Chromatids	-24.4222	-21.7202	53/181	11799,12235,12236,12615,13006,16319,19177,19386,19387,20842,20877,22142,22143,24061,26886,52276,52504,56150,59015,60411,66140,66442,66468,66934,66977,67052,67139,67203,67849,67951,68014,68612,69928,70385,72155,72415,73804,75786,76707,83815,102920,103468,103573,105988,107995,108000,208628,218914,228421,229841,236930,269966,445007	Birc5,Bub1,Bub1b,Cenpa,Smc3,Incenp,Psmb7,Ranbp2,Rangap1,Stag1,Aurkb,Tuba1a,Tuba1b,Smc1a,Cenph,Cdca8,Cenpo,Mad2l1,Nup160,Cenpk,Ska2,Spc25,Ska1,Dsn1,Nuf2,Ndc80,Mis12,Nde1,Cdca5,Tubb6,Zwilch,Ube2c,Cenps,Spdl1,Cenpn,Sgo1,Kif2c,Ckap5,Clasp1,Cenpq,Cenpi,Nup107,Xpo1,Espl1,Cdc20,Cenpf,Kntc1,Wapl,Kif18a,Cenpe,Ercc6l,Nup98,Nup85
2_Summary	GO Biological Processes	GO:1903047	mitotic cell cycle process	-62.2291	-58.4245	166/701	11799,11909,11920,12043,12144,12159,12189,12190,12235,12236,12428,12442,12443,12447,12448,12449,12532,12534,12537,12544,12615,12649,12704,12914,13006,13605,13649,14056,14211,14841,16319,16323,16551,16571,16765,16881,16906,17215,17216,17217,17219,17295,17345,17420,17535,18005,18514,18538,18968,18973,19356,19361,19385,19684,19877,19878,19891,20184,20296,20677,20842,20877,20878,21335,22137,22589,238…	Birc5,Atf2,Atm,Bcl2,Blm,Bmp4,Brca1,Brca2,Bub1,Bub1b,Ccna2,Ccnb2,Ccnd1,Ccne1,Ccne2,Ccnf,Cdc25c,Cdk1,Cdk11b,Cdc45,Cenpa,Chek1,Cit,Crebbp,Smc3,Ect2,Egfr,Ezh2,Smc2,Haspin,Incenp,Inhba,Kif11,Kif4,Stmn1,Lig1,Lmnb1,Mcm3,Mcm2,Mcm4,Mcm6,Met,Mki67,Mnat1,Mre11a,Nek2,Pbx1,Pcna,Pola1,Pole,Rad17,Rad51,Ranbp1,Rdx,Rock1,Rock2,Rpa2,Uimc1,Ccl2,Sox4,Stag1,Aurkb,Aurka,Tacc3,Ttk,Atrx,Cdc6,Smc1a,Cenph,Racgap1,Dbf4,Nbn…
2_Member	GO Biological Processes	GO:1903047	mitotic cell cycle process	-62.2291	-58.4245	166/701	11799,11909,11920,12043,12144,12159,12189,12190,12235,12236,12428,12442,12443,12447,12448,12449,12532,12534,12537,12544,12615,12649,12704,12914,13006,13605,13649,14056,14211,14841,16319,16323,16551,16571,16765,16881,16906,17215,17216,17217,17219,17295,17345,17420,17535,18005,18514,18538,18968,18973,19356,19361,19385,19684,19877,19878,19891,20184,20296,20677,20842,20877,20878,21335,22137,22589,238…	Birc5,Atf2,Atm,Bcl2,Blm,Bmp4,Brca1,Brca2,Bub1,Bub1b,Ccna2,Ccnb2,Ccnd1,Ccne1,Ccne2,Ccnf,Cdc25c,Cdk1,Cdk11b,Cdc45,Cenpa,Chek1,Cit,Crebbp,Smc3,Ect2,Egfr,Ezh2,Smc2,Haspin,Incenp,Inhba,Kif11,Kif4,Stmn1,Lig1,Lmnb1,Mcm3,Mcm2,Mcm4,Mcm6,Met,Mki67,Mnat1,Mre11a,Nek2,Pbx1,Pcna,Pola1,Pole,Rad17,Rad51,Ranbp1,Rdx,Rock1,Rock2,Rpa2,Uimc1,Ccl2,Sox4,Stag1,Aurkb,Aurka,Tacc3,Ttk,Atrx,Cdc6,Smc1a,Cenph,Racgap1,Dbf4,Nbn…
2_Member	GO Biological Processes	GO:0010564	regulation of cell cycle process	-35.2498	-32.269	124/656	11799,11909,11920,12043,12144,12159,12189,12190,12211,12235,12236,12443,12449,12532,12534,12537,12649,12704,12914,13605,13649,14056,14841,15270,15499,16319,16328,16551,16906,17295,17345,17535,18005,18148,18514,19356,19362,19385,19684,19878,19891,20184,20296,20677,20873,20877,20878,20913,21335,21853,22137,22589,23834,26934,27103,27214,27354,28036,50883,51944,54141,56150,56194,57261,65964,66131,669…	Birc5,Atf2,Atm,Bcl2,Blm,Bmp4,Brca1,Brca2,Birc6,Bub1,Bub1b,Ccnd1,Ccnf,Cdc25c,Cdk1,Cdk11b,Chek1,Cit,Crebbp,Ect2,Egfr,Ezh2,Haspin,H2ax,Hsf1,Incenp,Cep250,Kif11,Lmnb1,Met,Mki67,Mre11a,Nek2,Npm1,Pbx1,Rad17,Rad51ap1,Ranbp1,Rdx,Rock2,Rpa2,Uimc1,Ccl2,Sox4,Plk4,Aurkb,Aurka,Stxbp4,Tacc3,Timeless,Ttk,Atrx,Cdc6,Racgap1,Eif2ak4,Dbf4,Nbn,Larp7,Chek2,Knstrn,Spag5,Mad2l1,Prpf40a,Brd4,Map3k20,Tipin,Chordc1,Ndc80,…
2_Member	GO Biological Processes	GO:0044770	cell cycle phase transition	-27.5891	-24.8125	95/493	11799,11909,11920,12043,12144,12189,12235,12236,12428,12442,12443,12447,12448,12449,12532,12534,12649,12704,12914,13649,14056,14841,15270,15499,16323,16906,17420,17535,18148,18514,18973,19356,19684,19891,20184,20296,20677,20877,20878,20913,21335,21853,22137,23834,27103,27214,27354,27401,28036,50789,50883,50927,53892,54124,56150,57261,65964,66131,66197,67052,67121,67141,67628,67849,68014,68145,686…	Birc5,Atf2,Atm,Bcl2,Blm,Brca1,Bub1,Bub1b,Ccna2,Ccnb2,Ccnd1,Ccne1,Ccne2,Ccnf,Cdc25c,Cdk1,Chek1,Cit,Crebbp,Egfr,Ezh2,Haspin,H2ax,Hsf1,Inhba,Lmnb1,Mnat1,Mre11a,Npm1,Pbx1,Pole,Rad17,Rdx,Rpa2,Uimc1,Ccl2,Sox4,Aurkb,Aurka,Stxbp4,Tacc3,Timeless,Ttk,Cdc6,Eif2ak4,Dbf4,Nbn,Skp2,Larp7,Fbxl3,Chek2,Nasp,Ppm1d,Cks1b,Mad2l1,Brd4,Map3k20,Tipin,Cks2,Ndc80,Mastl,Fbxo5,Anp32b,Cdca5,Zwilch,Etaa1,Ube2c,Kmt2e,Trip13,Sp…
2_Member	GO Biological Processes	GO:0044772	mitotic cell cycle phase transition	-23.9051	-21.2144	80/406	11799,11920,12043,12144,12189,12235,12236,12428,12442,12443,12447,12448,12449,12532,12534,12649,12704,12914,13649,14056,14841,16323,16906,17420,17535,18514,18973,19356,19684,19891,20184,20296,20677,20877,21335,22137,23834,27214,27354,27401,28036,50789,50883,50927,53892,54124,56150,57261,66197,67052,67121,67141,67628,67849,68014,68612,69188,69716,70385,70601,72400,76707,76843,77011,106795,107047,1…	Birc5,Atm,Bcl2,Blm,Brca1,Bub1,Bub1b,Ccna2,Ccnb2,Ccnd1,Ccne1,Ccne2,Ccnf,Cdc25c,Cdk1,Chek1,Cit,Crebbp,Egfr,Ezh2,Haspin,Inhba,Lmnb1,Mnat1,Mre11a,Pbx1,Pole,Rad17,Rdx,Rpa2,Uimc1,Ccl2,Sox4,Aurkb,Tacc3,Ttk,Cdc6,Dbf4,Nbn,Skp2,Larp7,Fbxl3,Chek2,Nasp,Ppm1d,Cks1b,Mad2l1,Brd4,Cks2,Ndc80,Mastl,Fbxo5,Anp32b,Cdca5,Zwilch,Ube2c,Kmt2e,Trip13,Spdl1,Ecd,Pinx1,Clasp1,Dtl,Ticrr,Tcf19,Psmg2,Cenpf,Tpr,Kntc1,Gen1,Rbbp8,…
2_Member	GO Biological Processes	GO:0010948	negative regulation of cell cycle process	-23.2948	-20.6151	65/283	11799,11909,11920,12043,12144,12159,12189,12235,12236,12443,12449,12534,12649,14056,14841,15270,15499,17535,18005,18148,19356,19891,20184,20296,20677,20877,20878,21853,22137,22589,23834,27103,27354,50883,56150,57261,65964,66131,67052,67141,68014,68145,69716,70385,72400,76843,77011,79456,101565,107047,108961,108989,208628,209334,211651,218914,225160,229841,235559,245000,268465,268697,269582,330177…	Birc5,Atf2,Atm,Bcl2,Blm,Bmp4,Brca1,Bub1,Bub1b,Ccnd1,Ccnf,Cdk1,Chek1,Ezh2,Haspin,H2ax,Hsf1,Mre11a,Nek2,Npm1,Rad17,Rpa2,Uimc1,Ccl2,Sox4,Aurkb,Aurka,Timeless,Ttk,Atrx,Cdc6,Eif2ak4,Nbn,Chek2,Mad2l1,Brd4,Map3k20,Tipin,Ndc80,Fbxo5,Zwilch,Etaa1,Trip13,Spdl1,Pinx1,Dtl,Ticrr,Recql4,Ccp110,Psmg2,E2f8,Tpr,Kntc1,Gen1,Fancd2,Wapl,Thoc1,Cenpe,Topbp1,Atr,Eme1,Ccnb1,Clspn,Taok3,Kifc1
2_Member	GO Biological Processes	GO:0000075	cell cycle checkpoint signaling	-21.553	-18.9524	49/176	11799,11909,11920,12144,12189,12235,12236,12443,12534,12649,15270,15499,17535,19356,19891,20184,20677,20877,20878,21853,22137,23834,27103,27354,50883,56150,57261,65964,66131,67052,68014,68145,69716,70385,76843,77011,107047,108989,208628,209334,211651,225160,229841,235559,245000,268465,268697,269582,330177	Birc5,Atf2,Atm,Blm,Brca1,Bub1,Bub1b,Ccnd1,Cdk1,Chek1,H2ax,Hsf1,Mre11a,Rad17,Rpa2,Uimc1,Sox4,Aurkb,Aurka,Timeless,Ttk,Cdc6,Eif2ak4,Nbn,Chek2,Mad2l1,Brd4,Map3k20,Tipin,Ndc80,Zwilch,Etaa1,Trip13,Spdl1,Dtl,Ticrr,Psmg2,Tpr,Kntc1,Gen1,Fancd2,Thoc1,Cenpe,Topbp1,Atr,Eme1,Ccnb1,Clspn,Taok3
2_Member	GO Biological Processes	GO:0007346	regulation of mitotic cell cycle	-21.4	-18.8258	82/462	11799,11909,11920,12043,12144,12159,12189,12190,12235,12236,12443,12532,12534,12537,12649,12914,13649,14056,14841,15289,15499,16906,17295,17345,17535,18514,19356,19360,19684,19891,20184,20296,20677,20877,22137,23834,27214,27354,28036,50883,54124,56150,57261,65964,66131,66197,67052,67141,67628,67849,68014,68612,69188,69716,70385,70601,71177,72400,73754,76843,77011,77744,83946,93759,107047,108000,1…	Birc5,Atf2,Atm,Bcl2,Blm,Bmp4,Brca1,Brca2,Bub1,Bub1b,Ccnd1,Cdc25c,Cdk1,Cdk11b,Chek1,Crebbp,Egfr,Ezh2,Haspin,Hmgb1,Hsf1,Lmnb1,Met,Mki67,Mre11a,Pbx1,Rad17,Rad50,Rdx,Rpa2,Uimc1,Ccl2,Sox4,Aurkb,Ttk,Cdc6,Dbf4,Nbn,Larp7,Chek2,Cks1b,Mad2l1,Brd4,Map3k20,Tipin,Cks2,Ndc80,Fbxo5,Anp32b,Cdca5,Zwilch,Ube2c,Kmt2e,Trip13,Spdl1,Ecd,Ints13,Pinx1,Thap1,Dtl,Ticrr,Bora,Phip,Sirt1,Psmg2,Cenpf,Nusap1,Cdca2,Tpr,Kntc1,Ge…
2_Member	GO Biological Processes	GO:0045786	negative regulation of cell cycle	-21.3543	-18.795	72/368	11799,11819,11909,11920,12043,12144,12159,12189,12235,12236,12443,12449,12534,12571,12649,14056,14841,15270,15499,16323,17535,18005,18148,19225,19356,19891,20184,20296,20677,20877,20878,21853,22137,22589,23834,23871,27103,27354,29857,50883,56150,57261,57441,65964,66131,67052,67141,68014,68145,69716,70385,72400,76843,77011,79456,101565,107047,108961,108989,208628,209334,211651,218914,225160,229841…	Birc5,Nr2f2,Atf2,Atm,Bcl2,Blm,Bmp4,Brca1,Bub1,Bub1b,Ccnd1,Ccnf,Cdk1,Cdk6,Chek1,Ezh2,Haspin,H2ax,Hsf1,Inhba,Mre11a,Nek2,Npm1,Ptgs2,Rad17,Rpa2,Uimc1,Ccl2,Sox4,Aurkb,Aurka,Timeless,Ttk,Atrx,Cdc6,Ets1,Eif2ak4,Nbn,Mapk12,Chek2,Mad2l1,Brd4,Gmnn,Map3k20,Tipin,Ndc80,Fbxo5,Zwilch,Etaa1,Trip13,Spdl1,Pinx1,Dtl,Ticrr,Recql4,Ccp110,Psmg2,E2f8,Tpr,Kntc1,Gen1,Fancd2,Wapl,Thoc1,Cenpe,Topbp1,Atr,Eme1,Ccnb1,Clspn,…
2_Member	GO Biological Processes	GO:1901987	regulation of cell cycle phase transition	-21.2263	-18.6769	73/379	11799,11909,11920,12043,12144,12189,12235,12236,12443,12532,12534,12649,12914,13649,14056,14841,15270,15499,16906,17535,18148,18514,19356,19684,19891,20184,20296,20677,20877,20878,20913,21853,22137,23834,27103,27214,27354,28036,50883,56150,57261,65964,66131,67052,67141,67628,67849,68014,68145,68612,69188,69716,70385,70601,72400,76843,77011,107047,108000,108989,208628,209334,211651,225160,229841,2…	Birc5,Atf2,Atm,Bcl2,Blm,Brca1,Bub1,Bub1b,Ccnd1,Cdc25c,Cdk1,Chek1,Crebbp,Egfr,Ezh2,Haspin,H2ax,Hsf1,Lmnb1,Mre11a,Npm1,Pbx1,Rad17,Rdx,Rpa2,Uimc1,Ccl2,Sox4,Aurkb,Aurka,Stxbp4,Timeless,Ttk,Cdc6,Eif2ak4,Dbf4,Nbn,Larp7,Chek2,Mad2l1,Brd4,Map3k20,Tipin,Ndc80,Fbxo5,Anp32b,Cdca5,Zwilch,Etaa1,Ube2c,Kmt2e,Trip13,Spdl1,Ecd,Pinx1,Dtl,Ticrr,Psmg2,Cenpf,Tpr,Kntc1,Gen1,Fancd2,Thoc1,Cenpe,Topbp1,Atad5,Atr,Eme1,Ccn…
2_Member	GO Biological Processes	GO:1901988	negative regulation of cell cycle phase transition	-19.4651	-16.9615	55/243	11799,11909,11920,12043,12144,12189,12235,12236,12443,12534,12649,14056,14841,15270,15499,17535,19356,19891,20184,20296,20677,20877,20878,21853,22137,23834,27103,27354,50883,56150,57261,65964,66131,67052,67141,68014,68145,69716,70385,72400,76843,77011,107047,108989,208628,209334,211651,225160,229841,235559,245000,268465,268697,269582,330177	Birc5,Atf2,Atm,Bcl2,Blm,Brca1,Bub1,Bub1b,Ccnd1,Cdk1,Chek1,Ezh2,Haspin,H2ax,Hsf1,Mre11a,Rad17,Rpa2,Uimc1,Ccl2,Sox4,Aurkb,Aurka,Timeless,Ttk,Cdc6,Eif2ak4,Nbn,Chek2,Mad2l1,Brd4,Map3k20,Tipin,Ndc80,Fbxo5,Zwilch,Etaa1,Trip13,Spdl1,Pinx1,Dtl,Ticrr,Psmg2,Tpr,Kntc1,Gen1,Fancd2,Thoc1,Cenpe,Topbp1,Atr,Eme1,Ccnb1,Clspn,Taok3
2_Member	GO Biological Processes	GO:0007093	mitotic cell cycle checkpoint signaling	-18.6491	-16.1666	40/136	11799,11909,11920,12144,12189,12235,12236,12443,12534,12649,17535,19356,19891,20184,20677,20877,22137,23834,27354,50883,56150,65964,66131,67052,68014,69716,70385,76843,77011,107047,108989,208628,209334,211651,229841,235559,268465,268697,269582,330177	Birc5,Atf2,Atm,Blm,Brca1,Bub1,Bub1b,Ccnd1,Cdk1,Chek1,Mre11a,Rad17,Rpa2,Uimc1,Sox4,Aurkb,Ttk,Cdc6,Nbn,Chek2,Mad2l1,Map3k20,Tipin,Ndc80,Zwilch,Trip13,Spdl1,Dtl,Ticrr,Psmg2,Tpr,Kntc1,Gen1,Fancd2,Cenpe,Topbp1,Eme1,Ccnb1,Clspn,Taok3
2_Member	GO Biological Processes	GO:1901990	regulation of mitotic cell cycle phase transition	-16.8795	-14.461	57/293	11799,11920,12043,12144,12189,12235,12236,12443,12532,12534,12649,12914,13649,14056,14841,16906,17535,18514,19356,19684,19891,20184,20296,20677,20877,22137,23834,27214,27354,28036,56150,57261,67052,67141,67628,67849,68014,68612,69188,69716,70385,70601,72400,76843,77011,107047,108000,108989,208628,209334,229841,235559,237877,268697,269582,330177,381293	Birc5,Atm,Bcl2,Blm,Brca1,Bub1,Bub1b,Ccnd1,Cdc25c,Cdk1,Chek1,Crebbp,Egfr,Ezh2,Haspin,Lmnb1,Mre11a,Pbx1,Rad17,Rdx,Rpa2,Uimc1,Ccl2,Sox4,Aurkb,Ttk,Cdc6,Dbf4,Nbn,Larp7,Mad2l1,Brd4,Ndc80,Fbxo5,Anp32b,Cdca5,Zwilch,Ube2c,Kmt2e,Trip13,Spdl1,Ecd,Pinx1,Dtl,Ticrr,Psmg2,Cenpf,Tpr,Kntc1,Gen1,Cenpe,Topbp1,Atad5,Ccnb1,Clspn,Taok3,Kif14
2_Member	GO Biological Processes	GO:1901991	negative regulation of mitotic cell cycle phase transition	-15.0252	-12.7118	40/169	11799,11920,12043,12144,12189,12235,12236,12443,12534,12649,14056,14841,17535,19356,19891,20184,20296,20677,20877,22137,23834,27354,56150,67052,67141,68014,69716,70385,72400,76843,77011,107047,108989,208628,209334,229841,235559,268697,269582,330177	Birc5,Atm,Bcl2,Blm,Brca1,Bub1,Bub1b,Ccnd1,Cdk1,Chek1,Ezh2,Haspin,Mre11a,Rad17,Rpa2,Uimc1,Ccl2,Sox4,Aurkb,Ttk,Cdc6,Nbn,Mad2l1,Ndc80,Fbxo5,Zwilch,Trip13,Spdl1,Pinx1,Dtl,Ticrr,Psmg2,Tpr,Kntc1,Gen1,Cenpe,Topbp1,Ccnb1,Clspn,Taok3
2_Member	GO Biological Processes	GO:0045930	negative regulation of mitotic cell cycle	-14.799	-12.4949	47/231	11799,11909,11920,12043,12144,12159,12189,12235,12236,12443,12534,12649,14056,14841,17535,19356,19891,20184,20296,20677,20877,22137,23834,27354,50883,56150,65964,66131,67052,67141,68014,69716,70385,72400,76843,77011,107047,108989,208628,209334,211651,229841,235559,268465,268697,269582,330177	Birc5,Atf2,Atm,Bcl2,Blm,Bmp4,Brca1,Bub1,Bub1b,Ccnd1,Cdk1,Chek1,Ezh2,Haspin,Mre11a,Rad17,Rpa2,Uimc1,Ccl2,Sox4,Aurkb,Ttk,Cdc6,Nbn,Chek2,Mad2l1,Map3k20,Tipin,Ndc80,Fbxo5,Zwilch,Trip13,Spdl1,Pinx1,Dtl,Ticrr,Psmg2,Tpr,Kntc1,Gen1,Fancd2,Cenpe,Topbp1,Eme1,Ccnb1,Clspn,Taok3
2_Member	GO Biological Processes	GO:0044839	cell cycle G2/M phase transition	-14.1798	-11.9023	36/146	11799,11920,12144,12189,12428,12442,12443,12532,12534,12649,16906,17535,18148,18514,19356,20184,23834,27354,27401,50789,50883,53892,57261,67052,67121,67141,72400,76843,77011,108000,235559,237877,268697,269582,330177,381293	Birc5,Atm,Blm,Brca1,Ccna2,Ccnb2,Ccnd1,Cdc25c,Cdk1,Chek1,Lmnb1,Mre11a,Npm1,Pbx1,Rad17,Uimc1,Cdc6,Nbn,Skp2,Fbxl3,Chek2,Ppm1d,Brd4,Ndc80,Mastl,Fbxo5,Pinx1,Dtl,Ticrr,Cenpf,Topbp1,Atad5,Ccnb1,Clspn,Taok3,Kif14
2_Member	GO Biological Processes	GO:0042770	signal transduction in response to DNA damage	-13.6253	-11.3728	38/168	11909,11920,12144,12189,12190,12443,12534,12649,15270,17535,18148,19356,19891,20184,20677,22589,27103,27354,28019,50883,53892,57261,65964,66131,68145,76843,77011,93759,107765,211651,225160,230379,235559,237877,245000,268465,269582,330177	Atf2,Atm,Blm,Brca1,Brca2,Ccnd1,Cdk1,Chek1,H2ax,Mre11a,Npm1,Rad17,Rpa2,Uimc1,Sox4,Atrx,Eif2ak4,Nbn,Ing4,Chek2,Ppm1d,Brd4,Map3k20,Tipin,Etaa1,Dtl,Ticrr,Sirt1,Ankrd1,Fancd2,Thoc1,Acer2,Topbp1,Atad5,Atr,Eme1,Clspn,Taok3
2_Member	GO Biological Processes	GO:0031570	DNA integrity checkpoint signaling	-13.1089	-10.8763	31/118	11909,11920,12144,12189,12443,12534,12649,15270,17535,19356,19891,20184,20677,21853,23834,27103,27354,50883,57261,65964,66131,68145,76843,77011,211651,225160,235559,245000,268465,269582,330177	Atf2,Atm,Blm,Brca1,Ccnd1,Cdk1,Chek1,H2ax,Mre11a,Rad17,Rpa2,Uimc1,Sox4,Timeless,Cdc6,Eif2ak4,Nbn,Chek2,Brd4,Map3k20,Tipin,Etaa1,Dtl,Ticrr,Fancd2,Thoc1,Topbp1,Atr,Eme1,Clspn,Taok3
2_Member	GO Biological Processes	GO:0000086	G2/M transition of mitotic cell cycle	-12.2651	-10.0972	32/134	11799,11920,12144,12189,12428,12443,12532,12534,12649,16906,17535,18514,19356,20184,23834,27354,27401,50789,50883,53892,57261,67121,67141,72400,76843,77011,108000,235559,268697,269582,330177,381293	Birc5,Atm,Blm,Brca1,Ccna2,Ccnd1,Cdc25c,Cdk1,Chek1,Lmnb1,Mre11a,Pbx1,Rad17,Uimc1,Cdc6,Nbn,Skp2,Fbxl3,Chek2,Ppm1d,Brd4,Mastl,Fbxo5,Pinx1,Dtl,Ticrr,Cenpf,Topbp1,Ccnb1,Clspn,Taok3,Kif14
2_Member	GO Biological Processes	GO:0000077	DNA damage checkpoint signaling	-12.2395	-10.0782	29/111	11909,11920,12144,12189,12443,12534,12649,15270,17535,19356,19891,20184,20677,27103,27354,50883,57261,65964,66131,68145,76843,77011,211651,225160,235559,245000,268465,269582,330177	Atf2,Atm,Blm,Brca1,Ccnd1,Cdk1,Chek1,H2ax,Mre11a,Rad17,Rpa2,Uimc1,Sox4,Eif2ak4,Nbn,Chek2,Brd4,Map3k20,Tipin,Etaa1,Dtl,Ticrr,Fancd2,Thoc1,Topbp1,Atr,Eme1,Clspn,Taok3
2_Member	GO Biological Processes	GO:0044774	mitotic DNA integrity checkpoint signaling	-11.2742	-9.20192	24/83	11909,11920,12144,12189,12443,12534,12649,17535,19356,19891,20184,20677,23834,27354,50883,65964,66131,76843,77011,211651,235559,268465,269582,330177	Atf2,Atm,Blm,Brca1,Ccnd1,Cdk1,Chek1,Mre11a,Rad17,Rpa2,Uimc1,Sox4,Cdc6,Nbn,Chek2,Map3k20,Tipin,Dtl,Ticrr,Fancd2,Topbp1,Eme1,Clspn,Taok3
2_Member	GO Biological Processes	GO:1902749	regulation of cell cycle G2/M phase transition	-11.2641	-9.19444	27/105	11920,12144,12189,12443,12532,12534,12649,16906,17535,18148,18514,19356,20184,23834,27354,57261,67141,72400,76843,77011,108000,235559,237877,268697,269582,330177,381293	Atm,Blm,Brca1,Ccnd1,Cdc25c,Cdk1,Chek1,Lmnb1,Mre11a,Npm1,Pbx1,Rad17,Uimc1,Cdc6,Nbn,Brd4,Fbxo5,Pinx1,Dtl,Ticrr,Cenpf,Topbp1,Atad5,Ccnb1,Clspn,Taok3,Kif14
2_Member	GO Biological Processes	GO:0044773	mitotic DNA damage checkpoint signaling	-10.8999	-8.87334	23/79	11909,11920,12144,12189,12443,12534,12649,17535,19356,19891,20184,20677,27354,50883,65964,66131,76843,77011,211651,235559,268465,269582,330177	Atf2,Atm,Blm,Brca1,Ccnd1,Cdk1,Chek1,Mre11a,Rad17,Rpa2,Uimc1,Sox4,Nbn,Chek2,Map3k20,Tipin,Dtl,Ticrr,Fancd2,Topbp1,Eme1,Clspn,Taok3
2_Member	GO Biological Processes	GO:0010389	regulation of G2/M transition of mitotic cell cycle	-10.5027	-8.51314	25/97	11920,12144,12189,12443,12532,12534,12649,16906,17535,18514,19356,20184,23834,27354,57261,67141,72400,76843,77011,108000,235559,268697,269582,330177,381293	Atm,Blm,Brca1,Ccnd1,Cdc25c,Cdk1,Chek1,Lmnb1,Mre11a,Pbx1,Rad17,Uimc1,Cdc6,Nbn,Brd4,Fbxo5,Pinx1,Dtl,Ticrr,Cenpf,Topbp1,Ccnb1,Clspn,Taok3,Kif14
2_Member	GO Biological Processes	GO:0007095	mitotic G2 DNA damage checkpoint signaling	-7.52771	-5.7068	13/37	11920,12144,12189,12534,12649,17535,20184,27354,76843,77011,235559,269582,330177	Atm,Blm,Brca1,Cdk1,Chek1,Mre11a,Uimc1,Nbn,Dtl,Ticrr,Topbp1,Clspn,Taok3
2_Member	GO Biological Processes	GO:0044818	mitotic G2/M transition checkpoint	-7.52591	-5.7065	15/50	11920,12144,12189,12534,12649,17535,19356,20184,23834,27354,76843,77011,235559,269582,330177	Atm,Blm,Brca1,Cdk1,Chek1,Mre11a,Rad17,Uimc1,Cdc6,Nbn,Dtl,Ticrr,Topbp1,Clspn,Taok3
2_Member	GO Biological Processes	GO:0010972	negative regulation of G2/M transition of mitotic cell cycle	-7.07083	-5.28318	16/61	11920,12144,12189,12534,12649,17535,19356,20184,23834,27354,72400,76843,77011,235559,269582,330177	Atm,Blm,Brca1,Cdk1,Chek1,Mre11a,Rad17,Uimc1,Cdc6,Nbn,Pinx1,Dtl,Ticrr,Topbp1,Clspn,Taok3
2_Member	GO Biological Processes	GO:1902750	negative regulation of cell cycle G2/M phase transition	-6.85791	-5.08396	16/63	11920,12144,12189,12534,12649,17535,19356,20184,23834,27354,72400,76843,77011,235559,269582,330177	Atm,Blm,Brca1,Cdk1,Chek1,Mre11a,Rad17,Uimc1,Cdc6,Nbn,Pinx1,Dtl,Ticrr,Topbp1,Clspn,Taok3
3_Summary	GO Biological Processes	GO:0006974	cellular response to DNA damage stimulus	-49.368	-45.7852	157/771	11909,11920,12021,12043,12144,12189,12190,12412,12417,12419,12443,12534,12544,12649,13006,13649,14050,14211,15204,15270,15289,15499,16588,16881,17215,17216,17217,17218,17219,17220,17350,17420,17535,17688,18140,18148,18538,18708,18861,18968,18973,19356,19360,19361,19362,19366,19647,19687,19891,20174,20184,20393,20482,20677,20913,20937,21353,21853,21973,22385,22589,24061,26430,26909,27103,27221,273…	Atf2,Atm,Bard1,Bcl2,Blm,Brca1,Brca2,Cbx1,Cbx3,Cbx5,Ccnd1,Cdk1,Cdc45,Chek1,Smc3,Egfr,Eya3,Smc2,Herc2,H2ax,Hmgb1,Hsf1,Kin,Lig1,Mcm3,Mcm2,Mcm4,Mcm5,Mcm6,Mcm7,Mlh1,Mnat1,Mre11a,Msh6,Uhrf1,Npm1,Pcna,Pik3r1,Pms2,Pola1,Pole,Rad17,Rad50,Rad51,Rad51ap1,Rad54l,Rbbp6,Rfc1,Rpa2,Ruvbl2,Uimc1,Sgk1,Skil,Sox4,Stxbp4,Suv39h1,Tank,Timeless,Top2a,Baz1b,Atrx,Smc1a,Parg,Exo1,Eif2ak4,Chaf1a,Nbn,Ing4,Chek2,Rif1,Ppm1d,A…
3_Member	GO Biological Processes	GO:0006974	cellular response to DNA damage stimulus	-49.368	-45.7852	157/771	11909,11920,12021,12043,12144,12189,12190,12412,12417,12419,12443,12534,12544,12649,13006,13649,14050,14211,15204,15270,15289,15499,16588,16881,17215,17216,17217,17218,17219,17220,17350,17420,17535,17688,18140,18148,18538,18708,18861,18968,18973,19356,19360,19361,19362,19366,19647,19687,19891,20174,20184,20393,20482,20677,20913,20937,21353,21853,21973,22385,22589,24061,26430,26909,27103,27221,273…	Atf2,Atm,Bard1,Bcl2,Blm,Brca1,Brca2,Cbx1,Cbx3,Cbx5,Ccnd1,Cdk1,Cdc45,Chek1,Smc3,Egfr,Eya3,Smc2,Herc2,H2ax,Hmgb1,Hsf1,Kin,Lig1,Mcm3,Mcm2,Mcm4,Mcm5,Mcm6,Mcm7,Mlh1,Mnat1,Mre11a,Msh6,Uhrf1,Npm1,Pcna,Pik3r1,Pms2,Pola1,Pole,Rad17,Rad50,Rad51,Rad51ap1,Rad54l,Rbbp6,Rfc1,Rpa2,Ruvbl2,Uimc1,Sgk1,Skil,Sox4,Stxbp4,Suv39h1,Tank,Timeless,Top2a,Baz1b,Atrx,Smc1a,Parg,Exo1,Eif2ak4,Chaf1a,Nbn,Ing4,Chek2,Rif1,Ppm1d,A…
3_Member	GO Biological Processes	GO:0006281	DNA repair	-46.3495	-42.9708	121/496	11920,12021,12144,12189,12190,12544,12649,13006,13649,14050,14211,15204,15270,15289,15499,16588,16881,17215,17216,17217,17218,17219,17220,17350,17420,17535,17688,18140,18148,18538,18861,18968,18973,19356,19360,19361,19362,19366,19687,19891,20174,20184,20937,21853,22589,24061,26430,26909,27221,27354,50883,51869,56456,56505,58186,60530,66634,67196,67241,67849,68026,68145,69263,69716,69885,69928,700…	Atm,Bard1,Blm,Brca1,Brca2,Cdc45,Chek1,Smc3,Egfr,Eya3,Smc2,Herc2,H2ax,Hmgb1,Hsf1,Kin,Lig1,Mcm3,Mcm2,Mcm4,Mcm5,Mcm6,Mcm7,Mlh1,Mnat1,Mre11a,Msh6,Uhrf1,Npm1,Pcna,Pms2,Pola1,Pole,Rad17,Rad50,Rad51,Rad51ap1,Rad54l,Rfc1,Rpa2,Ruvbl2,Uimc1,Suv39h1,Timeless,Atrx,Smc1a,Parg,Exo1,Chaf1a,Nbn,Chek2,Rif1,Actl6a,Ruvbl1,Rad18,Fignl1,Mcm8,Ube2t,Smc6,Cdca5,Pclaf,Etaa1,Rfc3,Trip13,Aunip,Cenps,Smc4,Rnf168,Nipbl,Sfpq,…
3_Member	GO Biological Processes	GO:0006310	DNA recombination	-30.8984	-27.9783	77/301	11920,12144,12189,12190,12544,12649,14056,14957,15270,15289,15510,16588,16881,17215,17216,17217,17218,17219,17220,17350,17535,17688,18861,19183,19360,19361,19362,19366,19891,20174,21853,21973,22042,26909,27354,50709,51869,56456,56505,56702,58186,60530,66634,67241,69716,69885,69928,70238,71175,71514,74355,75317,79456,97165,98415,104806,107823,108655,209334,211651,212377,214763,216049,217216,225160…	Atm,Blm,Brca1,Brca2,Cdc45,Chek1,Ezh2,H1f3,H2ax,Hmgb1,Hspd1,Kin,Lig1,Mcm3,Mcm2,Mcm4,Mcm5,Mcm6,Mcm7,Mlh1,Mre11a,Msh6,Pms2,Psmc3ip,Rad50,Rad51,Rad51ap1,Rad54l,Rpa2,Ruvbl2,Timeless,Top2a,Tfrc,Exo1,Nbn,H1f4,Rif1,Actl6a,Ruvbl1,H1f5,Rad18,Fignl1,Mcm8,Smc6,Trip13,Aunip,Cenps,Rnf168,Nipbl,Sfpq,Smchd1,Parpbp,Recql4,Hmgb2,Nucks1,Fancm,Nsd2,Foxp1,Gen1,Fancd2,Mms22l,Cgas,Zfp365,Hrob,Thoc1,Rbbp8,Smc5,Palb2,Ank…
3_Member	GO Biological Processes	GO:0006302	double-strand break repair	-28.0612	-25.2708	66/244	11920,12144,12189,12190,12544,12649,14050,15270,15499,16881,17215,17216,17217,17218,17219,17220,17350,17535,18968,19360,19361,19362,19366,19891,20184,21853,27354,50883,51869,60530,66634,67241,67849,69716,69885,70238,71175,71514,71988,71991,72612,74355,75317,79456,98415,104806,104884,105377,107823,110052,209334,211651,212377,214763,216049,223989,225182,225876,226026,233826,237211,237911,268465,269…	Atm,Blm,Brca1,Brca2,Cdc45,Chek1,Eya3,H2ax,Hsf1,Lig1,Mcm3,Mcm2,Mcm4,Mcm5,Mcm6,Mcm7,Mlh1,Mre11a,Pola1,Rad50,Rad51,Rad51ap1,Rad54l,Rpa2,Uimc1,Timeless,Nbn,Chek2,Rif1,Fignl1,Mcm8,Smc6,Cdca5,Trip13,Aunip,Rnf168,Nipbl,Sfpq,Esco2,Ercc8,Hpf1,Smchd1,Parpbp,Recql4,Nucks1,Fancm,Tdp1,Slf1,Nsd2,Dek,Gen1,Fancd2,Mms22l,Cgas,Zfp365,Marf1,Rbbp8,Kdm2a,Smc5,Palb2,Fancb,Brip1,Eme1,Rtel1,Gins2,Rad54b
3_Member	GO Biological Processes	GO:0051052	regulation of DNA metabolic process	-24.5748	-21.8612	79/388	11920,12144,12189,12649,13433,13435,13649,14050,14609,14957,15289,15499,15519,16009,17350,17535,17688,18005,18148,18481,18538,18861,19076,19360,19361,19362,19891,20184,20877,20937,21749,21781,21853,22042,22589,22791,26430,27354,28113,30877,50709,51869,56702,58186,59125,60530,63830,66578,67459,69263,69885,70238,71991,72107,72400,74355,75317,75339,77011,78878,93759,98415,105377,107765,107823,110052…	Atm,Blm,Brca1,Chek1,Dnmt1,Dnmt3a,Egfr,Eya3,Gja1,H1f3,Hmgb1,Hsf1,Hsp90aa1,Igfbp3,Mlh1,Mre11a,Msh6,Nek2,Npm1,Pak3,Pcna,Pms2,Prim2,Rad50,Rad51,Rad51ap1,Rpa2,Uimc1,Aurkb,Suv39h1,Terf1,Tfdp1,Timeless,Tfrc,Atrx,Dnajc2,Parg,Nbn,Tinf2,Gnl3,H1f4,Rif1,H1f5,Rad18,Nek7,Fignl1,Kcnq1ot1,Mis18a,Nvl,Rfc3,Aunip,Rnf168,Ercc8,Dscc1,Pinx1,Smchd1,Parpbp,Mphosph8,Ticrr,Ftx,Sirt1,Nucks1,Slf1,Ankrd1,Nsd2,Dek,Kmt2a,Cgas,…
3_Member	GO Biological Processes	GO:0000725	recombinational repair	-22.1707	-19.5421	44/137	11920,12144,12189,12190,12544,12649,15270,17215,17216,17217,17218,17219,17220,17535,19361,19362,19366,19891,21853,27354,51869,60530,66634,67241,69885,71175,71514,74355,75317,79456,98415,104806,209334,212377,214763,216049,217216,225182,226026,233826,237211,269400,272551,623474	Atm,Blm,Brca1,Brca2,Cdc45,Chek1,H2ax,Mcm3,Mcm2,Mcm4,Mcm5,Mcm6,Mcm7,Mre11a,Rad51,Rad51ap1,Rad54l,Rpa2,Timeless,Nbn,Rif1,Fignl1,Mcm8,Smc6,Aunip,Nipbl,Sfpq,Smchd1,Parpbp,Recql4,Nucks1,Fancm,Gen1,Mms22l,Cgas,Zfp365,Hrob,Rbbp8,Smc5,Palb2,Fancb,Rtel1,Gins2,Rad54b
3_Member	GO Biological Processes	GO:0000724	double-strand break repair via homologous recombination	-21.5195	-18.9367	43/135	11920,12144,12189,12190,12544,12649,15270,17215,17216,17217,17218,17219,17220,17535,19361,19362,19366,19891,21853,27354,51869,60530,66634,67241,69885,71175,71514,74355,75317,79456,98415,104806,209334,212377,214763,216049,225182,226026,233826,237211,269400,272551,623474	Atm,Blm,Brca1,Brca2,Cdc45,Chek1,H2ax,Mcm3,Mcm2,Mcm4,Mcm5,Mcm6,Mcm7,Mre11a,Rad51,Rad51ap1,Rad54l,Rpa2,Timeless,Nbn,Rif1,Fignl1,Mcm8,Smc6,Aunip,Nipbl,Sfpq,Smchd1,Parpbp,Recql4,Nucks1,Fancm,Gen1,Mms22l,Cgas,Zfp365,Rbbp8,Smc5,Palb2,Fancb,Rtel1,Gins2,Rad54b
3_Member	GO Biological Processes	GO:2001020	regulation of response to DNA damage stimulus	-15.5035	-13.1511	47/222	11920,12144,12189,12649,13649,14050,15289,15499,18148,18538,19361,19362,19891,20184,20482,20937,21853,26430,50883,51869,57261,60530,65964,67141,68145,69885,70238,71991,72567,74041,74355,75317,93759,105377,107765,107823,110052,214763,216049,225160,230484,233789,234396,237211,237877,245000,269400	Atm,Blm,Brca1,Chek1,Egfr,Eya3,Hmgb1,Hsf1,Npm1,Pcna,Rad51,Rad51ap1,Rpa2,Uimc1,Skil,Suv39h1,Timeless,Parg,Chek2,Rif1,Brd4,Fignl1,Map3k20,Fbxo5,Etaa1,Aunip,Rnf168,Ercc8,Bclaf1,Ddias,Smchd1,Parpbp,Sirt1,Slf1,Ankrd1,Nsd2,Dek,Cgas,Zfp365,Thoc1,Usp1,Smg1,Ankle1,Fancb,Atad5,Atr,Rtel1
3_Member	GO Biological Processes	GO:0051054	positive regulation of DNA metabolic process	-14.1324	-11.8592	45/222	11920,12144,12189,13649,14050,15289,15499,15519,16009,17350,17535,18005,18148,18481,18538,18861,19076,19360,19361,19362,20184,20877,21853,22042,22589,26430,27354,30877,51869,59125,67459,69263,70238,71991,72107,74355,93759,105377,107823,237211,237877,245000,245474,252870,269400	Atm,Blm,Brca1,Egfr,Eya3,Hmgb1,Hsf1,Hsp90aa1,Igfbp3,Mlh1,Mre11a,Nek2,Npm1,Pak3,Pcna,Pms2,Prim2,Rad50,Rad51,Rad51ap1,Uimc1,Aurkb,Timeless,Tfrc,Atrx,Parg,Nbn,Gnl3,Rif1,Nek7,Nvl,Rfc3,Rnf168,Ercc8,Dscc1,Smchd1,Sirt1,Slf1,Nsd2,Fancb,Atad5,Atr,Dkc1,Usp7,Rtel1
3_Member	GO Biological Processes	GO:0006282	regulation of DNA repair	-12.0775	-9.94179	31/128	12144,12189,12649,13649,14050,15289,15499,18538,19361,19362,19891,20184,20937,21853,26430,51869,60530,69885,70238,71991,74355,75317,93759,105377,107823,110052,214763,216049,230484,237211,269400	Blm,Brca1,Chek1,Egfr,Eya3,Hmgb1,Hsf1,Pcna,Rad51,Rad51ap1,Rpa2,Uimc1,Suv39h1,Timeless,Parg,Rif1,Fignl1,Aunip,Rnf168,Ercc8,Smchd1,Parpbp,Sirt1,Slf1,Nsd2,Dek,Cgas,Zfp365,Usp1,Fancb,Rtel1
3_Member	GO Biological Processes	GO:0080135	regulation of cellular response to stress	-9.60262	-7.66912	76/661	11920,12144,12159,12189,12389,12571,12649,13361,13649,13838,14050,15289,15499,15505,16906,17295,18148,18538,18708,19225,19361,19362,19712,19878,19891,20184,20185,20482,20937,21853,26401,26430,26570,26921,50883,51869,52033,57261,60530,65964,66917,67118,67141,67760,68145,69885,70238,71514,71991,72567,74041,74355,75317,93759,98432,99470,105377,107765,107823,108155,108655,110052,111241,170719,192176,…	Atm,Blm,Bmp4,Brca1,Cav1,Cdk6,Chek1,Dhfr,Egfr,Epha4,Eya3,Hmgb1,Hsf1,Hsph1,Lmnb1,Met,Npm1,Pcna,Pik3r1,Ptgs2,Rad51,Rad51ap1,Rest,Rock2,Rpa2,Uimc1,Ncor1,Skil,Suv39h1,Timeless,Map3k1,Parg,Slc7a11,Map4k4,Chek2,Rif1,Pbk,Brd4,Fignl1,Map3k20,Chordc1,Bfar,Fbxo5,Slc38a2,Etaa1,Aunip,Rnf168,Sfpq,Ercc8,Bclaf1,Ddias,Smchd1,Parpbp,Sirt1,Phlpp1,Magi3,Slf1,Ankrd1,Nsd2,Ogt,Foxp1,Dek,Hmga1b,Oxr1,Flna,Cgas,Zfp365,Tho…
3_Member	GO Biological Processes	GO:2001022	positive regulation of response to DNA damage stimulus	-8.26779	-6.40759	24/113	11920,12144,12189,13649,14050,15289,18538,19362,20184,20482,21853,26430,51869,65964,70238,71991,72567,74355,93759,105377,107765,234396,237211,245000	Atm,Blm,Brca1,Egfr,Eya3,Hmgb1,Pcna,Rad51ap1,Uimc1,Skil,Timeless,Parg,Rif1,Map3k20,Rnf168,Ercc8,Bclaf1,Smchd1,Sirt1,Slf1,Ankrd1,Ankle1,Fancb,Atr
3_Member	GO Biological Processes	GO:0045739	positive regulation of DNA repair	-6.38447	-4.63923	17/76	12144,12189,13649,14050,15289,18538,19362,20184,21853,26430,51869,70238,71991,74355,93759,105377,237211	Blm,Brca1,Egfr,Eya3,Hmgb1,Pcna,Rad51ap1,Uimc1,Timeless,Parg,Rif1,Rnf168,Ercc8,Smchd1,Sirt1,Slf1,Fancb
4_Summary	GO Biological Processes	GO:0006260	DNA replication	-48.2515	-44.7479	89/253	12144,12190,12301,12428,12447,12448,12534,12544,13006,13649,16588,16881,17215,17216,17217,17218,17219,17220,17295,17535,18027,18028,18032,18148,18393,18538,18968,18973,19075,19076,19290,19356,19361,19647,19687,19891,20133,21749,21853,21969,22589,22791,23834,27214,27221,28019,50927,56200,56452,57441,59001,66131,66634,67141,68026,68145,69237,69263,69270,69928,70024,71521,71988,72107,72960,74351,768…	Blm,Brca2,Cacybp,Ccna2,Ccne1,Ccne2,Cdk1,Cdc45,Smc3,Egfr,Kin,Lig1,Mcm3,Mcm2,Mcm4,Mcm5,Mcm6,Mcm7,Met,Mre11a,Nfia,Nfib,Nfix,Npm1,Orc2,Pcna,Pola1,Pole,Prim1,Prim2,Pura,Rad17,Rad51,Rbbp6,Rfc1,Rpa2,Rrm1,Terf1,Timeless,Top1,Atrx,Dnajc2,Cdc6,Dbf4,Chaf1a,Ing4,Nasp,Ddx21,Orc6,Gmnn,Pole3,Tipin,Mcm8,Fbxo5,Pclaf,Etaa1,Gtpbp4,Rfc3,Gins1,Cenps,Mcm10,Pds5a,Esco2,Dscc1,Top1mt,Ddx23,Dtl,Ticrr,Recql4,Nucks1,Fancm,F…
4_Member	GO Biological Processes	GO:0006260	DNA replication	-48.2515	-44.7479	89/253	12144,12190,12301,12428,12447,12448,12534,12544,13006,13649,16588,16881,17215,17216,17217,17218,17219,17220,17295,17535,18027,18028,18032,18148,18393,18538,18968,18973,19075,19076,19290,19356,19361,19647,19687,19891,20133,21749,21853,21969,22589,22791,23834,27214,27221,28019,50927,56200,56452,57441,59001,66131,66634,67141,68026,68145,69237,69263,69270,69928,70024,71521,71988,72107,72960,74351,768…	Blm,Brca2,Cacybp,Ccna2,Ccne1,Ccne2,Cdk1,Cdc45,Smc3,Egfr,Kin,Lig1,Mcm3,Mcm2,Mcm4,Mcm5,Mcm6,Mcm7,Met,Mre11a,Nfia,Nfib,Nfix,Npm1,Orc2,Pcna,Pola1,Pole,Prim1,Prim2,Pura,Rad17,Rad51,Rbbp6,Rfc1,Rpa2,Rrm1,Terf1,Timeless,Top1,Atrx,Dnajc2,Cdc6,Dbf4,Chaf1a,Ing4,Nasp,Ddx21,Orc6,Gmnn,Pole3,Tipin,Mcm8,Fbxo5,Pclaf,Etaa1,Gtpbp4,Rfc3,Gins1,Cenps,Mcm10,Pds5a,Esco2,Dscc1,Top1mt,Ddx23,Dtl,Ticrr,Recql4,Nucks1,Fancm,F…
4_Member	GO Biological Processes	GO:0006261	DNA-dependent DNA replication	-32.4251	-29.4655	55/142	12144,12190,12447,12448,12544,16881,17215,17216,17217,17218,17219,17220,17535,18148,18538,18968,18973,19075,19076,19290,19361,21853,22589,23834,27214,56200,56452,59001,66131,67141,68145,69263,69270,69928,70024,72107,74351,77011,79456,98415,104806,107373,108961,209334,212377,216049,217578,218973,225160,235559,237877,245000,268465,269400,665775	Blm,Brca2,Ccne1,Ccne2,Cdc45,Lig1,Mcm3,Mcm2,Mcm4,Mcm5,Mcm6,Mcm7,Mre11a,Npm1,Pcna,Pola1,Pole,Prim1,Prim2,Pura,Rad51,Timeless,Atrx,Cdc6,Dbf4,Ddx21,Orc6,Pole3,Tipin,Fbxo5,Etaa1,Rfc3,Gins1,Cenps,Mcm10,Dscc1,Ddx23,Ticrr,Recql4,Nucks1,Fancm,Fam111a,E2f8,Gen1,Mms22l,Zfp365,Baz1a,Wdhd1,Thoc1,Topbp1,Atad5,Atr,Eme1,Rtel1,Bod1l
4_Member	GO Biological Processes	GO:0045005	DNA-dependent DNA replication maintenance of fidelity	-15.6942	-13.3262	22/46	12144,12190,17535,18538,18973,19361,21853,22589,66131,68145,69928,98415,104806,107373,209334,212377,216049,225160,245000,268465,269400,665775	Blm,Brca2,Mre11a,Pcna,Pole,Rad51,Timeless,Atrx,Tipin,Etaa1,Cenps,Nucks1,Fancm,Fam111a,Gen1,Mms22l,Zfp365,Thoc1,Atr,Eme1,Rtel1,Bod1l
4_Member	GO Biological Processes	GO:0031297	replication fork processing	-13.825	-11.5644	19/39	12144,12190,17535,18538,19361,22589,68145,69928,98415,104806,107373,209334,212377,216049,225160,245000,268465,269400,665775	Blm,Brca2,Mre11a,Pcna,Rad51,Atrx,Etaa1,Cenps,Nucks1,Fancm,Fam111a,Gen1,Mms22l,Zfp365,Thoc1,Atr,Eme1,Rtel1,Bod1l
5_Summary	GO Biological Processes	GO:0006325	chromatin organization	-36.5547	-33.5033	106/477	12151,12417,12648,13433,13435,14050,14056,14841,14957,15161,15201,15289,16468,17216,17345,17765,18140,18148,18193,18600,20174,20184,20185,20585,20586,20588,20937,21969,22385,22589,22791,27221,28019,50709,50887,50927,51869,53605,54387,56086,56456,56505,56702,57261,59001,64707,66578,66923,66929,67155,67246,67382,67628,67772,69188,70238,70472,71389,71777,72000,74355,75339,75410,78656,78878,83797,937…	Bmi1,Cbx3,Chd1,Dnmt1,Dnmt3a,Eya3,Ezh2,Haspin,H1f3,Hcfc1,Hells,Hmgb1,Jarid2,Mcm2,Mki67,Mtf2,Uhrf1,Npm1,Nsd1,Padi2,Ruvbl2,Uimc1,Ncor1,Hltf,Smarca4,Smarcc1,Suv39h1,Top1,Baz1b,Atrx,Dnajc2,Chaf1a,Ing4,H1f4,Hmgn5,Nasp,Rif1,Nap1l1,Mcm3ap,Set,Actl6a,Ruvbl1,H1f5,Brd4,Pole3,Suv39h2,Mis18a,Pbrm1,Asf1b,Smarca2,Resf1,Brd3,Anp32b,Chd8,Kmt2e,Rnf168,Atad2,Chd6,Ing3,Lmntd2,Smchd1,Mphosph8,Kmt2b,Brd8,Ftx,Smarcd1,S…
5_Member	GO Biological Processes	GO:0006325	chromatin organization	-36.5547	-33.5033	106/477	12151,12417,12648,13433,13435,14050,14056,14841,14957,15161,15201,15289,16468,17216,17345,17765,18140,18148,18193,18600,20174,20184,20185,20585,20586,20588,20937,21969,22385,22589,22791,27221,28019,50709,50887,50927,51869,53605,54387,56086,56456,56505,56702,57261,59001,64707,66578,66923,66929,67155,67246,67382,67628,67772,69188,70238,70472,71389,71777,72000,74355,75339,75410,78656,78878,83797,937…	Bmi1,Cbx3,Chd1,Dnmt1,Dnmt3a,Eya3,Ezh2,Haspin,H1f3,Hcfc1,Hells,Hmgb1,Jarid2,Mcm2,Mki67,Mtf2,Uhrf1,Npm1,Nsd1,Padi2,Ruvbl2,Uimc1,Ncor1,Hltf,Smarca4,Smarcc1,Suv39h1,Top1,Baz1b,Atrx,Dnajc2,Chaf1a,Ing4,H1f4,Hmgn5,Nasp,Rif1,Nap1l1,Mcm3ap,Set,Actl6a,Ruvbl1,H1f5,Brd4,Pole3,Suv39h2,Mis18a,Pbrm1,Asf1b,Smarca2,Resf1,Brd3,Anp32b,Chd8,Kmt2e,Rnf168,Atad2,Chd6,Ing3,Lmntd2,Smchd1,Mphosph8,Kmt2b,Brd8,Ftx,Smarcd1,S…
5_Member	GO Biological Processes	GO:0071103	DNA conformation change	-30.5637	-27.6621	63/203	12144,12534,14211,14957,15201,15289,16319,17215,17216,17217,17218,17219,17220,17420,17535,18148,19290,19360,19361,20586,20588,20937,21969,21973,22589,27221,27354,50709,50927,53605,54392,56086,56215,56702,66578,66634,66929,67155,67628,67849,68298,70099,72000,72960,76044,78658,79456,93759,93762,104248,107435,108907,215387,218914,226026,233532,244329,244349,268697,269400,319184,320538,381280	Blm,Cdk1,Smc2,H1f3,Hells,Hmgb1,Incenp,Mcm3,Mcm2,Mcm4,Mcm5,Mcm6,Mcm7,Mnat1,Mre11a,Npm1,Pura,Rad50,Rad51,Smarca4,Smarcc1,Suv39h1,Top1,Top2a,Atrx,Chaf1a,Nbn,H1f4,Nasp,Nap1l1,Ncapg,Set,Acin1,H1f5,Mis18a,Mcm8,Asf1b,Smarca2,Anp32b,Cdca5,Ncapd2,Smc4,Lmntd2,Top1mt,Ncapg2,Ncapd3,Recql4,Sirt1,Smarca5,Cabin1,Hat1,Nusap1,Ncaph,Wapl,Smc5,Rsf1,Mcph1,Kat6a,Ccnb1,Rtel1,H2bc12,Ubn2,Hjurp
5_Member	GO Biological Processes	GO:0006323	DNA packaging	-21.5374	-18.9457	46/155	12534,14211,14957,15201,15289,16319,17216,18148,20586,20588,20937,21973,22589,27221,50709,50927,53605,54392,56086,56215,56702,66578,66929,67155,67628,67849,68298,70099,72000,76044,78658,93759,93762,104248,107435,108907,215387,218914,226026,233532,244329,244349,268697,319184,320538,381280	Cdk1,Smc2,H1f3,Hells,Hmgb1,Incenp,Mcm2,Npm1,Smarca4,Smarcc1,Suv39h1,Top2a,Atrx,Chaf1a,H1f4,Nasp,Nap1l1,Ncapg,Set,Acin1,H1f5,Mis18a,Asf1b,Smarca2,Anp32b,Cdca5,Ncapd2,Smc4,Lmntd2,Ncapg2,Ncapd3,Sirt1,Smarca5,Cabin1,Hat1,Nusap1,Ncaph,Wapl,Smc5,Rsf1,Mcph1,Kat6a,Ccnb1,H2bc12,Ubn2,Hjurp
5_Member	GO Biological Processes	GO:0065004	protein-DNA complex assembly	-20.1568	-17.6308	43/145	12544,12615,12912,14957,15201,15289,17216,18148,19361,20586,21413,21749,22589,26886,27221,50709,50927,52504,53605,56086,56702,60411,66578,66929,67139,67155,67628,69928,72155,93762,102920,104248,107435,208628,218977,229841,233532,244349,270627,319184,320538,381280,544971	Cdc45,Cenpa,Creb1,H1f3,Hells,Hmgb1,Mcm2,Npm1,Rad51,Smarca4,Tcf4,Terf1,Atrx,Cenph,Chaf1a,H1f4,Nasp,Cenpo,Nap1l1,Set,H1f5,Cenpk,Mis18a,Asf1b,Mis12,Smarca2,Anp32b,Cenps,Cenpn,Smarca5,Cenpi,Cabin1,Hat1,Kntc1,Dlgap5,Cenpe,Rsf1,Kat6a,Taf1,H2bc12,Ubn2,Hjurp,Bdp1
5_Member	GO Biological Processes	GO:0071824	protein-DNA complex subunit organization	-19.7657	-17.2473	49/192	12544,12615,12912,14957,15201,15289,17216,18148,19361,20586,20588,21413,21749,22589,26886,27221,50709,50927,52504,53605,54387,56086,56702,59001,60411,66578,66929,67139,67155,67628,69928,72155,83797,93762,102920,104248,107435,114741,207165,208628,218977,229841,233532,244349,270627,319184,320538,381280,544971	Cdc45,Cenpa,Creb1,H1f3,Hells,Hmgb1,Mcm2,Npm1,Rad51,Smarca4,Smarcc1,Tcf4,Terf1,Atrx,Cenph,Chaf1a,H1f4,Nasp,Cenpo,Nap1l1,Mcm3ap,Set,H1f5,Pole3,Cenpk,Mis18a,Asf1b,Mis12,Smarca2,Anp32b,Cenps,Cenpn,Smarcd1,Smarca5,Cenpi,Cabin1,Hat1,Supt16,Bptf,Kntc1,Dlgap5,Cenpe,Rsf1,Kat6a,Taf1,H2bc12,Ubn2,Hjurp,Bdp1
5_Member	GO Biological Processes	GO:0006338	chromatin remodeling	-18.1766	-15.7144	49/208	12648,14957,15161,15201,16468,17216,18148,20174,20586,20588,21969,22385,22589,27221,50709,50927,53605,54387,56086,56456,56505,56702,57261,59001,64707,66578,66923,66929,67155,67628,67772,83797,93762,104248,107435,114741,207165,208727,214899,216848,216850,217031,217578,233532,244349,319184,320538,320713,381280	Chd1,H1f3,Hcfc1,Hells,Jarid2,Mcm2,Npm1,Ruvbl2,Smarca4,Smarcc1,Top1,Baz1b,Atrx,Chaf1a,H1f4,Nasp,Nap1l1,Mcm3ap,Set,Actl6a,Ruvbl1,H1f5,Brd4,Pole3,Suv39h2,Mis18a,Pbrm1,Asf1b,Smarca2,Anp32b,Chd8,Smarcd1,Smarca5,Cabin1,Hat1,Supt16,Bptf,Hdac4,Kdm5a,Chd3,Kdm6b,Tada2a,Baz1a,Rsf1,Kat6a,H2bc12,Ubn2,Mysm1,Hjurp
5_Member	GO Biological Processes	GO:0006333	chromatin assembly or disassembly	-16.2734	-13.8892	36/127	12648,14957,15201,15289,17216,18148,18600,20586,20588,20937,22385,22589,27221,50709,50927,53605,56086,56702,64707,66578,66929,67155,67628,72000,83797,93759,93762,104248,107435,114741,216848,233532,244349,319184,320538,381280	Chd1,H1f3,Hells,Hmgb1,Mcm2,Npm1,Padi2,Smarca4,Smarcc1,Suv39h1,Baz1b,Atrx,Chaf1a,H1f4,Nasp,Nap1l1,Set,H1f5,Suv39h2,Mis18a,Asf1b,Smarca2,Anp32b,Lmntd2,Smarcd1,Sirt1,Smarca5,Cabin1,Hat1,Supt16,Chd3,Rsf1,Kat6a,H2bc12,Ubn2,Hjurp
5_Member	GO Biological Processes	GO:0031497	chromatin assembly	-12.1915	-10.0335	28/104	14957,15201,15289,17216,18148,20586,20937,22589,27221,50709,50927,53605,56086,56702,66578,66929,67155,67628,72000,93759,93762,104248,107435,233532,244349,319184,320538,381280	H1f3,Hells,Hmgb1,Mcm2,Npm1,Smarca4,Suv39h1,Atrx,Chaf1a,H1f4,Nasp,Nap1l1,Set,H1f5,Mis18a,Asf1b,Smarca2,Anp32b,Lmntd2,Sirt1,Smarca5,Cabin1,Hat1,Rsf1,Kat6a,H2bc12,Ubn2,Hjurp
5_Member	GO Biological Processes	GO:0034728	nucleosome organization	-10.8445	-8.8204	29/125	14957,17216,18148,20586,20588,22589,27221,50709,50927,53605,54387,56086,56702,59001,66578,66929,67155,67628,83797,93762,104248,107435,114741,207165,233532,244349,319184,320538,381280	H1f3,Mcm2,Npm1,Smarca4,Smarcc1,Atrx,Chaf1a,H1f4,Nasp,Nap1l1,Mcm3ap,Set,H1f5,Pole3,Mis18a,Asf1b,Smarca2,Anp32b,Smarcd1,Smarca5,Cabin1,Hat1,Supt16,Bptf,Rsf1,Kat6a,H2bc12,Ubn2,Hjurp
5_Member	GO Biological Processes	GO:0006334	nucleosome assembly	-10.5317	-8.53988	23/82	14957,17216,18148,20586,22589,27221,50709,50927,53605,56086,56702,66578,66929,67155,67628,93762,104248,107435,233532,244349,319184,320538,381280	H1f3,Mcm2,Npm1,Smarca4,Atrx,Chaf1a,H1f4,Nasp,Nap1l1,Set,H1f5,Mis18a,Asf1b,Smarca2,Anp32b,Smarca5,Cabin1,Hat1,Rsf1,Kat6a,H2bc12,Ubn2,Hjurp
6_Summary	GO Biological Processes	GO:0000226	microtubule cytoskeleton organization	-31.21	-28.2706	114/620	11799,12175,12189,12190,12316,12389,12442,12449,12615,12649,13006,13640,14270,15505,16319,16328,16551,16571,16765,17295,17350,17427,17755,17886,17931,18005,18148,18286,19385,19877,19878,20185,20393,20842,20873,20877,20878,21335,22142,22143,22589,24061,26886,26934,50883,51944,54141,56150,66140,66442,66468,66917,66977,67052,67141,67203,67378,67951,68026,68121,68617,69885,70218,70297,70385,70430,711…	Birc5,Bnip2,Brca1,Brca2,Aspm,Cav1,Ccnb2,Ccnf,Cenpa,Chek1,Smc3,Efna5,Srgap2,Hsph1,Incenp,Cep250,Kif11,Kif4,Stmn1,Met,Mlh1,Mns1,Map1b,Myh9,Ppp1r12a,Nek2,Npm1,Odf2,Ranbp1,Rock1,Rock2,Ncor1,Sgk1,Stag1,Plk4,Aurkb,Aurka,Tacc3,Tuba1a,Tuba1b,Atrx,Smc1a,Cenph,Racgap1,Chek2,Knstrn,Spag5,Mad2l1,Ska2,Spc25,Ska1,Chordc1,Nuf2,Ndc80,Fbxo5,Nde1,Bbs2,Tubb6,Pclaf,Cep70,Mtcl1,Aunip,Kif18b,Gcc2,Spdl1,Tbce,Ints13,Kif…
6_Member	GO Biological Processes	GO:0000226	microtubule cytoskeleton organization	-31.21	-28.2706	114/620	11799,12175,12189,12190,12316,12389,12442,12449,12615,12649,13006,13640,14270,15505,16319,16328,16551,16571,16765,17295,17350,17427,17755,17886,17931,18005,18148,18286,19385,19877,19878,20185,20393,20842,20873,20877,20878,21335,22142,22143,22589,24061,26886,26934,50883,51944,54141,56150,66140,66442,66468,66917,66977,67052,67141,67203,67378,67951,68026,68121,68617,69885,70218,70297,70385,70430,711…	Birc5,Bnip2,Brca1,Brca2,Aspm,Cav1,Ccnb2,Ccnf,Cenpa,Chek1,Smc3,Efna5,Srgap2,Hsph1,Incenp,Cep250,Kif11,Kif4,Stmn1,Met,Mlh1,Mns1,Map1b,Myh9,Ppp1r12a,Nek2,Npm1,Odf2,Ranbp1,Rock1,Rock2,Ncor1,Sgk1,Stag1,Plk4,Aurkb,Aurka,Tacc3,Tuba1a,Tuba1b,Atrx,Smc1a,Cenph,Racgap1,Chek2,Knstrn,Spag5,Mad2l1,Ska2,Spc25,Ska1,Chordc1,Nuf2,Ndc80,Fbxo5,Nde1,Bbs2,Tubb6,Pclaf,Cep70,Mtcl1,Aunip,Kif18b,Gcc2,Spdl1,Tbce,Ints13,Kif…
6_Member	GO Biological Processes	GO:0007051	spindle organization	-22.3139	-19.6756	51/184	12316,12442,13006,16319,16551,16571,16765,17350,17886,18005,19385,20185,20842,20877,20878,21335,22589,24061,26886,26934,50883,51944,54141,66442,66977,67052,67141,69885,70430,71177,71819,72119,75786,76707,77744,105988,107995,108989,192176,212307,212514,216848,218977,219103,223921,229841,230376,231123,233406,268697,100502766	Aspm,Ccnb2,Smc3,Incenp,Kif11,Kif4,Stmn1,Mlh1,Myh9,Nek2,Ranbp1,Ncor1,Stag1,Aurkb,Aurka,Tacc3,Atrx,Smc1a,Cenph,Racgap1,Chek2,Knstrn,Spag5,Spc25,Nuf2,Ndc80,Fbxo5,Aunip,Tbce,Ints13,Kif23,Tpx2,Ckap5,Clasp1,Bora,Espl1,Cdc20,Tpr,Flna,Mapre2,Spice1,Chd3,Dlgap5,Cenpj,Aaas,Cenpe,Haus6,Haus3,Prc1,Ccnb1,Kifc1
6_Member	GO Biological Processes	GO:1902850	microtubule cytoskeleton organization involved in mitosis	-16.4831	-14.0821	39/147	12615,13006,16551,16571,16765,18005,20842,20877,20878,21335,24061,26886,26934,50883,56150,66442,66977,67052,67203,70385,70430,71177,71819,72119,75786,76707,77744,107995,108907,108989,192176,212514,218977,223921,229841,233406,244329,268697,100502766	Cenpa,Smc3,Kif11,Kif4,Stmn1,Nek2,Stag1,Aurkb,Aurka,Tacc3,Smc1a,Cenph,Racgap1,Chek2,Mad2l1,Spc25,Nuf2,Ndc80,Nde1,Spdl1,Tbce,Ints13,Kif23,Tpx2,Ckap5,Clasp1,Bora,Cdc20,Nusap1,Tpr,Flna,Spice1,Dlgap5,Aaas,Cenpe,Prc1,Mcph1,Ccnb1,Kifc1
6_Member	GO Biological Processes	GO:0140694	non-membrane-bounded organelle assembly	-15.3879	-13.0554	63/374	11459,12316,12442,12615,13006,13008,13196,16319,16551,17350,17698,18005,18148,20185,20807,20842,20873,20877,20878,21956,24061,26886,26934,50883,54141,54324,60411,67052,67139,67141,69902,69928,71819,72119,72155,72587,72776,74383,75547,75619,76707,99100,100019,101565,107995,108655,108989,192176,208628,212307,212514,218629,218977,219103,223921,226562,229841,230376,231123,233406,277939,319675,1005027…	Acta1,Aspm,Ccnb2,Cenpa,Smc3,Csrp2,Asap1,Incenp,Kif11,Mlh1,Msn,Nek2,Npm1,Ncor1,Srf,Stag1,Plk4,Aurkb,Aurka,Tnnt2,Smc1a,Cenph,Racgap1,Chek2,Spag5,Arhgef5,Cenpk,Ndc80,Mis12,Fbxo5,Mrto4,Cenps,Kif23,Tpx2,Cenpn,Pan3,Sass6,Ubap2l,Akap13,Fastkd2,Clasp1,Cep152,Mdn1,Ccp110,Cdc20,Foxp1,Tpr,Flna,Kntc1,Mapre2,Spice1,Dhx29,Dlgap5,Cenpj,Aaas,Prrc2c,Cenpe,Haus6,Haus3,Prc1,C2cd3,Cep295,Kifc1
6_Member	GO Biological Processes	GO:0007052	mitotic spindle organization	-14.5451	-12.2589	33/120	13006,16551,16571,16765,18005,20842,20877,20878,21335,24061,26886,26934,50883,66442,66977,67052,70430,71177,71819,72119,75786,76707,77744,107995,108989,192176,212514,218977,223921,229841,233406,268697,100502766	Smc3,Kif11,Kif4,Stmn1,Nek2,Stag1,Aurkb,Aurka,Tacc3,Smc1a,Cenph,Racgap1,Chek2,Spc25,Nuf2,Ndc80,Tbce,Ints13,Kif23,Tpx2,Ckap5,Clasp1,Bora,Cdc20,Tpr,Flna,Spice1,Dlgap5,Aaas,Cenpe,Prc1,Ccnb1,Kifc1
6_Member	GO Biological Processes	GO:0051225	spindle assembly	-13.33	-11.0896	31/116	12316,12442,13006,16319,16551,17350,18005,20185,20842,20877,20878,24061,26934,50883,54141,67052,67141,71819,72119,76707,107995,108989,192176,212307,212514,223921,229841,230376,231123,233406,100502766	Aspm,Ccnb2,Smc3,Incenp,Kif11,Mlh1,Nek2,Ncor1,Stag1,Aurkb,Aurka,Smc1a,Racgap1,Chek2,Spag5,Ndc80,Fbxo5,Kif23,Tpx2,Clasp1,Cdc20,Tpr,Flna,Mapre2,Spice1,Aaas,Cenpe,Haus6,Haus3,Prc1,Kifc1
6_Member	GO Biological Processes	GO:0090307	mitotic spindle assembly	-8.05564	-6.21158	18/67	13006,16551,18005,20842,20877,24061,26934,50883,71819,72119,76707,107995,108989,192176,212514,223921,233406,100502766	Smc3,Kif11,Nek2,Stag1,Aurkb,Smc1a,Racgap1,Chek2,Kif23,Tpx2,Clasp1,Cdc20,Tpr,Flna,Spice1,Aaas,Prc1,Kifc1
7_Summary	Reactome Gene Sets	R-MMU-73894	DNA Repair	-22.7056	-20.0366	66/298	11834,11920,12144,12190,12428,12649,14050,15204,15270,16647,16881,17350,17420,17535,17688,18538,18973,19356,19361,19362,19687,20184,21749,21853,22385,26909,27354,50883,51869,56456,56505,58186,59001,66131,67196,68026,69263,69928,70238,71991,76843,93762,104806,107823,209334,211651,225182,230484,233826,235559,237211,237911,252870,268465,269582,319156,319164,319165,319166,319167,319170,319171,319172,…	Aqr,Atm,Blm,Brca2,Ccna2,Chek1,Eya3,Herc2,H2ax,Kpna2,Lig1,Mlh1,Mnat1,Mre11a,Msh6,Pcna,Pole,Rad17,Rad51,Rad51ap1,Rfc1,Uimc1,Terf1,Timeless,Baz1b,Exo1,Nbn,Chek2,Rif1,Actl6a,Ruvbl1,Rad18,Pole3,Tipin,Ube2t,Pclaf,Rfc3,Cenps,Rnf168,Ercc8,Dtl,Smarca5,Fancm,Nsd2,Gen1,Fancd2,Rbbp8,Usp1,Palb2,Topbp1,Fancb,Brip1,Usp7,Eme1,Clspn,H4c4,H2ac6,H2ac7,H2ac8,H2ac11,H2ac22,H2ac24,H2ac4,H2bc12,H4c1,H2ac23,Bard1,Brca1,…
7_Member	Reactome Gene Sets	R-MMU-73894	DNA Repair	-22.7056	-20.0366	66/298	11834,11920,12144,12190,12428,12649,14050,15204,15270,16647,16881,17350,17420,17535,17688,18538,18973,19356,19361,19362,19687,20184,21749,21853,22385,26909,27354,50883,51869,56456,56505,58186,59001,66131,67196,68026,69263,69928,70238,71991,76843,93762,104806,107823,209334,211651,225182,230484,233826,235559,237211,237911,252870,268465,269582,319156,319164,319165,319166,319167,319170,319171,319172,…	Aqr,Atm,Blm,Brca2,Ccna2,Chek1,Eya3,Herc2,H2ax,Kpna2,Lig1,Mlh1,Mnat1,Mre11a,Msh6,Pcna,Pole,Rad17,Rad51,Rad51ap1,Rfc1,Uimc1,Terf1,Timeless,Baz1b,Exo1,Nbn,Chek2,Rif1,Actl6a,Ruvbl1,Rad18,Pole3,Tipin,Ube2t,Pclaf,Rfc3,Cenps,Rnf168,Ercc8,Dtl,Smarca5,Fancm,Nsd2,Gen1,Fancd2,Rbbp8,Usp1,Palb2,Topbp1,Fancb,Brip1,Usp7,Eme1,Clspn,H4c4,H2ac6,H2ac7,H2ac8,H2ac11,H2ac22,H2ac24,H2ac4,H2bc12,H4c1,H2ac23
7_Member	Reactome Gene Sets	R-MMU-5693532	DNA Double-Strand Break Repair	-17.286	-14.8431	39/140	11920,12144,12190,12428,12649,14050,15204,15270,16647,17535,18538,18973,19356,19361,19362,19687,20184,21853,22385,26909,27354,50883,51869,59001,66131,69263,70238,93762,107823,209334,225182,233826,235559,237911,268465,269582,319156,319184,326619	Atm,Blm,Brca2,Ccna2,Chek1,Eya3,Herc2,H2ax,Kpna2,Mre11a,Pcna,Pole,Rad17,Rad51,Rad51ap1,Rfc1,Uimc1,Timeless,Baz1b,Exo1,Nbn,Chek2,Rif1,Pole3,Tipin,Rfc3,Rnf168,Smarca5,Nsd2,Gen1,Rbbp8,Palb2,Topbp1,Brip1,Eme1,Clspn,H4c4,H2bc12,H4c1
7_Member	Reactome Gene Sets	R-MMU-5693567	HDR through Homologous Recombination (HRR) or Single Strand Annealing (SSA)	-15.652	-13.2893	33/111	11920,12144,12190,12428,12649,15204,15270,17535,18538,18973,19356,19361,19362,19687,20184,21853,26909,27354,59001,66131,69263,70238,107823,209334,225182,233826,235559,237911,268465,269582,319156,319184,326619	Atm,Blm,Brca2,Ccna2,Chek1,Herc2,H2ax,Mre11a,Pcna,Pole,Rad17,Rad51,Rad51ap1,Rfc1,Uimc1,Timeless,Exo1,Nbn,Pole3,Tipin,Rfc3,Rnf168,Nsd2,Gen1,Rbbp8,Palb2,Topbp1,Brip1,Eme1,Clspn,H4c4,H2bc12,H4c1
7_Member	Reactome Gene Sets	R-MMU-5693538	Homology Directed Repair	-15.2695	-12.9467	33/114	11920,12144,12190,12428,12649,15204,15270,17535,18538,18973,19356,19361,19362,19687,20184,21853,26909,27354,59001,66131,69263,70238,107823,209334,225182,233826,235559,237911,268465,269582,319156,319184,326619	Atm,Blm,Brca2,Ccna2,Chek1,Herc2,H2ax,Mre11a,Pcna,Pole,Rad17,Rad51,Rad51ap1,Rfc1,Uimc1,Timeless,Exo1,Nbn,Pole3,Tipin,Rfc3,Rnf168,Nsd2,Gen1,Rbbp8,Palb2,Topbp1,Brip1,Eme1,Clspn,H4c4,H2bc12,H4c1
7_Member	KEGG Pathway	mmu03440	Homologous recombination	-12.6258	-10.4267	19/44	11920,12021,12144,12189,12190,17535,19360,19361,19366,19891,20184,22589,27354,225182,233826,235559,237911,268465,623474	Atm,Bard1,Blm,Brca1,Brca2,Mre11a,Rad50,Rad51,Rad54l,Rpa2,Uimc1,Atrx,Nbn,Rbbp8,Palb2,Topbp1,Brip1,Eme1,Rad54b
7_Member	Reactome Gene Sets	R-MMU-5685942	HDR through Homologous Recombination (HRR)	-12.2503	-10.0858	21/57	11920,12144,12190,12649,17535,18538,18973,19356,19361,19362,19687,26909,27354,59001,69263,209334,225182,233826,235559,237911,268465	Atm,Blm,Brca2,Chek1,Mre11a,Pcna,Pole,Rad17,Rad51,Rad51ap1,Rfc1,Exo1,Nbn,Pole3,Rfc3,Gen1,Rbbp8,Palb2,Topbp1,Brip1,Eme1
7_Member	KEGG Pathway	ko03440	Homologous recombination	-12.1454	-9.99395	18/41	11920,12021,12144,12189,12190,17535,19360,19361,19366,19891,20184,27354,225182,233826,235559,237911,268465,623474	Atm,Bard1,Blm,Brca1,Brca2,Mre11a,Rad50,Rad51,Rad54l,Rpa2,Uimc1,Nbn,Rbbp8,Palb2,Topbp1,Brip1,Eme1,Rad54b
7_Member	Reactome Gene Sets	R-MMU-5693607	Processing of DNA double-strand break ends	-10.8999	-8.87334	23/79	11920,12144,12428,12649,15204,15270,17535,19356,20184,21853,26909,27354,66131,69263,70238,107823,225182,235559,237911,269582,319156,319184,326619	Atm,Blm,Ccna2,Chek1,Herc2,H2ax,Mre11a,Rad17,Uimc1,Timeless,Exo1,Nbn,Tipin,Rfc3,Rnf168,Nsd2,Rbbp8,Topbp1,Brip1,Clspn,H4c4,H2bc12,H4c1
7_Member	Reactome Gene Sets	R-MMU-69473	G2/M DNA damage checkpoint	-10.6523	-8.64922	23/81	11920,12144,12532,12534,12649,15204,15270,17535,19356,20184,26909,27354,50883,69263,70238,107823,225182,235559,237911,268697,319156,319184,326619	Atm,Blm,Cdc25c,Cdk1,Chek1,Herc2,H2ax,Mre11a,Rad17,Uimc1,Exo1,Nbn,Chek2,Rfc3,Rnf168,Nsd2,Rbbp8,Topbp1,Brip1,Ccnb1,H4c4,H2bc12,H4c1
7_Member	Reactome Gene Sets	R-MMU-5693579	Homologous DNA Pairing and Strand Exchange	-9.82508	-7.86961	15/36	11920,12144,12190,12649,17535,19356,19361,19362,26909,27354,69263,225182,233826,235559,237911	Atm,Blm,Brca2,Chek1,Mre11a,Rad17,Rad51,Rad51ap1,Exo1,Nbn,Rfc3,Rbbp8,Palb2,Topbp1,Brip1
7_Member	Reactome Gene Sets	R-MMU-3700989	Transcriptional Regulation by TP53	-9.79754	-7.84615	44/282	11920,12144,12428,12447,12448,12532,12534,12649,14776,16009,17248,17420,17535,18148,18538,18607,19356,20393,20877,20878,26909,27354,50883,53621,69131,69263,72119,72949,107932,108961,114741,209361,216848,219103,225182,228829,228980,229542,232791,235559,237911,252870,268697,270627	Atm,Blm,Ccna2,Ccne1,Ccne2,Cdc25c,Cdk1,Chek1,Gpx2,Igfbp3,Mdm4,Mnat1,Mre11a,Npm1,Pcna,Pdpk1,Rad17,Sgk1,Aurkb,Aurka,Exo1,Nbn,Chek2,Cnot4,Cdk12,Rfc3,Tpx2,Ccnt2,Chd4,E2f8,Supt16,Taf3,Chd3,Cenpj,Rbbp8,Phf20,Taf4,Gatad2b,Cnot3,Topbp1,Brip1,Usp7,Ccnb1,Taf1
7_Member	Reactome Gene Sets	R-MMU-5633007	Regulation of TP53 Activity	-9.3462	-7.428	29/143	11920,12144,12428,12534,12649,17248,17535,18607,19356,20393,20877,20878,26909,27354,50883,69263,72119,107932,114741,209361,216848,225182,228829,228980,229542,235559,237911,252870,270627	Atm,Blm,Ccna2,Cdk1,Chek1,Mdm4,Mre11a,Pdpk1,Rad17,Sgk1,Aurkb,Aurka,Exo1,Nbn,Chek2,Rfc3,Tpx2,Chd4,Supt16,Taf3,Chd3,Rbbp8,Phf20,Taf4,Gatad2b,Topbp1,Brip1,Usp7,Taf1
7_Member	Reactome Gene Sets	R-MMU-6804756	Regulation of TP53 Activity through Phosphorylation	-9.19729	-7.29388	21/79	11920,12144,12428,12649,17248,17535,19356,20877,20878,26909,27354,50883,69263,72119,114741,209361,225182,228980,235559,237911,270627	Atm,Blm,Ccna2,Chek1,Mdm4,Mre11a,Rad17,Aurkb,Aurka,Exo1,Nbn,Chek2,Rfc3,Tpx2,Supt16,Taf3,Rbbp8,Taf4,Topbp1,Brip1,Taf1
7_Member	Reactome Gene Sets	R-MMU-5693537	Resolution of D-Loop Structures	-9.07347	-7.18083	13/29	11920,12144,12190,17535,19361,19362,26909,27354,209334,225182,233826,237911,268465	Atm,Blm,Brca2,Mre11a,Rad51,Rad51ap1,Exo1,Nbn,Gen1,Rbbp8,Palb2,Brip1,Eme1
7_Member	Reactome Gene Sets	R-MMU-5693568	Resolution of D-loop Structures through Holliday Junction Intermediates	-9.07347	-7.18083	13/29	11920,12144,12190,17535,19361,19362,26909,27354,209334,225182,233826,237911,268465	Atm,Blm,Brca2,Mre11a,Rad51,Rad51ap1,Exo1,Nbn,Gen1,Rbbp8,Palb2,Brip1,Eme1
7_Member	Reactome Gene Sets	R-MMU-5693616	Presynaptic phase of homologous DNA pairing and strand exchange	-8.23405	-6.37713	13/33	11920,12144,12190,12649,17535,19356,19361,26909,27354,69263,225182,235559,237911	Atm,Blm,Brca2,Chek1,Mre11a,Rad17,Rad51,Exo1,Nbn,Rfc3,Rbbp8,Topbp1,Brip1
7_Member	Reactome Gene Sets	R-MMU-5685938	HDR through Single Strand Annealing (SSA)	-6.85375	-5.08115	11/29	11920,12144,17535,19356,19361,26909,27354,69263,225182,235559,237911	Atm,Blm,Mre11a,Rad17,Rad51,Exo1,Nbn,Rfc3,Rbbp8,Topbp1,Brip1
7_Member	Reactome Gene Sets	R-MMU-5693606	DNA Double Strand Break Response	-6.75494	-4.989	16/64	11920,14050,15204,15270,16647,17535,20184,22385,27354,50883,70238,93762,107823,319156,319184,326619	Atm,Eya3,Herc2,H2ax,Kpna2,Mre11a,Uimc1,Baz1b,Nbn,Chek2,Rnf168,Smarca5,Nsd2,H4c4,H2bc12,H4c1
7_Member	Reactome Gene Sets	R-MMU-5693565	Recruitment and ATM-mediated phosphorylation of repair and signaling proteins at DNA double strand breaks	-6.07615	-4.36019	15/63	11920,14050,15204,15270,17535,20184,22385,27354,50883,70238,93762,107823,319156,319184,326619	Atm,Eya3,Herc2,H2ax,Mre11a,Uimc1,Baz1b,Nbn,Chek2,Rnf168,Smarca5,Nsd2,H4c4,H2bc12,H4c1
7_Member	Reactome Gene Sets	R-MMU-5693571	Nonhomologous End-Joining (NHEJ)	-4.10441	-2.52675	11/52	11920,15204,15270,17535,27354,51869,70238,107823,319156,319184,326619	Atm,Herc2,H2ax,Mre11a,Nbn,Rif1,Rnf168,Nsd2,H4c4,H2bc12,H4c1
8_Summary	Reactome Gene Sets	R-MMU-73886	Chromosome Maintenance	-22.6855	-20.027	42/121	12144,12428,12615,15270,16881,18148,18538,18968,19075,19076,19687,21749,22589,26886,52504,56505,60411,66578,69263,69928,72107,72155,72171,83815,93762,102920,217653,233532,245474,269400,319156,319164,319165,319166,319167,319170,319171,319172,319184,326619,381280,665433,12442,12534,14211,16906,19386,56086,59015,67121,69482,70099,71805,72787,76044,78658,103468,108989,170762,223921,244329,268697,2699…	Blm,Ccna2,Cenpa,H2ax,Lig1,Npm1,Pcna,Pola1,Prim1,Prim2,Rfc1,Terf1,Atrx,Cenph,Cenpo,Ruvbl1,Cenpk,Mis18a,Rfc3,Cenps,Dscc1,Cenpn,Shq1,Cenpq,Smarca5,Cenpi,Mis18bp1,Rsf1,Dkc1,Rtel1,H4c4,H2ac6,H2ac7,H2ac8,H2ac11,H2ac22,H2ac24,H2ac4,H2bc12,H4c1,Hjurp,H2ac23,Ccnb2,Cdk1,Smc2,Lmnb1,Ranbp2,Set,Nup160,Mastl,Nup35,Smc4,Nup93,Ndc1,Ncapg2,Ncapd3,Nup107,Tpr,Nup155,Aaas,Mcph1,Ccnb1,Nup98,Lemd3,Nup85,Atf2,Ccnd1,Dnm…
8_Member	Reactome Gene Sets	R-MMU-73886	Chromosome Maintenance	-22.6855	-20.027	42/121	12144,12428,12615,15270,16881,18148,18538,18968,19075,19076,19687,21749,22589,26886,52504,56505,60411,66578,69263,69928,72107,72155,72171,83815,93762,102920,217653,233532,245474,269400,319156,319164,319165,319166,319167,319170,319171,319172,319184,326619,381280,665433	Blm,Ccna2,Cenpa,H2ax,Lig1,Npm1,Pcna,Pola1,Prim1,Prim2,Rfc1,Terf1,Atrx,Cenph,Cenpo,Ruvbl1,Cenpk,Mis18a,Rfc3,Cenps,Dscc1,Cenpn,Shq1,Cenpq,Smarca5,Cenpi,Mis18bp1,Rsf1,Dkc1,Rtel1,H4c4,H2ac6,H2ac7,H2ac8,H2ac11,H2ac22,H2ac24,H2ac4,H2bc12,H4c1,Hjurp,H2ac23
8_Member	Reactome Gene Sets	R-MMU-68875	Mitotic Prophase	-16.9216	-14.491	35/115	12442,12534,14211,15270,16906,19386,56086,59015,67121,69482,70099,71805,72787,76044,78658,103468,108989,170762,223921,244329,268697,269966,319156,319164,319165,319166,319167,319170,319171,319172,319184,326619,380664,445007,665433	Ccnb2,Cdk1,Smc2,H2ax,Lmnb1,Ranbp2,Set,Nup160,Mastl,Nup35,Smc4,Nup93,Ndc1,Ncapg2,Ncapd3,Nup107,Tpr,Nup155,Aaas,Mcph1,Ccnb1,Nup98,H4c4,H2ac6,H2ac7,H2ac8,H2ac11,H2ac22,H2ac24,H2ac4,H2bc12,H4c1,Lemd3,Nup85,H2ac23
8_Member	Reactome Gene Sets	R-MMU-3247509	Chromatin modifying enzymes	-16.5726	-14.1659	46/201	11909,12443,13435,14056,15161,18600,19712,20586,20588,20937,28019,56456,64707,67155,69188,71371,71974,75410,83797,94246,107435,107823,107932,108155,192195,208043,214899,216848,216850,225876,228829,229542,238247,319150,319152,319156,319164,319165,319166,319167,319170,319171,319172,319184,326619,665433	Atf2,Ccnd1,Dnmt3a,Ezh2,Hcfc1,Padi2,Rest,Smarca4,Smarcc1,Suv39h1,Ing4,Actl6a,Suv39h2,Smarca2,Kmt2e,Arid5b,Prmt3,Kmt2b,Smarcd1,Arid4b,Hat1,Nsd2,Chd4,Ogt,Ash1l,Setd1b,Kdm5a,Chd3,Kdm6b,Kdm2a,Phf20,Gatad2b,Arid4a,H3c2,H3c10,H4c4,H2ac6,H2ac7,H2ac8,H2ac11,H2ac22,H2ac24,H2ac4,H2bc12,H4c1,H2ac23
8_Member	Reactome Gene Sets	R-MMU-4839726	Chromatin organization	-16.5726	-14.1659	46/201	11909,12443,13435,14056,15161,18600,19712,20586,20588,20937,28019,56456,64707,67155,69188,71371,71974,75410,83797,94246,107435,107823,107932,108155,192195,208043,214899,216848,216850,225876,228829,229542,238247,319150,319152,319156,319164,319165,319166,319167,319170,319171,319172,319184,326619,665433	Atf2,Ccnd1,Dnmt3a,Ezh2,Hcfc1,Padi2,Rest,Smarca4,Smarcc1,Suv39h1,Ing4,Actl6a,Suv39h2,Smarca2,Kmt2e,Arid5b,Prmt3,Kmt2b,Smarcd1,Arid4b,Hat1,Nsd2,Chd4,Ogt,Ash1l,Setd1b,Kdm5a,Chd3,Kdm6b,Kdm2a,Phf20,Gatad2b,Arid4a,H3c2,H3c10,H4c4,H2ac6,H2ac7,H2ac8,H2ac11,H2ac22,H2ac24,H2ac4,H2bc12,H4c1,H2ac23
8_Member	Reactome Gene Sets	R-MMU-69306	DNA Replication	-16.4556	-14.0624	44/186	12428,12447,12448,12544,15270,16881,17215,17216,17217,17218,17219,17220,18393,18538,18968,18973,19075,19076,19177,19687,23834,27214,27401,57441,59001,66634,68612,69263,69270,70024,272551,319150,319152,319156,319164,319165,319166,319167,319170,319171,319172,319184,326619,665433	Ccna2,Ccne1,Ccne2,Cdc45,H2ax,Lig1,Mcm3,Mcm2,Mcm4,Mcm5,Mcm6,Mcm7,Orc2,Pcna,Pola1,Pole,Prim1,Prim2,Psmb7,Rfc1,Cdc6,Dbf4,Skp2,Gmnn,Pole3,Mcm8,Ube2c,Rfc3,Gins1,Mcm10,Gins2,H3c2,H3c10,H4c4,H2ac6,H2ac7,H2ac8,H2ac11,H2ac22,H2ac24,H2ac4,H2bc12,H4c1,H2ac23
8_Member	Reactome Gene Sets	R-MMU-606279	Deposition of new CENPA-containing nucleosomes at the centromere	-15.4417	-13.1044	27/74	12615,15270,18148,26886,52504,56505,60411,66578,69928,72155,83815,93762,102920,217653,233532,319156,319164,319165,319166,319167,319170,319171,319172,319184,326619,381280,665433	Cenpa,H2ax,Npm1,Cenph,Cenpo,Ruvbl1,Cenpk,Mis18a,Cenps,Cenpn,Cenpq,Smarca5,Cenpi,Mis18bp1,Rsf1,H4c4,H2ac6,H2ac7,H2ac8,H2ac11,H2ac22,H2ac24,H2ac4,H2bc12,H4c1,Hjurp,H2ac23
8_Member	Reactome Gene Sets	R-MMU-774815	Nucleosome assembly	-15.4417	-13.1044	27/74	12615,15270,18148,26886,52504,56505,60411,66578,69928,72155,83815,93762,102920,217653,233532,319156,319164,319165,319166,319167,319170,319171,319172,319184,326619,381280,665433	Cenpa,H2ax,Npm1,Cenph,Cenpo,Ruvbl1,Cenpk,Mis18a,Cenps,Cenpn,Cenpq,Smarca5,Cenpi,Mis18bp1,Rsf1,H4c4,H2ac6,H2ac7,H2ac8,H2ac11,H2ac22,H2ac24,H2ac4,H2bc12,H4c1,Hjurp,H2ac23
8_Member	Reactome Gene Sets	R-MMU-157579	Telomere Maintenance	-12.5229	-10.338	27/94	12144,12428,15270,16881,18538,18968,19075,19076,19687,21749,22589,69263,72107,72171,245474,269400,319156,319164,319165,319166,319167,319170,319171,319172,319184,326619,665433	Blm,Ccna2,H2ax,Lig1,Pcna,Pola1,Prim1,Prim2,Rfc1,Terf1,Atrx,Rfc3,Dscc1,Shq1,Dkc1,Rtel1,H4c4,H2ac6,H2ac7,H2ac8,H2ac11,H2ac22,H2ac24,H2ac4,H2bc12,H4c1,H2ac23
8_Member	Reactome Gene Sets	R-MMU-69002	DNA Replication Pre-Initiation	-11.9986	-9.86606	33/145	12544,15270,17215,17216,17217,17218,17219,17220,18393,18968,18973,19075,19076,19177,23834,27214,57441,59001,66634,70024,319150,319152,319156,319164,319165,319166,319167,319170,319171,319172,319184,326619,665433	Cdc45,H2ax,Mcm3,Mcm2,Mcm4,Mcm5,Mcm6,Mcm7,Orc2,Pola1,Pole,Prim1,Prim2,Psmb7,Cdc6,Dbf4,Gmnn,Pole3,Mcm8,Mcm10,H3c2,H3c10,H4c4,H2ac6,H2ac7,H2ac8,H2ac11,H2ac22,H2ac24,H2ac4,H2bc12,H4c1,H2ac23
8_Member	Reactome Gene Sets	R-MMU-2559586	DNA Damage/Telomere Stress Induced Senescence	-11.7908	-9.67544	24/79	11920,12428,12447,12448,14957,15270,16906,17535,21749,27354,56702,104248,111241,319156,319164,319165,319166,319167,319170,319171,319172,319184,326619,665433	Atm,Ccna2,Ccne1,Ccne2,H1f3,H2ax,Lmnb1,Mre11a,Terf1,Nbn,H1f5,Cabin1,Hmga1b,H4c4,H2ac6,H2ac7,H2ac8,H2ac11,H2ac22,H2ac24,H2ac4,H2bc12,H4c1,H2ac23
8_Member	Reactome Gene Sets	R-MMU-2559583	Cellular Senescence	-11.2807	-9.20571	34/162	11920,12151,12428,12447,12448,12571,14056,14957,15270,16906,17248,17535,21749,23871,26921,27354,56702,68612,104248,111241,216850,319150,319152,319156,319164,319165,319166,319167,319170,319171,319172,319184,326619,665433	Atm,Bmi1,Ccna2,Ccne1,Ccne2,Cdk6,Ezh2,H1f3,H2ax,Lmnb1,Mdm4,Mre11a,Terf1,Ets1,Map4k4,Nbn,H1f5,Ube2c,Cabin1,Hmga1b,Kdm6b,H3c2,H3c10,H4c4,H2ac6,H2ac7,H2ac8,H2ac11,H2ac22,H2ac24,H2ac4,H2bc12,H4c1,H2ac23
8_Member	Reactome Gene Sets	R-MMU-2299718	Condensation of Prophase Chromosomes	-10.7657	-8.74872	20/60	12534,14211,15270,56086,70099,76044,78658,244329,268697,319156,319164,319165,319166,319167,319170,319171,319172,319184,326619,665433	Cdk1,Smc2,H2ax,Set,Smc4,Ncapg2,Ncapd3,Mcph1,Ccnb1,H4c4,H2ac6,H2ac7,H2ac8,H2ac11,H2ac22,H2ac24,H2ac4,H2bc12,H4c1,H2ac23
8_Member	Reactome Gene Sets	R-MMU-5578749	Transcriptional regulation by small RNAs	-10.4703	-8.48775	26/105	15270,19386,59015,69482,71805,72787,103468,108989,170762,223921,233833,269966,319150,319152,319156,319164,319165,319166,319167,319170,319171,319172,319184,326619,445007,665433	H2ax,Ranbp2,Nup160,Nup35,Nup93,Ndc1,Nup107,Tpr,Nup155,Aaas,Tnrc6a,Nup98,H3c2,H3c10,H4c4,H2ac6,H2ac7,H2ac8,H2ac11,H2ac22,H2ac24,H2ac4,H2bc12,H4c1,Nup85,H2ac23
[truncated: 230 more rows]

## Sheet: GO upreg
GroupID	Category	Term	Description	LogP	Log(q-value)	InTerm_InList	Genes	Symbols
[truncated: 291 more rows]
