# Supplementary material for: RNA-sequencing of single cholangiocyte-derived organoids reveals high organoid-to organoid variability
Source: Life Sci Alliance. 2022 Aug 1;5(12):e202101340. doi: 10.26508/lsa.202101340 (PMC9348635; doi:10.26508/lsa.202101340)
Supplement: Supplementary file 2 [file LSA-2021-01340_TableS2.xlsx]

## Sheet: FIG3D_heatmap
ENSEMBL	Set1_1	Set1_2	Set1_3	Set1_4	Set1_5	Set1_6	Set1_7	Set1_8	Set2_1	Set2_2	Set2_3	Set2_4	Set2_5	Set2_6	Set2_7	Set2_9	Set2_10	Set2_11	Set3_1	Set3_3	Set3_4	Set3_5	Set3_6	Set4_1	Set4_2	Set4_3	Set4_5	Set4_6	Set4_7	Set4_9	Set4_11	Set4_12	Set4_13	Set4_14	Set4_15
ENSMUSG00000000028	0.810856	2.44979	2.22807	2.14565	2.72132	3.09038	2.8816	2.98195	3.61726	4.00005	3.44264	3.45584	2.26876	2.96631	3.02366	3.13188	2.58937	3.61119	3.71777	2.81353	2.75933	3.22515	3.35689	4.05842	3.6732	3.61179	3.56812	3.98472	2.47523	3.53667	3.43648	3.32587	3.82828	3.6401	3.49359
ENSMUSG00000000056	2.45131	2.96825	3.12115	2.68331	3.38183	2.82245	3.15723	3.44762	2.68438	3.18291	2.50976	2.24773	4.04321	2.04877	2.79539	3.2281	4.61221	2.82593	1.36229	3.30949	2.50779	2.78264	2.71534	2.00779	2.64673	-1.4326	2.16094	1.56151	1.58214	1.99825	1.85152	2.7232	1.04538	3.00486	2.57605
ENSMUSG00000000085	4.72902	4.62404	4.64568	4.57516	4.21007	5.03428	4.56441	4.77946	5.1238	5.58501	4.83168	4.75607	4.98662	5.5082	4.32432	4.87382	4.65683	5.12309	4.85225	4.42294	4.74483	5.16257	4.70084	5.48953	5.13025	4.87118	4.89477	5.1789	5.00361	5.36749	5.0459	5.20672	5.36306	5.39864	5.39254
ENSMUSG00000000088	5.75957	5.48351	5.6875	5.44412	5.85988	6.32927	5.9824	5.76954	6.54987	6.72723	5.985	5.79489	5.94565	6.77971	5.31716	6.04869	5.83891	6.80467	6.49157	5.86352	5.59929	5.99309	5.61838	6.48028	6.43488	6.26089	6.21858	5.88998	5.7173	6.52181	6.15671	6.339	6.48344	6.46987	6.80359
ENSMUSG00000000127	4.33072	4.89138	4.29846	4.42986	3.38183	2.56529	3.99122	3.94719	4.60577	3.91988	4.64527	4.96717	4.65019	2.57928	5.06698	5.28513	4.50239	3.53812	4.60574	4.51681	4.98584	3.90662	5.10491	2.90088	3.02113	4.05925	3.97723	4.16817	3.81918	3.53667	3.19548	3.58302	3.36731	4.07963	3.23395
ENSMUSG00000000142	3.46486	4.33836	4.0413	4.52237	4.48137	3.18502	5.00871	4.42252	4.6734	3.03852	4.38422	4.18416	5.71432	4.0883	3.96989	5.47358	5.01777	4.34815	4.04301	4.94598	4.38226	4.03639	4.54722	4.81515	4.85763	5.43776	5.5139	5.50296	5.97446	5.27127	4.59403	5.12819	4.07686	5.32679	4.55181
ENSMUSG00000000148	2.78948	2.85504	2.65337	2.86388	3.19339	1.60005	2.8816	2.29007	2.28384	2.25003	2.32334	2.14463	2.5444	3.12677	2.7105	2.18079	2.16406	2.31573	2.22902	1.92044	2.63904	2.25212	2.15895	2.23606	1.35128	2.65486	1.33782	2.35001	2.23422	1.99825	1.61051	2.36063	1.35024	2.30826	1.47652
ENSMUSG00000000154	4.72902	3.61537	4.33719	3.12219	3.64977	4.21896	3.67806	2.98195	3.61726	3.64858	2.59464	2.67515	2.97503	2.78573	2.87556	1.97434	2.7627	3.37986	3.61467	3.01998	2.97346	3.11194	3.28094	3.61998	3.6732	3.52159	2.92278	3.23136	3.29835	3.38729	3.57735	3.0976	4.17709	2.94213	4.37882
ENSMUSG00000000159	5.54038	5.24596	5.35145	5.17445	4.68599	5.16774	4.93745	5.06537	3.90677	4.98042	4.23355	4.50869	4.78902	4.85612	4.82598	4.46373	4.5186	4.36937	4.72604	4.44699	5.31515	4.63679	4.37527	4.81515	4.83436	4.23982	3.78713	4.3309	3.63277	4.32018	4.25961	4.70978	4.99684	4.10849	4.51883
ENSMUSG00000000266	2.91322	3.17107	2.93167	3.29998	4.0709	2.69959	2.0931	3.1132	0.447337	1.11252	2.10922	2.51903	2.1083	2.04877	2.52409	2.52183	2.58937	1.7949	2.94725	3.55049	2.50779	2.9235	2.59505	1.52236	2.13977	2.95972	1.54427	1.80252	3.02272	1.6934	2.05797	2.7232	1.71281	2.40447	1.47652
ENSMUSG00000000275	4.27029	4.67496	4.27869	4.42986	4.24286	3.18502	4.05993	4.37099	4.46016	4.57195	4.79628	5.75169	4.65019	4.80958	5.45401	4.57768	4.43566	4.11683	3.96132	4.53935	4.41926	4.34272	4.09386	3.93379	3.91421	4.67592	3.78713	4.16817	4.88331	3.90972	3.879	3.46017	3.67217	3.92601	4.79156
ENSMUSG00000000276	0.971321	1.99522	2.14318	1.94634	2.6251	-1.2073	0.955597	2.29007	1.88791	1.96052	2.10922	1.29664	2.97503	1.6862	1.36654	2.18079	1.4271	0.971778	1.91868	2.57252	2.75933	2.0208	2.4638	-0.314137	0.213773	1.73732	0.807305	2.00897	0.359752	1.51283	1.61051	1.66875	1.04538	0.25763	0.254127
ENSMUSG00000000295	5.54038	5.10452	5.46073	5.42508	5.38918	5.72737	5.55253	5.38405	5.77441	6.32198	5.88743	5.67052	5.67189	6.05875	5.42766	5.62263	5.82594	6.28536	5.95782	5.79022	5.70793	5.61098	5.83304	6.08063	5.90865	5.41289	5.86138	5.69454	5.89373	5.77084	5.55196	5.85706	5.9092	5.73105	6.24155
ENSMUSG00000000296	2.83192	1.48826	2.38419	1.58377	2.52201	2.16193	2.72113	2.98195	3.94376	3.83499	4.00452	3.89754	3.57543	3.63373	4.0755	4.38243	2.7627	3.74707	4.12031	4.39849	2.97346	2.98909	3.28094	3.56501	3.31811	3.69668	4.57989	5.02094	2.86225	3.71446	4.3799	3.32587	4.6374	3.5588	3.27403
ENSMUSG00000000303	6.94619	6.63908	6.88505	6.87621	6.6949	6.58928	6.35477	6.16706	6.4697	6.15692	6.57127	6.91527	6.05976	6.45627	6.75091	6.36666	6.32249	6.75717	6.83133	7.86016	6.85357	7.08782	6.93877	6.52776	6.44259	6.55039	6.71687	6.53253	6.38212	6.24618	6.50423	6.3037	6.37788	6.53508	6.90278
ENSMUSG00000000320	1.67759	0.699763	-0.0938613	1.71502	1.22656	1.60005	0.955597	2.04907	1.72744	2.25003	0.924793	0.197101	1.72128	2.33828	1.573	1.08126	0.494212	1.51927	2.02971	-0.886911	0.922832	-0.180838	0.393416	2.85579	1.79874	2.95972	2.68177	0.909436	1.94471	1.99825	2.05797	2.7232	2.00231	1.35717	2.96684
ENSMUSG00000000385	7.27702	5.75208	6.06745	5.63025	6.45012	6.65275	5.68895	5.27613	5.31946	5.39051	4.86624	4.62815	4.98662	5.5082	4.43429	4.71685	5.06269	5.26569	5.40925	5.49967	5.56669	5.3981	5.014	5.98964	5.69274	5.48626	5.37209	4.92226	5.31395	5.45768	5.20636	5.64779	5.71614	5.26406	5.87536
ENSMUSG00000000386	-0.954679	0.410257	-0.0938613	-1.22358	-2.23288	-1.2073	0.955597	0.911563	1.72744	1.59795	1.71329	5.51387	1.72128	2.78573	4.00596	0.595831	-0.643292	0.73077	-1.14021	-0.886911	-0.29956	-0.180838	-0.34355	-3.12149	-0.523193	-1.4326	0.807305	0.424009	-1.22521	-0.809103	-0.263956	-0.446724	-1.45712	-0.227797	0.254127
ENSMUSG00000000409	0.182825	1.32779	-0.579288	0.650888	0.937049	1.2952	0.218631	-1.41037	1.54687	2.69749	2.10922	2.14463	2.26876	2.57928	1.75357	1.73333	1.28271	0.971778	0.975264	0.987558	1.81592	1.74516	1.53092	2.60643	2.28416	2.47429	1.09681	1.56151	2.23422	1.85386	0.958437	0.775669	1.71281	1.15071	0.991092
ENSMUSG00000000439	4.62426	4.69154	4.19682	4.97936	3.95695	3.47452	5.00871	4.42252	3.8688	3.74479	4.09472	4.28456	4.24966	3.5227	3.81585	4.38243	4.23445	3.42109	3.68421	4.06729	3.7879	3.83708	3.49775	3.77333	3.61977	4.45004	3.19197	3.65667	4.3895	3.94578	3.82351	3.94559	3.52778	4.02013	3.7707
ENSMUSG00000000440	4.84751	5.24596	4.73541	5.04321	3.87565	4.0781	3.76295	4.0159	2.39487	3.31416	2.95721	3.11767	3.06523	3.27116	3.39403	3.2281	2.16406	2.6976	3.46465	2.38611	2.3634	3.90662	3.90438	3.59275	2.93624	3.77685	3.25209	2.62564	2.47523	2.89134	3.19548	2.7232	3.33296	2.94213	2.0384
ENSMUSG00000000489	1.85268	1.48826	1.62235	1.27892	2.15944	2.41719	1.80359	2.29007	1.34042	2.69749	1.55282	2.67515	1.72128	1.20077	2.79539	2.52183	2.86767	3.15398	3.81398	2.73758	3.73019	3.27859	3.49775	0.578948	1.79874	2.02683	2.76666	3.93497	1.58214	1.6934	3.43648	2.7232	2.73928	2.09413	1.94218
ENSMUSG00000000531	2.55628	3.34886	2.93167	2.86388	2.72132	2.93566	2.8816	2.49653	3.25469	2.25003	3.48773	4.0191	3.37839	2.33828	3.89492	2.79747	3.37463	3.24862	3.68421	2.05169	3.40088	3.42797	3.28094	3.69869	3.44643	3.61179	3.8272	4.16817	2.23422	3.43882	3.64293	3.46017	4.39255	3.67909	4.32261
ENSMUSG00000000544	2.74576	-1.17471	1.4911	2.80617	1.85459	1.7313	1.44102	0.911563	0.447337	0.375557	-0.949676	1.47721	-1.97916	1.6862	0.47346	1.73333	-1.38026	-0.406734	-0.403248	-0.886911	-0.29956	-0.917803	-1.92851	-3.12149	-0.523193	0.152361	-0.777657	-0.312957	-1.22521	-0.809103	-0.263956	1.42775	-1.45712	0.25763	0.254127
ENSMUSG00000000555	-3.27661	-0.43774	-1.31625	-0.486615	0.574479	-1.2073	0.955597	-1.41037	0.447337	0.375557	0.924793	1.09019	1.19076	1.6862	0.47346	1.73333	0.73522	1.7949	0.0821789	0.698052	1.81592	1.40412	1.77193	-0.314137	1.35128	0.152361	2.0297	0.909436	1.09672	-0.072137	1.61051	0.290242	1.20585	-0.227797	1.60776
ENSMUSG00000000581	5.85525	5.39515	5.90936	5.63025	5.4466	5.68752	5.34791	4.612	4.87839	4.76787	5.29191	4.48778	4.81525	5.06867	4.69953	4.71685	5.2684	6.05597	5.43973	5.12058	5.23442	5.25879	5.1483	5.84718	5.57132	5.33558	5.35848	5.20011	5.85161	5.65578	5.42721	5.53056	5.71614	5.35114	5.74598
ENSMUSG00000000600	4.61214	5.79108	5.37025	5.96295	5.29851	4.02791	5.04306	5.48445	4.73801	4.76787	5.26626	5.22895	5.40454	4.60676	5.4143	5.28513	5.21966	3.84119	4.45473	5.19346	5.19229	4.31741	4.8659	3.84429	3.91421	4.83418	4.20724	4.60988	5.04158	4.76581	4.80929	4.50747	4.15759	4.66944	3.87862
ENSMUSG00000000628	3.59376	4.97504	4.59863	5.00524	5.63131	4.72344	5.37514	4.77946	5.7948	5.32975	6.23023	7.3454	5.50465	5.5082	7.05197	5.74151	5.8834	5.44626	6.1907	6.76414	6.43289	6.68953	6.76149	4.80332	4.71202	5.22561	4.69266	6.03872	5.18418	5.04056	5.58571	5.10787	5.736	5.4559	5.62723
ENSMUSG00000000631	6.62577	7.42645	7.25234	7.36013	7.33508	6.18215	6.95108	6.87965	6.38482	6.29044	7.20851	7.43277	6.9895	6.41023	7.43594	7.06507	7.1858	6.10106	6.977	7.57661	7.19496	7.18198	7.21359	5.90365	6.26253	6.84817	6.85897	6.68328	6.85694	6.44199	6.8824	6.64427	6.18433	6.51905	6.30095
ENSMUSG00000000708	3.49158	4.18285	3.66864	4.26827	3.91687	2.634	2.8816	3.54383	2.84944	2.87806	3.24672	3.86548	4.28762	2.96631	4.1739	3.70017	3.57394	2.12932	3.05618	4.39849	3.99812	3.42797	3.62608	2.49322	2.74983	3.09096	2.99493	3.38748	3.29835	1.99825	2.90597	3.01271	2.57263	3.1227	2.69891
ENSMUSG00000000738	5.36364	5.16514	5.67243	5.06797	5.43246	5.24665	5.71048	5.46	5.09119	4.76787	5.402	5.76043	5.40454	4.85612	5.76939	6.10045	5.5932	5.37463	5.518	7.24409	6.2499	5.84153	5.92324	5.19592	5.13025	4.90725	5.7615	5.45081	5.21773	5.54257	4.99657	5.31704	4.90629	5.35114	4.79156
ENSMUSG00000000751	3.77868	4.1107	3.96915	4.26827	4.0709	4.28455	3.91907	3.79909	4.62867	4.72133	4.60491	4.18416	4.08693	4.2364	4.29546	4.15655	4.29217	5.11054	5.23483	3.41077	3.73019	4.43975	4.44653	5.43693	5.14923	4.67592	4.9135	4.78858	4.70553	5.10578	4.78044	4.68256	5.34594	4.36914	4.30337
ENSMUSG00000000782	0.182825	2.19453	1.4911	1.83531	1.22656	1.2952	0.955597	0.911563	2.76926	1.96052	2.59464	1.91331	2.66469	2.04877	2.05842	2.52183	2.46104	3.20208	3.20556	2.17198	3.24476	3.90662	2.82638	3.44836	2.93624	2.47429	2.49536	3.23136	2.68168	2.73522	3.28036	2.82629	2.73928	2.30826	1.94218
ENSMUSG00000000811	3.68918	2.52573	3.20731	2.97282	1.67401	1.85159	3.02599	3.44762	2.28384	2.25003	2.75076	2.8816	1.48027	1.20077	2.95151	1.97434	1.89276	2.22553	3.5786	2.88568	3.67007	2.9235	3.62608	2.55093	2.5357	2.65486	2.0297	2.4944	1.58214	2.36082	2.05797	1.42775	2.63035	0.909707	1.72806
ENSMUSG00000000876	6.18896	5.75208	5.96606	6.1773	6.12027	6.22176	5.68895	5.27613	5.21741	5.05738	4.25978	4.07625	5.11887	5.14563	4.29546	4.64894	5.1589	4.56596	3.98907	4.47064	4.74483	4.63679	4.54722	4.80332	4.76221	4.94244	4.79725	3.98472	5.04158	4.59462	4.80929	4.59767	4.75882	5.21183	5.23902
ENSMUSG00000000934	4.31585	4.1107	3.78528	4.11032	3.7444	3.09038	3.91907	4.26206	4.23989	4.14815	4.54218	4.84096	3.90348	3.12677	3.81585	4.64894	4.00056	3.87125	4.41438	4.51681	4.45533	4.43975	4.13758	3.67292	4.00037	4.05925	3.70347	3.77451	3.90407	3.53667	3.98397	4.27209	3.87678	3.5588	3.31302
ENSMUSG00000000983	2.0088	2.73218	1.74264	2.61772	3.49504	2.49314	3.99122	3.79909	4.17914	4.85668	2.59464	3.9596	4.21066	4.6602	3.54875	3.2281	3.18453	3.50016	2.70109	2.57252	2.97346	2.45143	3.20077	4.58587	4.39964	4.18211	2.39227	3.23136	4.20105	2.96349	2.5434	2.21624	4.3588	6.14724	6.90598
ENSMUSG00000001018	5.69781	5.61102	5.34196	5.90226	3.54848	4.40741	4.05993	3.79909	4.73801	3.31416	4.54218	4.37843	4.21066	3.83304	4.5116	4.50272	4.70012	4.56596	4.94016	4.688	5.44639	4.48592	5.50612	4.6533	4.55006	3.52159	4.04677	4.36887	3.72899	4.26415	3.879	4.47611	4.6374	4.13678	4.16102
ENSMUSG00000001020	1.47828	2.19453	1.62235	2.23585	3.25898	2.49314	2.33411	3.1132	3.82981	4.57195	2.50976	2.24773	2.87882	5.59309	2.6203	2.91776	3.37463	4.78704	3.10771	2.38611	2.50779	2.62652	2.92947	2.80925	3.1013	2.47429	3.78713	2.74594	2.23422	2.46392	3.36054	2.61217	2.38418	2.57956	2.86556
ENSMUSG00000001036	3.29325	3.95458	3.94427	3.73062	3.7444	3.13847	4.56441	3.87504	3.57072	2.25003	4.5843	4.72066	4.28762	2.96631	4.1739	4.98815	4.23445	3.84119	4.06924	5.45294	4.96097	4.12659	5.014	2.30477	1.06177	3.42538	3.30981	3.83	3.29835	3.33386	3.36054	3.85096	3.49708	3.33292	3.49359
ENSMUSG00000001039	4.8883	4.64121	4.70611	4.41063	4.48137	5.25758	4.56441	4.52037	5.38817	5.70946	4.83168	4.82437	4.86633	5.35458	4.53647	4.74964	5.01777	5.51451	5.31374	4.37362	4.55842	4.94845	4.7297	6.03586	5.69274	5.07519	5.34474	5.02094	4.60768	5.47012	5.11687	5.06635	5.52397	5.19847	5.76016
ENSMUSG00000001052	3.32331	3.71607	3.28861	3.53131	3.91687	3.04063	3.38856	3.34452	3.90677	3.54548	4.03522	3.7296	3.23029	3.40241	3.54875	3.94633	3.60464	3.74707	3.75056	4.18634	3.7879	4.03639	3.85285	3.2879	3.3837	3.52159	3.70347	3.38748	3.90407	3.0322	3.36054	2.92251	3.18674	2.57956	3.42405
ENSMUSG00000001053	3.23119	3.02169	3.24853	3.25755	3.38183	3.83709	3.58786	4.42252	4.38145	4.14815	3.8404	3.89754	3.90348	4.30511	3.93289	4.10679	3.57394	4.30476	3.81398	3.55049	3.24476	4.12659	3.20077	4.52956	4.30124	4.45004	4.37885	3.38748	3.81918	3.6283	3.70567	3.58302	4.07686	4.21846	4.22375
ENSMUSG00000001056	9.07902	9.06011	9.13324	9.0436	9.42489	9.67407	10.1675	10.093	10.248	10.9343	9.6097	9.82516	9.93709	10.6383	9.63513	10.1477	9.33656	9.74327	9.49187	9.17243	9.50403	9.47844	9.39172	9.97209	9.86231	9.48552	9.69639	9.70987	9.74705	9.48972	9.66135	9.48648	10.0528	9.56174	9.7661
ENSMUSG00000001098	2.99018	3.02169	2.8267	2.47686	3.32171	3.68347	2.8816	2.04907	2.84944	3.31416	2.75076	2.24773	2.66469	2.78573	2.6203	3.02879	1.98898	2.62889	2.31922	2.81353	2.02237	2.14109	2.59505	3.50786	3.1013	2.95972	3.12923	3.65667	3.16711	3.48858	2.67464	3.25372	3.33296	2.87654	3.01494
ENSMUSG00000001131	3.54357	1.76389	2.59064	1.94634	2.6251	2.9891	2.54056	2.6771	3.3679	3.64858	3.44264	2.5992	2.77572	3.12677	3.22069	3.2281	4.43566	4.45125	4.26351	3.30949	3.32493	3.87227	4.09386	3.56501	3.95793	3.32229	4.08032	4.36887	2.47523	3.38729	3.36054	3.74967	3.9466	3.60002	4.45052
ENSMUSG00000001134	4.96657	4.33836	4.91256	4.39113	4.61261	5.65482	4.78342	4.99903	5.05783	5.39051	4.89999	4.66587	3.95157	5.21869	4.38035	4.68329	4.72827	5.416	5.25782	4.32254	5.05799	4.93186	4.18001	5.35018	5.25817	5.16731	5.24471	5.32125	5.04158	5.16818	5.1845	5.35202	5.50867	5.26406	5.61948
ENSMUSG00000001150	3.71208	5.09208	3.9936	4.65906	3.91687	4.05323	5.00871	4.89342	4.77953	5.99027	4.31085	5.0408	4.91565	5.06867	4.63189	4.98815	4.17433	4.06575	3.87474	4.09798	4.09276	4.09715	4.13758	4.34611	4.55006	4.23982	4.08032	3.83	4.50271	3.75568	3.93244	4.2351	3.9466	4.19174	4.20314
ENSMUSG00000001156	5.17872	5.30103	5.10441	5.60508	5.61887	5.71156	5.42808	5.24785	3.82981	3.31416	3.87475	3.69353	4.32462	3.27116	4.29546	3.82849	4.45263	2.62889	2.31922	3.08272	3.94837	3.68706	4.54722	2.90088	2.74983	4.12199	4.17654	4.21061	3.98424	3.75568	3.98397	3.99068	2.57263	4.799	3.27403
ENSMUSG00000001157	4.54994	5.09208	4.95053	5.0802	4.94703	4.05323	4.05993	4.77946	3.57072	4.28245	4.06527	4.20993	4.65019	4.49355	4.38035	4.46373	4.58167	4.03952	3.96132	4.47064	3.89684	4.18373	3.56334	4.22724	4.08167	4.67592	4.14517	3.65667	3.90407	4.3474	4.03372	4.27209	3.69939	4.19174	3.65406
ENSMUSG00000001175	10.9517	10.7333	10.7339	11.2984	11.4529	11.0559	10.8872	10.1581	10.4679	10.2069	10.1586	10.3871	10.9965	10.0581	10.4254	10.3756	10.316	10.4066	10.1546	10.6071	10.5838	9.97221	10.7061	10.3434	10.1119	10.3068	9.74688	10.1938	10.5108	10.2098	10.0349	10.0581	10.5496	11.4632	11.0187
ENSMUSG00000001228	3.99952	5.88779	5.26369	5.42508	6.11142	6.03746	6.88633	6.33783	6.21363	5.88863	6.14132	6.14797	5.74194	6.15497	6.9069	6.38765	6.15631	5.5428	7.38987	5.94175	7.09562	6.59263	6.74744	6.17542	6.41148	7.38438	6.85413	7.61975	7.01796	6.94801	6.93572	6.7398	6.68073	6.6227	5.05575
ENSMUSG00000001248	-0.954679	-1.17471	0.268709	-1.22358	0.0890521	0.0150904	1.80359	2.29007	1.88791	2.49103	2.75076	2.14463	0.828192	2.57928	0.83603	1.08126	2.70721	2.76319	2.40411	0.987558	2.87036	3.05182	1.97838	0.965971	1.59228	0.152361	2.68177	2.35001	0.359752	1.06537	2.23854	2.61217	1.60178	1.84259	2.21348
ENSMUSG00000001249	3.16634	3.39008	4.53341	3.0741	2.6251	5.21336	1.80359	3.34452	3.8688	3.03852	3.61511	3.00446	2.1083	3.5227	2.30996	3.02879	4.68583	5.37463	5.02302	4.60494	5.08126	5.29813	4.64134	2.76115	3.56427	2.02683	4.48287	3.59393	2.68168	3.0322	4.52612	4.62653	4.0132	3.1227	5.24911
ENSMUSG00000001270	5.75406	5.41526	6.9013	5.63025	5.78393	7.098	6.11748	6.12102	6.30887	6.76214	5.85338	5.82854	6.12413	6.5009	5.80053	6.03545	5.48186	5.92597	5.92946	5.57798	6.00422	6.15187	6.15364	8.69988	8.13859	7.79862	6.36189	6.49869	6.91945	8.12065	6.34584	6.43999	6.89897	7.54699	6.50837
ENSMUSG00000001300	3.3816	3.84024	3.20731	3.76131	4.42534	2.49314	2.8816	4.0159	2.39487	2.25003	3.24672	3.00446	2.66469	2.57928	3.44746	2.52183	1.55834	1.91519	2.94725	3.55049	3.24476	3.05182	3.20077	2.23606	2.41541	2.26784	1.72484	3.14647	2.86225	1.99825	2.90597	3.39458	2.79081	2.09413	1.60776
ENSMUSG00000001366	6.46991	5.74416	6.07892	6.19989	5.20175	5.57842	5.20352	5.64492	4.40817	3.83499	4.99674	4.90545	5.35175	4.00813	5.10073	4.93211	5.06269	4.21385	4.77467	5.30291	5.3916	4.77336	5.32888	4.88413	4.08167	4.75722	4.40556	4.3309	4.88331	4.86332	4.52612	4.47611	4.88273	4.78119	4.89798
ENSMUSG00000001376	2.60604	3.58018	3.20731	3.82081	3.32171	2.56529	2.0931	3.23349	3.19457	2.69749	3.29825	3.45584	3.57543	3.73683	3.59684	2.91776	3.33856	2.62889	3.50364	3.90317	3.67007	3.5196	3.62608	1.9229	2.84604	3.32229	2.99493	2.96006	3.16711	2.89134	3.19548	2.92251	2.73928	2.57956	2.1286
ENSMUSG00000001383	7.59607	7.82247	7.75252	7.71796	7.73435	7.5487	7.70245	7.66378	6.97314	6.66711	7.09654	7.40237	7.5658	6.73059	7.47185	7.4563	7.46	6.97697	7.13436	7.4455	7.15165	7.11745	7.3684	7.15347	7.38169	7.34548	7.60172	7.53462	7.70848	7.51132	7.40611	7.58486	7.27646	7.57569	7.3545
ENSMUSG00000001403	5.3491	6.43755	6.25107	5.82445	6.43601	6.94075	6.89576	6.25497	7.02152	7.25412	6.92684	6.76696	6.60955	7.0235	6.13778	6.57311	6.9036	7.20355	6.17267	6.72042	6.2703	7.06519	6.53501	7.68345	7.47493	7.20039	7.4399	7.59993	6.66353	7.42452	7.09066	7.19953	7.23055	7.29733	7.40951
ENSMUSG00000001420	2.14966	2.28473	1.62235	1.94634	2.01505	1.2952	2.0931	1.75956	0.809907	1.96052	1.55282	1.47721	2.41315	1.20077	1.91403	2.52183	1.67864	1.3588	1.66714	2.17198	0.437405	0.956666	0.393416	1.12644	1.35128	-1.4326	0.807305	1.27201	1.94471	1.06537	1.61051	2.05578	0.127845	1.15071	0.543633
ENSMUSG00000001435	3.29325	4.87696	4.23834	4.64267	5.02451	4.10255	4.56441	4.47228	4.62867	5.05738	4.5843	4.42317	4.36069	4.43343	4.04114	4.15655	4.6714	4.89339	3.75056	4.49391	3.7879	5.05948	4.51443	3.50786	3.44643	3.42538	3.30981	3.71679	3.63277	3.33386	4.25961	3.69623	3.36731	3.79013	3.31302
ENSMUSG00000001440	4.191	5.51179	4.70611	4.72284	5.60633	4.44614	5.29188	4.96467	5.04086	5.13044	5.86197	6.0657	5.13978	5.21869	5.1818	5.62263	4.99478	5.18423	5.30273	6.63926	5.53333	5.89384	5.96023	5.00263	4.83436	5.36181	5.58575	5.73871	5.25052	5.12163	5.56893	5.35202	4.78447	4.7264	4.97294
ENSMUSG00000001472	8.46949	8.50066	8.39168	8.35448	8.46148	7.88809	7.91676	7.94057	7.75242	7.5014	8.09016	8.36631	8.15141	7.68298	8.03133	8.28093	8.40819	7.74808	7.94282	8.48885	8.1281	8.19681	8.14964	7.77711	7.55184	7.7146	7.77309	7.91426	8.05324	7.82873	7.69605	7.94702	7.78685	7.8586	7.95225
ENSMUSG00000001473	2.83192	4.58906	3.78528	3.73062	4.10697	3.89424	4.41503	4.612	5.73274	5.86741	5.82731	5.08323	4.86633	6.13623	4.38035	5.14427	5.2491	6.30201	4.89688	4.7278	4.26522	5.71155	5.08271	4.96066	4.88053	4.40029	5.5139	5.61778	4.26664	4.72488	4.9455	4.86313	5.35452	4.61015	4.04999
ENSMUSG00000001497	4.7402	6.88959	4.49966	5.25215	7.14867	5.30049	6.79858	5.15949	4.60577	3.83499	5.1307	4.73847	5.52068	3.92324	3.81585	4.81306	5.4228	3.71428	4.30825	5.67279	5.3916	4.06709	3.90438	3.84429	3.86912	5.53318	3.56812	2.35001	4.75207	4.80561	5.1845	5.45213	3.46571	4.799	2.51047
ENSMUSG00000001504	-3.27661	-2.75967	-2.90122	-2.80854	-0.647914	-2.79226	-1.36633	-1.41037	2.16354	-1.20941	1.85768	2.0336	-0.3942	1.6862	1.75357	1.08126	0.73522	2.40062	-2.72518	-2.47187	-1.88452	-0.917803	-1.92851	-3.12149	-2.10816	-1.4326	-2.36262	-1.89792	-1.22521	-2.39407	-1.84892	-0.446724	-3.04208	-2.54972	-2.9158
ENSMUSG00000001517	1.47828	2.52573	2.05298	2.32074	2.97658	2.41719	3.15723	2.6771	3.31241	3.74479	3.48773	3.76479	2.87882	3.63373	3.28081	3.94633	3.37463	3.53812	3.15747	3.30949	2.75933	3.90662	3.79941	3.91193	3.2494	3.42538	3.41874	3.05628	2.86225	2.65033	3.28036	3.32587	2.84056	3.28317	3.65406
ENSMUSG00000001525	7.53637	8.02251	7.86945	7.60614	8.33032	8.77617	8.44263	8.1423	9.38776	8.90043	9.00984	8.71336	8.38168	8.89426	8.57525	8.58565	8.98278	9.42394	8.94946	8.45665	8.55738	9.03881	8.83221	9.63026	9.38119	9.246	9.58246	9.60242	9.07056	9.36291	9.31662	9.20732	9.30637	9.54138	8.93087
ENSMUSG00000001542	5.13702	5.46433	5.28366	5.62191	4.61261	3.54759	4.93745	5.09743	4.46016	4.51851	4.70377	5.0118	5.43869	4.76149	4.56092	5.06832	5.12754	3.95784	4.30825	4.7473	4.77369	4.84596	4.91698	3.35424	3.86912	4.45004	4.04677	4.40586	4.55615	4.08167	3.93244	4.47611	3.43365	4.16452	3.65406
ENSMUSG00000001552	6.12214	5.16514	5.76767	5.09232	5.84927	6.1764	5.20352	4.56691	5.64561	4.81296	5.17272	4.8076	4.65019	5.38664	5.27344	4.7817	5.95066	6.30751	5.70528	5.24923	5.70793	5.79644	5.57133	6.50239	6.15394	6.06724	5.98168	5.99082	5.11464	5.95908	5.83056	5.82006	6.33513	6.14724	6.2666
ENSMUSG00000001604	5.41339	6.01841	5.24344	5.64678	5.93203	4.82979	5.50403	5.24785	4.5825	4.46302	4.60491	4.56966	5.31546	4.0883	4.56092	4.81306	5.08463	4.23712	4.12031	5.39231	5.08126	4.69691	4.37527	3.64669	4.431	4.45004	4.5322	3.83	4.55615	4.3474	3.70567	4.19713	4.07686	5.11561	5.58803
ENSMUSG00000001627	3.16634	3.64972	2.98143	4.20268	3.43955	2.56529	3.76295	4.14422	3.8688	4.28245	4.99674	5.85327	4.17058	5.14563	5.04981	4.00182	3.69299	2.94376	3.64986	4.7278	3.73019	3.68706	4.13758	3.21836	3.31811	3.09096	3.3653	3.59393	3.63277	2.96349	2.90597	3.39458	3.14774	3.23163	3.68411
ENSMUSG00000001630	3.26255	4.03475	2.93167	3.53131	3.64977	3.04063	3.67806	3.23349	3.13183	2.87806	3.53145	4.04796	3.8022	3.5227	4.76414	3.2281	3.66414	3.50016	4.01629	3.90317	3.8434	4.00503	4.41134	2.7114	3.31811	3.77685	3.06365	3.14647	3.16711	2.56013	3.50863	3.01271	2.57263	2.87654	2.1286
ENSMUSG00000001632	4.69494	4.98852	4.70611	4.87094	4.80055	3.61713	4.93745	4.81845	4.79985	4.62348	5.10199	5.12446	4.73508	4.16425	4.60862	5.01537	5.14852	4.73894	4.65853	5.46476	5.0103	5.17671	5.30989	4.11691	4.23169	4.79622	4.81729	4.12445	4.60768	4.45142	4.3799	4.15814	4.52016	4.21846	4.56802
ENSMUSG00000001642	3.49158	3.9818	3.94427	3.73062	3.43955	4.50236	4.41503	3.87504	5.20222	4.4053	4.86624	4.70263	4.08693	4.85612	4.43429	4.57768	5.1896	6.37725	4.94016	5.48813	3.67007	4.93186	4.09386	4.70506	4.431	4.40029	5.1212	5.06786	4.26664	4.86332	4.17345	4.27209	4.4893	4.7449	4.02672
ENSMUSG00000001672	5.8293	5.68741	5.52924	5.38621	5.46061	5.62136	5.85284	5.55542	5.17136	5.55878	4.88321	4.68437	5.36957	5.38664	5.14992	5.35072	4.89897	5.32119	4.55095	5.19346	5.03434	4.59527	4.99035	5.07327	5.45409	5.07519	5.22984	4.78858	5.25052	5.16818	5.02145	4.88718	5.20109	5.23818	5.49783
ENSMUSG00000001674	6.06991	7.00354	6.40028	6.96129	7.83187	6.6486	6.98682	6.59526	7.29641	6.98535	7.34034	7.9084	7.23758	7.15031	7.42599	7.63804	6.7125	7.28396	7.23047	7.71424	7.25247	7.29975	7.49985	6.55975	6.35537	6.99785	6.6402	7.14374	7.25457	6.83716	7.14826	6.9879	7.08333	7.00294	6.89958
ENSMUSG00000001687	5.10277	5.35407	5.35145	5.69528	5.31402	5.50694	4.97352	4.65572	4.87839	3.83499	5.05782	4.72066	4.21066	4.49355	4.96073	4.54069	4.71426	4.93667	4.75864	4.89445	5.1267	4.86356	5.06017	4.80332	4.81071	5.46222	5.39893	4.87026	5.34465	5.22799	5.482	5.20672	5.01862	5.30202	4.93595
ENSMUSG00000001729	6.71066	6.0952	6.45413	6.07104	6.20592	7.11312	5.6449	5.12879	6.43764	5.50484	6.28873	5.52417	5.00952	5.74921	5.45401	5.35072	6.42064	7.28117	6.93838	5.61028	6.39625	6.40713	6.17478	7.61576	7.20246	6.67069	6.8686	7.02392	5.9547	6.80806	6.71714	6.59402	7.52112	6.64749	6.07004
ENSMUSG00000001750	2.78948	2.85504	3.12115	2.47686	3.38183	3.68347	3.49165	3.87504	3.74851	3.74479	3.80521	3.86548	3.69326	3.83304	3.81585	3.40319	3.74903	3.8105	3.15747	3.14284	3.7879	3.72605	3.62608	3.99745	3.72473	3.21125	4.11311	3.83	3.63277	3.90972	4.21717	3.74967	3.55783	3.47264	3.7707
ENSMUSG00000001761	-0.954679	0.410257	-0.579288	0.891897	1.46756	1.85159	1.80359	1.75956	2.68438	2.49103	3.44264	2.51903	2.66469	2.33828	3.68847	2.36137	2.70721	2.99926	3.68421	3.36102	3.06967	3.37988	3.11588	2.98703	2.64673	3.21125	3.3653	3.05628	3.29835	3.33386	2.23854	3.32587	3.06644	2.87654	3.01494
ENSMUSG00000001763	2.3381	1.32779	1.4911	1.94634	1.67401	2.49314	1.44102	2.04907	1.72744	1.59795	1.71329	2.43414	1.19076	1.20077	1.12554	1.97434	2.64949	2.76319	2.76668	2.48232	2.50779	2.54163	1.24141	3.82102	3.17725	2.81533	2.92278	2.4944	1.94471	1.99825	3.10528	2.49188	3.36731	1.35717	3.01494
ENSMUSG00000001768	3.56888	3.81019	2.8267	3.45824	3.19339	2.41719	3.84312	2.83756	3.13183	1.11252	4.06527	3.49827	3.95157	3.63373	3.02366	3.3183	3.60464	2.6976	3.68421	4.18634	3.7879	3.87227	3.49775	2.60643	2.74983	2.65486	2.68177	3.05628	3.41865	2.96349	2.5434	3.0976	2.73928	3.33292	1.94218
ENSMUSG00000001847	6.60144	6.02497	6.296	5.84609	6.34077	7.03269	5.79354	5.62306	5.7641	5.55878	6.12714	5.54456	5.38716	5.97688	5.25856	5.14427	6.34539	6.74504	6.57174	5.65225	5.86367	6.23533	5.97235	7.08674	6.86626	6.3683	6.57107	6.63736	5.99396	6.78335	6.78408	6.64427	7.08591	6.4643	6.73346
ENSMUSG00000001870	-3.27661	-2.75967	-2.90122	-1.22358	-0.647914	-1.2073	0.218631	1.39699	1.09941	1.59795	1.71329	0.559671	0.828192	-1.12116	2.05842	1.97434	1.67864	0.0786931	1.52275	-0.886911	0.437405	-0.917803	0.878842	-1.53653	0.213773	-1.4326	-0.777657	-1.89792	1.09672	-2.39407	-1.84892	-0.446724	-0.234725	-2.54972	-0.108443
ENSMUSG00000001946	0.971321	1.32779	1.62235	1.43938	1.67401	2.76232	2.0931	0.911563	2.59418	2.69749	2.41956	2.14463	1.72128	2.33828	2.30996	2.36137	2.39233	3.46116	2.22902	2.17198	1.81592	2.35522	1.53092	4.17313	3.6732	2.65486	3.65975	3.38748	3.16711	3.0322	3.19548	2.21624	2.57263	3.28317	3.35099
ENSMUSG00000001962	6.97251	7.19016	6.86531	7.19848	6.70081	6.24391	6.72643	6.57263	6.48233	6.6298	6.3872	6.79701	7.06796	6.22757	6.89252	6.68753	6.83406	6.02288	5.96482	6.44997	6.1544	6.00106	6.20591	6.39618	6.44259	6.5274	6.35506	6.54916	6.98911	6.50982	6.45942	6.65831	6.47952	6.83182	6.77943
ENSMUSG00000001964	4.99486	4.98852	4.89968	4.73835	4.94703	5.37264	4.69976	4.0159	5.0063	4.81296	4.99674	4.56966	4.67905	5.06867	4.65479	4.46373	4.97142	5.61563	5.26918	5.02797	5.55011	5.49159	5.014	5.77029	5.35945	4.90725	5.13723	5.3782	5.34465	5.80069	5.1845	5.41952	5.53912	5.0277	5.12312
ENSMUSG00000002028	5.83974	6.59127	5.97837	6.54681	6.52535	5.65482	6.34103	6.12102	5.81491	5.80182	6.41665	6.36416	6.46792	5.79771	6.4042	6.37719	6.6141	5.29924	5.77068	6.8702	6.22922	6.41311	6.46809	5.42926	5.46927	6.06724	6.0254	5.67951	6.27464	5.75059	5.85844	5.84483	5.50867	6.03148	5.65026
ENSMUSG00000002052	6.57045	7.1306	6.90453	7.1558	6.61575	5.6298	6.66157	6.79421	5.80489	5.01941	6.59722	6.89952	6.45129	4.94493	6.92585	6.42872	6.02062	4.95082	5.61021	6.64966	6.02837	5.71155	6.39792	5.53314	5.8862	6.27476	6.1009	6.12999	6.56269	6.04473	5.77313	5.8325	5.36306	6.19511	5.1449
ENSMUSG00000002057	-3.27661	-2.75967	-1.31625	-2.80854	-0.647914	-2.79226	-1.36633	-1.41037	-0.0380901	0.375557	0.924793	-0.288326	-1.97916	0.463807	1.36654	1.08126	1.55834	1.3588	1.66714	-0.149945	1.2854	0.667159	1.97838	-1.53653	-2.10816	0.152361	-0.777657	-1.89792	-1.22521	-0.809103	-1.84892	-0.446724	-0.234725	-2.54972	-2.9158
ENSMUSG00000002108	4.27029	3.39008	4.64568	3.6344	3.43955	4.82979	2.8816	2.83756	2.92538	3.74479	2.89163	1.91331	2.87882	4.0883	2.7105	2.18079	2.91742	3.0527	2.56023	2.81353	3.06967	3.56332	3.02568	3.35424	2.93624	2.81533	3.06365	1.56151	1.58214	2.89134	3.19548	3.5229	3.22471	3.06498	3.49359
ENSMUSG00000002129	3.59376	3.77949	3.84025	4.11032	3.91687	4.28455	3.38856	3.63403	4.38145	4.21686	4.31085	4.10399	4.28762	4.71173	3.33853	4.00182	4.17433	4.92239	4.62355	4.42294	3.94837	4.21148	3.90438	4.61322	4.76221	4.40029	4.75632	4.54502	4.06019	4.61716	4.72094	4.53817	4.42553	4.52709	4.74954
ENSMUSG00000002147	5.07654	4.69154	4.89968	4.84251	4.50859	4.28455	4.12552	4.89342	4.17914	3.91988	4.52064	4.20993	4.67905	4.3707	4.0755	4.54069	5.09548	4.47101	4.01629	4.78551	4.62327	5.05948	4.33827	4.03838	4.36758	3.99366	4.20724	3.93497	4.32938	4.08167	4.30083	4.30816	3.87678	4.4837	4.26411
ENSMUSG00000002274	0.182825	-0.43774	-1.31625	0.650888	0.574479	0.667167	0.955597	-1.41037	1.09941	-1.20941	-0.21271	-1.02529	-0.3942	1.20077	0.47346	-1.7261	-0.157865	0.73077	-0.403248	-0.886911	-0.29956	-0.917803	0.393416	0.578948	1.06177	1.37475	0.807305	0.909436	1.09672	0.77586	1.61051	0.290242	0.65836	0.6202	0.991092
ENSMUSG00000002308	5.29704	4.25156	4.96297	4.18014	4.53531	5.78894	3.99122	4.52037	4.65121	5.16563	4.66503	4.35553	3.90348	4.71173	3.59684	4.15655	4.76949	5.19615	4.91145	4.66768	4.90989	4.82815	4.8659	5.68264	5.35945	4.75722	4.98611	5.34049	4.50271	5.29942	5.13977	4.97954	5.57631	4.93409	5.41959
ENSMUSG00000002325	2.45131	2.85504	2.77121	2.86388	2.41098	3.31626	2.72113	2.98195	4.46016	4.28245	4.86624	4.95199	4.78902	3.92324	5.19749	4.25118	5.08463	4.72255	4.14519	3.93752	4.3443	3.83708	4.61065	3.82102	2.74983	3.69668	3.12923	2.96006	3.52968	3.48858	4.03372	3.89905	3.40086	4.05019	4.09543
ENSMUSG00000002345	5.95941	4.86238	5.46073	4.96624	5.32937	5.74301	5.14146	5.35782	5.56479	5.75638	4.77824	4.93664	4.98662	5.18262	4.63189	5.35072	5.2491	5.3641	5.03638	4.53935	4.96097	5.11929	5.08271	5.93108	5.82848	5.60082	5.71953	4.97245	5.11464	5.35413	5.55196	5.71651	6.07426	5.32679	6.24155
ENSMUSG00000002365	5.69206	5.9373	5.95987	6.00203	5.18498	4.60861	5.59945	5.55542	5.38817	4.28245	5.79179	5.54456	5.42172	4.2364	5.45401	5.83615	5.65317	5.33203	4.99592	5.59959	5.70793	5.46878	5.61838	4.36232	4.68626	5.62268	5.30272	4.73144	5.04158	4.95466	4.59403	5.20672	4.75882	4.98166	4.56802
ENSMUSG00000002379	7.82865	7.22475	7.65433	7.45941	7.67552	8.0727	7.69166	7.86808	8.00302	8.43625	7.69057	7.28305	7.69503	8.19852	7.43924	7.58452	7.77034	8.2664	7.82461	7.50684	7.35627	7.57004	7.36381	8.16449	8.23281	7.94461	7.96269	7.77627	7.69663	8.04577	8.17761	7.94416	8.18493	7.72057	8.45325
ENSMUSG00000002384	4.7513	4.35927	4.27869	4.35133	3.7444	5.13255	5.42808	5.21899	4.73801	5.68541	3.8404	4.0191	4.65019	5.38664	3.96989	4.9604	3.40982	3.64638	4.01629	2.81353	3.99812	4.29165	4.13758	4.75503	4.431	3.99366	3.90417	3.71679	4.55615	3.71446	3.43648	3.25372	3.69939	3.79013	2.63879
ENSMUSG00000002393	3.71208	3.9818	3.96915	3.60085	4.39648	4.76998	3.49165	3.71892	3.90677	1.11252	3.76914	2.81601	2.77572	0.463807	3.44746	2.91776	3.60464	4.67222	4.12031	3.20055	4.55842	4.15545	3.79941	4.44075	4.4617	3.77685	4.17654	4.25183	4.13234	4.61716	4.21717	3.99068	4.4893	4.13678	3.23395
ENSMUSG00000002396	3.77868	3.2627	3.50817	3.02435	3.43955	4.00215	3.02599	2.6771	2.84944	3.03852	3.08007	2.51903	2.41315	3.12677	2.18967	2.52183	3.1433	3.20208	2.94725	2.17198	2.20294	2.45143	1.97838	3.50786	3.61977	2.81533	3.3653	2.00897	3.16711	3.83475	2.90597	3.46017	3.02401	3.67909	3.92969
ENSMUSG00000002413	4.66003	5.01512	4.88669	5.06797	5.99113	5.46983	5.37514	4.56691	4.35423	2.69749	4.66503	4.56966	4.86633	2.78573	5.27344	4.38243	4.97142	2.62889	4.65853	5.15018	5.1489	4.57405	5.21104	4.6267	4.63331	5.50991	4.69266	4.73144	6.10571	4.8251	5.4457	4.957	4.67902	5.76769	3.74241
ENSMUSG00000002458	3.3816	3.2627	3.54173	3.12219	3.83321	4.32668	4.18826	3.44762	4.08293	4.89912	3.65519	4.23524	3.90348	4.90121	4.04114	3.63146	4.19465	4.73894	4.49399	3.75695	3.15987	4.4161	3.74391	5.11213	4.68626	3.99366	4.17654	4.44193	3.41865	4.20585	4.56047	4.30816	4.99684	3.98943	4.24407
ENSMUSG00000002477	6.31772	6.49063	6.51453	6.53353	7.00314	7.12511	6.87684	6.73429	7.1772	7.37931	6.96321	6.59187	6.76567	7.14094	6.71323	6.67904	6.94917	7.51094	7.3768	6.44401	6.60332	6.85259	6.83636	7.78164	7.74827	7.42227	7.40722	7.63541	7.17993	7.6017	7.55409	7.56637	7.72362	7.20683	7.42294
ENSMUSG00000002489	2.78948	3.54411	2.88014	3.16874	3.25898	2.16193	4.05993	4.26206	3.70607	3.64858	4.5843	3.49827	3.37839	4.00813	4.04114	4.81306	4.23445	3.33743	3.54161	3.71795	3.94837	4.00503	3.79941	3.61998	3.1013	3.77685	3.8272	4.12445	4.32938	4.01533	3.19548	3.89905	2.98029	3.23163	2.81212
ENSMUSG00000002504	4.41688	3.39008	3.63794	3.29998	2.81152	4.72344	2.33411	2.98195	2.99753	2.69749	2.67482	2.8816	2.1083	2.96631	3.22069	3.40319	3.33856	3.24862	3.71777	3.08272	4.09276	4.2387	3.02568	4.24483	4.08167	3.8528	3.65975	3.65667	3.63277	3.53667	3.57735	3.39458	4.17709	3.5588	3.90438
ENSMUSG00000002580	7.52186	6.94596	7.45303	6.93124	7.31595	7.90383	8.01088	8.1423	8.09016	8.84994	7.21858	7.54076	7.97358	8.56709	7.50058	7.9481	7.0613	7.61452	6.95957	6.86575	7.20559	6.9381	7.05733	7.50878	7.69436	7.13345	7.38725	7.23907	7.54628	7.30116	7.19821	6.9196	7.34486	7.4629	8.37595
ENSMUSG00000002603	1.47828	2.19453	2.22807	1.58377	2.52201	1.45566	2.0931	3.1132	1.72744	3.03852	1.55282	2.34394	2.77572	2.78573	2.52409	2.52183	2.91742	2.40062	3.68421	2.88568	2.50779	3.42797	3.11588	1.9229	2.13977	1.73732	1.09681	1.56151	2.47523	1.99825	3.00906	2.05578	2.63035	3.06498	2.21348
ENSMUSG00000002617	0.971321	2.44979	1.4911	1.58377	2.6251	0.37766	0.218631	1.39699	1.88791	-1.20941	1.98892	0.197101	1.48027	0.463807	1.36654	1.73333	1.28271	1.51927	1.66714	2.38611	2.02237	1.5847	2.31942	-0.799564	-0.523193	1.37475	1.33782	-0.312957	1.09672	1.06537	-0.263956	-0.446724	0.65836	-0.964762	0.784641
ENSMUSG00000002661	5.62124	4.42024	5.29354	4.39113	4.75581	5.56968	4.36159	4.65572	4.4344	5.13044	4.17961	4.26011	4.32462	5.25388	3.96989	4.46373	4.56616	4.75515	4.53221	3.55049	3.67007	3.97297	4.26131	5.13117	4.98988	4.71715	4.7142	4.54502	4.26664	4.80561	4.56047	4.34335	4.98583	4.99717	5.32738
ENSMUSG00000002718	3.23119	3.74813	3.24853	3.21382	3.87565	3.83709	3.99122	3.54383	4.08293	4.46302	4.45405	3.86548	4.24966	4.2364	4.00596	3.55931	4.04601	4.50974	4.16964	4.32254	3.47303	4.34272	4.44653	4.24483	4.15863	4.49814	4.55624	5.1789	4.32938	4.23529	4.91927	4.44405	4.30665	3.98943	4.04999
ENSMUSG00000002731	4.93771	3.71607	4.3934	3.93292	4.24286	4.67534	4.36159	3.71892	3.70607	3.54548	4.09472	3.65653	3.51269	3.40241	3.39403	3.76576	4.46941	4.21385	3.81398	3.59422	3.8434	3.64698	3.90438	4.22724	4.63331	3.8528	4.35163	3.83	3.81918	4.04888	4.08182	4.62653	4.3588	4.19174	4.45052
ENSMUSG00000002741	4.80554	4.29561	4.56639	4.35133	4.927	5.36255	4.12552	4.42252	4.51035	4.57195	4.52064	3.7296	4.36069	5.18262	4.0755	4.33999	4.78297	5.19615	4.83707	4.53935	4.18157	4.48592	4.48088	5.59618	5.16797	4.94244	5.21481	4.54502	4.70553	5.13732	4.62682	4.957	5.22938	4.63018	5.58803
ENSMUSG00000002778	7.28277	6.31447	6.66293	6.1716	6.60947	7.44016	6.05152	5.8088	6.42462	5.86741	6.33264	5.9015	5.38716	5.91227	5.74825	5.70853	6.40764	6.70388	6.8803	6.66512	6.5708	6.83931	6.01985	7.32456	7.03395	6.70182	6.6402	6.5656	6.6996	7.09176	6.86189	6.8294	7.1291	6.64257	7.3545
ENSMUSG00000002812	6.53557	6.7059	6.68937	6.67729	5.56802	5.16774	6.19591	6.68239	5.59998	5.55878	6.25	5.92502	6.22541	5.418	6.3491	5.80528	6.11426	5.11054	5.62797	5.59959	6.37757	5.7687	5.88527	5.2228	5.34306	5.36181	5.55027	5.63346	5.99396	5.57748	5.46396	5.29923	5.19154	5.10133	4.96072
ENSMUSG00000002870	2.74576	3.17107	3.50817	2.97282	3.69786	3.86595	3.38856	4.14422	4.83965	4.076	4.09472	3.9596	3.06523	4.76149	3.93289	3.76576	3.40982	5.09789	5.07572	3.25605	3.99812	4.46302	4.09386	5.08308	5.05172	4.45004	4.57989	4.70199	4.70553	4.70397	3.93244	4.3777	5.26626	3.98943	3.52715
ENSMUSG00000002881	6.57982	7.08739	6.78353	6.97773	6.532	6.35494	6.51019	6.24069	6.57956	5.70946	7.11462	7.30413	6.34727	5.77366	6.55789	6.62705	6.34993	6.38768	6.53457	6.86128	7.01936	6.90025	6.93877	5.96332	5.82848	6.39395	5.99053	6.68328	6.226	6.33045	6.49538	6.51135	6.40707	5.68389	5.62723
ENSMUSG00000002910	-0.106682	0.410257	-0.0938613	-0.486615	-0.647914	0.37766	0.955597	0.911563	0.809907	1.96052	-0.21271	0.197101	-0.3942	0.463807	0.47346	0.595831	1.28271	0.73077	-1.14021	-2.47187	-0.29956	-0.917803	-1.92851	-0.314137	-2.10816	-1.4326	-0.777657	0.424009	0.359752	-0.809103	0.47301	-2.03169	-0.720152	0.6202	-0.108443
ENSMUSG00000002983	3.9618	3.2627	3.78528	3.42028	3.43955	3.89424	3.38856	3.1132	3.19457	3.31416	2.82291	2.5992	3.06523	2.33828	2.79539	3.02879	2.81614	3.42109	3.5786	3.45886	3.99812	3.56332	3.20077	3.35424	3.2494	2.26784	2.28124	3.71679	3.63277	2.96349	3.82351	2.7232	3.33296	2.73568	3.27403
ENSMUSG00000002985	5.32702	5.85872	10.6768	6.70123	6.36331	7.7652	7.01305	7.09346	6.91378	7.65168	6.30771	6.51645	6.83141	7.33417	6.61155	6.9569	5.98606	5.98214	6.16052	5.96692	6.33948	6.00106	6.93257	5.39026	5.52847	5.93372	5.8517	5.87687	6.29049	5.49468	5.97763	5.64779	5.8857	6.41894	5.52299
ENSMUSG00000002996	3.66591	4.03475	3.86697	4.52237	3.38183	2.33702	3.99122	2.98195	2.49796	2.49103	2.89163	3.57957	3.90348	3.12677	3.64338	3.55931	3.72128	2.48079	2.94725	3.79491	4.3053	3.37988	3.90438	1.9229	2.74983	3.42538	2.92278	2.62564	3.02272	3.27836	3.00906	3.39458	2.31547	3.33292	2.57605
ENSMUSG00000002997	-3.27661	0.940771	-2.90122	-1.22358	-2.23288	-0.470336	-1.36633	0.174597	0.809907	-1.20941	1.71329	2.51903	-1.97916	-1.12116	-0.748932	1.08126	2.07917	1.3588	-2.72518	0.987558	0.437405	-0.917803	2.59505	0.0484333	0.213773	2.02683	2.0297	2.18954	1.58214	-0.809103	-0.263956	-0.446724	0.127845	2.09413	0.784641
ENSMUSG00000003037	6.75819	6.271	6.21513	6.47455	6.39283	6.85339	6.0683	6.28312	6.17526	6.08522	6.28235	5.97846	6.21559	5.89007	6.23216	5.80528	6.35896	6.85065	6.40668	5.94175	6.21877	6.45434	5.91069	7.05468	6.66992	6.32895	6.35506	6.3921	6.36725	6.62553	6.40375	6.64427	6.92803	6.74719	6.64453
ENSMUSG00000003038	5.4273	5.94424	5.93483	5.49066	6.11142	6.60648	5.90979	5.5085	6.40485	6.00976	6.24344	5.54456	5.94565	5.93413	5.19749	5.72511	6.2369	7.29509	5.83324	5.78079	5.27535	5.88525	6.04303	7.4531	7.29486	6.5953	6.76408	6.69827	6.29049	7.0259	6.19	6.67222	6.35666	6.98749	6.83072
ENSMUSG00000003062	4.85782	4.4595	4.33719	4.48608	4.5873	5.07192	3.67806	4.20434	4.35423	3.91988	4.03522	3.69353	3.51269	2.96631	3.96989	3.40319	3.97729	5.01953	4.49399	3.97107	4.18157	4.4161	4.26131	5.09283	4.36758	4.58977	4.11311	4.25183	4.13234	4.8251	4.65888	4.76273	5.09235	4.4615	4.6311
ENSMUSG00000003072	10.4906	9.93317	10.026	9.95736	10.2492	10.7109	10.9838	11.0193	11.1062	11.8335	10.4201	10.5797	10.8523	11.4956	10.4407	10.9408	10.3656	10.7329	10.2267	10.1412	10.4133	10.32	10.2266	10.8246	10.7442	10.3168	10.4091	10.3137	10.5006	10.255	10.335	10.254	10.7077	10.58	10.9708
ENSMUSG00000003099	5.01341	5.11685	4.79227	4.7537	5.08001	5.36255	5.68895	5.35782	6.17526	6.12151	5.39017	5.42867	5.22051	5.72433	5.44089	5.37194	5.3248	6.10739	5.26918	4.688	5.37287	5.05948	5.19043	5.99485	5.90865	5.28164	5.07201	5.1789	5.25052	5.36749	4.97126	5.41952	5.59092	5.6252	5.49783
ENSMUSG00000003119	4.89832	5.59348	4.86033	5.78017	5.59367	5.04694	5.75261	5.64492	5.27661	4.076	5.47099	6.01545	6.11359	4.80958	5.90928	5.96739	5.44841	4.45125	5.02302	5.79022	5.61532	5.54708	5.8062	3.99745	4.431	4.87118	5.03826	5.45081	5.34465	4.97226	4.78044	4.78849	4.37577	5.05761	4.24407
ENSMUSG00000003184	6.09626	6.13818	6.19945	6.25485	6.34077	6.46276	6.85767	6.8423	6.95513	7.59473	6.55547	6.46923	6.96628	7.5548	6.4042	6.83232	6.0488	6.52164	5.95078	6.15384	6.30035	6.34586	6.34295	6.60813	6.48056	6.51577	6.34819	6.141	6.39684	6.3029	6.31599	6.39877	6.5634	6.45309	6.57405
ENSMUSG00000003316	7.30742	7.73918	7.31432	7.78485	7.63286	7.0167	7.12151	6.96032	7.25653	7.19574	7.27433	7.3512	7.3937	7.18718	7.54416	7.42619	7.88731	6.79294	6.71984	7.84667	7.33706	7.40563	7.58916	6.71614	6.49547	7.07122	7.10702	6.88672	7.03688	6.93909	6.46849	6.6372	6.65662	7.21016	7.28019
ENSMUSG00000003345	6.12214	5.81398	6.03836	5.90226	5.72713	6.27651	5.37514	5.18955	5.78464	4.76787	5.71803	4.92113	5.36957	5.06867	5.3872	5.19277	5.98606	6.13862	6.2144	5.85456	5.66237	6.09342	5.8062	6.64835	6.39567	5.78657	6.16486	6.10771	6.05091	6.28189	5.91263	5.80752	6.49125	5.89736	5.78117
ENSMUSG00000003346	6.88956	5.39515	6.36791	5.5966	5.84927	6.80579	5.20352	4.65572	5.55287	5.39051	5.8705	5.02637	4.70734	5.25388	4.84601	4.84376	5.60843	6.313	6.0854	5.07502	5.44639	5.78725	5.42022	7.09404	6.59575	6.05121	6.44795	6.09643	5.46129	6.51583	6.09945	6.14324	6.86931	5.9056	6.41288
ENSMUSG00000003352	3.32331	3.39008	3.6987	3.53131	4.27492	3.97592	4.93745	4.0159	4.20984	4.67324	3.80521	3.86548	4.36069	4.76149	4.00596	4.61375	4.09006	3.95784	4.24061	3.79491	4.09276	4.26542	4.26131	4.59961	4.60609	5.07519	4.55624	3.98472	4.96461	4.04888	5.35075	4.3777	4.39255	4.27045	4.28387
ENSMUSG00000003355	7.00532	6.98348	6.87522	6.64473	7.07774	7.48735	7.53755	7.45072	7.82113	8.31612	7.74497	7.59064	7.35846	8.18946	7.14386	7.60258	7.17049	7.91429	7.65961	7.17379	7.18962	7.72725	7.02859	7.97983	7.7699	7.42849	7.44312	7.45743	7.27064	7.81173	7.59195	7.79009	7.82751	7.4933	7.67946
ENSMUSG00000003382	5.39228	5.29018	5.4162	5.68731	5.21834	4.53865	4.51631	5.09743	4.26934	2.69749	4.77824	4.92113	5.33372	3.63373	5.35959	4.61375	4.89897	3.53812	4.4745	5.09037	5.10416	4.53066	4.81295	3.74887	4.55006	4.87118	4.17654	4.12445	4.88331	4.70397	4.17345	4.83868	3.64442	4.78119	3.90438
ENSMUSG00000003410	3.71208	3.86969	3.86697	4.22488	4.30628	4.15025	4.78342	5.18955	5.20222	5.93015	4.33573	4.5293	5.33372	5.84463	4.60862	5.06832	4.1116	4.45125	4.35164	3.71795	4.3053	4.09715	4.70084	3.84429	4.5212	4.58977	4.11311	4.64124	4.96461	4.68275	4.49093	4.59767	3.96915	4.4837	4.39708
ENSMUSG00000003418	-3.27661	-1.17471	-2.90122	-1.22358	-2.23288	-2.79226	0.218631	-1.41037	0.447337	0.375557	-0.949676	-2.61025	0.828192	0.463807	-0.748932	-1.7261	-0.643292	-0.406734	1.18171	5.28968	3.06967	0.304589	5.16952	-3.12149	-2.10816	-1.4326	-2.36262	0.424009	-1.22521	-2.39407	-0.263956	-2.03169	-0.720152	-0.227797	1.47652
ENSMUSG00000003423	5.77052	4.98852	5.52085	5.05564	5.40375	6.2603	5.55253	5.35782	5.82486	5.70946	5.47099	5.22895	4.86633	5.64703	5.1818	5.35072	5.47357	6.19318	5.54629	5.32903	5.3916	5.82366	5.19043	6.49873	6.24499	6.035	6.09271	6.07362	5.07857	5.98531	5.75841	5.86918	6.04273	5.66459	6.32975
ENSMUSG00000003444	4.70639	4.49772	4.95053	3.98587	4.70964	5.36255	4.82349	4.65572	4.89737	5.05738	4.93297	4.37843	4.59069	5.14563	4.10905	4.84376	4.70012	5.9188	4.58771	4.24237	4.18157	4.69691	4.8659	5.7396	5.34306	5.13725	5.65419	5.34049	4.55615	5.28541	5.20636	5.20672	5.69601	4.76316	5.48934
ENSMUSG00000003452	4.8883	5.39515	5.07033	5.51789	4.70964	3.61713	4.97352	4.77946	4.23989	4.4053	5.07269	5.0118	5.16039	3.73683	5.213	5.21642	4.89897	4.03952	4.30825	5.13546	4.68533	4.46302	4.83967	3.67292	4.08167	4.29532	3.97723	4.25183	4.75207	4.11373	4.25961	4.19713	3.80341	4.66944	3.19273
ENSMUSG00000003531	5.96418	4.74018	5.52085	4.85679	5.21834	5.96596	5.37514	5.03258	5.86398	5.93015	5.44836	5.12446	5.42172	5.5082	4.94223	5.30733	5.57006	6.08191	5.62797	5.39231	5.03434	5.66214	4.94185	6.34407	6.20926	5.82479	5.82226	5.70941	5.51626	5.81051	5.83056	5.45213	6.30443	5.68389	6.0471
ENSMUSG00000003534	3.26255	2.96825	3.40256	3.38128	3.87565	3.9492	4.12552	3.87504	3.61726	3.91988	3.61511	4.10399	3.95157	4.60676	3.59684	3.55931	3.72128	4.09152	3.87474	4.15748	3.7879	4.48592	3.62608	4.27939	4.00037	4.71715	4.26674	3.93497	4.32938	4.23529	4.9455	4.41126	4.15759	3.71706	5.18749
ENSMUSG00000003541	5.48826	5.86604	6.12392	5.72673	5.99113	6.44853	6.53454	6.29699	6.76152	7.03377	6.71091	6.74069	6.1655	7.13151	6.56999	6.58224	6.0263	6.42869	7.40539	6.16112	6.78436	6.79415	6.62223	6.83416	6.66333	6.31559	6.14121	6.47277	6.36725	6.44829	7.04893	6.83559	7.45677	6.24144	6.80359
ENSMUSG00000003546	4.87821	3.84024	4.11001	3.53131	3.38183	4.85879	3.76295	3.71892	3.94376	3.91988	3.08007	2.94433	3.37839	4.16425	3.68847	3.63146	3.44417	3.53812	2.70109	3.08272	2.20294	2.9235	3.28094	3.79737	4.04159	3.77685	3.25209	2.62564	3.41865	3.87272	3.57735	2.82629	3.90043	3.82531	4.39708
ENSMUSG00000003573	2.14966	2.6666	1.85367	2.97282	3.19339	3.09038	2.8816	4.0159	3.94376	4.4053	2.95721	3.45584	3.4471	3.40241	3.77463	3.88861	2.7627	3.68073	3.78262	3.14284	3.47303	3.27859	3.90438	3.61998	3.95793	3.42538	3.70347	3.05628	3.52968	3.27836	4.03372	3.64074	3.90043	3.5588	3.38798
ENSMUSG00000003604	5.37803	5.21188	5.75342	4.96624	5.15083	5.50694	4.69976	4.73938	4.9346	3.91988	5.29191	4.75607	4.43023	4.2364	4.53647	4.74964	4.72827	4.96483	5.37811	5.19346	4.3443	5.13386	4.78573	5.72086	5.45409	5.64421	5.53825	5.64898	4.75207	5.49468	5.13977	5.53056	5.70275	4.91788	4.51883
ENSMUSG00000003617	7.70995	9.26789	9.3297	8.90613	9.1664	8.69708	8.43295	8.46462	8.79796	8.07831	8.80577	9.31196	8.69591	7.82429	9.37906	8.97174	9.82207	9.08952	9.15172	10.5067	9.92243	9.42686	9.50664	7.0745	7.66498	7.75969	8.36785	8.28819	8.39501	7.47167	9.0796	8.80199	8.11716	8.14289	9.13167
ENSMUSG00000003623	8.19963	7.18138	8.08676	7.79971	6.21421	6.21055	6.57031	7.66378	5.61153	5.53206	5.42536	5.62337	7.55027	5.53706	6.14589	5.98126	6.22707	5.04613	6.10455	6.76892	6.3298	6.32696	7.1616	4.73026	4.92527	5.78657	5.56219	5.11331	5.74057	4.88206	5.20636	5.43592	5.02938	5.73105	5.08983
ENSMUSG00000003644	7.18794	6.59568	6.97683	6.64061	6.91433	7.10407	6.84799	6.75454	6.56776	6.8185	6.26949	6.20673	6.50062	5.95566	6.39742	6.29071	6.36794	6.58195	6.41182	6.10177	6.76294	6.5979	6.34295	6.82249	6.69598	6.53894	6.34128	6.19484	6.42584	6.50982	6.05195	6.26752	6.69432	6.59238	6.27155
ENSMUSG00000003680	6.03401	5.17697	5.58662	5.17445	6.08454	6.26573	5.42808	5.74951	5.6789	6.029	4.83168	4.90545	5.45547	6.05875	5.04981	5.58679	5.46523	5.65936	5.44975	4.62616	5.10416	5.02862	5.1483	6.26005	5.95254	5.68634	5.68723	5.4684	5.66961	5.64485	5.68246	5.35202	5.96635	5.9056	6.19534
ENSMUSG00000003721	5.41339	5.73619	5.6875	6.05254	5.46061	5.2792	5.75261	5.62306	4.91611	4.72133	4.36018	4.66587	5.25924	4.60676	5.01483	4.38243	4.86133	4.43121	4.4745	4.84101	5.05799	4.79185	5.12677	4.26221	4.90307	4.71715	4.45756	4.12445	4.79716	4.23529	4.17345	4.83868	4.70611	4.52709	4.66163
ENSMUSG00000003746	4.14125	4.51646	4.1756	4.78391	4.30628	3.31626	3.58786	3.44762	2.76926	2.25003	2.75076	3.27239	3.30624	2.96631	3.33853	2.36137	2.52663	2.22553	2.56023	3.90317	2.87036	3.22515	3.28094	2.49322	2.64673	3.42538	3.19197	3.23136	3.72899	2.89134	2.05797	3.25372	2.24332	3.06498	2.69891
ENSMUSG00000003778	6.7021	7.28882	6.98295	7.13836	6.67702	6.01831	7.08075	7.40662	6.42462	6.029	6.95119	7.12953	7.17818	5.99779	6.86823	7.19574	6.88809	6.15703	6.37549	7.15201	7.12391	6.65458	7.01693	5.70823	5.75603	6.72222	6.41546	6.46402	6.84625	6.15668	6.3847	6.60856	5.71614	6.72872	5.82904
ENSMUSG00000003814	9.21299	9.50917	9.5702	9.19392	9.72531	9.4524	10.117	9.5662	8.04406	7.71244	8.80577	8.99198	8.98734	7.69583	8.91106	8.46989	8.74688	8.40769	8.24709	8.2032	8.19629	8.75403	8.60968	8.67495	8.78135	9.24071	9.25347	9.34228	9.15525	9.05457	8.86447	9.0814	8.74215	8.87181	8.72761
ENSMUSG00000003824	3.75682	4.27375	4.59863	4.37137	4.56154	5.13255	5.66709	5.18955	5.71144	6.20845	5.21355	5.40655	5.40454	6.2967	5.213	5.39284	4.82268	5.55211	5.29163	4.80425	4.98584	4.73564	5.42022	6.29002	5.86339	5.50991	5.50157	5.55329	5.31395	5.64485	4.99657	5.29923	5.90336	5.66459	5.85569
ENSMUSG00000003847	4.01801	4.29561	4.48249	4.65906	5.31402	3.47452	4.24838	4.37099	4.23989	4.00005	4.47659	4.5293	4.86633	4.49355	4.92349	5.09408	4.88653	4.1417	4.04301	5.79959	4.55842	4.91509	4.94185	3.3863	3.82258	4.58977	4.62606	4.29191	4.3895	3.79576	4.3799	4.19713	3.7781	3.85967	4.51883
ENSMUSG00000003848	5.68629	5.56676	5.46073	5.58806	4.94703	4.96929	5.40185	4.92948	5.1238	4.76787	5.86197	5.55465	5.29696	4.2364	5.49265	5.53129	5.01777	4.92239	4.96831	5.93327	5.4818	5.36142	5.5227	5.02317	4.36758	5.19675	4.932	4.92226	5.21773	5.15283	4.80929	5.00174	4.75882	4.70766	4.85899
ENSMUSG00000003849	-1.69164	1.63265	-1.31625	0.650888	0.0890521	0.667167	0.955597	0.911563	1.88791	1.11252	1.98892	1.09019	0.342765	1.20077	-0.0119669	2.91776	0.73522	2.40062	0.975264	0.987558	1.81592	3.83708	1.77193	2.55093	2.64673	2.81533	-0.0406916	0.424009	2.23422	2.24979	0.47301	2.21624	0.86481	2.49467	0.784641
ENSMUSG00000003865	2.70067	1.63265	2.14318	2.47686	2.29069	2.76232	1.80359	2.29007	2.49796	3.03852	3.61511	3.41211	2.77572	2.78573	3.09237	2.91776	3.72128	2.48079	2.56023	3.01998	2.3634	3.16966	2.71534	3.10733	2.64673	2.81533	1.72484	2.96006	2.68168	2.65033	2.39901	2.61217	3.10767	2.94213	3.31302
ENSMUSG00000003868	6.30648	6.36704	6.09596	6.20548	6.49844	6.86416	7.4183	7.21534	7.42952	8.05034	7.13602	7.08845	7.13718	7.96365	6.90212	7.36402	6.761	7.47957	7.01123	6.37048	6.85357	6.94638	6.87562	7.47563	7.19791	6.98946	6.84927	7.08792	7.00841	7.20771	6.79854	6.9196	7.29888	6.98749	6.73346
ENSMUSG00000003955	6.48661	6.08268	6.296	6.08324	6.35584	6.85699	6.62802	6.71376	6.90442	7.45948	6.46818	6.46389	6.48436	7.16886	6.24731	6.4979	6.36794	7.13398	6.50124	5.92473	6.10983	6.39508	5.83304	6.98834	6.81369	6.43158	6.65697	6.74954	6.08767	6.53371	6.74727	6.47214	7.13658	6.52442	7.20703
ENSMUSG00000004032	5.4273	4.90567	5.58662	5.01801	4.94703	5.6298	5.29188	5.48445	5.71144	6.00976	5.5791	5.45044	5.89735	5.64703	5.50531	5.64023	6.36345	6.33473	5.58316	6.0556	5.91638	5.75933	5.5227	6.02571	5.69274	5.28164	5.28843	5.48578	5.00361	5.73006	5.53479	5.41952	6.1102	5.41028	5.9699
ENSMUSG00000004038	1.11571	0.940771	1.18625	-0.486615	1.85459	1.45566	0.955597	1.39699	0.447337	1.96052	-0.949676	0.197101	0.342765	-1.12116	-0.748932	-0.141134	0.73522	-0.406734	2.31922	0.698052	0.922832	1.19767	2.15895	1.52236	1.59228	1.37475	1.54427	0.424009	1.09672	1.06537	1.32101	-2.03169	0.127845	1.53774	1.47652
ENSMUSG00000004054	4.07212	3.30642	3.57452	3.29998	3.95695	4.05323	3.49165	3.44762	3.94376	3.03852	3.348	3.00446	3.06523	3.40241	2.7105	3.48336	3.33856	3.74707	3.20556	3.71795	3.06967	2.78264	3.74391	4.64006	4.00037	3.52159	3.78713	3.71679	3.63277	3.90972	4.08182	3.89905	4.37577	4.10849	4.16102
ENSMUSG00000004151	-0.954679	0.410257	-2.90122	-0.00118822	0.574479	-1.2073	0.955597	1.39699	1.09941	0.375557	1.55282	0.849178	1.72128	1.6862	1.573	2.36137	3.44417	1.51927	-1.14021	2.73758	1.81592	0.304589	1.77193	-0.799564	0.6992	0.152361	1.88531	-0.312957	-1.22521	-0.809103	0.958437	1.42775	-0.720152	1.53774	2.81212
ENSMUSG00000004221	3.23119	3.64972	2.52505	3.5665	3.78949	3.71553	3.38856	3.44762	2.68438	2.49103	2.82291	2.24773	3.37839	1.6862	3.15796	2.52183	2.81614	3.33743	2.88953	3.25605	2.87036	3.11194	2.92947	3.21836	3.1013	3.99366	3.56812	3.88344	3.16711	3.38729	3.19548	3.46017	2.9352	3.1227	3.15029
ENSMUSG00000004231	-3.27661	-1.17471	-0.0938613	0.361382	-2.23288	-0.470336	-1.36633	1.39699	-0.775056	-1.20941	0.272717	-1.02529	-1.97916	-1.12116	0.83603	1.08126	-2.96522	-0.406734	-2.72518	-2.47187	-0.29956	-0.180838	-1.92851	2.37036	1.35128	3.21125	-0.0406916	-0.312957	3.29835	2.56013	-1.84892	1.13824	-0.720152	2.80783	-0.59387
ENSMUSG00000004264	7.69422	6.86787	7.34315	6.85857	7.26896	8.15829	7.13749	6.89797	7.59853	7.45237	7.54084	7.06747	6.77238	7.32593	6.70776	6.88493	7.19843	8.13165	7.77367	7.08846	7.14614	7.56735	7.32652	8.37186	7.90167	7.41602	7.77052	8.04606	7.0922	7.93124	7.53262	7.68084	8.20407	7.54699	7.85652
ENSMUSG00000004268	7.14651	6.84951	6.97683	6.75179	7.11364	7.71057	6.65048	5.97334	6.9865	6.56538	7.21523	6.37559	5.90958	6.89565	6.38378	6.08768	6.75417	7.69655	7.28745	6.46182	6.8737	6.92559	6.60676	7.74192	7.40162	7.00619	7.07409	7.41723	7.06481	7.47476	7.09653	7.16061	7.57539	7.40302	7.47759
ENSMUSG00000004270	7.33534	6.13818	7.14454	6.53797	6.06633	7.24803	6.94201	7.12491	6.62582	6.69146	6.28235	5.90938	6.39152	6.33006	6.48309	6.44883	6.32249	6.15092	6.15441	5.86352	6.51208	5.83262	6.41578	7.22169	6.67648	6.63886	6.27763	6.41042	6.54958	7.08369	6.00283	6.44809	6.33078	6.74719	6.12038
ENSMUSG00000004356	3.54357	5.25714	3.81303	4.24674	4.73291	3.51152	3.99122	4.89342	4.40817	4.00005	5.22691	5.63292	4.84102	4.6602	4.96073	5.47358	4.64211	4.21385	4.80621	5.92473	4.80198	4.98105	5.36611	3.44836	3.86912	4.83418	5.0037	4.97245	5.00361	4.04888	4.65888	3.99068	4.28884	3.98943	3.74241
ENSMUSG00000004455	5.06769	5.00188	5.6875	4.97936	4.90668	5.58711	5.26303	4.89342	5.36108	4.98042	4.91657	4.54962	4.46378	4.90121	4.99702	4.90326	5.13807	5.51451	5.37811	4.37362	5.1489	5.32378	4.8659	5.9419	5.75603	5.55608	5.24471	5.79557	5.21773	5.82994	5.71332	5.14822	5.6268	5.55356	5.08983
ENSMUSG00000004460	7.01226	6.92858	6.6243	6.74796	6.62199	6.9576	6.48542	6.36442	6.35766	6.13932	6.36321	6.14129	6.26401	6.03872	6.18574	5.80528	6.17177	6.74098	6.62134	6.56979	6.19763	6.53889	6.35226	7.24155	7.01338	6.77197	6.73278	6.92545	6.54958	6.912	6.55622	6.62295	7.22822	6.77446	6.6058
ENSMUSG00000004508	0.182825	1.76389	1.00567	1.43938	1.67401	1.60005	1.44102	0.911563	1.54687	1.96052	2.22025	2.43414	2.1083	1.6862	1.12554	2.66622	1.98898	0.441263	2.31922	3.45886	2.02237	1.88955	2.4638	0.33794	1.06177	0.889326	1.54427	2.00897	-1.22521	1.30637	0.958437	1.66875	0.86481	1.35717	1.72806
ENSMUSG00000004530	4.5626	5.06688	4.63017	5.03066	5.66799	5.1086	5.26303	4.47228	5.09119	4.62348	5.1307	4.85735	4.62075	4.43343	4.99702	4.71685	4.64211	5.3641	5.44975	5.22161	5.70793	5.66214	5.5227	4.99225	5.0314	5.28164	5.15308	4.9969	4.92454	5.25699	5.11687	5.00174	5.00777	5.35114	4.66163
ENSMUSG00000004535	9.06741	8.68276	8.56282	9.01203	8.17545	7.56639	8.02384	8.78069	7.49952	7.0146	7.9781	8.28381	9.06728	7.06372	8.36914	8.05362	8.18389	7.02121	7.77964	8.22074	8.44527	7.88202	8.4988	7.37536	7.48617	8.31055	7.49381	7.53044	8.28852	7.77461	7.25699	7.70133	7.44676	8.72931	7.12175
ENSMUSG00000004562	4.41688	5.47395	4.44751	5.0802	4.70964	3.86595	5.29188	4.26206	4.7168	3.74479	5.26626	4.42317	5.42172	4.00813	4.80566	5.86636	5.78632	3.98558	4.70945	5.07502	4.49052	4.63679	5.5553	2.9446	3.02113	4.18211	4.11311	3.14647	4.06019	3.48858	4.49093	4.11806	3.49708	4.50556	3.27403
ENSMUSG00000004568	4.8883	4.89138	5.10441	5.38621	3.69786	3.47452	4.24838	4.81845	3.74851	4.00005	4.56339	4.72066	3.63555	3.12677	4.92349	4.05526	4.5186	3.42109	4.39377	4.44699	4.26522	4.55252	4.83967	3.47842	3.50655	3.77685	3.8272	4.60988	3.72899	3.67202	4.49093	3.99068	4.11779	3.75406	3.38798
ENSMUSG00000004610	7.95401	6.63479	7.5735	6.89016	7.02687	8.09267	6.83824	6.83281	6.91378	6.97547	6.82071	6.38693	6.38278	6.81548	6.27713	6.44883	6.5603	7.5157	7.13746	6.77368	6.52911	6.75226	6.55127	7.82322	7.69436	7.14105	7.14716	7.05918	6.84625	7.18902	7.13692	7.1206	7.70863	7.16624	7.85817
ENSMUSG00000004633	5.92552	5.48351	6.19418	5.75751	5.11585	5.45091	4.86249	5.68767	5.02369	4.4053	5.1307	5.0408	5.38716	4.49355	5.55485	4.98815	4.75588	4.93667	5.19964	4.62616	5.10416	4.61618	4.89167	5.2139	4.94713	4.90725	4.95026	4.9969	5.3747	4.57172	4.62682	4.7365	5.35452	4.85115	4.83239
ENSMUSG00000004655	4.22324	2.6666	2.30824	3.60085	2.72132	2.88016	2.54056	2.49653	2.16354	2.25003	1.55282	1.63767	1.19076	2.04877	1.36654	1.73333	1.78967	0.971778	1.18171	1.43502	2.20294	1.88955	0.393416	1.27083	2.64673	2.26784	2.99493	2.00897	1.58214	1.51283	2.39901	1.13824	2.63035	2.20516	3.31302
ENSMUSG00000004677	4.90827	4.27375	4.66103	4.54019	4.03391	3.35748	4.24838	4.77946	4.55885	4.28245	4.47659	4.18416	4.21066	4.55127	4.46052	4.38243	4.3109	3.46116	4.4347	4.09798	5.23442	4.03639	4.70084	3.67292	3.50655	4.05925	4.29559	4.03282	4.3895	3.53667	3.82351	3.89905	3.18674	3.79013	3.65406
ENSMUSG00000004788	6.83844	6.54639	6.33958	6.47917	6.79226	7.03269	7.45065	7.67975	7.7472	8.50998	7.04844	7.20513	7.4153	8.05626	7.01262	7.49065	6.82431	7.11526	6.79249	6.50254	6.97035	6.86137	6.96933	7.47003	7.19791	6.88481	6.8346	6.99993	7.16281	6.74293	6.88917	6.77889	7.18554	7.0446	7.119
ENSMUSG00000004843	7.44193	7.46071	7.34077	7.67023	6.82512	7.00378	6.84799	6.75454	6.58543	6.55215	6.93907	6.79276	6.87571	6.5862	6.95382	6.98471	6.48805	6.70805	6.58997	6.82962	7.06676	6.79873	6.80958	6.79886	6.63668	6.7914	6.27763	6.79208	6.60134	6.75822	6.66283	6.85401	6.80184	6.39572	6.44395
ENSMUSG00000004849	7.50229	6.7059	7.18757	6.72089	7.10028	7.76902	7.01305	7.02009	7.49329	7.70049	7.11821	6.69581	6.92472	7.27545	6.7295	7.012	7.142	8.00011	7.37417	6.54215	6.91314	7.28023	6.86265	8.17141	7.81517	7.45309	7.53674	7.33809	7.14548	7.49924	7.71141	7.49383	8.10957	7.3736	7.66822
ENSMUSG00000004891	-3.27661	-0.43774	-1.31625	0.891897	0.0890521	-1.2073	-1.36633	-1.41037	-0.0380901	0.375557	0.272717	0.849178	0.828192	-1.12116	1.573	0.595831	-0.157865	-1.1437	1.91868	2.81353	0.922832	0.956666	3.35689	-1.53653	0.213773	0.152361	-2.36262	0.424009	-1.22521	0.41329	1.32101	-0.446724	0.127845	1.15071	-0.108443
ENSMUSG00000004896	3.54357	3.34886	2.71349	3.21382	3.12468	2.41719	3.58786	3.34452	2.92538	3.43445	2.50976	3.49827	3.30624	3.12677	3.28081	2.91776	3.60464	2.94376	3.05618	3.79491	3.40088	3.05182	3.20077	2.55093	2.13977	2.81533	2.76666	1.80252	2.86225	2.89134	1.85152	3.01271	2.68584	2.80783	2.91709
ENSMUSG00000004934	5.86038	6.32514	5.81646	6.34374	6.60317	6.0626	6.34103	5.95596	6.32998	6.1743	6.18988	6.36416	6.00383	6.03872	6.04548	6.37719	6.61032	6.11996	5.77865	6.02398	5.78081	6.2949	6.27606	5.79439	5.78059	5.66543	5.81231	5.80944	6.12352	5.68808	5.46396	5.63365	5.91502	6.19511	5.74598
ENSMUSG00000004951	6.89707	7.15472	7.45083	6.81534	7.08227	7.14584	7.09719	6.81364	6.43114	6.82951	6.02378	6.02999	6.07069	6.6404	5.99253	6.30181	6.13544	6.27977	6.52512	6.12432	6.42382	6.75226	6.47663	7.10853	6.87769	6.4066	6.3687	6.17354	6.17567	6.65306	6.63892	6.75295	6.74092	6.61267	7.04854
ENSMUSG00000004996	6.43592	5.88058	6.23577	5.8317	5.81697	6.41475	5.37514	5.53215	5.45376	5.01941	5.58948	5.46121	5.00952	4.90121	5.44089	5.21642	5.75246	6.10106	5.86354	5.47649	5.29539	5.53615	5.5553	6.08552	5.70563	5.41289	5.38557	5.69454	5.3747	5.65578	5.6349	5.67567	6.27759	5.37509	5.87536
ENSMUSG00000005034	2.3381	3.21761	2.71349	3.25755	2.81152	2.49314	2.8816	2.04907	2.16354	3.03852	2.50976	3.11767	2.5444	2.57928	3.39403	3.48336	3.51051	3.15398	3.29719	4.21463	3.15987	3.5196	3.28094	2.90088	2.5357	3.32229	3.30981	2.74594	2.86225	2.89134	2.39901	2.61217	2.79081	2.73568	3.15029
ENSMUSG00000005103	5.83974	5.78336	5.76056	5.67124	6.04789	6.16484	5.94655	5.72919	6.14381	5.32975	5.66012	5.34975	5.38716	5.35458	6.12143	5.47358	5.66778	6.17522	6.30549	5.56705	6.47742	5.778	6.25636	6.24264	6.09642	6.31559	6.05101	6.26699	6.12352	6.03639	6.2752	6.00723	6.33078	6.39572	5.74598
ENSMUSG00000005125	4.49818	5.82153	3.757	4.59234	6.1465	4.46512	4.97352	4.37099	4.01502	3.64858	3.97316	3.86548	4.9397	4.2364	3.44746	3.94633	5.38793	3.53812	3.34091	3.79491	3.67007	2.9235	4.00222	3.50786	3.2494	4.23982	2.59158	2.18954	3.98424	3.38729	1.85152	3.58302	2.16737	3.98943	3.65406
ENSMUSG00000005161	7.72972	6.93904	7.55514	6.94467	7.15299	8.17424	7.45704	7.53508	7.91261	8.14153	7.56471	7.33665	7.37619	8.09073	7.16396	7.43629	7.66323	8.34079	7.73323	7.29466	7.23701	7.56467	7.2979	8.34356	8.13383	7.70951	7.94913	7.73689	7.45075	7.84075	8.00751	8.01407	8.27816	7.71354	8.4792
ENSMUSG00000005397	-0.106682	1.14722	1.62235	1.71502	1.67401	-2.79226	-1.36633	0.174597	-2.36002	-1.20941	0.924793	1.29664	2.1083	0.463807	0.47346	-0.141134	-2.96522	-1.1437	0.0821789	1.77605	1.81592	1.88955	1.24141	-1.53653	-0.523193	-1.4326	-0.0406916	1.27201	-1.22521	-2.39407	-0.263956	-0.446724	0.417352	-2.54972	-2.9158
ENSMUSG00000005410	4.28564	4.97504	4.46511	4.50434	5.18498	5.40249	5.68895	5.21899	5.70068	6.29044	5.32955	5.46121	5.09765	6.4713	5.27344	5.35072	5.37017	5.79097	6.11717	5.34191	5.29539	5.57938	5.60287	6.66151	6.22724	5.66543	6.04252	6.02689	5.78602	6.00254	5.56893	5.60494	6.44375	5.67428	5.4285
ENSMUSG00000005413	1.67759	2.52573	1.4911	2.14565	1.22656	2.93566	2.0931	1.39699	3.3679	2.87806	2.59464	2.51903	2.66469	3.92324	2.6203	1.44383	2.32018	2.76319	2.76668	2.81353	2.3634	3.47451	3.02568	3.41767	3.02113	2.65486	3.65975	3.23136	3.29835	3.6283	3.19548	2.92251	3.58728	2.80783	3.74241
ENSMUSG00000005469	5.39228	5.88058	5.30335	5.35636	5.64364	5.81876	5.47916	5.12879	5.59998	3.43445	5.42536	4.58942	5.20075	3.40241	5.31716	5.04209	5.33399	5.48566	5.39895	4.42294	5.37287	5.43387	5.47237	5.50422	5.79271	5.82479	5.56219	5.64898	6.14111	5.60029	6.05195	5.78209	5.53157	5.8639	4.8053
ENSMUSG00000005470	3.35275	3.9818	3.94427	3.87796	3.91687	4.57406	5.07661	4.42252	5.07461	5.58501	4.49878	4.44503	4.32462	5.56534	4.23596	4.42365	4.50239	5.61563	5.07572	4.26959	4.77369	4.29165	4.33827	5.88132	5.18647	5.10656	4.9683	5.45081	4.55615	4.93685	4.49093	4.83868	5.50095	4.8849	4.67666
ENSMUSG00000005481	6.53557	6.0637	6.41393	6.14856	6.16373	7.13995	7.00436	6.87965	7.373	7.63294	7.16059	6.82229	6.6683	7.59652	6.45727	7.05198	6.52463	7.63219	6.65637	6.15384	6.45087	6.58735	6.47663	7.73727	7.28631	6.85742	6.89712	7.0765	6.6996	6.90743	6.78408	6.95984	7.35131	7.09593	7.01642
ENSMUSG00000005483	4.90827	4.15919	4.44751	4.33101	4.45362	5.53416	4.93745	4.85642	5.23244	5.41995	4.86624	4.56966	4.43023	5.418	4.43429	4.98815	4.78297	5.49534	5.22319	3.93752	4.55842	4.82815	4.91698	5.87569	5.35945	5.2539	5.25943	5.55329	4.3895	5.35413	5.35075	5.0236	5.79397	4.86813	5.05575
ENSMUSG00000005501	4.47159	5.07954	4.51664	5.42508	5.66799	4.57406	4.46656	4.08149	3.78973	3.31416	4.03522	4.64713	4.59069	3.63373	4.43429	4.93211	4.83568	3.64638	3.78262	5.10556	4.41926	4.65711	4.48088	3.56501	3.61977	4.29532	3.94116	4.44193	4.60768	4.37412	3.76579	4.0344	3.58728	4.4837	4.8053
ENSMUSG00000005533	-0.469252	0.699763	0.558215	1.09835	2.6251	0.37766	2.8816	1.75956	2.28384	3.03852	2.32334	3.17111	2.97503	2.78573	3.39403	2.52183	2.70721	2.62889	3.00274	2.95439	3.15987	2.25212	3.20077	0.0484333	1.06177	3.21125	2.16094	3.59393	2.23422	1.6934	3.50863	2.7232	1.60178	2.80783	1.60776
ENSMUSG00000005534	2.55628	2.85504	2.45634	3.0741	3.83321	2.76232	3.02599	3.54383	2.59418	2.69749	2.59464	2.7473	3.4471	2.96631	3.09237	3.3183	3.33856	1.91519	2.88953	3.71795	3.06967	3.05182	3.20077	0.578948	2.28416	2.65486	2.59158	2.18954	3.16711	2.96349	2.90597	2.61217	1.91212	3.06498	2.29366
ENSMUSG00000005566	5.84493	5.47395	5.61054	5.19708	5.82782	6.40986	5.83334	5.48445	6.12782	5.86741	5.99284	5.71618	5.05426	6.24517	5.61447	5.45381	6.06545	6.47835	6.53927	6.08655	6.1211	6.18723	6.20591	7.04467	6.68951	6.43158	6.60605	6.41042	5.87282	6.54551	6.21178	6.31261	6.62858	6.13327	6.6253
ENSMUSG00000005575	7.27894	7.21904	7.20338	6.92786	7.35396	7.72639	6.43457	5.86576	7.11369	6.00976	7.20514	6.42592	6.2735	6.22757	6.43098	5.98126	7.31439	7.89978	7.61356	6.62879	7.07258	7.37835	7.12948	8.09465	7.50839	7.49518	7.46869	7.7798	7.22187	7.68409	7.40138	7.61037	7.96985	7.61392	7.54056
ENSMUSG00000005580	3.66591	4.4002	3.47382	4.24674	5.00553	3.97592	4.24838	3.54383	3.42134	2.25003	3.13779	3.27239	2.97503	2.96631	3.39403	3.63146	3.10087	2.82593	2.88953	3.90317	2.97346	2.9235	3.42904	2.30477	2.41541	3.61179	2.49536	3.23136	3.90407	3.43882	3.19548	3.01271	3.14774	2.94213	2.96684
ENSMUSG00000005609	6.46317	6.88959	6.60856	6.78204	6.31787	5.77379	6.42157	6.28312	6.00193	5.05738	6.38124	6.29363	6.54047	5.25388	6.42433	6.42872	6.56811	5.71013	5.7465	6.43802	6.3491	6.10086	6.22631	5.45216	5.5429	5.89832	5.91815	5.95383	5.99396	5.89595	5.88579	5.72987	5.15268	6.22176	5.41063
ENSMUSG00000005615	4.82668	5.95114	5.42521	6.08324	5.18498	4.17352	4.97352	5.48445	4.11572	3.91988	4.38422	4.8076	5.27823	3.92324	4.90451	4.64894	5.09548	2.82593	4.24061	4.688	4.45533	4.09715	4.44653	3.86719	4.00037	5.41289	4.45756	4.21061	5.46129	4.70397	4.21717	4.70978	3.80341	3.89322	3.35099
ENSMUSG00000005656	8.15854	8.3818	8.1561	8.52181	8.31305	7.69054	8.25389	8.37917	7.53328	7.95801	7.34953	7.44096	8.10432	7.65033	7.867	7.85699	7.80048	7.03123	7.30687	7.54354	7.63708	7.29327	7.66207	7.20381	7.1374	7.50109	7.30449	7.00596	7.67867	7.4149	7.45714	7.46617	7.44274	7.60383	7.24533
ENSMUSG00000005667	4.31585	6.16217	5.3131	5.7651	5.87041	5.81876	6.13351	6.02426	6.54386	6.35284	7.54351	8.35625	5.68617	6.76759	7.38549	6.83996	6.18198	6.04283	6.58544	5.95019	6.18694	6.78495	6.89485	5.66314	5.75603	5.62268	5.66529	6.18423	6.19264	5.77084	5.84457	5.71651	6.15021	5.76769	5.48934
ENSMUSG00000005686	1.36725	0.0476866	1.18625	-1.22358	0.937049	-0.470336	0.955597	0.911563	1.54687	1.11252	2.50976	2.7473	2.41315	-1.12116	1.91403	2.66622	3.01206	2.12932	2.22902	3.50541	1.81592	2.35522	2.15895	0.0484333	1.59228	2.26784	0.807305	-0.312957	1.58214	1.06537	1.32101	2.21624	0.65836	1.53774	2.0384
ENSMUSG00000005687	6.87695	6.758	6.8453	6.69727	6.78114	7.08885	6.66157	6.62855	6.78209	6.44165	6.7298	6.67283	6.52466	6.70539	6.68013	6.58224	6.50849	6.917	6.884	6.86575	6.65851	6.47737	6.56734	7.36132	7.08906	6.93809	6.69537	7.12167	6.72316	7.0343	6.86876	6.89015	7.09363	6.94012	7.07997
ENSMUSG00000005699	2.55628	2.19453	1.95676	2.04944	2.89641	3.43655	3.38856	2.83756	3.70607	3.43445	2.82291	2.14463	2.66469	3.73683	1.91403	2.18079	3.05715	3.20208	2.76668	2.95439	2.75933	3.22515	2.15895	3.82102	3.44643	3.32229	3.19197	3.05628	3.41865	3.09779	3.19548	3.01271	3.40086	3.42755	3.01494
ENSMUSG00000005836	6.70781	6.758	6.54793	6.85501	6.08454	6.01187	6.62802	6.47838	6.07043	4.89912	5.92069	6.2258	6.52466	4.6602	6.42433	6.17477	6.40764	5.73486	5.66284	6.04776	6.18694	5.38598	5.91069	5.83561	5.61294	6.20402	6.18041	6.06208	6.45427	6.10976	5.80213	6.00723	5.7749	6.50284	5.46358
ENSMUSG00000005871	5.73741	5.99855	5.92851	6.10734	6.13781	4.44614	5.79354	5.55542	4.77953	4.21686	5.96919	6.04438	5.86004	4.76149	6.0104	5.93924	5.61598	4.23712	5.23483	6.49102	5.63118	5.69199	6.15364	4.26221	4.55006	5.36181	5.45116	5.30175	5.28258	4.91882	5.58571	5.2257	4.69263	5.26406	4.53541
ENSMUSG00000005882	4.67176	4.60665	4.5826	4.87094	4.30628	4.80019	4.78342	4.73938	4.60577	4.85668	4.43115	4.50869	4.28762	4.6602	4.1739	4.10679	4.29217	4.60226	4.30825	4.34831	4.13785	3.94018	4.04877	4.54384	4.23169	4.45004	4.26674	4.3309	3.81918	4.01533	4.41787	4.41126	4.59454	4.21846	4.32261
ENSMUSG00000005893	3.54357	4.27375	3.8932	3.98587	4.70964	3.58277	4.05993	4.56691	3.61726	2.49103	3.76914	4.23524	4.78902	2.57928	4.23596	4.54069	4.64211	3.50016	4.14519	5.13546	4.3053	4.09715	4.48088	3.02826	2.41541	3.8528	3.8272	3.98472	3.90407	3.27836	3.36054	3.39458	2.9352	4.13678	3.42405
ENSMUSG00000005899	2.50475	3.84024	2.71349	2.40091	3.69786	3.2301	3.15723	3.94719	3.61726	3.54548	3.65519	3.86548	3.57543	3.92324	3.54875	3.76576	3.63469	3.64638	3.50364	3.20055	3.7879	4.15545	4.00222	3.724	3.61977	4.12199	3.65975	3.77451	3.41865	3.94578	3.64293	4.11806	3.43365	3.75406	3.35099
ENSMUSG00000005907	3.46486	4.00852	2.98143	3.53131	3.49504	2.76232	3.99122	3.54383	2.0323	2.25003	3.348	3.36703	3.23029	2.04877	3.54875	3.55931	3.01206	2.6976	3.00274	3.01998	3.24476	2.0208	3.56334	2.16391	1.79874	2.95972	2.84683	1.27201	3.90407	2.73522	3.10528	3.01271	2.38418	3.42755	1.83909
ENSMUSG00000005958	1.36725	2.09831	1.62235	1.71502	1.67401	2.41719	2.8816	2.04907	2.76926	3.31416	3.348	2.43414	2.87882	2.04877	2.6203	2.36137	3.9296	3.61119	2.31922	2.17198	1.57491	3.22515	2.71534	3.47842	3.31811	3.21125	4.32388	3.14647	3.16711	2.73522	2.39901	1.8752	2.00231	3.42755	3.68411
ENSMUSG00000006010	6.34361	6.6936	6.30091	6.86211	6.64057	5.91854	6.25572	5.92055	5.89265	4.98042	6.11282	6.34103	6.00383	5.5082	6.16993	6.38765	5.77961	5.48566	5.82557	6.82504	6.53754	5.96891	6.23639	5.27511	4.73733	5.36181	5.05523	5.55329	5.76347	5.51882	5.13977	5.75622	5.28435	6.12623	5.80872
ENSMUSG00000006021	4.23909	3.68328	3.40256	3.49524	3.60001	4.10255	3.38856	3.23349	3.57072	3.43445	3.61511	3.32048	2.77572	3.27116	3.15796	3.40319	3.18453	3.53812	2.94725	3.01998	3.47303	2.85479	3.02568	3.67292	4.39964	3.09096	3.3653	3.45963	3.52968	3.79576	3.43648	3.46017	3.75234	3.42755	3.90438
ENSMUSG00000006057	8.93559	8.17181	8.61103	8.04399	8.49759	9.13069	8.78975	8.63539	9.10606	9.48321	8.69718	8.43346	8.67994	9.2353	8.28173	8.66515	8.49984	9.27521	8.72346	8.17108	8.31146	8.41982	8.33944	9.57221	9.27176	8.8927	8.89182	8.87769	8.51794	9.14945	8.89676	9.02833	9.34189	8.94363	9.5367
ENSMUSG00000006154	3.99952	3.61537	3.91896	3.5665	3.38183	3.61713	3.76295	3.79909	2.59418	3.64858	2.89163	2.34394	3.30624	2.96631	3.02366	3.76576	3.47772	2.02623	2.76668	3.30949	3.24476	3.42797	2.59505	2.49322	3.31811	3.42538	3.30981	3.31153	2.23422	2.81539	2.79494	2.92251	2.38418	3.00486	3.592
ENSMUSG00000006169	8.8639	8.61265	8.92493	8.60878	7.92068	7.195	7.97129	8.44294	7.43602	6.67934	8.11552	8.38622	8.58021	6.5299	8.30545	8.28653	8.00129	7.39158	7.71258	8.99216	8.97268	8.38217	8.5862	7.12287	7.16564	7.92275	7.77565	7.84523	8.02509	7.60734	7.62884	7.95558	7.13907	7.83506	7.09123
ENSMUSG00000006281	2.95221	3.30642	2.88014	3.21382	3.32171	1.7313	2.0931	3.79909	2.39487	2.25003	2.82291	2.8816	2.5444	3.12677	2.79539	3.02879	2.91742	2.22553	2.02971	3.14284	3.06967	2.62652	3.02568	1.8327	2.41541	1.37475	2.28124	2.18954	3.16711	2.46392	2.79494	1.42775	1.04538	2.87654	2.29366
ENSMUSG00000006301	7.61897	6.38754	6.88832	6.63233	6.7643	7.5035	6.34103	6.32434	6.32998	6.70348	6.21691	5.82854	6.01519	6.5009	5.97444	6.18679	6.3317	6.92059	6.76868	5.93327	6.48616	6.56601	6.22631	7.18571	6.88337	6.83886	6.76924	6.59794	6.5095	6.48552	6.45942	6.43999	7.27194	6.36017	6.71901
ENSMUSG00000006304	10.5063	10.5853	10.555	10.788	10.3118	10.2686	10.4293	10.4901	10.0602	10.1354	10.0378	10.0904	9.96957	9.99194	10.1943	10.2429	10.0766	9.69367	10.0711	10.0728	10.2263	9.93784	10.371	9.6011	9.6005	9.96132	9.72252	9.81246	9.96523	9.93657	9.83188	9.93157	10.1448	10.0583	9.79737
ENSMUSG00000006315	8.54795	7.18431	8.39398	7.32973	7.57609	8.90079	7.37176	7.22263	7.59563	7.68844	7.46395	7.18254	7.02927	7.51909	7.01704	7.09727	7.52362	8.1332	7.85697	7.05756	7.54802	7.46157	7.42684	8.31366	8.04793	7.6941	7.80605	8.02243	7.34084	8.02695	7.8841	7.95558	8.5273	7.6438	8.36787
ENSMUSG00000006356	8.50106	7.62512	7.73269	7.5545	7.77415	8.60488	8.17089	8.08349	8.33782	8.59956	7.77938	7.69467	7.97358	8.36467	7.5745	8.07642	7.83649	8.42805	7.75561	7.17379	7.72466	7.60967	7.49145	8.95966	8.58446	8.07321	8.33695	8.16143	8.06711	8.38319	8.34461	8.09373	8.87641	7.89632	8.11418
ENSMUSG00000006360	9.89254	8.7186	9.39139	8.92997	9.57729	10.0193	9.48307	9.61131	9.45096	10.0812	8.74323	8.82906	9.29405	9.82648	9.1023	9.32443	8.85934	9.21202	8.77417	8.50182	8.81678	8.56534	8.71083	9.9052	9.6621	9.40424	9.3512	8.98243	9.09107	9.1562	9.07515	8.89238	9.4171	9.09278	10.0092
ENSMUSG00000006373	6.40814	6.04446	6.18359	6.05254	5.79503	6.40495	5.92829	5.66645	5.7948	5.70946	5.3541	5.37274	5.25924	6.03872	5.31716	5.23969	5.57006	5.73486	6.02637	5.32903	5.72281	6.10826	5.87239	6.24264	5.9846	6.05121	5.53825	5.60193	5.83007	5.99395	5.99029	5.8325	6.46373	5.69345	6.0413
ENSMUSG00000006378	6.02489	5.86604	6.35381	5.5446	5.88087	7.16339	6.11748	5.64492	6.58543	6.66711	6.67725	5.94817	5.78239	6.39454	5.59092	6.29071	6.33628	7.21824	6.0397	6.22509	5.85019	7.00701	5.948	7.2676	6.77143	6.66016	6.975	7.04166	6.30617	6.9918	6.3059	6.74639	6.43163	6.76995	6.58205
ENSMUSG00000006398	4.4581	5.45465	5.05879	4.6913	5.32937	5.91164	5.71048	4.73938	5.94832	5.05738	5.94514	5.76043	5.29696	5.10766	4.72139	5.51231	5.77961	6.46855	5.00953	5.46476	5.49918	6.01687	5.43781	6.8771	6.31391	5.98525	6.01676	6.41949	6.17567	6.47938	5.5174	6.02901	5.71614	6.32372	6.18486
ENSMUSG00000006411	4.12427	3.84024	4.08747	4.08627	3.91687	3.80765	4.24838	4.14422	3.66235	3.43445	3.48773	3.7296	3.15012	3.40241	3.77463	3.70017	4.3657	2.82593	1.91868	3.45886	3.32493	3.94018	3.90438	2.30477	2.84604	3.8528	3.41874	2.62564	3.52968	2.46392	3.36054	3.74967	2.31547	3.6401	2.3696
ENSMUSG00000006423	3.49158	4.00852	3.54173	4.60931	4.50859	3.97592	4.46656	4.0159	3.13183	3.03852	3.69418	4.28456	4.24966	3.12677	4.32432	3.94633	3.8292	2.82593	3.61467	4.89445	4.18157	4.21148	4.18001	2.85579	3.44643	3.99366	3.41874	3.38748	4.13234	3.22064	3.19548	3.39458	2.88866	4.07963	3.97902
ENSMUSG00000006442	6.61669	6.48112	6.38187	6.03381	6.65891	7.26437	6.62802	6.32434	7.10146	6.93525	7.15011	6.87558	6.07069	6.57233	6.43098	6.56392	6.44205	7.72769	7.33146	5.95858	6.44191	7.08407	6.50194	7.91124	7.39368	6.82006	7.14716	7.95851	6.48215	7.47476	7.36783	7.23744	8.02603	6.28	6.70075
ENSMUSG00000006456	3.35275	3.30642	3.63794	3.5665	3.83321	4.02791	3.91907	3.44762	4.65121	4.28245	4.15186	3.76479	3.74876	4.00813	4.00596	3.55931	4.38351	4.92239	4.095	4.03592	4.224	4.21148	3.49775	4.89532	4.55006	4.34876	4.40556	4.78858	4.13234	4.68275	3.93244	3.89905	4.45777	4.8166	4.11762
ENSMUSG00000006464	-0.106682	0.0476866	-1.31625	-2.80854	-2.23288	-1.2073	0.218631	-1.41037	-0.0380901	1.11252	0.272717	0.197101	0.342765	0.463807	-2.33389	-1.7261	0.494212	0.441263	-1.14021	-0.886911	-1.88452	-2.50277	0.878842	-0.314137	1.06177	1.37475	-0.0406916	0.424009	0.359752	0.77586	-0.263956	-0.446724	-0.234725	-0.227797	0.991092
ENSMUSG00000006526	4.08972	3.02169	3.6987	3.25755	3.19339	4.24116	3.15723	3.63403	3.8688	3.64858	3.24672	3.22264	2.5444	3.92324	3.22069	3.40319	4.02346	4.21385	3.93304	3.86798	3.40088	4.48592	4.18001	4.31314	4.30124	3.77685	4.4318	4.44193	3.29835	4.23529	3.76579	3.74967	4.55038	3.92601	3.97902
ENSMUSG00000006538	6.5547	4.49772	5.62626	4.64267	4.39648	5.93905	4.82349	4.26206	3.3679	3.64858	2.41956	2.7473	1.48027	3.83304	2.52409	3.13188	2.32018	2.6976	3.50364	1.22857	2.97346	3.22515	3.35689	4.19139	3.82258	3.52159	3.94116	3.71679	3.41865	3.38729	3.10528	2.82629	3.85274	3.42755	3.45924
ENSMUSG00000006567	2.74576	2.91276	3.72814	2.80617	3.60001	3.61713	4.36159	3.1132	1.54687	1.59795	1.85768	1.78206	2.87882	1.6862	2.6203	1.97434	2.07917	1.91519	0.975264	2.05169	2.3634	2.62652	2.82638	2.08796	2.84604	2.65486	1.88531	2.4944	3.02272	2.1295	2.39901	2.61217	1.20585	3.38101	1.72806
ENSMUSG00000006585	4.191	4.72415	4.70611	4.87094	5.26697	5.20209	5.99999	5.74951	6.00193	6.94541	5.37825	5.32638	5.71432	7.24079	5.16595	5.85133	5.1589	5.65936	5.8101	5.68294	5.55011	5.72124	5.96023	6.21166	6.02627	5.78657	5.73014	5.91586	5.59497	5.60029	5.4457	5.70302	5.96635	5.59493	5.48934
ENSMUSG00000006599	5.73741	6.23751	6.0732	6.16587	6.12907	5.6298	6.05152	6.4905	5.57662	5.39051	5.92069	5.94817	6.01519	5.06867	5.6491	5.80528	5.84535	5.16008	5.21146	5.9998	5.78081	5.78725	5.85939	5.43693	5.40754	5.57863	5.65419	5.69454	6.01319	5.27127	5.61869	5.2812	5.30222	5.33902	5.21863
ENSMUSG00000006651	0.423833	0.410257	-1.31625	-0.486615	-2.23288	0.667167	0.218631	0.911563	1.09941	0.375557	0.635287	-0.288326	0.342765	-1.12116	-0.0119669	-0.141134	-0.157865	1.17823	0.734256	-0.886911	0.922832	-0.917803	0.878842	2.7114	2.13977	1.37475	0.807305	1.27201	0.359752	1.30637	2.05797	1.13824	1.8159	1.35717	0.543633
ENSMUSG00000006715	4.57514	5.95801	5.35145	5.77266	5.11585	5.1086	5.59945	6.07345	6.32298	6.24181	6.06899	6.16782	5.98084	6.44109	6.13778	6.45878	5.72478	6.22844	6.55791	6.29962	6.38694	6.06329	6.23639	5.92563	5.93076	6.17473	5.89948	6.23651	5.80821	6.03639	5.49981	6.05046	6.02131	5.97775	5.72445
ENSMUSG00000006720	2.74576	3.43016	2.93167	3.0741	2.81152	1.96262	3.58786	3.44762	2.84944	3.43445	4.17961	3.9596	3.8022	4.30511	4.26602	3.76576	3.57394	2.94376	3.38335	3.01998	4.224	3.72605	4.13758	3.35424	2.64673	3.61179	3.30981	3.45963	3.81918	3.27836	2.90597	2.82629	3.06644	3.23163	1.72806
ENSMUSG00000006728	7.2885	6.68948	7.05443	6.63647	6.80878	7.87751	7.12952	6.90705	7.68301	7.70647	7.24508	7.16947	7.02927	7.70221	6.81331	7.02545	7.30974	8.30269	7.94459	6.62352	7.26268	7.49864	7.45303	8.39075	8.18761	7.59254	7.8722	7.90782	7.32554	7.77961	7.83232	7.85553	8.40965	7.59366	7.76456
ENSMUSG00000006740	8.54557	9.05291	8.62577	9.12993	8.92889	8.38951	8.92944	8.48294	8.75957	7.58826	8.7525	9.11383	8.81119	7.80662	9.16146	8.93657	8.60321	8.20724	8.44537	8.68105	8.94441	8.54912	9.17018	7.67698	7.6484	8.13915	7.85776	8.25563	8.54793	8.20492	8.04135	7.98373	8.36253	8.83344	7.99933
ENSMUSG00000006777	8.88042	8.25086	8.82543	8.61194	7.73146	7.91596	8.10331	8.67577	6.82238	6.99517	6.4905	6.6682	6.32005	6.20976	7.44254	6.94279	5.81286	6.19318	7.19518	6.78787	7.31269	7.17495	7.22883	6.48769	6.66992	6.56175	5.84195	6.01497	7.17139	6.67471	6.58987	6.28573	6.70107	6.16795	5.98808
ENSMUSG00000006782	5.03173	4.90567	4.46511	4.28949	5.02451	5.19073	5.00871	4.26206	5.63434	4.81296	5.17272	4.50869	4.46378	4.98737	4.65479	4.64894	5.53861	6.49775	5.18771	4.76653	5.70793	4.94845	5.1483	6.45405	6.05675	5.41289	5.33087	5.26195	5.40415	5.6774	5.20636	5.54574	5.51634	6.52442	5.68039
ENSMUSG00000006800	0.810856	2.09831	1.34671	2.04944	1.46756	1.60005	2.72113	3.1132	3.06625	3.31416	4.49878	3.79914	4.08693	3.27116	3.89492	2.52183	3.2636	2.82593	2.94725	1.22857	3.15987	3.05182	2.4638	5.42926	4.76221	4.90725	4.64861	3.98472	4.79716	5.39384	4.59403	4.41126	4.79712	4.61015	3.85239
ENSMUSG00000006906	5.46823	5.4449	5.76056	5.78017	5.38918	4.80019	5.32017	5.57832	4.83965	4.34518	5.08741	4.85735	5.52068	4.43343	5.08396	5.23969	5.47357	4.45125	4.79052	5.10556	5.21351	4.7164	5.014	4.40989	4.23169	4.75722	4.50774	4.57781	5.14983	4.78584	4.49093	5.10787	4.53535	5.27682	4.67666
ENSMUSG00000006920	5.17048	4.06051	4.91256	4.3104	4.50859	3.61713	4.05993	4.612	4.26934	3.91988	3.87475	4.23524	4.62075	2.96631	3.81585	3.48336	4.1116	3.84119	3.93304	4.56155	4.49052	4.12659	4.75799	3.47842	3.44643	3.8528	3.70347	2.74594	3.90407	3.67202	3.43648	3.85096	3.02401	3.89322	4.18223
ENSMUSG00000006930	-1.69164	0.0476866	-0.0938613	-0.486615	1.22656	1.2952	1.44102	0.174597	1.72744	2.69749	1.37225	2.81601	1.72128	3.12677	2.18967	1.08126	1.67864	1.17823	2.02971	0.698052	1.81592	0.667159	1.77193	0.33794	-0.523193	0.152361	1.88531	1.27201	1.94471	-0.072137	0.958437	1.13824	0.86481	0.6202	1.47652
ENSMUSG00000006931	3.3816	3.2627	3.63794	3.45824	3.19339	4.21896	3.02599	3.54383	3.66235	3.64858	2.95721	2.81601	3.51269	3.40241	3.39403	2.66622	2.81614	3.24862	3.5786	2.57252	1.81592	3.22515	3.42904	4.88413	4.36758	3.77685	4.20724	2.96006	3.98424	3.87272	3.76579	2.7232	4.70611	3.75406	3.65406
ENSMUSG00000007039	2.45131	2.91276	3.50817	2.86388	2.52201	3.27382	3.49165	3.23349	3.78973	4.62348	2.41956	3.57957	3.63555	3.92324	4.20526	3.70017	3.8292	3.68073	3.64986	4.21463	3.47303	3.83708	4.00222	3.50786	3.6732	3.92495	3.94116	3.14647	4.32938	3.33386	4.08182	3.8012	3.7261	3.1227	4.43293
ENSMUSG00000007050	5.54676	5.86604	5.87027	5.51789	5.72713	6.6277	5.92829	5.09743	6.30176	5.66096	6.00839	5.61375	5.11887	6.11725	5.67173	5.85133	5.87083	6.79686	6.57632	5.713	6.00422	6.06329	6.14295	7.1488	6.70883	6.56175	6.47343	7.1049	6.33703	6.71707	6.58153	6.59402	7.19513	6.54039	6.53335
ENSMUSG00000007207	-3.27661	0.410257	-0.579288	-0.486615	-0.647914	-1.2073	0.218631	0.174597	-0.0380901	2.25003	-0.949676	-0.288326	1.48027	1.20077	0.83603	-0.141134	0.204705	1.17823	1.36229	-0.149945	0.437405	0.304589	0.393416	0.0484333	0.213773	1.37475	-0.0406916	-0.312957	1.09672	-0.072137	0.958437	0.775669	0.86481	0.25763	1.17166
ENSMUSG00000007338	5.17048	4.65818	4.88669	4.35133	4.80055	5.65482	5.1094	4.99903	5.40153	5.41995	5.07269	4.88959	4.49657	5.56534	4.56092	5.19277	4.89897	5.72667	5.19964	4.47064	4.52487	4.75462	5.03727	5.88132	5.67975	5.30887	5.5139	5.41496	4.96461	5.29942	5.55196	5.26293	5.8252	5.33902	5.89477
ENSMUSG00000007411	7.7712	8.28541	7.81389	8.29933	7.23269	7.11913	7.89341	8.15759	7.81615	8.05034	7.88005	7.70603	8.09632	7.94224	8.16296	7.88308	7.70985	7.06413	7.09341	7.09228	7.93725	7.23364	7.70992	7.11093	7.23392	7.40975	7.2576	7.44416	7.99638	7.31846	7.36297	7.29249	7.114	7.61644	6.62142
ENSMUSG00000007564	6.30271	5.41526	5.85033	5.39603	5.98144	6.5979	5.52849	5.46	6.028	5.95047	5.89581	5.2415	5.29696	5.77366	5.34559	5.06832	6.04321	6.63547	6.31648	5.53375	5.63118	6.06329	5.77885	6.69069	6.44259	6.15986	6.3687	6.30665	5.99396	6.52778	6.24384	6.13322	6.68073	6.16108	6.00008
ENSMUSG00000007589	2.60604	2.6666	3.28861	2.32074	2.89641	3.51152	2.33411	0.911563	3.19457	2.69749	3.57389	2.94433	2.66469	2.96631	2.6203	2.79747	2.70721	3.64638	3.50364	3.36102	2.50779	3.11194	2.31942	4.31314	4.08167	3.99366	3.56812	3.65667	3.02272	3.43882	3.43648	3.64074	3.82828	3.5588	3.52715
ENSMUSG00000007610	2.14966	2.19453	2.45634	2.32074	1.85459	2.69959	1.80359	2.04907	1.72744	2.69749	1.85768	1.09019	1.19076	2.33828	1.75357	1.73333	0.94167	1.7949	2.40411	1.43502	1.81592	2.14109	2.31942	2.55093	1.79874	2.26784	2.16094	2.85697	1.94471	3.22064	2.79494	2.49188	2.9352	2.30826	3.23395
ENSMUSG00000007613	2.55628	3.2627	3.50817	3.3412	4.21007	3.27382	3.02599	1.75956	3.3679	3.03852	3.90831	3.49827	3.51269	1.6862	3.09237	3.13188	3.44417	2.55674	3.42457	4.09798	3.60733	4.00503	3.28094	1.9229	2.41541	2.47429	2.92278	3.38748	2.68168	2.81539	3.00906	2.92251	2.73928	3.28317	2.96684
ENSMUSG00000007655	-0.954679	-0.43774	-0.0938613	-0.486615	1.22656	0.0150904	1.80359	-1.41037	3.74851	4.67324	3.8404	2.8816	0.342765	4.00813	2.7105	2.52183	3.05715	3.64638	3.10771	0.698052	0.922832	2.14109	2.15895	-0.799564	-0.523193	0.152361	2.99493	3.77451	0.359752	0.41329	2.67464	1.66875	2.44977	1.53774	0.991092
ENSMUSG00000007656	8.92705	9.14082	9.09702	9.23688	9.08171	9.27685	9.32279	9.30645	9.42992	10.0236	9.04515	9.02501	9.30682	9.75306	9.12707	9.36468	9.18738	9.57711	9.27518	8.85399	8.89273	8.97246	8.87158	9.64979	9.52802	9.43081	9.34085	9.1621	9.19791	9.25204	9.39604	9.35472	9.67881	9.18794	9.64764
ENSMUSG00000007659	7.83388	7.82435	7.9372	8.42208	8.19024	8.30905	8.06621	8.55974	7.98317	7.27037	7.46677	7.20192	7.70208	7.08342	8.11008	7.48579	7.142	7.39417	7.48062	6.97314	8.13089	7.69322	7.66954	7.63423	7.76683	8.05323	7.55475	8.09218	8.39867	7.62691	8.17484	7.83095	8.03807	7.68509	7.15968
ENSMUSG00000007670	4.52429	6.13818	5.21253	5.66313	7.36518	5.76616	6.54656	6.24069	6.45697	5.80182	6.46818	6.55214	6.92472	5.93413	7.01262	6.80918	6.64026	5.61563	6.24924	6.89226	6.68153	6.68953	6.62991	6.18457	6.84313	7.38438	6.94799	7.17622	7.62341	6.64759	7.47075	6.89609	5.71614	7.30046	6.15834
ENSMUSG00000007721	6.93406	6.6305	6.8318	6.42747	6.90923	7.32797	7.22238	7.02009	7.36279	7.53543	7.15711	6.68207	6.93073	7.46756	6.8285	7.01874	7.10221	7.56251	7.0146	6.70555	6.65851	7.07655	6.78916	7.69469	7.5339	7.17842	7.55475	7.38053	7.04625	7.28013	7.19821	7.40918	7.62592	7.27205	7.1888
ENSMUSG00000007777	5.07654	4.75603	4.99965	4.82808	4.63749	5.07192	4.93745	4.47228	5.17136	5.86741	4.83168	4.28456	4.65019	5.64703	4.60862	4.7817	4.3657	5.1722	4.4347	4.06729	4.38226	4.3676	3.79941	5.08308	5.24057	5.01034	4.60316	4.36887	4.60768	4.88206	4.41787	5.0236	4.80967	4.83398	5.47222
ENSMUSG00000007812	3.84233	4.20612	3.78528	4.39113	4.17651	3.92198	3.58786	3.54383	3.25469	3.54548	3.87475	4.35553	3.95157	3.27116	3.93289	2.91776	3.63469	3.29371	3.78262	3.45886	3.40088	3.90662	4.09386	2.98703	2.84604	4.05925	3.47027	3.52835	3.41865	2.73522	3.43648	2.7232	3.7781	3.06498	3.38798
ENSMUSG00000007815	6.37982	6.25992	6.2762	6.31299	6.91941	6.54536	6.42157	6.31073	6.6428	5.77928	6.37525	5.94049	6.18574	5.97688	6.4042	6.24545	6.3724	6.53578	6.55791	6.55327	6.74847	6.4659	6.59896	6.71929	6.81369	6.86661	6.61179	6.88016	7.01796	6.59746	7.08477	6.46417	6.46769	7.15245	6.64835
ENSMUSG00000007817	5.85525	5.91629	5.70981	6.22212	5.50183	4.99564	5.83334	5.97334	5.31946	5.68541	5.34188	5.46121	5.82174	5.4487	5.61447	5.56852	5.71777	4.62007	5.30273	5.84554	5.66237	5.24543	5.66394	4.40989	4.55006	5.01034	4.75632	5.02094	5.7173	5.16818	4.56047	4.56823	4.66528	5.38691	4.94839
ENSMUSG00000007836	7.58835	8.37668	8.02285	8.3595	8.8526	8.23495	8.73564	8.4738	8.07773	8.4893	8.3022	8.28684	8.45651	8.3566	9.0187	8.09886	8.50595	7.50855	8.56542	7.94703	8.27913	7.99409	8.74833	8.37486	8.4964	8.88368	8.53749	9.00521	9.1958	8.87565	9.11325	9.09049	8.72072	8.51704	8.28203
ENSMUSG00000007872	8.16478	7.74714	8.29907	7.64986	8.07205	8.91897	8.19782	8.03465	7.98094	8.27239	7.08558	7.50739	7.55806	8.28186	7.17192	7.60258	6.61032	7.29232	6.91688	6.84328	7.3846	7.20287	7.42684	8.56457	7.97532	7.82714	7.59593	7.3042	7.55287	7.66257	7.25174	7.73484	7.3427	7.98068	8.01124
ENSMUSG00000007908	2.39582	2.79492	2.77121	3.0741	2.29069	2.56529	0.218631	3.23349	0.447337	1.59795	1.71329	0.559671	2.5444	0.463807	1.12554	0.595831	1.67864	0.73077	0.975264	1.77605	2.02237	2.45143	2.4638	1.73649	0.6992	1.37475	1.33782	2.35001	0.359752	1.51283	2.05797	2.7232	1.60178	1.84259	1.17166
ENSMUSG00000008035	6.56102	6.40272	6.85534	6.52013	6.77555	6.94752	6.34103	6.13653	6.70876	6.32198	6.48495	5.9558	5.74194	6.5299	6.13778	6.03545	6.02062	6.93133	7.16813	6.10933	6.54593	6.81691	6.76149	7.56063	7.02884	6.7914	6.40225	7.01796	6.65131	6.81295	6.8824	6.81066	7.40397	6.54039	6.36729
ENSMUSG00000008036	7.76847	6.92858	7.42858	6.92447	7.36145	7.92284	7.33064	7.36771	7.44573	7.62032	7.30614	7.06747	7.10565	7.42188	6.98125	7.14118	7.49728	7.66258	7.3503	7.02598	7.13507	7.45288	7.06301	8.15986	7.87056	7.65751	7.82349	7.48362	7.33321	7.77711	7.71141	7.75131	8.04869	7.50691	8.16702
ENSMUSG00000008226	2.50475	2.52573	3.16487	1.94634	1.22656	2.41719	1.44102	1.75956	1.88791	0.375557	1.71329	0.849178	0.342765	1.6862	1.91403	1.08126	1.55834	0.971778	1.79839	1.43502	1.2854	1.19767	0.878842	1.40207	1.79874	1.73732	1.72484	1.56151	1.94471	1.06537	2.23854	2.05578	1.35024	1.35717	1.60776
ENSMUSG00000008305	5.33442	5.53954	5.24344	5.34627	4.88607	5.04694	4.74219	4.56691	4.55885	4.28245	4.86624	4.64713	5.25924	4.49355	4.82598	4.50272	5.1589	4.50974	4.64115	4.42294	5.37287	4.55252	4.57928	5.98442	5.55718	5.82479	4.98611	4.29191	5.62028	6.06126	4.75099	5.14822	5.18192	6.24794	4.69153
ENSMUSG00000008373	5.38517	5.30103	5.4162	5.09232	5.18498	5.81876	5.37514	5.40981	5.56479	5.36045	5.72746	5.51387	4.84102	5.35458	5.10073	5.39284	5.1896	5.95433	5.37811	5.09037	5.0103	5.48023	5.10491	6.20269	5.84021	5.2539	5.90884	5.92863	5.3747	5.73006	5.56893	5.75622	6.04273	5.71237	5.53953
ENSMUSG00000008393	6.22523	5.74416	5.97223	5.52685	5.71549	6.40986	5.89106	5.68767	6.3713	6.10348	5.87899	5.46121	5.78239	6.17346	5.76939	5.58679	5.85176	6.72049	6.14827	5.49967	5.31515	6.13748	5.73682	6.9078	6.68301	6.24688	6.43504	6.11889	5.59497	6.20956	6.26482	6.16307	6.7765	6.2085	6.55384
ENSMUSG00000008398	6.30271	6.88599	6.59264	6.93797	6.37815	6.86058	6.96906	6.46615	6.73538	4.98042	7.03332	6.69124	6.41744	4.85612	7.21493	6.60033	7.24301	6.93133	7.20999	7.70679	7.69102	7.44414	7.74568	5.57548	5.29272	6.17473	6.40225	6.45523	6.33703	6.14121	6.19	6.24908	6.37788	6.13327	5.46358
ENSMUSG00000008450	3.29325	4.08582	4.0413	3.73062	4.10697	4.15025	3.76295	3.79909	4.23989	4.00005	3.73215	3.11767	3.37839	3.92324	3.89492	3.82849	3.69299	4.62007	4.4745	3.41077	4.18157	4.03639	4.09386	4.44075	4.66003	4.45004	4.32388	4.87026	4.60768	4.45142	4.52612	3.94559	4.66528	4.83398	4.22375
ENSMUSG00000008461	-3.27661	-0.43774	-0.0938613	-2.80854	-2.23288	-2.79226	0.218631	-1.41037	1.09941	1.11252	0.635287	0.559671	1.19076	2.33828	0.47346	-1.7261	-0.157865	0.0786931	-1.14021	-0.149945	-1.88452	0.667159	0.878842	-3.12149	0.213773	-1.4326	-0.777657	-1.89792	-1.22521	-0.072137	-1.84892	0.290242	-1.45712	-0.964762	-2.9158
ENSMUSG00000008475	8.28897	8.42211	8.36966	8.79369	7.34644	7.67024	7.73433	8.1346	7.5088	7.40162	7.70734	7.65536	7.55806	7.58965	7.82219	7.90144	7.79217	7.77019	7.82845	7.41839	8.05064	7.45868	7.97084	7.72635	7.47116	7.44698	7.50929	7.52625	7.4993	7.62414	7.58779	7.56637	8.05529	7.35867	7.30216
ENSMUSG00000008496	-1.69164	0.410257	-1.31625	-1.22358	0.574479	-0.470336	0.218631	0.911563	2.68438	0.375557	2.41956	3.65653	1.19076	3.27116	2.95151	2.18079	5.19969	2.55674	3.29719	3.97107	3.73019	4.31741	4.30031	0.0484333	1.06177	0.889326	0.444735	0.909436	1.58214	0.77586	1.61051	-0.446724	0.417352	1.53774	1.94218
ENSMUSG00000008575	6.02489	7.32381	6.3348	6.91426	8.02804	6.42448	7.089	6.92502	7.19649	6.65478	7.48356	7.50739	7.69856	6.77971	7.41597	8.06344	7.7169	7.11526	6.99763	8.80948	7.44863	7.92664	7.58126	6.13354	6.5678	7.20764	7.05734	7.28447	7.41503	6.86096	7.09653	6.7853	6.18914	7.06314	7.24028
ENSMUSG00000008601	8.37669	7.27238	7.9293	7.36763	7.62043	8.58223	7.68079	7.50551	7.75242	7.85937	7.48356	7.15958	7.17818	7.57581	6.99478	7.34268	7.45579	7.72974	7.60462	6.82045	7.43063	7.40863	7.22883	8.28631	8.1922	7.64154	7.71018	7.81461	7.38581	7.8692	7.84631	7.86162	8.10703	7.73452	8.10031
ENSMUSG00000008683	11.7351	10.7225	11.3426	10.8028	11.0066	12.0146	10.7697	10.7037	11.0967	11.2981	10.9646	10.7894	10.4697	11.3313	10.667	10.5797	11.1638	11.4266	11.6586	10.7057	10.4782	10.957	10.8419	11.909	11.6967	11.2698	11.4575	11.3013	10.7871	11.4613	11.5167	11.5674	12.1514	11.2862	12.1481
ENSMUSG00000008763	7.57436	7.69874	7.66959	7.63129	7.42712	7.34601	7.93516	8.02218	7.26752	6.04798	7.48634	7.15628	7.88347	6.26255	7.65621	7.93033	7.49728	6.92418	7.18021	7.59825	8.23052	7.27695	7.90279	6.24264	6.3223	7.37797	7.3906	7.37121	7.57892	6.9918	6.77679	7.06371	6.52207	7.50962	6.43072
ENSMUSG00000008958	5.17872	4.90567	5.20207	4.79879	5.11585	5.59575	4.97352	4.89342	5.65679	5.55878	4.93297	5.08323	5.00952	5.38664	5.14992	4.9604	5.19969	5.86005	5.56484	4.34831	5.25503	5.16257	5.014	5.93108	5.80473	5.62268	5.46393	5.78156	4.92454	5.51882	5.92587	5.53056	6.00504	5.42182	5.32738
ENSMUSG00000009013	8.3404	7.44368	8.0004	7.48032	7.72277	8.50637	7.49476	7.19326	7.5211	7.35665	7.59078	7.0604	6.94862	7.45249	7.17983	7.15349	7.80544	8.38182	8.00019	7.06535	7.08989	7.50145	7.3592	8.52911	8.41246	8.00827	8.25668	8.51677	7.70257	8.36166	8.37629	8.32256	8.90665	8.00582	8.55537
ENSMUSG00000009090	4.82668	4.20612	4.5826	3.60085	4.14216	4.50236	4.05993	4.92948	4.14778	3.43445	4.47659	3.89754	3.30624	4.43343	4.35261	3.63146	4.3657	4.45125	4.30825	4.85904	5.4818	4.99708	4.6714	4.52956	4.55006	4.45004	4.48287	4.03282	3.63277	3.87272	4.34091	4.19713	4.3588	4.21846	4.92341
ENSMUSG00000009145	3.29325	3.07322	3.28861	2.91938	2.81152	2.49314	2.54056	1.75956	1.54687	2.25003	0.272717	1.63767	1.48027	2.33828	1.12554	1.97434	0.73522	0.971778	0.975264	0.335482	1.57491	-0.917803	1.97838	1.40207	1.35128	0.889326	1.54427	0.909436	1.58214	0.77586	1.61051	1.66875	0.417352	2.65973	1.33213
ENSMUSG00000009248	2.39582	1.63265	2.22807	1.43938	3.78949	2.82245	3.91907	3.44762	3.52262	3.43445	2.82291	2.8816	3.69326	4.55127	3.15796	3.02879	3.05715	2.62889	1.18171	2.05169	2.75933	0.956666	2.4638	4.47097	4.26688	3.92495	5.21481	4.16817	3.52968	3.79576	3.50863	3.01271	3.18674	3.89322	3.95457
ENSMUSG00000009378	3.71208	3.43016	4.76412	4.57516	3.54848	3.31626	3.15723	3.63403	2.16354	2.25003	3.19328	2.67515	3.57543	2.57928	3.64338	2.91776	3.10087	2.48079	2.56023	4.42294	3.32493	3.64698	3.35689	0.33794	0.6992	0.152361	-0.0406916	2.00897	1.58214	0.77586	2.67464	2.82629	1.71281	2.20516	1.94218
ENSMUSG00000009418	-1.69164	0.0476866	1.62235	1.43938	0.574479	0.37766	1.44102	1.39699	1.54687	1.96052	1.85768	2.7473	3.23029	1.6862	2.42099	3.2281	3.01206	1.51927	2.70109	3.08272	2.87036	3.16966	3.02568	1.6334	1.97931	2.65486	2.49536	1.80252	2.86225	1.99825	1.85152	2.05578	1.35024	2.94213	2.3696
ENSMUSG00000009555	4.94739	4.55321	4.3934	4.06182	4.61261	5.12062	4.61095	4.14422	4.83965	4.46302	4.23355	4.28456	4.65019	4.30511	4.53647	3.63146	4.3294	5.39546	4.9543	4.09798	4.71539	5.02862	4.91698	5.29214	5.32647	4.90725	4.89477	4.9969	4.70553	4.97226	4.9455	4.78849	5.66182	4.64995	4.77769
ENSMUSG00000009687	-1.69164	1.32779	-1.31625	-1.22358	-0.647914	-2.79226	-1.36633	-1.41037	-0.775056	-1.20941	0.635287	0.559671	0.342765	1.20077	-0.0119669	-0.141134	-0.157865	-0.406734	0.734256	0.698052	0.437405	1.40412	-0.34355	-0.799564	0.213773	-1.4326	-0.777657	1.27201	0.359752	-0.809103	0.47301	-0.446724	-0.720152	-2.54972	0.543633
ENSMUSG00000009828	5.17048	5.26824	4.98753	5.97609	5.41818	4.52062	4.12552	5.57832	3.66235	3.74479	3.48773	4.64713	4.43023	3.40241	4.38035	3.88861	4.3657	2.82593	4.26351	4.78551	4.59121	4.26542	4.64134	3.79737	4.00037	4.58977	3.41874	3.71679	4.44722	3.71446	4.03372	4.15814	3.64442	4.16452	4.04999
ENSMUSG00000009907	7.04419	6.9425	6.93009	7.06951	6.71841	5.75848	6.299	6.8611	6.07043	5.84588	6.73916	7.11596	7.05701	5.86753	6.97217	6.83232	6.60274	5.74301	6.52985	7.50969	7.13507	6.48876	7.21359	5.89253	5.85185	6.30211	6.07617	6.17354	6.90922	6.24618	6.35565	6.08206	6.07426	6.15418	5.7742
ENSMUSG00000010025	4.4581	3.74813	3.96915	3.66719	4.48137	4.59144	2.8816	2.98195	2.84944	3.54548	3.19328	3.00446	2.77572	3.5227	3.15796	3.48336	3.10087	3.64638	3.20556	3.67787	3.47303	3.47451	3.42904	3.77333	3.72473	3.77685	3.30981	3.14647	3.29835	3.0322	2.90597	3.89905	3.61613	3.1227	4.04999
ENSMUSG00000010045	5.07654	4.29561	4.81988	3.6344	4.39648	5.30049	3.76295	3.87504	4.5348	4.34518	4.28554	4.04796	3.74876	4.16425	3.73219	3.2281	4.29217	5.08512	4.79052	3.55049	4.85694	4.94845	4.44653	5.39026	4.83436	4.71715	4.73541	4.8965	4.60768	4.90056	4.41787	5.12819	5.46967	4.4837	4.5999
ENSMUSG00000010054	5.99252	4.80257	5.17025	4.81351	4.82241	5.80393	4.41503	4.65572	4.83965	4.076	4.68453	3.76479	4.17058	5.10766	4.35261	3.88861	4.55048	5.33203	4.94016	4.21463	4.62327	4.65711	4.44653	5.79439	5.25817	4.94244	5.22984	5.0446	4.84088	5.04056	5.0459	4.957	5.74255	5.12976	5.61948
ENSMUSG00000010095	7.67103	8.14647	7.55103	8.03773	8.49078	8.2569	8.99671	9.07244	9.30842	9.9798	8.7617	9.01956	9.0577	9.87532	8.91581	9.18754	8.34823	8.60505	8.29094	8.42975	8.55115	8.8443	8.48194	8.73688	8.91629	8.62132	8.158	8.14511	8.97814	8.29156	8.76303	8.57101	8.23927	8.51165	8.63351
ENSMUSG00000010175	1.11571	-1.17471	4.88669	2.40091	1.22656	2.33702	0.955597	0.911563	0.809907	1.11252	0.272717	-0.288326	-1.97916	-1.12116	-0.748932	1.08126	-0.643292	-1.1437	0.734256	-2.47187	0.437405	0.667159	1.53092	0.0484333	-0.523193	0.889326	-0.0406916	0.424009	0.359752	0.41329	-0.263956	1.42775	-0.234725	0.25763	0.784641
ENSMUSG00000010277	6.70781	6.92508	6.69311	6.89016	6.36331	5.53416	6.72643	6.89797	5.64561	5.05738	6.55547	6.0657	6.68262	4.71173	6.5998	6.37719	6.71602	4.96483	6.10455	6.1899	6.39625	6.1942	6.796	5.29214	5.07175	6.01861	5.71953	6.29684	6.36725	5.91427	5.88579	5.91668	5.78764	5.94613	5.08983
ENSMUSG00000010358	4.95701	4.51646	4.89968	4.37137	4.98629	5.49775	5.20352	5.21899	5.99313	6.08522	5.80966	5.9558	5.25924	6.0184	5.7268	5.41345	5.35219	6.11996	5.61912	5.31603	5.17076	5.4456	5.5227	5.87003	5.32647	4.75722	5.16876	5.1355	4.96461	5.40683	5.06994	5.43592	5.53912	4.98166	5.60384
ENSMUSG00000010362	3.86294	3.58018	3.40256	3.38128	3.87565	4.48386	4.36159	4.08149	4.32648	4.21686	4.20683	4.0191	4.17058	4.30511	4.26602	4.20464	3.88027	4.73894	3.29719	3.67787	3.40088	3.60576	3.56334	4.87286	4.76221	4.29532	4.5322	4.21061	4.13234	4.04888	3.76579	3.99068	4.07686	4.68868	4.30337
ENSMUSG00000010453	3.32331	3.74813	2.98143	3.42028	4.45362	2.76232	4.18826	3.94719	3.8688	3.83499	3.24672	4.10399	3.8022	3.63373	4.23596	3.94633	3.85496	3.29371	3.50364	4.29631	4.55842	4.2387	3.95413	2.76115	3.44643	3.77685	2.49536	3.05628	3.16711	3.09779	2.67464	2.92251	3.14774	3.6401	3.55994
ENSMUSG00000010607	6.92919	6.05732	6.65145	6.05254	6.37815	7.39385	6.16505	6.51445	6.8174	6.8185	6.25	6.09365	6.2923	6.70539	6.16196	6.37719	6.33628	6.78111	6.63018	6.16112	6.51208	6.34586	6.27606	7.11572	6.86051	6.69152	6.95705	6.58992	6.53634	6.68542	6.63086	6.8294	7.28547	6.86602	7.53644
ENSMUSG00000010608	7.89394	8.77512	8.05661	8.70962	8.84327	8.01267	8.69571	8.26383	8.63504	7.90694	8.83877	9.05641	8.68528	8.13859	8.88467	9.06425	8.80586	8.33136	8.35231	9.29507	8.81505	8.85863	8.88126	7.88483	7.94033	8.58281	8.35077	8.3345	8.63122	8.30029	8.34953	8.35094	7.96003	8.7351	7.93829
ENSMUSG00000010609	4.7402	4.90567	4.53341	4.87094	5.31402	4.85879	4.65604	4.08149	4.11572	4.14815	4.15186	4.07625	4.24966	4.76149	3.93289	3.94633	4.09006	4.03952	4.12031	4.09798	4.65464	4.06709	4.48088	4.37835	4.431	4.45004	3.8662	3.65667	4.13234	4.23529	4.12836	4.27209	4.47362	4.39279	4.77769
ENSMUSG00000010721	3.99952	4.13515	4.13221	4.39113	3.91687	4.00215	3.84312	4.14422	3.78973	3.83499	3.53145	3.83269	3.8022	3.73683	3.85593	3.55931	4.13281	3.77913	3.93304	3.93752	3.89684	3.97297	4.09386	3.56501	3.02113	3.09096	3.25209	3.83	3.52968	3.58321	3.36054	3.8012	3.67217	3.60002	3.68411
ENSMUSG00000010755	5.12853	6.20323	5.61842	5.93629	5.40375	5.43174	5.87207	5.27613	6.00193	5.80182	6.72039	7.49434	5.70032	5.82136	6.69677	6.0748	6.0263	5.65072	5.59224	6.2458	5.19229	6.26211	5.47237	5.42154	5.61294	5.36181	6.1958	5.79557	5.31395	5.56594	5.27002	5.40294	5.71614	5.68389	5.28877
ENSMUSG00000010830	1.47828	2.73218	2.05298	2.61772	2.89641	2.9891	3.02599	3.63403	3.57072	4.28245	3.3961	3.27239	3.8022	3.92324	3.85593	3.48336	3.30157	3.61119	3.42457	3.01998	2.75933	2.35522	3.11588	3.93379	4.12066	3.52159	3.70347	3.83	2.86225	3.0322	3.19548	3.0976	2.84056	3.89322	3.68411
ENSMUSG00000010911	6.72761	6.95972	7.031	7.22074	6.21421	6.86773	7.33757	7.68503	7.49329	8.07831	7.01418	7.28305	7.36291	7.82429	7.42266	7.37457	7.13676	6.94906	6.56254	6.55327	6.7265	6.47737	7.1616	7.32456	7.18417	6.964	7.07825	6.69827	7.13673	6.87973	6.65491	6.9879	6.74092	7.20014	7.22758
ENSMUSG00000011114	7.60833	7.50829	7.82074	7.5934	7.04092	6.53641	7.35135	7.88655	7.00412	6.7506	7.61129	8.57895	7.47411	6.37869	8.00929	8.05034	7.29335	6.41854	7.13746	7.91507	7.38927	6.8701	7.59701	6.1193	6.17262	6.53894	6.6402	6.89324	6.87808	6.89826	6.48647	6.8722	6.53724	6.99524	6.64453
ENSMUSG00000011179	5.53396	6.02497	5.66484	5.58806	6.10251	6.21616	5.92829	5.12879	5.52873	5.05738	6.06899	5.37274	5.05426	4.90121	5.1818	5.26259	5.50646	5.48566	6.0854	5.61028	5.73753	6.18723	6.19561	6.35221	6.14451	5.9511	6.1009	6.80598	6.08767	6.38401	6.47751	6.20193	6.54476	5.9541	5.63495
ENSMUSG00000011427	3.64226	3.2627	3.78528	3.45824	2.52201	2.06572	3.27752	3.54383	3.06625	2.69749	2.32334	2.51903	2.41315	2.04877	2.79539	3.02879	3.1433	2.31573	2.31922	2.88568	2.3634	2.35522	3.11588	2.08796	1.06177	2.81533	2.28124	2.35001	2.23422	3.27836	1.85152	2.36063	0.86481	2.30826	1.47652
ENSMUSG00000011831	6.91198	7.42148	7.16083	7.80156	7.16587	6.86058	6.89576	6.83281	6.86157	6.29044	6.95521	7.20513	7.16804	6.36266	7.45237	7.07803	7.12357	6.49293	6.78855	6.76892	7.21614	6.70912	7.69902	5.7642	6.25379	6.75227	6.21103	6.68328	6.63898	6.58607	6.3847	6.35633	6.5891	6.83182	5.90757
ENSMUSG00000011884	5.8706	6.19743	5.29354	5.88842	5.31402	5.79645	5.32017	4.20434	5.33347	3.64858	4.68453	4.56966	4.49657	4.30511	4.38035	4.46373	4.99478	5.72667	5.77068	4.89445	5.23442	5.38598	5.16952	6.1523	5.4843	5.41289	5.39893	5.60193	5.21773	6.07761	5.38949	5.64779	5.8738	5.9138	4.83239
ENSMUSG00000011958	4.41688	5.41526	4.59863	5.04321	4.39648	3.74689	4.93745	4.69816	5.27661	4.21686	5.58948	5.43959	5.24001	4.0883	5.57899	5.51231	5.2684	4.67222	5.31374	5.51112	5.4818	4.81012	5.5553	4.22724	4.15863	4.75722	4.85655	4.94757	4.60768	4.68275	5.24911	4.91083	4.50481	4.8849	4.30337
ENSMUSG00000012117	4.1071	3.64972	3.757	3.45824	3.60001	4.72344	4.24838	2.98195	4.11572	3.91988	3.76914	3.65653	2.66469	3.92324	3.02366	3.70017	3.66414	4.1902	4.21734	4.09798	3.99812	3.97297	4.04877	4.572	4.73733	4.23982	4.35163	4.03282	3.81918	4.20585	4.49093	3.64074	4.4893	3.71706	4.55181
ENSMUSG00000012126	2.0088	1.48826	2.52505	2.04944	2.29069	2.16193	2.72113	3.23349	2.68438	2.25003	1.71329	2.5992	2.77572	3.12677	2.42099	1.08126	2.46104	2.55674	3.05618	2.81353	2.97346	3.11194	3.49775	3.06833	2.41541	2.65486	2.68177	2.00897	2.47523	3.09779	2.67464	2.21624	3.18674	2.57956	2.44175
ENSMUSG00000012428	-0.954679	-1.17471	-2.90122	-1.22358	0.0890521	1.11463	0.218631	0.911563	-0.775056	1.96052	0.272717	0.197101	0.828192	1.6862	-0.0119669	1.08126	2.07917	3.46116	3.42457	2.73758	3.54174	3.22515	3.11588	-0.314137	0.6992	-1.4326	0.444735	-0.312957	1.09672	-2.39407	1.61051	2.05578	1.20585	1.15071	1.47652
ENSMUSG00000012519	3.09843	3.68328	3.47382	3.49524	3.05253	3.58277	3.84312	3.1132	4.11572	3.54548	4.5843	5.17765	3.90348	4.0883	4.26602	3.82849	4.00056	4.01281	3.93304	3.97107	4.09276	3.56332	3.85285	4.09768	4.19563	3.69668	4.04677	3.05628	2.47523	4.04888	3.64293	4.11806	3.29777	3.28317	3.38798
ENSMUSG00000013076	0.630284	2.28473	2.59064	2.91938	2.29069	1.2952	3.15723	2.83756	3.52262	3.91988	4.40788	4.60891	4.17058	3.5227	4.80566	3.88861	3.66414	2.62889	3.68421	5.34191	3.94837	4.55252	4.44653	2.65987	2.5357	2.95972	1.88531	3.23136	4.20105	3.48858	3.879	3.32587	3.40086	2.94213	3.10657
ENSMUSG00000013083	2.83192	1.14722	3.40256	1.09835	2.6251	3.27382	1.80359	2.29007	1.88791	3.03852	0.635287	0.849178	1.19076	2.04877	1.36654	1.44383	0.204705	2.02623	0.975264	0.698052	0.437405	0.956666	-0.34355	-0.799564	0.6992	0.889326	-0.0406916	0.424009	-1.22521	-0.072137	0.958437	0.290242	0.417352	2.20516	1.83909
ENSMUSG00000013089	2.27798	3.34886	2.8267	2.80617	3.38183	3.18502	3.67806	3.54383	3.94376	2.69749	4.06527	4.64713	3.69326	2.96631	4.35261	3.40319	4.1116	3.57512	3.71777	4.78551	4.04621	3.83708	4.22123	2.80925	3.02113	3.69668	4.69266	4.44193	3.90407	3.6283	4.56047	3.85096	3.80341	3.28317	4.04999
ENSMUSG00000013155	2.50475	2.36961	2.14318	2.61772	3.19339	2.25213	2.33411	2.98195	3.52262	3.83499	3.24672	3.65653	3.4471	3.83304	3.09237	3.48336	3.57394	3.42109	3.75056	3.36102	3.47303	3.16966	3.28094	4.22724	3.91421	3.92495	3.61466	3.23136	3.41865	3.94578	3.43648	3.5229	3.64442	3.47264	2.86556
ENSMUSG00000013160	5.63329	5.05411	5.4162	4.67527	5.50183	6.05636	4.97352	4.89342	4.98871	5.39051	4.43115	3.86548	4.81525	4.76149	4.0755	4.50272	4.48599	4.99244	4.65853	5.04383	4.41926	4.96484	4.51443	5.35829	5.45409	5.19675	4.9683	3.83	5.07857	4.93685	5.02145	5.06635	5.13285	5.01252	6.01789
ENSMUSG00000013236	3.06324	3.39008	2.8267	3.79137	4.94703	3.27382	3.58786	3.71892	4.75892	4.21686	4.60491	4.56966	3.99812	4.16425	4.80566	4.57768	5.44841	4.16616	4.79052	4.7473	4.59121	4.7164	4.30031	3.724	3.61977	4.54468	5.03826	4.81633	5.31395	4.26415	5.46396	4.44405	4.23404	4.52709	3.74241
ENSMUSG00000013483	1.85268	1.88419	-0.0938613	1.09835	1.22656	-0.470336	1.44102	1.39699	-2.36002	-1.20941	0.635287	-1.02529	1.19076	-1.12116	-2.33389	-0.141134	0.204705	-0.406734	0.0821789	-2.47187	0.437405	0.304589	-1.92851	-3.12149	-0.523193	-1.4326	-2.36262	-1.89792	-1.22521	-0.072137	1.32101	-0.446724	-1.45712	-2.54972	-2.9158
ENSMUSG00000013523	2.50475	2.52573	1.4911	2.14565	0.937049	0.0150904	1.44102	2.49653	1.54687	1.59795	0.272717	-0.288326	-0.3942	1.6862	0.47346	1.73333	-0.643292	-1.1437	-0.403248	-0.149945	0.922832	-0.180838	-1.92851	-3.12149	0.213773	0.152361	-0.777657	-0.312957	1.09672	0.77586	-0.263956	-2.03169	0.417352	-2.54972	-2.9158
ENSMUSG00000013539	4.63628	4.1107	3.757	3.98587	4.33698	4.53865	4.18826	3.71892	4.14778	3.91988	3.76914	3.49827	3.57543	4.30511	3.59684	4.10679	3.60464	4.32662	3.46465	3.59422	3.7879	3.5196	3.02568	4.15463	4.08167	3.69668	3.78713	3.77451	3.90407	4.04888	3.50863	3.89905	4.09747	3.98943	3.90438
ENSMUSG00000013629	3.3816	3.89854	3.07606	3.5665	4.30628	3.89424	4.82349	4.85642	4.87839	5.66096	4.68453	4.33226	4.70734	5.32179	4.1739	4.71685	3.80296	4.41089	4.21734	4.21463	4.18157	4.26542	4.30031	4.80332	4.78666	3.61179	4.50774	4.36887	4.26664	4.29244	4.03372	3.94559	4.59454	4.41606	4.13948
ENSMUSG00000013662	4.48494	4.51646	4.44751	4.35133	4.33698	4.64236	3.99122	4.20434	4.26934	3.91988	4.52064	4.07625	4.43023	4.60676	4.74292	3.55931	4.19465	4.41089	4.98218	4.97934	4.45533	4.79185	5.014	4.48584	4.60609	5.01034	4.6708	4.64124	4.3895	4.54845	4.97126	4.56823	4.84666	4.63018	3.87862
ENSMUSG00000013663	8.3731	8.22261	7.94819	8.35196	8.08341	8.14658	8.1195	8.28138	7.91959	7.31807	7.93602	7.52032	7.98229	6.93954	7.99366	7.5242	7.9529	7.02455	7.30687	7.75574	8.13923	7.52928	7.97084	6.76268	7.24278	7.58142	7.57843	7.65475	7.95221	7.35915	7.95036	7.69112	7.50385	8.03993	7.04854
ENSMUSG00000013822	7.2538	6.42273	6.9013	6.28685	6.60947	7.55536	7.0473	7.08549	7.27116	7.38678	6.95119	6.77129	6.90042	7.34237	6.66892	6.86262	6.89431	7.53226	7.2188	6.35785	6.71167	6.8831	6.77539	7.83052	7.54469	7.20764	7.33261	7.50935	6.75778	7.33895	7.11398	7.31039	7.87006	7.30358	7.63975
ENSMUSG00000013858	5.13702	5.79108	5.37025	5.57084	6.04789	5.84798	6.05152	5.82804	6.32298	6.92502	5.88743	6.00813	6.23516	6.65363	5.90928	6.12565	5.88965	5.61563	5.69689	5.26284	5.80896	5.81465	5.72254	6.0155	5.95254	5.78657	5.66529	5.45081	6.36725	5.48245	5.83056	5.57564	5.58363	6.08327	5.25913
ENSMUSG00000013997	5.31958	4.65818	5.44308	5.09232	4.42534	4.95593	4.46656	5.09743	4.04937	4.62348	3.80521	3.9289	4.28762	4.00813	4.10905	4.42365	4.09006	4.36937	3.90418	4.42294	4.38226	4.31741	4.48088	4.59961	3.91421	4.40029	4.04677	4.03282	4.44722	4.54845	4.03372	4.3777	4.07686	4.50556	4.37882
ENSMUSG00000014074	5.88074	6.56451	6.37258	6.4559	5.85988	5.32148	6.10127	6.32434	5.73274	5.13044	6.28235	6.14797	6.24484	5.02859	6.38378	6.23391	6.04321	5.50496	6.05946	6.22509	6.51208	5.778	6.48512	5.36635	5.37566	5.91613	5.41217	6.07362	5.93466	5.75059	5.13977	5.51521	5.70946	6.03899	4.84575
ENSMUSG00000014077	6.82011	6.36187	6.35381	6.32845	5.75012	7.0167	5.66709	4.96467	5.52873	5.55878	5.48217	4.92113	4.81525	5.67326	4.94223	4.87382	5.29687	5.99585	5.92228	5.66255	5.51636	5.94432	5.53909	6.68747	6.52484	6.0831	6.22609	6.08507	5.54297	6.28189	6.21178	6.10274	6.60718	5.74948	6.32022
ENSMUSG00000014303	0.182825	1.32779	0.558215	0.361382	1.22656	1.60005	0.218631	0.911563	1.88791	2.25003	1.98892	1.63767	1.72128	2.33828	2.18967	1.08126	2.16406	2.40062	1.91868	2.05169	1.57491	1.88955	1.77193	1.9229	1.97931	2.02683	1.54427	2.35001	1.09672	1.30637	2.39901	2.05578	2.16737	1.84259	1.72806
ENSMUSG00000014329	6.8591	7.12145	7.37374	7.79416	7.60475	7.2035	6.67259	6.8423	7.64981	6.67934	7.58819	7.61495	7.61516	6.79173	8.27805	7.7557	8.08667	7.64311	7.93393	9.09466	8.45421	7.86465	8.3087	6.72243	6.78363	7.18578	7.31862	7.2993	7.65437	6.93012	7.30337	7.27438	7.51538	7.27205	8.23585
ENSMUSG00000014353	4.63628	4.98852	4.56639	5.04321	5.00553	4.10255	4.56441	5.03258	4.17914	3.54548	3.76914	4.68437	4.65019	3.63373	4.38035	4.33999	4.34766	3.37986	4.06924	4.89445	4.52487	3.90662	4.54722	3.47842	3.6732	4.90725	3.94116	4.07936	4.70553	4.45142	4.17345	4.11806	3.67217	4.13678	4.45052
ENSMUSG00000014355	2.83192	3.77949	3.3276	3.93292	4.21007	3.68347	3.38856	3.94719	3.8688	4.28245	4.20683	4.26011	3.95157	4.3707	4.29546	4.05526	4.0682	4.06575	3.98907	4.53935	3.8434	4.21148	4.13758	4.29636	4.15863	4.87118	4.62606	4.60988	4.3895	3.94578	4.08182	4.957	3.52778	3.60002	4.45052
ENSMUSG00000014444	1.93285	2.59788	1.18625	1.94634	2.01505	1.45566	2.72113	2.29007	1.72744	0.375557	3.19328	3.00446	2.26876	2.33828	2.79539	2.52183	2.46104	1.17823	3.00274	3.55049	2.63904	3.47451	2.59505	1.8327	1.97931	2.47429	2.76666	3.23136	1.94471	2.24979	2.23854	0.775669	1.60178	2.20516	1.94218
ENSMUSG00000014550	4.20721	4.29561	4.46511	4.39113	3.54848	2.9891	4.41503	3.71892	4.04937	2.69749	4.06527	4.46656	3.90348	3.12677	3.77463	4.00182	3.74903	3.61119	3.93304	4.49391	4.62327	3.97297	4.26131	3.2879	2.84604	3.52159	3.30981	3.05628	3.63277	3.22064	2.90597	3.0976	3.18674	3.38101	3.38798
ENSMUSG00000014551	6.39759	6.95286	6.88505	7.01004	6.40012	6.85339	6.88633	6.87965	6.96866	7.37931	6.62775	6.6353	6.63922	7.20527	6.58795	7.07156	6.49216	6.90615	6.40668	6.07887	6.45087	6.76636	6.50194	7.12525	6.98724	6.97254	7.04465	7.0936	6.74633	7.05921	7.06696	6.97674	7.06514	6.81878	7.15164
ENSMUSG00000014599	3.46486	3.46915	3.16487	2.80617	3.19339	2.56529	3.15723	3.23349	3.97983	3.74479	3.61511	5.22895	3.74876	3.63373	4.94223	3.94633	4.3657	4.26002	4.04301	4.94598	5.25503	3.42797	4.26131	2.55093	2.5357	2.47429	2.39227	2.85697	3.29835	2.24979	3.879	3.69623	3.18674	2.65973	3.31302
ENSMUSG00000014606	7.16944	6.62187	6.825	6.6813	6.77555	7.49429	7.44424	7.55253	7.64981	8.37743	6.8979	7.05686	7.47411	8.07606	6.92113	7.5754	6.92504	7.06413	6.80815	6.44997	6.89355	6.80785	6.86265	7.32042	7.23836	7.00619	6.9343	6.81289	6.92961	6.75314	6.81997	6.67222	7.21649	7.00294	7.27773
ENSMUSG00000014633	5.03173	5.36445	5.27371	4.76889	5.26697	5.87662	5.75261	5.03258	5.49173	5.63608	5.08741	5.34975	5.31546	5.67326	5.08396	5.55003	5.28745	5.5428	5.07572	4.89445	5.19229	4.98105	4.54722	6.20269	5.97399	5.68634	5.68723	5.45081	5.85161	5.57748	5.65093	5.43592	5.50095	5.41028	6.22119
ENSMUSG00000014668	5.81879	5.9373	5.91577	6.04008	4.61261	3.92198	5.42808	5.53215	4.51035	4.57195	5.37825	4.44503	4.84102	4.6602	5.34559	4.93211	4.97142	4.36937	4.72604	4.56155	5.37287	4.77336	4.94185	3.91193	3.95793	4.40029	4.26674	4.81633	4.50271	4.80561	4.08182	4.56823	4.05595	4.70766	4.07289
ENSMUSG00000014748	8.75922	8.76242	8.60211	8.85901	9.11641	9.1918	9.24007	8.68898	8.77761	9.136	8.29746	8.35192	8.74108	8.70698	8.55713	8.53247	8.57636	8.26781	8.37614	8.07406	8.95232	8.26293	8.87481	8.36986	8.1598	8.26263	8.07305	8.14784	8.60926	8.18996	8.20772	8.14698	8.60313	9.09458	8.52247
ENSMUSG00000014767	3.02717	2.52573	2.8267	2.80617	2.81152	2.9891	2.33411	3.34452	3.13183	1.96052	3.348	2.8816	1.48027	1.6862	2.6203	3.3183	2.52663	2.76319	3.34091	2.81353	2.87036	2.98909	2.15895	3.35424	3.44643	2.95972	3.19197	3.14647	3.52968	3.67202	2.79494	3.17777	3.58728	3.33292	3.15029
ENSMUSG00000014773	-0.954679	-1.17471	1.00567	-0.00118822	0.0890521	0.0150904	-1.36633	0.174597	1.09941	-1.20941	0.924793	2.8816	1.19076	1.6862	2.6203	0.595831	0.94167	1.66366	1.66714	1.77605	2.20294	1.5847	2.71534	0.578948	1.35128	0.152361	1.54427	1.27201	1.58214	-0.072137	1.32101	0.775669	1.48148	0.25763	1.17166
ENSMUSG00000014813	1.76779	4.20612	2.30824	4.64267	5.23473	2.76232	5.26303	3.23349	4.17914	2.49103	3.87475	4.73847	4.67905	3.5227	4.35261	4.10679	5.71777	4.01281	5.03638	5.81815	6.08702	5.5687	6.03149	3.32145	3.61977	3.09096	4.55624	4.25183	3.72899	2.89134	3.93244	2.82629	3.69939	5.35114	5.11211
ENSMUSG00000014856	7.23811	6.12603	6.92374	6.3488	6.76994	7.48967	6.90513	6.70338	6.83227	7.39422	6.33881	6.32344	6.56387	7.05377	6.37691	6.68753	6.36345	7.03455	6.65203	5.84554	6.21877	6.20804	6.27606	7.29108	7.23836	6.5274	6.93888	6.89324	6.44013	6.912	6.79854	6.75295	7.31877	6.62769	7.49677
ENSMUSG00000014859	4.5626	4.37988	4.56639	4.01164	3.87565	5.07192	4.12552	3.63403	4.9346	3.64858	4.06527	4.20993	3.06523	4.00813	4.0755	3.48336	3.9296	5.07224	4.91145	3.67787	5.10416	4.98105	4.33827	5.51875	4.92527	5.01034	4.79725	5.09077	3.81918	5.16818	5.0459	4.47611	5.25713	4.27045	4.34159
ENSMUSG00000014867	6.86933	6.21475	6.46729	5.96295	6.19758	7.10407	6.10127	5.97334	6.73009	6.48408	6.36321	6.0657	5.82174	6.26255	5.80053	6.08768	6.33628	7.06087	6.52512	6.03195	6.1544	6.59263	6.11041	7.28684	7.08906	6.72222	6.87339	6.73508	6.29049	6.9961	6.59816	6.81694	6.92803	6.51367	6.98959
ENSMUSG00000014905	4.22324	3.89854	3.47382	3.9057	4.14216	4.0781	3.67806	3.44762	3.13183	3.18291	3.61511	3.45584	3.23029	3.27116	3.39403	3.02879	3.2636	3.8105	3.50364	3.55049	4.13785	3.56332	3.42904	3.64669	3.82258	3.69668	3.25209	3.31153	2.86225	3.71446	3.57735	3.69623	3.82828	3.23163	3.35099
ENSMUSG00000014959	7.46739	7.39388	7.27496	7.26694	7.75439	7.9194	8.27933	8.14614	8.36705	8.80322	7.74497	7.82958	8.11755	8.75689	7.8889	8.07318	7.60558	7.97438	7.63567	7.36575	7.72835	7.7884	7.63182	8.27029	8.13859	7.88707	7.71018	7.83848	7.99638	8.00147	7.99186	7.8433	7.98237	7.7979	7.96761
ENSMUSG00000015090	0.810856	1.14722	1.4911	1.27892	1.85459	2.33702	2.8816	2.83756	3.06625	3.91988	2.75076	2.81601	2.77572	2.04877	2.79539	2.91776	3.51051	4.1417	4.06924	2.17198	3.7879	3.11194	3.11588	1.9229	2.13977	2.26784	4.23729	2.4944	3.16711	-0.072137	3.43648	1.8752	2.9352	2.20516	2.69891
ENSMUSG00000015112	3.29325	1.99522	3.12115	3.02435	3.05253	2.76232	2.54056	2.49653	3.3679	2.49103	3.57389	3.53949	3.85373	1.6862	3.93289	3.70017	3.57394	2.82593	3.71777	4.64707	3.67007	4.15545	3.74391	2.4331	2.74983	3.21125	3.52002	3.52835	3.02272	2.81539	2.79494	3.0976	2.9352	2.80783	3.27403
ENSMUSG00000015120	5.91075	5.79875	6.19418	5.89536	5.90155	5.95257	5.68895	5.82804	5.94832	5.93015	6.02378	5.78635	5.94565	5.21869	5.88042	5.91053	5.81286	6.41854	6.31648	5.87242	6.01634	6.11562	6.25636	6.54562	6.19105	6.4066	6.07617	6.46402	5.93466	6.55138	6.35565	6.339	6.65662	6.07598	5.93282
ENSMUSG00000015133	3.35275	5.04123	4.37491	4.89882	5.18498	4.26302	4.93745	4.612	4.7168	4.34518	4.70377	4.40097	4.96335	4.43343	4.99702	5.11939	4.88653	4.32662	4.12031	4.89445	4.26522	4.7164	4.44653	3.59275	3.31811	4.45004	3.65975	4.47712	4.26664	3.87272	4.08182	3.94559	3.96915	4.02013	3.79845
ENSMUSG00000015134	-0.469252	2.36961	-0.0938613	1.71502	0.937049	-0.470336	0.955597	0.174597	2.39487	1.11252	1.37225	2.14463	2.41315	0.463807	1.12554	2.79747	3.10087	1.91519	0.734256	2.65741	2.63904	0.956666	3.02568	0.0484333	0.6992	0.152361	-2.36262	0.424009	-1.22521	1.06537	0.47301	1.42775	0.127845	1.84259	1.17166
ENSMUSG00000015143	4.25477	5.02823	4.35617	4.6913	5.48822	4.55646	4.93745	4.08149	5.1238	4.76787	5.1307	4.99708	5.16039	5.4487	5.35959	5.09408	5.37908	5.01953	5.31374	5.713	5.29539	5.34898	5.61838	4.82688	4.76221	4.87118	5.1212	5.15736	4.96461	4.74549	5.1845	4.957	5.10258	5.27682	5.37422
ENSMUSG00000015149	6.2292	5.72011	5.8301	5.32588	5.11585	5.66306	5.47916	5.03258	5.50417	5.68541	4.79628	4.64713	5.07612	5.02859	4.86578	4.64894	5.22954	5.12309	4.99592	4.78551	5.23442	5.17671	5.23136	5.66967	5.71839	5.28164	5.38557	4.9969	5.25052	5.21327	5.0459	5.24444	5.60538	4.93409	5.45489
ENSMUSG00000015202	3.16634	2.36961	2.88014	2.68331	3.49504	2.88016	3.76295	2.29007	2.76926	3.64858	2.67482	1.91331	2.26876	2.78573	2.6203	3.3183	0.94167	1.7949	0.734256	1.22857	2.50779	2.14109	2.15895	2.23606	2.5357	2.26784	1.09681	2.85697	1.58214	0.41329	2.39901	0.290242	2.57263	2.80783	1.72806
ENSMUSG00000015217	4.22324	5.64547	4.69124	5.19708	4.77835	4.62559	4.36159	5.06537	5.07461	4.62348	5.45972	5.64241	5.88502	4.76149	5.35959	5.43377	5.06269	5.74301	5.7465	5.75213	5.63118	5.41012	5.69354	5.82979	5.94169	5.91613	5.80229	5.79557	6.03218	6.01956	5.58571	6.14324	5.50867	5.52174	4.91075
ENSMUSG00000015222	-1.69164	1.14722	0.558215	0.361382	2.01505	0.0150904	-1.36633	0.174597	2.0323	1.11252	2.22025	2.94433	1.92773	1.6862	1.12554	1.73333	2.16406	1.51927	0.975264	3.20055	0.437405	2.0208	2.82638	1.12644	1.59228	0.152361	2.28124	3.05628	2.47523	1.06537	2.23854	2.7232	1.20585	1.84259	1.17166
ENSMUSG00000015290	6.89207	6.03149	6.5355	5.8317	6.2388	7.03587	6.18056	6.08948	6.54987	6.44165	6.3872	5.8856	6.22541	6.66675	5.83101	6.23391	6.14069	6.82016	6.41182	5.79959	6.00422	6.30137	6.25636	7.24374	6.92251	6.11429	6.70616	6.84691	6.30617	6.78335	6.64694	6.52673	7.04936	6.43612	7.12175
ENSMUSG00000015305	5.37803	5.82153	5.0236	5.53575	4.14216	3.92198	5.04306	5.40981	5.65679	4.57195	5.58948	5.5344	5.47205	4.6602	5.98352	5.89596	5.85176	4.30476	5.518	5.07502	5.73753	5.01293	6.13218	3.10733	3.86912	4.94244	4.7142	4.8965	4.65743	4.08167	4.69024	5.08725	3.9466	4.19174	3.01494
ENSMUSG00000015337	2.55628	1.14722	2.30824	1.58377	1.46756	2.69959	0.218631	1.75956	2.28384	0.375557	1.71329	0.849178	0.342765	0.463807	0.47346	0.595831	1.67864	2.76319	2.02971	0.698052	1.57491	2.25212	2.15895	2.80925	2.64673	2.02683	1.72484	2.35001	1.58214	2.89134	2.39901	2.36063	2.0872	2.73568	2.44175
ENSMUSG00000015357	5.25867	5.30103	5.40712	5.26292	4.66194	4.32668	4.97352	5.35782	4.51035	4.62348	4.62523	5.19065	4.91565	4.80958	4.84601	4.90326	4.64211	4.30476	4.19369	5.19346	4.93566	4.3676	4.6714	4.22724	4.36758	4.23982	4.20724	4.81633	5.25052	4.59462	3.76579	4.76273	4.05595	4.10849	4.00306
ENSMUSG00000015533	4.07212	3.84024	5.3888	5.04321	3.54848	2.9891	3.91907	4.0159	3.70607	2.49103	4.45405	5.59432	4.84102	2.78573	5.31716	4.29627	3.8292	3.0527	5.55559	5.68294	5.96723	5.04413	6.31466	1.73649	2.28416	2.02683	2.84683	3.14647	2.68168	1.99825	3.10528	2.61217	2.9352	2.80783	2.29366
ENSMUSG00000015536	6.61061	6.25435	6.45413	6.52908	5.63131	5.64653	5.94655	6.56118	5.54085	5.82402	6.19668	6.49565	6.41744	5.89007	6.07125	6.10045	6.3317	5.79882	5.36758	6.21812	5.92926	5.60052	5.72254	5.25789	5.43874	5.30887	5.41217	5.30175	5.80821	5.41972	4.9455	5.79486	5.46175	5.76769	5.6654
ENSMUSG00000015597	4.79486	5.1887	4.77826	5.35636	5.23473	4.17352	4.97352	5.09743	4.62867	5.05738	4.77824	4.87356	5.29696	4.49355	4.94223	5.19277	5.29687	3.90069	4.37286	5.12058	4.90989	5.13386	4.8659	3.91193	3.77449	4.75722	4.23729	4.29191	4.65743	4.04888	4.30083	4.56823	3.69939	4.07963	4.36033
ENSMUSG00000015647	4.47159	4.87696	4.41167	4.81351	5.25094	5.08425	5.47916	5.35782	5.81491	6.55215	5.43691	5.57462	5.79562	6.07852	5.47989	5.65761	5.49011	5.03289	4.56944	5.02797	5.49918	5.33644	5.10491	4.87286	5.16797	4.79622	4.89477	5.1789	5.34465	4.91882	5.80213	4.97954	4.84666	5.36316	5.38341
ENSMUSG00000015653	4.37444	5.11685	4.54999	4.64267	5.04325	3.80765	3.99122	3.44762	4.35423	4.14815	4.5843	4.79063	4.12936	3.73683	4.14184	4.50272	3.80296	3.90069	4.62355	5.23549	4.3053	4.99708	5.2514	2.7114	3.56427	3.21125	3.65975	3.93497	4.44722	3.27836	3.70567	4.27209	3.29777	3.47264	3.27403
ENSMUSG00000015656	9.78324	9.67886	9.53002	9.44027	9.4488	10.0871	9.46893	9.5662	9.85217	9.98843	9.99504	9.4474	9.35902	9.88657	9.42807	9.47051	9.46967	10.0961	9.76943	9.28593	9.42097	9.81944	9.35515	10.2441	10.1246	9.86947	10.2738	10.1971	9.52046	10.0251	10.0613	9.94022	10.3994	9.69553	9.85011
ENSMUSG00000015709	-0.469252	-0.43774	-0.0938613	-0.00118822	-0.647914	-1.2073	1.44102	1.39699	1.34042	1.59795	1.55282	1.47721	1.19076	2.33828	0.83603	1.73333	2.07917	2.12932	1.66714	2.28301	2.20294	1.19767	1.53092	0.965971	0.6992	-1.4326	2.68177	2.4944	0.359752	-0.072137	-1.84892	0.290242	1.35024	-0.227797	2.81212
ENSMUSG00000015755	5.31211	5.90922	5.90936	6.26024	5.92194	4.80019	5.26303	4.81845	4.89737	5.16563	5.50428	5.57462	5.62817	4.85612	5.69401	5.30733	5.62349	4.47101	5.29163	5.91614	5.25503	5.95256	5.70811	4.27939	4.36758	5.38758	5.25943	4.9969	5.28258	4.84434	5.13977	5.06635	4.67902	5.26406	5.03257
ENSMUSG00000015759	6.21324	5.74416	5.99663	5.56214	5.84927	6.77569	6.01737	5.8088	6.39821	6.59149	5.91244	5.52417	5.56773	6.22757	5.11732	5.8208	5.58553	6.57283	6.44725	5.82733	5.70793	5.92769	5.63373	6.84285	6.54648	5.88028	6.34128	6.18423	5.85161	6.58035	6.35565	6.36492	6.73435	6.33597	6.71174
ENSMUSG00000015839	8.31164	9.00313	8.68422	9.23483	8.77765	7.51948	8.20542	8.7202	7.94033	7.67629	7.87369	8.1117	8.58213	7.32593	8.61957	8.56507	8.16728	7.14016	7.65095	8.59489	8.24089	7.58867	8.30151	7.51604	7.39368	8.02888	7.7446	8.13413	8.38397	7.85742	7.89086	7.86162	8.00026	7.72756	7.70167
ENSMUSG00000015850	1.47828	-0.43774	0.558215	1.43938	0.937049	1.11463	2.33411	1.39699	2.0323	2.69749	1.71329	1.29664	1.19076	2.78573	2.42099	1.08126	1.78967	1.3588	2.88953	2.05169	2.02237	1.74516	2.15895	2.7114	3.2494	2.65486	1.33782	1.56151	1.94471	2.56013	2.79494	0.775669	3.69939	1.35717	2.0384
ENSMUSG00000015882	5.68629	6.12603	6.10721	6.1133	5.23473	4.32668	5.55253	5.70858	4.98871	4.98042	5.37825	5.83683	5.98084	4.98737	5.83101	5.43377	5.5932	4.11683	5.23483	5.95858	6.33948	4.96484	5.85939	3.99745	4.23169	4.97679	4.48287	5.1355	5.3747	4.80561	4.59403	4.8138	4.42553	5.0869	4.26411
ENSMUSG00000015943	6.34361	5.90922	6.14591	5.88842	6.32554	6.6361	6.65048	6.33783	6.69255	7.29442	6.49603	6.36416	6.32005	7.20527	6.16196	6.58224	6.266	7.05106	6.46712	6.0556	5.91638	6.24207	6.13218	7.04216	6.64339	6.27476	6.61752	6.62956	6.226	6.56883	6.67072	6.339	7.02804	6.40738	7.05718
ENSMUSG00000015962	2.0088	2.59788	2.22807	1.83531	2.81152	2.634	3.02599	3.54383	3.52262	5.09438	3.65519	3.41211	3.57543	4.43343	3.54875	3.63146	4.23445	4.50974	4.16964	3.83191	3.89684	4.26542	3.79941	2.23606	2.13977	2.26784	4.35163	3.38748	2.86225	2.89134	3.50863	3.25372	3.43365	3.28317	4.70625
ENSMUSG00000015970	4.44449	4.1107	4.31795	4.50434	3.7444	4.02791	3.76295	4.14422	3.31241	2.25003	3.87475	3.00446	3.30624	2.96631	3.15796	3.63146	4.82268	2.22553	3.05618	4.15748	3.60733	3.68706	2.92947	3.3863	2.93624	4.05925	3.78713	2.74594	4.44722	3.48858	3.36054	3.74967	3.2617	3.1227	2.57605
ENSMUSG00000015994	6.73602	6.31982	6.58863	6.33866	5.52868	6.58495	5.45385	6.37754	5.89265	6.08522	5.80966	5.78635	5.71432	6.27972	5.47989	5.72511	6.0263	6.34548	5.67143	5.10556	5.56669	5.52514	5.5227	6.47656	6.00559	5.62268	5.75112	5.67951	6.12352	5.69869	5.61869	5.99622	6.18433	5.80342	5.97599
ENSMUSG00000016181	2.91322	3.46915	3.3276	3.21382	3.38183	1.96262	3.67806	2.49653	2.84944	2.69749	3.44264	3.9596	3.23029	2.33828	3.09237	3.82849	2.58937	2.48079	2.88953	3.83191	2.75933	2.62652	3.28094	2.00779	2.74983	2.81533	2.39227	3.05628	2.23422	2.46392	1.61051	3.0976	2.16737	1.97384	2.69891
ENSMUSG00000016200	1.11571	2.09831	0.799223	2.04944	3.05253	0.667167	2.0931	2.29007	0.809907	1.59795	-0.949676	-1.02529	2.41315	0.463807	0.47346	-1.7261	-0.643292	0.0786931	0.0821789	2.17198	-0.29956	0.956666	0.878842	0.33794	-0.523193	1.73732	1.09681	-0.312957	0.359752	1.51283	0.958437	1.13824	0.65836	1.35717	-2.9158
ENSMUSG00000016206	-0.106682	-0.43774	-0.579288	-2.80854	-0.647914	0.0150904	0.955597	-1.41037	1.34042	-1.20941	1.37225	1.47721	0.342765	2.04877	1.12554	-0.141134	0.204705	1.51927	1.18171	0.698052	0.922832	-0.180838	0.878842	-0.799564	1.35128	0.152361	0.807305	-0.312957	-1.22521	0.41329	0.958437	0.775669	1.20585	-0.227797	-0.108443
ENSMUSG00000016239	1.85268	2.36961	2.38419	2.32074	1.67401	0.0150904	2.8816	1.39699	1.34042	0.375557	2.22025	3.41211	2.26876	1.20077	2.05842	2.79747	2.07917	1.3588	1.79839	2.05169	2.20294	2.25212	3.02568	-0.799564	0.213773	0.889326	0.444735	1.80252	1.58214	1.06537	1.32101	1.42775	2.00231	-0.227797	1.60776
ENSMUSG00000016252	9.03939	8.01923	8.73586	8.24606	8.61965	9.39663	8.35989	8.36607	8.62796	8.84994	8.47309	8.01454	8.21436	8.83159	7.96417	8.28093	8.73305	9.45466	8.8423	8.65548	8.19896	8.79358	8.26008	9.44147	9.41492	8.91944	9.1427	8.74684	8.4096	9.14267	9.16998	9.1905	9.38025	8.80618	10.1329
ENSMUSG00000016253	4.15802	3.77949	3.8932	3.69925	3.87565	4.30577	3.99122	4.26206	4.38145	5.16563	4.09472	4.10399	4.21066	5.14563	4.1739	3.94633	3.9296	4.89339	3.93304	3.93752	3.60733	4.26542	3.79941	4.97127	4.76221	4.58977	4.7142	4.57781	4.13234	4.17579	4.59403	4.11806	4.53535	4.10849	4.55181
ENSMUSG00000016256	6.38339	5.22333	5.67243	5.44412	5.41818	6.13551	5.14146	5.03258	6.32998	5.95047	6.13425	5.61375	5.55222	6.0184	4.96073	5.35072	6.38572	6.94199	6.26067	5.51112	5.46421	6.48876	5.60287	7.19253	6.76529	6.23273	6.27763	6.34525	5.48904	6.79823	6.31599	6.339	6.86631	6.0613	6.70075
ENSMUSG00000016262	0.630284	0.410257	1.00567	1.27892	1.22656	1.11463	0.955597	-1.41037	1.88791	3.03852	2.32334	2.94433	2.66469	3.12677	2.52409	2.18079	2.24423	2.94376	3.54161	2.88568	3.24476	3.11194	3.02568	3.02826	3.02113	2.65486	2.16094	2.85697	3.52968	3.0322	3.43648	3.32587	3.36731	2.57956	2.51047
ENSMUSG00000016308	5.12853	4.64121	5.19154	4.57516	4.98629	5.69558	4.93745	5.03258	5.17136	5.63608	4.98106	4.42317	4.36069	5.32179	4.38035	4.64894	5.00632	5.61563	5.00953	4.39849	4.59121	4.99708	4.6714	5.68264	5.25817	4.97679	5.33087	5.41496	4.84088	5.39384	5.75841	5.31704	5.64792	5.05761	5.59595
ENSMUSG00000016481	6.45301	6.19743	6.58058	6.573	5.4466	6.11763	6.19591	6.10533	5.83474	5.80182	5.64029	5.78635	5.78239	5.67326	5.89011	5.69176	5.82594	5.6934	5.8101	5.41687	5.96723	5.91086	5.85939	5.82395	5.71839	5.28164	5.38557	5.60193	5.74057	5.8586	5.4457	5.67567	5.8618	5.75861	5.64262
ENSMUSG00000016487	4.5113	5.26824	4.96297	5.03066	4.68599	3.89424	4.82349	5.06537	4.11572	4.00005	5.11641	5.83683	5.09765	2.33828	5.11732	5.11939	4.78297	4.21385	5.11403	6.21812	5.92926	5.21833	5.61838	3.44836	4.04159	4.49814	4.5322	4.73144	4.70553	4.17579	4.72094	4.41126	3.96915	3.85967	3.49359
ENSMUSG00000016526	2.60604	3.58018	2.65337	3.42028	3.19339	3.04063	2.54056	2.98195	3.3679	4.00005	3.97316	3.65653	3.15012	4.30511	3.44746	2.52183	3.95364	4.01281	3.46465	3.93752	3.99812	3.56332	3.95413	3.53672	3.56427	3.09096	4.26674	3.52835	3.41865	3.67202	4.59403	3.69623	4.0132	3.5588	3.95457
ENSMUSG00000016528	5.36364	4.42024	5.17025	4.64267	4.82241	5.66306	3.49165	3.94719	5.15568	4.62348	5.14484	4.37843	4.08693	4.71173	3.93289	3.76576	4.92352	5.58875	5.43973	4.76653	5.05799	5.43387	4.41134	5.92563	5.46927	5.07519	5.643	5.51993	4.88331	5.22799	5.46396	5.16799	5.71614	4.8166	5.59595
ENSMUSG00000016637	4.41688	4.15919	4.08747	3.5665	4.03391	4.98252	4.41503	3.94719	4.77953	5.01941	4.28554	4.26011	4.59069	5.21869	3.93289	4.10679	4.56616	5.29924	4.58771	4.18634	4.18157	4.29165	4.48088	5.37436	5.07175	4.58977	5.05523	5.20011	4.26664	5.07354	4.83758	4.53817	5.05068	5.07233	5.50627
ENSMUSG00000016664	7.34086	7.94337	7.79662	8.09459	7.02687	6.82428	7.30963	7.65303	7.16158	7.77073	7.2549	7.52802	7.60015	7.46004	7.48469	7.54303	6.81778	6.64855	7.00104	6.69554	6.80548	7.05757	6.82303	7.12287	7.03905	7.2713	6.72749	7.05337	7.32554	7.18525	6.9997	7.04246	7.14651	6.84474	6.358
ENSMUSG00000016757	3.49158	3.71607	3.36557	3.0741	3.54848	3.97592	4.24838	4.20434	4.46016	4.81296	3.53145	4.07625	3.69326	4.6602	4.14184	3.94633	4.21469	4.43121	3.78262	3.71795	3.54174	4.63679	3.35689	4.09768	3.95793	4.49814	4.45756	4.44193	4.13234	4.20585	3.76579	4.0344	4.23404	4.27045	4.83239
ENSMUSG00000016833	6.83322	6.56451	6.84865	6.38375	6.60317	7.39137	6.68352	6.75454	7.07669	7.31023	6.50154	6.58204	6.50868	7.12202	6.42433	6.73743	6.52061	7.24719	7.02134	6.28635	6.37757	6.70425	6.16424	7.36735	7.17956	6.95542	6.8346	7.02392	6.60134	7.19277	6.86189	7.15071	7.28097	7.07781	7.59497
ENSMUSG00000016933	1.36725	0.699763	0.268709	1.83531	1.46756	1.2952	1.44102	0.911563	1.34042	0.375557	1.1658	1.78206	0.828192	0.463807	1.573	0.595831	2.16406	1.66366	1.66714	3.08272	2.20294	2.45143	1.24141	1.12644	2.28416	2.47429	2.0297	1.27201	1.94471	1.99825	2.05797	1.42775	1.8159	1.53774	1.72806
ENSMUSG00000016946	4.1071	3.34886	3.96915	3.66719	4.03391	4.0781	3.91907	3.87504	3.42134	3.74479	3.76914	3.36703	3.23029	3.63373	3.54875	3.3183	3.60464	4.52873	4.39377	3.30949	3.89684	4.03639	3.85285	4.58587	4.00037	3.61179	3.97723	4.40586	3.63277	4.37412	4.25961	4.30816	4.55038	4.21846	3.79845
ENSMUSG00000017002	2.74576	3.46915	3.07606	2.80617	3.64977	3.83709	4.05993	4.65572	5.30532	5.80182	5.84474	5.56467	3.85373	5.47876	4.35261	5.23969	6.24667	6.33473	5.16357	4.7278	4.41926	5.41012	4.61065	3.25355	4.92527	3.32229	4.32388	4.47712	3.90407	3.33386	5.75841	5.33464	5.86781	4.29577	5.74598
ENSMUSG00000017009	8.22274	8.2025	8.5821	8.51169	7.8691	8.00621	8.05363	8.62992	8.24824	7.24592	8.02474	8.18335	8.03625	7.40632	8.70982	7.96565	7.68314	7.78012	8.48732	7.93646	9.10487	8.06804	8.52784	7.14412	7.55896	7.63618	7.32563	7.53879	8.20315	7.83355	7.97922	7.89757	7.74337	8.19258	7.29731
ENSMUSG00000017132	2.55628	2.91276	2.8267	3.45824	3.05253	2.33702	2.54056	1.75956	2.28384	1.59795	2.82291	3.22264	3.57543	2.04877	3.09237	2.18079	2.24423	2.02623	2.48428	3.41077	3.06967	2.78264	2.59505	1.52236	1.59228	2.47429	2.28124	1.80252	2.47523	2.56013	2.23854	2.49188	1.71281	0.6202	1.47652
ENSMUSG00000017144	5.73741	6.45708	6.44086	6.80801	6.00074	5.35239	5.79354	6.54964	6.3645	5.66096	6.12714	6.14129	6.38278	5.47876	6.90212	6.39802	6.75759	5.53343	5.53692	6.35149	6.13229	5.51404	6.53501	4.50056	4.88053	5.07519	5.05523	5.3967	6.17567	5.18336	6.25437	6.01816	4.98583	5.32679	4.74954
ENSMUSG00000017176	5.39228	4.55321	5.23321	4.89882	4.86516	5.13255	5.17283	4.85642	5.17136	5.47709	5.07269	5.06923	4.8912	5.18262	4.78505	5.16872	4.65683	5.50496	5.52749	4.60494	5.31515	5.24543	4.94185	6.28578	5.57132	5.38758	5.58575	5.61778	4.88331	5.74036	5.40847	5.64779	6.06383	5.30202	5.26908
ENSMUSG00000017288	5.63329	5.74416	5.77474	5.78765	5.20175	5.00864	5.26303	5.30388	5.04086	5.13044	5.0276	5.19065	5.16039	4.6602	5.28816	5.23969	5.1589	4.93667	4.70945	4.96276	5.03434	4.53066	4.75799	5.12168	5.09152	5.13725	4.85655	5.09077	4.96461	5.35413	4.59403	4.88718	5.13285	5.28948	5.19794
ENSMUSG00000017386	5.53396	5.04123	5.3888	4.62609	4.53531	5.81136	4.46656	4.37099	4.81989	4.81296	5.24015	4.23524	4.24966	4.94493	4.35261	4.00182	4.6714	5.65072	5.8101	4.42294	4.98584	5.54708	5.03727	6.0708	5.43874	5.13725	5.56219	5.82318	4.55615	5.35413	5.68246	5.46816	6.30443	4.8849	5.19794
ENSMUSG00000017405	3.98078	3.9818	3.60658	3.84967	4.10697	3.47452	3.38856	4.37099	3.31241	3.31416	3.76914	3.22264	3.74876	3.27116	3.64338	3.94633	3.69299	3.10423	3.34091	3.20055	3.47303	3.22515	3.35689	2.9446	3.31811	2.47429	2.92278	2.96006	3.52968	3.33386	3.43648	3.25372	3.36731	3.1227	3.01494
ENSMUSG00000017466	8.52551	8.02251	7.9293	7.90999	7.8506	8.31037	7.6421	7.51741	7.80111	7.16128	7.768	7.08497	6.89428	6.73059	7.78115	7.15349	7.97362	8.11604	8.26422	7.66384	7.6292	7.55387	8.1227	8.2421	8.01984	7.83652	8.02	8.16413	7.60451	7.97335	8.12119	7.94988	8.78328	7.61644	7.81467
ENSMUSG00000017493	4.62426	2.44979	3.02952	3.45824	4.33698	4.24116	4.12552	4.612	4.65121	4.4053	5.89581	4.04796	5.16039	4.43343	4.26602	4.15655	4.93565	4.84877	5.62797	5.15018	5.51636	5.31102	5.1483	5.43693	4.88053	5.38758	3.61466	3.93497	3.72899	4.80561	5.482	6.339	4.71947	4.43896	4.20314
ENSMUSG00000017499	2.83192	4.27375	3.8932	3.82081	3.25898	3.09038	4.05993	4.14422	4.35423	3.83499	4.15186	4.10399	3.51269	4.0883	4.65479	4.33999	3.66414	3.74707	4.96831	3.97107	4.90989	4.39205	4.8659	4.40989	4.33479	4.83418	4.29559	5.09077	4.60768	4.4763	4.25961	4.07684	4.7717	3.1227	2.86556
ENSMUSG00000017548	3.73462	5.22333	4.64568	5.05564	5.15083	3.77759	4.82349	4.612	5.17136	3.91988	5.61002	6.04438	5.55222	3.63373	5.4143	5.35072	5.17944	4.62007	5.44975	6.19701	5.53333	5.72124	5.81968	4.31314	4.23169	5.10656	5.24471	5.24163	5.00361	4.91882	5.33099	5.04513	3.67217	4.58983	4.58405
ENSMUSG00000017550	2.65413	4.55321	3.81303	4.54019	3.64977	2.69959	4.65604	4.52037	4.46016	4.076	4.54218	4.96717	4.52863	4.00813	4.96073	5.53129	4.4011	3.68073	4.64115	4.80425	4.98584	4.12659	5.03727	3.69869	3.31811	4.23982	4.26674	4.60988	4.60768	4.14509	4.41787	3.94559	3.69939	4.16452	2.63879
ENSMUSG00000017639	2.87314	3.12297	3.20731	2.86388	3.54848	2.49314	2.8816	2.6771	0.447337	1.59795	1.1658	1.63767	2.1083	-1.12116	1.36654	1.73333	1.12224	2.02623	1.52275	0.335482	1.81592	3.11194	1.77193	0.965971	0.6992	2.26784	1.72484	1.56151	1.09672	1.30637	0.958437	2.21624	1.20585	2.30826	0.543633
ENSMUSG00000017677	2.0088	3.43016	2.98143	3.16874	3.95695	2.33702	3.84312	3.54383	3.90677	3.03852	4.03522	4.48778	3.74876	3.27116	4.88527	4.42365	3.97729	3.87125	4.06924	4.12804	4.45533	3.83708	4.09386	3.44836	3.6732	4.05925	3.56812	4.70199	4.26664	3.79576	4.12836	3.99068	3.40086	3.5588	2.91709
ENSMUSG00000017697	1.11571	1.88419	1.4911	2.32074	1.46756	1.7313	0.955597	2.6771	1.88791	3.31416	2.89163	2.67515	1.92773	2.96631	1.36654	2.79747	1.78967	3.29371	2.1328	1.92044	2.3634	2.62652	3.11588	3.64669	2.84604	2.95972	2.92278	3.05628	2.23422	3.27836	2.39901	2.82629	3.2617	3.1227	3.01494
ENSMUSG00000017716	5.57202	6.75406	6.2662	6.2166	6.76994	6.97095	6.76809	6.60644	7.09325	7.08061	7.03711	6.65419	7.00098	7.18718	6.25482	7.09089	6.91895	7.49655	6.79249	6.59152	6.69668	6.82591	6.62991	7.94661	7.65837	7.32562	7.46234	7.65859	7.15417	7.4149	7.00595	7.2514	7.20703	7.4001	7.58305
ENSMUSG00000017724	0.630284	1.63265	1.34671	1.43938	1.85459	2.06572	1.80359	2.98195	2.76926	3.31416	3.69418	2.94433	2.41315	2.33828	1.91403	2.79747	2.91742	3.33743	3.00274	3.14284	2.97346	3.87227	2.15895	3.53672	3.61977	3.42538	3.70347	3.65667	1.94471	3.0322	2.90597	2.61217	2.79081	2.73568	3.31302
ENSMUSG00000017734	-0.954679	0.940771	-0.0938613	0.891897	0.574479	0.0150904	-1.36633	0.174597	0.447337	0.375557	0.272717	0.197101	-0.3942	0.463807	1.12554	1.08126	0.204705	0.73077	0.734256	0.335482	1.2854	0.667159	0.393416	-1.53653	0.213773	-1.4326	-0.777657	0.424009	0.359752	-0.072137	-0.263956	-2.03169	0.65836	-2.54972	-0.108443
ENSMUSG00000017781	9.34842	8.71657	9.1978	8.9325	8.19444	8.66973	8.08694	8.15759	7.95173	7.88071	8.16493	7.91625	8.05564	7.66348	7.87921	7.7955	7.89043	8.10185	8.2312	7.84667	8.3479	8.33407	8.35805	8.6204	8.33582	8.18762	8.07305	7.99234	7.79993	8.04991	8.07738	8.17899	8.55458	7.93912	7.91472
ENSMUSG00000017801	5.85525	5.84396	6.02062	6.02118	5.78393	5.43174	5.9824	6.28312	5.33347	5.66096	5.29191	5.2415	5.59827	5.56534	5.24353	5.49307	5.02913	4.89339	5.21146	4.85904	4.96097	5.20459	5.12677	4.82688	5.16797	5.22561	4.83705	4.92226	5.59497	4.95466	4.99657	5.10787	5.22938	4.98166	4.56802
ENSMUSG00000017802	4.5626	3.34886	4.13221	3.84967	3.32171	4.24116	3.84312	3.34452	3.06625	3.03852	3.13779	3.57957	2.87882	2.57928	2.87556	2.91776	3.01206	3.53812	3.64986	3.67787	3.54174	3.76402	3.6862	3.86719	2.93624	3.92495	3.7459	3.83	3.02272	3.48858	3.36054	3.32587	3.9466	3.98943	3.35099
ENSMUSG00000017830	1.11571	0.410257	1.85367	1.43938	1.67401	1.11463	1.44102	2.29007	3.82981	3.03852	3.57389	4.54962	0.828192	3.73683	4.65479	1.44383	2.16406	2.62889	1.79839	1.61559	2.20294	2.45143	1.77193	1.40207	0.213773	1.73732	0.444735	1.80252	1.58214	1.51283	1.61051	1.8752	1.04538	0.6202	2.1286
ENSMUSG00000017843	7.38428	7.61428	7.51769	7.79971	8.29167	7.92284	8.04941	7.73174	7.30354	7.02421	7.13955	7.19226	7.63739	7.0235	7.71186	7.41601	7.72565	6.70388	7.31785	7.28134	7.72096	7.39054	7.84133	7.29319	7.52302	8.65353	7.78076	7.8553	8.22806	8.05612	8.40256	8.15937	7.29888	8.12888	6.75486
ENSMUSG00000017861	0.971321	2.59788	1.74264	2.23585	1.67401	2.16193	2.72113	1.75956	2.76926	3.18291	3.13779	2.8816	1.92773	2.96631	2.42099	2.79747	1.98898	2.88605	3.29719	2.57252	2.20294	3.11194	2.71534	3.25355	2.74983	2.81533	2.99493	3.45963	1.94471	2.89134	3.00906	3.01271	3.22471	2.57956	2.1286
ENSMUSG00000017950	5.54038	5.38499	5.24344	5.15146	5.52868	5.45091	3.99122	4.47228	4.55885	4.14815	4.56339	4.37843	4.52863	5.10766	4.5116	4.38243	4.15372	4.75515	4.85225	4.99573	4.65464	4.94845	4.51443	4.69229	4.431	4.67592	4.73541	4.3309	4.75207	4.17579	4.17345	4.76273	4.80967	4.68868	4.97294
ENSMUSG00000017978	-0.469252	-0.43774	-2.90122	-2.80854	-2.23288	-2.79226	0.955597	0.911563	-0.0380901	-1.20941	1.71329	1.78206	-0.3942	2.04877	0.83603	-0.141134	0.73522	0.441263	0.444749	1.43502	0.922832	0.956666	0.393416	-3.12149	-2.10816	-1.4326	0.444735	1.27201	-1.22521	-0.809103	0.47301	1.13824	1.20585	-0.964762	1.17166
ENSMUSG00000018076	4.22324	4.93382	4.0413	4.72284	5.76148	4.26302	5.00871	4.92948	4.85915	4.46302	5.18646	5.60407	5.48844	4.49355	5.59092	5.43377	5.37017	4.47101	4.72604	5.45294	5.08126	5.28514	5.38437	3.74887	3.72473	4.54468	4.48287	4.73144	5.04158	4.42611	4.86533	4.56823	4.2708	4.8166	4.48508
ENSMUSG00000018102	4.43075	4.64121	4.54999	4.54019	4.84394	5.02152	5.7317	5.21899	5.47919	5.90954	4.98106	4.90545	5.16039	5.64703	4.74292	5.39284	5.00632	5.33203	4.26351	4.53935	4.74483	4.84596	4.99035	4.03838	4.49176	4.49814	4.45756	4.70199	4.60768	4.20585	4.72094	4.78849	3.87678	4.90149	5.35566
ENSMUSG00000018143	1.58137	2.52573	2.30824	2.14565	2.41098	1.11463	1.80359	1.39699	1.72744	1.59795	2.50976	2.51903	2.26876	1.20077	2.7105	1.44383	1.98898	1.51927	1.91868	1.92044	2.63904	1.74516	2.59505	0.578948	1.79874	0.152361	1.09681	1.27201	1.09672	2.1295	2.23854	1.66875	1.04538	1.53774	0.784641
ENSMUSG00000018167	5.88074	5.51179	5.49539	5.48148	6.12907	6.22733	5.94655	5.53215	5.64561	5.75638	4.99674	4.95199	5.53654	5.72433	5.213	5.21642	5.43138	5.60673	4.88215	4.34831	5.3916	5.13386	5.50612	5.90365	5.75603	5.72727	5.93659	5.20011	5.433	5.5068	5.87218	5.72987	5.46967	5.72174	5.55588
ENSMUSG00000018171	6.91445	7.73719	7.14181	7.74892	8.33032	7.51948	7.47602	7.22263	7.15371	7.45948	6.67238	6.67283	6.99525	7.25822	7.11938	6.94986	7.61315	7.1707	6.91688	6.80658	7.25247	7.02666	7.00518	7.15347	7.32856	7.29872	6.87817	6.52415	7.33321	6.93461	7.26222	6.92542	6.89308	7.31291	6.98658
ENSMUSG00000018196	7.50721	7.42645	7.66198	7.72186	6.58411	6.94752	7.07246	7.05316	7.05149	7.52191	6.85553	6.65419	6.58689	7.11246	6.88769	6.98471	6.67322	6.62228	6.76868	6.46771	7.14614	6.59263	7.00518	6.71614	6.65007	6.18945	6.6845	6.34525	6.67566	6.90285	6.81286	6.82318	6.79555	6.63763	6.8672
ENSMUSG00000018209	4.4581	4.94769	4.88669	4.78391	4.98629	4.10255	4.56441	4.85642	4.38145	3.83499	4.81409	5.0408	4.70734	3.83304	4.78505	4.64894	4.64211	3.74707	4.51323	5.45294	5.05799	5.02862	4.89167	3.69869	3.6732	4.49814	4.62606	4.44193	4.65743	4.29244	4.45486	4.50747	4.30665	4.19174	4.24407
ENSMUSG00000018211	-1.69164	-1.17471	-2.90122	-1.22358	-0.647914	-2.79226	-1.36633	0.174597	-0.775056	1.11252	-0.949676	0.849178	1.19076	0.463807	-0.0119669	2.18079	1.12224	1.7949	0.975264	-0.149945	-0.29956	1.40412	0.878842	-3.12149	-2.10816	-1.4326	-2.36262	-0.312957	-1.22521	-0.072137	1.32101	0.775669	-0.720152	-0.227797	2.57605
ENSMUSG00000018239	3.54357	4.58906	3.9936	4.50434	4.70964	4.17352	4.78342	5.03258	4.17914	4.81296	4.70377	4.99708	4.91565	4.2364	4.88527	5.11939	4.5186	4.43121	4.69268	5.44102	5.31515	4.69691	5.30989	4.22724	4.36758	5.2539	4.14517	4.78858	4.75207	4.59462	5.06994	4.78849	4.69263	4.43896	4.51883
ENSMUSG00000018286	8.70959	7.92596	8.45469	7.92193	8.24184	9.02512	8.47445	8.45846	8.90266	9.22209	8.66687	8.44977	8.39913	9.03493	8.06164	8.53247	8.52513	9.34982	8.53044	8.24495	8.20956	8.62587	8.28945	9.3428	9.04223	8.65883	8.86198	8.91024	8.48387	8.85089	8.60126	8.70218	9.06938	8.74317	9.12552
ENSMUSG00000018322	3.56888	4.00852	3.43863	3.66719	3.78949	4.34729	3.76295	4.31755	3.90677	3.64858	4.00452	3.53949	3.69326	3.92324	4.20526	3.70017	4.23445	4.23712	4.41438	3.75695	4.38226	3.80101	4.57928	4.24483	4.57835	4.67592	4.23729	4.51147	4.75207	4.45142	4.78044	4.47611	4.52016	4.7264	4.24407
ENSMUSG00000018347	3.61821	3.54411	3.12115	3.3412	3.12468	2.93566	2.33411	2.98195	2.16354	1.96052	3.08007	2.14463	1.92773	2.33828	2.42099	3.40319	2.81614	2.31573	2.94725	2.65741	2.50779	2.45143	3.11588	2.80925	2.64673	2.81533	2.49536	2.4944	3.02272	3.22064	2.5434	3.01271	2.63035	3.23163	2.86556
ENSMUSG00000018401	1.24696	0.940771	1.34671	1.58377	2.15944	1.7313	2.0931	1.75956	2.16354	1.96052	1.71329	0.849178	1.72128	1.6862	2.42099	2.91776	1.89276	0.73077	2.1328	2.48232	1.57491	1.19767	0.878842	2.16391	2.5357	2.26784	2.49536	2.4944	1.94471	2.46392	1.61051	2.49188	2.00231	2.49467	2.63879
ENSMUSG00000018417	4.07212	5.48351	5.4868	5.96295	4.30628	3.92198	4.61095	4.612	5.59998	4.89912	5.97711	6.31752	6.49251	4.49355	6.53338	5.95338	6.15631	5.21971	6.19666	6.65998	7.51849	6.37682	6.51028	4.69229	5.32647	5.64421	5.21481	5.70941	5.74057	5.10578	5.56893	5.54574	4.99684	5.25117	4.5999
ENSMUSG00000018425	5.46149	5.85136	5.93483	6.31816	5.90155	4.75463	4.93745	5.68767	4.14778	3.91988	4.86624	4.75607	5.52068	4.3707	5.1818	5.28513	4.98315	4.06575	4.39377	5.41687	5.08126	4.84596	4.94185	4.19139	4.36758	4.87118	5.05523	4.70199	5.00361	4.57172	4.78044	4.44405	4.17709	4.96597	4.37882
ENSMUSG00000018427	5.55312	4.94769	4.96297	5.40578	4.77835	3.89424	4.18826	4.69816	3.13183	3.54548	2.41956	2.43414	4.8912	2.78573	3.499	2.66622	4.70012	2.94376	3.10771	3.75695	4.13785	2.70669	3.49775	2.85579	3.1013	4.45004	3.70347	1.56151	4.13234	3.48858	3.10528	2.82629	2.44977	4.29577	3.23395
ENSMUSG00000018446	6.99602	6.70997	6.92692	6.55121	6.64057	7.44016	6.46022	6.24069	7.00412	6.5253	7.22192	7.33373	6.01519	6.44109	6.7615	6.4979	7.12622	7.7821	7.5683	7.09608	6.60332	7.16079	6.95107	7.84789	7.39766	7.11043	7.38725	7.45743	6.58857	7.52926	7.4434	7.40918	7.98652	6.91175	7.39822
ENSMUSG00000018507	1.47828	1.88419	1.4911	1.58377	2.41098	1.60005	1.80359	1.75956	1.72744	0.375557	1.71329	0.559671	2.1083	-1.12116	2.42099	0.595831	1.55834	1.3588	2.31922	1.43502	1.2854	2.35522	1.24141	1.8327	2.41541	1.73732	1.88531	2.35001	1.94471	2.1295	2.90597	3.01271	2.51251	2.30826	2.96684
ENSMUSG00000018509	6.48328	5.70386	6.20469	5.71893	5.76148	6.77188	5.23358	5.27613	5.74327	4.89912	5.92889	5.76043	4.70734	5.69902	5.19749	5.19277	5.50646	6.64855	6.38073	5.46476	5.66237	6.37068	5.89804	7.28259	6.76529	6.26089	6.30627	6.20537	5.97446	6.73264	6.07589	6.28573	7.07816	6.41894	6.77245
ENSMUSG00000018537	4.57514	4.55321	4.37491	4.82808	4.80055	4.19642	5.55253	4.96467	5.52873	6.029	4.5843	5.11085	5.42172	6.13623	5.34559	5.01537	5.06269	4.84877	4.51323	4.7473	4.62327	4.57405	4.44653	4.69229	4.63331	4.58977	4.7142	4.25183	5.64515	4.37412	4.65888	4.19713	4.39255	5.07233	4.97294
ENSMUSG00000018541	5.96895	6.66029	6.1016	6.71306	6.15514	5.20209	6.22613	6.21169	5.78464	5.29839	5.80075	6.20673	6.39152	5.14563	5.83101	6.0748	5.97436	5.03289	5.32467	6.31929	5.79496	5.37375	6.17478	5.03333	4.92527	5.96828	5.60892	5.56969	5.80821	5.44514	5.2279	5.72987	5.45377	5.79457	4.99709
ENSMUSG00000018559	3.3816	3.68328	3.36557	3.0741	4.21007	4.1266	3.67806	2.49653	3.78973	4.076	4.09472	3.61856	3.4471	3.92324	3.39403	3.40319	4.0682	4.32662	3.98907	4.29631	3.94837	4.29165	3.56334	4.6267	4.4617	4.49814	4.40556	4.21061	3.72899	4.23529	4.30083	4.0344	4.15759	4.07963	5.39254
ENSMUSG00000018569	10.1223	9.68353	9.66174	9.87599	9.7724	9.93289	9.20637	9.09445	9.28699	8.70797	9.34073	9.30001	9.05081	8.56008	9.53763	8.75873	9.455	9.50765	9.99614	9.55361	10.1499	9.7502	9.84586	9.644	9.37616	9.30633	8.95649	9.36594	9.39776	9.37453	9.48144	9.52146	9.78705	9.29694	9.11934
ENSMUSG00000018574	3.56888	3.12297	2.93167	3.79137	2.72132	1.96262	2.0931	3.34452	1.88791	1.11252	2.75076	2.0336	3.06523	2.33828	2.05842	1.44383	2.64949	1.66366	2.02971	2.48232	2.20294	2.14109	2.31942	1.12644	1.59228	3.09096	2.39227	0.909436	2.47523	1.51283	2.39901	1.42775	1.91212	1.15071	1.33213
ENSMUSG00000018604	5.66297	6.73018	5.88995	6.23858	6.97414	5.67126	6.87684	5.90252	3.66235	4.46302	2.59464	3.32048	3.8022	4.55127	2.79539	2.91776	2.64949	2.31573	2.82941	2.38611	2.63904	3.68706	3.02568	2.90088	2.64673	4.23982	2.39227	2.18954	4.79716	2.56013	3.76579	3.58302	2.84056	4.10849	2.57605
ENSMUSG00000018765	4.64821	5.29018	4.86033	4.93965	4.73291	4.87307	4.90046	4.89342	4.69526	4.62348	5.26626	5.27849	4.56	3.92324	4.92349	4.81306	4.79633	4.99244	5.32467	5.62088	5.05799	5.58999	5.43781	5.02317	4.98988	4.75722	4.932	5.61778	5.11464	4.63936	5.2279	5.06635	5.11274	4.7449	5.07856
ENSMUSG00000018770	9.26618	8.33507	8.98562	8.3595	8.80673	9.65714	8.94087	8.84112	9.27525	9.59392	8.95671	8.58389	8.67816	9.48895	8.44992	8.75469	8.94205	9.66714	9.2133	8.6696	8.74574	9.00849	8.74833	9.83724	9.64213	9.14766	9.33478	9.23971	8.83953	9.39832	9.32288	9.44354	9.78625	9.29851	10.1043
ENSMUSG00000018796	5.8501	5.91629	5.58662	6.05874	4.82241	4.0781	5.62235	5.24785	4.29819	4.28245	4.86624	3.98966	4.36069	3.92324	3.93289	5.06832	3.77625	3.71428	4.01629	5.22161	4.77369	4.48592	4.04877	4.11691	3.17725	4.18211	3.65975	3.71679	4.75207	4.20585	3.64293	3.5229	3.43365	4.16452	3.35099
ENSMUSG00000018800	2.3381	4.06051	3.54173	4.24674	4.0709	2.06572	2.8816	2.49653	2.28384	3.18291	2.32334	1.09019	2.41315	2.33828	2.18967	2.66622	2.52663	2.02623	1.66714	2.73758	2.97346	2.62652	2.92947	1.40207	2.64673	3.09096	1.88531	2.18954	3.81918	2.46392	1.61051	1.8752	1.71281	2.20516	1.60776
ENSMUSG00000018841	3.99952	3.9818	3.91896	3.53131	3.64977	4.10255	3.15723	3.63403	4.01502	4.28245	3.76914	3.22264	3.06523	3.40241	3.09237	3.63146	3.63469	3.95784	3.50364	3.25605	3.24476	3.47451	3.74391	4.26221	4.30124	4.05925	3.94116	4.21061	3.63277	4.50075	3.879	3.8012	3.7781	3.75406	4.20314
ENSMUSG00000018846	4.28564	4.98852	4.54999	4.84251	5.58091	4.10255	4.65604	4.31755	4.14778	3.31416	4.5843	4.92113	4.7623	3.12677	5.34559	4.93211	4.79633	3.53812	4.86728	5.90751	5.25503	5.02862	5.36611	3.79737	3.6732	5.2539	4.40556	4.12445	4.60768	4.14509	4.75099	4.27209	3.58728	4.05019	4.00306
ENSMUSG00000018849	7.24205	7.68016	7.24472	7.82536	7.14433	6.70159	6.74741	6.67178	6.71412	5.13044	6.92684	7.2368	5.68617	5.72433	7.24919	6.38765	6.20721	6.57283	6.91688	7.66127	7.00726	6.86574	7.01693	6.36836	6.21827	6.82006	6.03399	6.61383	6.7916	6.79329	6.70183	6.62295	7.02266	5.75861	6.3857
ENSMUSG00000018865	1.76779	1.32779	2.30824	-0.00118822	2.29069	1.96262	0.218631	0.911563	2.28384	2.49103	1.98892	0.849178	1.48027	2.04877	1.36654	1.97434	1.78967	2.76319	2.40411	2.48232	1.2854	2.98909	0.878842	3.53672	3.1013	3.21125	2.68177	2.4944	1.58214	3.33386	2.79494	1.8752	3.06644	2.80783	1.94218
ENSMUSG00000018906	3.51781	3.07322	3.6987	3.16874	3.43955	3.89424	3.91907	3.44762	4.51035	4.89912	4.40788	4.10399	3.90348	4.55127	3.81585	4.10679	4.9113	4.95082	4.30825	4.12804	4.65464	4.4161	4.18001	4.31314	4.39964	3.52159	3.8662	4.12445	4.13234	3.75568	3.879	3.99068	4.66528	3.1782	3.55994
ENSMUSG00000018921	2.65413	3.95458	3.07606	3.0741	3.60001	3.51152	3.84312	2.6771	3.52262	4.57195	4.60491	4.82437	3.8022	4.85612	3.93289	4.10679	4.02346	4.21385	3.93304	4.91183	3.60733	5.01293	3.6862	4.17313	4.431	4.23982	4.81729	3.83	3.98424	3.94578	3.70567	3.58302	3.46571	3.75406	4.00306
ENSMUSG00000018923	5.39228	4.67496	5.49539	4.60931	5.21834	5.64653	4.74219	4.47228	4.75892	5.01941	4.89999	4.75607	4.36069	4.76149	4.63189	4.05526	4.78297	5.53343	5.13901	4.53935	4.71539	4.34272	4.96631	5.60302	5.46927	5.16731	5.03826	5.3967	4.75207	5.44514	5.42721	5.2257	5.70946	5.07233	5.61948
ENSMUSG00000018983	4.08972	4.78723	3.9936	4.15724	5.34455	4.60861	4.93745	3.44762	2.39487	1.96052	3.19328	3.22264	2.66469	2.33828	2.87556	3.88861	3.1433	1.91519	2.88953	2.73758	2.87036	3.11194	2.71534	3.18229	2.74983	3.52159	2.39227	3.31153	3.41865	2.46392	2.90597	2.49188	3.06644	4.02013	3.592
ENSMUSG00000019054	7.5728	6.9425	7.37141	7.03538	7.26498	7.84527	7.18442	7.25852	7.59563	7.75349	7.36774	6.93857	7.18826	7.40632	6.83853	7.12877	7.42602	7.71117	7.27341	6.9814	7.07837	7.10641	7.08551	7.72007	7.89607	7.65751	7.69943	7.43076	7.31007	7.52032	7.51083	7.58486	7.82906	7.53375	8.07218
ENSMUSG00000019066	7.62652	6.88959	7.40598	7.36513	7.40194	7.68853	7.34448	7.34118	7.01719	7.27037	6.55547	6.38127	6.76567	6.96099	6.74025	6.82465	6.97583	6.34012	6.1907	6.70055	6.98892	6.58204	6.74744	6.0155	6.41932	6.45614	6.04252	5.76742	6.68768	6.19465	5.91263	6.17288	6.20347	6.81002	6.58604
ENSMUSG00000019102	2.74576	2.19453	1.00567	1.09835	-0.647914	2.41719	0.955597	2.04907	1.72744	1.11252	0.272717	0.849178	1.48027	1.6862	1.573	0.595831	1.12224	2.02623	2.56023	-0.149945	1.81592	1.88955	1.24141	-1.53653	-2.10816	0.152361	-0.0406916	-0.312957	0.359752	-0.072137	0.958437	-0.446724	1.8159	-0.227797	-0.108443
ENSMUSG00000019139	5.58448	5.60228	5.8301	5.33612	5.59367	6.14731	6.28472	6.32434	6.50107	6.85129	6.30771	6.00813	5.75555	6.62704	5.95612	6.3346	6.35896	6.94553	6.16661	5.78079	6.22922	6.42501	6.04303	6.74733	6.30547	6.3683	7.16681	6.55741	6.12352	6.3971	6.26482	6.36492	6.43972	6.38397	6.88024
ENSMUSG00000019179	8.38651	7.91893	8.1561	7.92193	7.9358	8.67585	8.10737	8.0552	8.54462	8.62507	8.15274	7.8604	7.86476	8.38068	7.85963	7.96215	8.1978	8.85958	8.23989	7.55465	7.85526	8.08876	8.07851	8.91503	8.68382	8.36991	8.53296	8.36535	8.13892	8.47399	8.53154	8.44708	8.76003	8.45098	8.48027
ENSMUSG00000019188	8.58874	7.67808	7.92771	7.56105	7.90795	8.76855	7.93058	7.70598	7.85551	7.9378	7.52471	7.43823	7.45338	8.06124	7.26416	7.51469	7.65592	8.06657	7.90509	7.24409	7.52699	7.59658	7.47876	8.50559	8.21039	7.92275	7.88649	7.87522	7.55942	8.10079	8.07143	8.08596	8.41068	7.89632	8.3076
ENSMUSG00000019214	-0.469252	0.699763	-2.90122	-0.00118822	0.0890521	0.667167	-1.36633	0.174597	1.54687	1.59795	-0.949676	1.78206	0.828192	0.463807	-0.0119669	1.08126	1.55834	0.73077	0.734256	0.698052	-0.29956	1.40412	0.393416	1.27083	0.6992	1.73732	1.09681	2.35001	1.09672	1.51283	1.85152	0.775669	0.86481	1.15071	0.991092
ENSMUSG00000019256	3.26255	4.00852	3.50817	4.20268	4.10697	3.54759	3.84312	3.63403	4.20984	4.076	4.31085	4.66587	4.43023	4.16425	4.69953	4.81306	5.57006	4.50974	4.45473	4.78551	4.68533	4.31741	4.41134	3.50786	3.56427	4.12199	3.90417	4.36887	4.60768	3.09779	4.41787	4.11806	4.0132	4.24469	4.6311
ENSMUSG00000019261	3.40989	3.50712	3.20731	2.86388	3.69786	3.54759	3.91907	2.49653	3.74851	2.69749	3.9411	3.79914	2.87882	3.63373	3.59684	3.2281	3.2636	4.1902	4.14519	3.93752	3.89684	4.00503	4.13758	4.09768	4.23169	3.8528	4.26674	4.51147	3.63277	3.83475	3.43648	3.25372	4.09747	3.5588	3.65406
ENSMUSG00000019302	5.67468	6.44735	5.88995	6.60297	6.0103	5.30049	5.83334	6.16706	5.56479	5.99027	5.42536	5.39537	6.05976	5.47876	5.51785	5.995	5.30624	4.80272	4.96831	5.69303	5.27535	5.04413	5.23136	5.2139	5.09152	5.43776	5.1212	4.67194	5.40415	5.12163	5.02145	5.35202	4.87081	4.85115	5.64262
ENSMUSG00000019303	2.21525	3.64972	3.43863	3.02435	2.81152	3.04063	3.27752	3.63403	3.57072	4.14815	4.06527	4.35553	2.5444	2.96631	3.93289	4.10679	3.51051	3.98558	4.28605	3.45886	3.8434	3.80101	3.85285	4.09768	3.56427	3.42538	4.35163	4.12445	3.98424	3.87272	4.30083	3.58302	4.34162	3.67909	3.01494
ENSMUSG00000019362	8.55589	7.86695	8.35676	7.8945	8.03742	8.74544	8.47445	8.40502	8.79163	9.136	8.21607	8.08758	8.39479	8.86895	8.08712	8.39932	8.20032	8.86426	8.237	7.86463	7.97811	8.07561	7.89962	9.03743	8.75526	8.47279	8.6507	8.39325	8.13892	8.48628	8.34214	8.42056	8.8279	8.47195	8.95572
ENSMUSG00000019370	6.72198	6.25992	6.41393	6.37385	6.84127	7.03587	6.46022	5.72919	6.47603	5.66096	6.01611	5.83683	5.94565	5.84463	6.03679	6.0748	6.29922	6.83929	6.11717	6.59152	6.51208	6.30137	6.42463	6.68102	6.69598	6.41915	6.68995	6.26699	6.57569	6.61436	6.70183	6.75295	6.42756	6.86179	7.02818
ENSMUSG00000019432	6.2799	6.07638	6.26118	5.86741	6.26298	6.98087	6.61666	6.538	6.9865	7.0898	6.56076	6.47455	6.26401	7.32593	6.53338	6.60033	6.45895	7.26428	6.75258	6.37675	6.33948	6.77568	6.71895	7.42829	7.11343	6.78172	6.99273	7.13275	6.53634	6.71707	6.86189	6.73319	7.30111	6.76542	7.05431
ENSMUSG00000019494	8.1216	7.86878	8.38013	8.11404	8.14108	8.54703	7.83089	8.09147	7.92654	7.65168	7.88637	7.84405	7.6844	7.45249	7.72815	7.70645	7.94842	8.21898	7.96744	7.31113	7.49702	7.68582	7.65457	8.4055	8.3887	8.34383	8.25301	8.31275	8.05324	8.24347	8.23987	8.23158	8.31712	8.2536	7.73615
ENSMUSG00000019518	3.77868	4.13515	3.96915	3.79137	4.14216	3.77759	4.41503	3.94719	3.90677	3.83499	3.65519	3.9289	3.63555	4.00813	3.89492	3.82849	3.47772	2.82593	3.61467	3.71795	3.40088	3.42797	3.74391	3.41767	3.61977	3.42538	3.41874	2.96006	3.63277	3.09779	2.90597	3.32587	3.61613	3.33292	4.04999
ENSMUSG00000019528	3.35275	3.30642	2.93167	3.0741	3.87565	3.83709	2.72113	2.98195	3.70607	2.69749	3.29825	3.22264	2.66469	3.12677	2.18967	2.36137	3.63469	4.26002	3.42457	3.63665	3.15987	2.62652	3.85285	3.84429	3.6732	4.23982	4.35163	4.12445	4.13234	4.20585	3.50863	3.58302	3.7781	4.13678	3.62336
ENSMUSG00000019718	0.971321	0.0476866	0.799223	0.891897	1.67401	1.45566	1.44102	0.174597	2.28384	2.87806	2.75076	1.91331	1.92773	1.20077	2.18967	1.44383	1.78967	2.48079	1.91868	0.698052	1.57491	2.14109	2.31942	2.98703	2.5357	2.65486	1.09681	0.909436	2.68168	1.6934	2.39901	2.7232	1.48148	1.6982	1.94218
ENSMUSG00000019726	2.55628	2.28473	2.30824	2.04944	3.05253	1.96262	2.72113	1.75956	1.72744	2.25003	1.37225	2.14463	0.828192	0.463807	2.7105	1.08126	1.67864	1.91519	2.22902	2.88568	3.40088	2.25212	2.82638	1.40207	1.79874	1.73732	1.88531	1.27201	2.68168	1.30637	1.61051	0.775669	1.20585	2.20516	0.991092
ENSMUSG00000019731	3.71208	3.54411	3.43863	2.86388	3.7444	4.21896	3.84312	2.49653	3.66235	2.87806	3.76914	2.8816	3.06523	4.2364	3.15796	2.66622	3.60464	3.84119	3.87474	3.71795	3.24476	3.47451	3.42904	4.24483	3.72473	3.32229	4.08032	4.25183	3.98424	4.40035	3.93244	3.94559	4.4893	3.67909	3.85239
ENSMUSG00000019734	7.87631	7.25853	7.18226	7.44057	7.01742	7.5035	7.01305	6.87965	7.28924	7.46655	6.64278	6.80971	6.85689	7.25822	7.16396	7.03877	7.35783	7.04448	6.82749	6.70055	6.88035	6.74279	6.92636	6.91055	6.87769	6.60632	6.58282	6.41949	6.54958	6.47938	6.67072	6.339	7.25139	6.964	7.26784
ENSMUSG00000019737	-0.954679	1.32779	0.558215	0.650888	1.85459	3.09038	2.33411	1.39699	2.39487	2.69749	1.71329	1.09019	1.72128	2.04877	1.573	2.36137	1.67864	2.22553	2.1328	3.01998	1.81592	3.37988	1.77193	3.59275	3.17725	2.47429	1.33782	2.18954	1.58214	3.33386	0.958437	2.49188	1.35024	2.40447	3.06148
ENSMUSG00000019738	5.94014	5.27925	5.76767	5.13982	5.32937	6.35494	5.55253	5.57832	5.7948	6.30629	5.53682	5.17765	5.65746	6.33006	5.1818	5.80528	5.82594	6.28536	6.01966	5.64187	5.73753	5.55793	5.29066	6.52776	6.20018	6.17473	5.89948	6.42851	5.69365	6.21696	6.21178	5.98512	6.50288	5.97775	6.80359
ENSMUSG00000019773	3.86294	5.5211	5.14863	5.41546	4.53531	4.50236	4.86249	4.99903	5.44088	4.85668	5.11641	5.81181	4.78902	4.80958	5.22835	5.37194	5.09548	5.00605	5.63677	5.34191	5.44639	5.31102	5.85939	5.51875	4.94713	5.33558	5.31686	5.48578	5.48904	5.62274	5.11687	5.4997	5.47756	5.51097	4.76368
ENSMUSG00000019779	6.10926	6.0509	5.79575	6.573	6.00074	5.77379	5.57618	6.04085	5.1238	4.57195	5.08741	5.16453	5.13978	4.2364	5.60274	4.7817	4.9113	4.81823	5.35697	5.89007	6.02837	5.27202	5.84627	4.80332	4.85763	5.22561	4.35163	4.40586	5.62028	5.39384	4.91927	5.0236	4.97473	5.27682	5.48081
ENSMUSG00000019792	4.66003	5.1412	4.79227	5.04321	3.38183	3.39756	4.36159	4.73938	4.26934	3.54548	4.60491	4.68437	4.17058	4.16425	4.48628	4.61375	3.95364	4.1902	4.60574	4.76653	5.05799	4.03639	4.96631	3.97654	3.50655	4.12199	3.52002	3.88344	3.81918	3.83475	3.36054	4.07684	3.69939	3.38101	3.23395
ENSMUSG00000019794	5.47494	5.61971	5.36088	5.49066	4.927	5.54313	5.17283	4.69816	4.91611	5.13044	4.99674	5.19065	5.03206	5.59309	4.94223	5.14427	4.80957	5.71842	4.88215	4.29631	3.7879	4.63679	4.33827	5.51875	5.3097	5.16731	5.02108	5.28199	5.25052	5.41972	5.1845	5.4997	5.25713	5.14376	4.48508
ENSMUSG00000019802	7.71279	8.44796	7.91976	8.3393	7.23677	7.09191	7.86968	7.61477	7.4425	6.51169	7.87793	8.10313	7.8458	6.61355	8.07018	7.75166	7.73262	7.29509	7.41821	7.85568	8.26649	7.74635	7.93412	6.77787	6.50287	7.37797	7.30449	7.36182	7.8596	7.24799	7.01836	7.15071	6.94234	7.42899	6.50416
ENSMUSG00000019806	6.53236	6.23185	5.76056	5.67124	5.70376	6.12361	5.94655	5.78931	5.54085	5.16563	6.00839	5.87759	5.95748	5.59309	5.51785	5.72511	6.02062	6.10739	6.1421	6.13175	7.05506	6.25546	6.05448	6.03079	5.5992	5.88028	5.63173	5.433	5.56921	5.58893	5.78771	5.91668	5.96635	5.70294	5.67292
ENSMUSG00000019809	5.74853	5.493	5.49539	5.51789	5.25094	5.23564	6.27029	6.40342	6.028	6.55215	5.32955	5.34975	5.95748	6.07852	5.50531	5.7896	5.05159	4.83358	4.94016	4.91183	5.64686	4.93186	5.1483	5.66314	5.67975	4.97679	4.55624	4.97245	5.54297	5.10578	4.86533	4.8138	5.00777	5.56402	4.72083
ENSMUSG00000019813	2.95221	3.46915	3.43863	3.21382	3.12468	1.11463	3.58786	3.63403	3.3679	2.87806	4.06527	4.15793	3.69326	3.73683	3.54875	4.38243	3.51051	2.76319	3.87474	4.12804	3.47303	3.97297	3.79941	2.9446	2.64673	3.32229	3.8272	3.38748	3.16711	3.33386	2.5434	3.69623	2.31547	3.06498	2.69891
ENSMUSG00000019817	2.50475	2.85504	2.71349	2.47686	3.95695	2.69959	3.27752	3.1132	2.92538	4.076	3.76914	3.53949	2.5444	4.3707	2.18967	2.66622	3.60464	3.33743	2.94725	4.37362	3.47303	3.97297	2.92947	2.49322	2.41541	2.26784	2.92278	2.35001	3.02272	3.22064	3.36054	3.17777	2.44977	2.94213	2.29366
ENSMUSG00000019822	5.8706	4.67496	5.19154	4.41063	4.88607	5.4792	4.69976	5.06537	5.04086	5.44881	4.25978	4.26011	4.39588	5.21869	4.56092	4.93211	4.70012	5.14786	4.24061	4.18634	4.52487	4.55252	4.26131	5.60302	5.24057	4.83418	5.22984	4.87026	4.79716	4.4763	4.52612	4.68256	5.09235	4.86813	5.27896
ENSMUSG00000019836	2.27798	4.18285	2.14318	3.93292	3.60001	1.96262	3.02599	3.1132	1.09941	2.49103	3.24672	2.5992	3.37839	1.20077	3.39403	2.91776	2.39233	0.73077	2.31922	3.20055	3.40088	2.35522	3.35689	0.33794	1.06177	2.47429	1.54427	2.18954	2.68168	2.81539	2.5434	2.21624	1.71281	1.84259	-0.108443
ENSMUSG00000019846	0.810856	1.14722	0.799223	0.361382	0.574479	0.37766	0.955597	0.911563	2.49796	1.11252	1.71329	2.94433	2.1083	-1.12116	0.83603	2.18079	2.39233	2.48079	1.66714	3.36102	2.75933	2.62652	2.71534	1.6334	2.13977	1.73732	2.16094	2.00897	1.58214	-0.072137	1.61051	2.05578	1.91212	1.97384	1.94218
ENSMUSG00000019849	3.71208	4.06051	3.16487	3.42028	3.99594	4.0781	2.72113	3.34452	3.97983	2.49103	4.09472	3.27239	3.23029	3.40241	3.81585	3.2281	3.97729	4.43121	4.12031	3.63665	4.13785	4.29165	4.26131	4.59961	4.15863	4.05925	4.4318	4.03282	4.13234	4.32018	4.59403	4.34335	4.47362	4.05019	4.09543
ENSMUSG00000019850	0.810856	1.76389	1.18625	1.83531	2.81152	1.7313	1.80359	0.174597	1.09941	0.375557	2.22025	3.69353	1.48027	1.20077	3.93289	0.595831	1.98898	1.17823	4.04301	3.01998	3.24476	2.62652	3.28094	1.12644	1.35128	2.02683	1.33782	3.05628	2.86225	1.30637	1.85152	2.61217	2.44977	1.35717	1.72806
ENSMUSG00000019852	2.45131	3.46915	2.98143	3.0741	5.00553	3.09038	2.8816	2.49653	4.26934	3.18291	4.09472	5.27849	4.7623	4.76149	4.29546	4.9604	4.61221	3.61119	3.64986	5.8089	3.06967	4.57405	4.18001	2.90088	2.74983	3.92495	3.78713	3.77451	3.63277	2.96349	3.10528	3.58302	2.00231	4.27045	4.51883
ENSMUSG00000019853	3.59376	2.96825	4.0413	3.16874	3.25898	3.58277	2.72113	4.20434	3.42134	4.076	4.20683	4.18416	4.8912	3.27116	4.1739	4.38243	4.64211	4.26002	3.90418	4.21463	3.47303	4.09715	3.85285	3.93379	3.82258	3.32229	4.40556	4.51147	4.06019	3.48858	3.879	4.15814	3.69939	4.41606	4.85899
ENSMUSG00000019854	4.90827	5.41526	5.1377	5.57947	5.02451	5.14437	5.94655	6.19696	6.1984	6.78495	5.80966	5.89357	6.00383	6.88447	5.74825	6.10045	5.54653	5.39546	5.46958	5.31603	5.82284	5.7499	5.75097	5.63673	5.75603	4.94244	5.80229	5.45081	5.66961	5.31329	5.31095	5.36919	5.4377	5.55356	5.47222
ENSMUSG00000019877	5.3491	5.23469	5.3324	5.84609	5.15083	4.88722	5.00871	5.18955	4.83965	4.62348	5.18646	5.06923	5.27823	4.80958	5.25856	5.01537	4.92352	4.58422	4.85225	5.47649	4.96097	4.88094	5.23136	4.90641	4.73733	4.49814	4.932	5.1355	4.44722	4.57172	4.75099	4.8138	4.66528	4.76316	4.98507
ENSMUSG00000019942	3.26255	4.81776	4.54999	4.42986	5.09804	4.87307	5.50403	5.74951	5.7641	6.35284	5.3541	5.63292	5.20075	6.34645	5.33144	5.62263	4.79633	5.71013	5.48914	4.89445	5.08126	5.36142	4.83967	5.8122	5.84021	5.43776	5.55027	5.79557	5.66961	5.64485	5.72851	5.54574	5.39671	5.65485	5.49783
ENSMUSG00000019943	7.27702	7.64866	6.79053	7.2562	7.55666	6.6319	7.51936	6.91606	7.25285	6.04798	7.4181	7.61736	6.86319	6.13623	7.39232	7.67265	7.37574	6.89522	6.40668	7.35309	6.82628	6.72846	7.1616	5.52597	5.52847	6.31559	6.49225	6.74233	6.67566	6.15668	6.50423	6.6372	6.4194	6.6227	6.39026
ENSMUSG00000019944	3.09843	2.91276	3.02952	2.23585	1.67401	2.76232	2.0931	2.49653	2.49796	0.375557	2.10922	1.91331	1.72128	2.96631	2.05842	1.97434	2.52663	1.66366	2.82941	2.48232	2.02237	2.25212	2.82638	1.52236	1.97931	1.37475	0.807305	1.27201	2.23422	1.06537	0.958437	0.775669	1.71281	2.40447	1.72806
ENSMUSG00000019948	3.80021	4.75603	4.44751	4.97936	4.30628	3.61713	4.74219	4.65572	4.26934	3.43445	4.96521	4.72066	5.48844	4.2364	4.74292	4.87382	4.76949	4.01281	4.60574	4.92901	5.35388	4.3676	5.48934	3.32145	3.72473	3.69668	3.41874	3.98472	4.79716	3.53667	4.49093	4.11806	3.7261	4.54831	3.49359
ENSMUSG00000019951	5.75957	5.83652	5.76767	5.65498	5.35958	4.76998	5.34791	5.40981	5.40153	4.51851	5.56865	5.76912	5.64289	5.02859	5.30273	5.64023	5.58553	4.30476	4.99592	5.36733	5.23442	5.33644	5.73682	3.77333	4.63331	4.79622	4.87578	5.02094	5.14983	4.68275	4.89255	4.957	4.66528	5.0869	4.77769
ENSMUSG00000019960	4.6834	5.58463	5.15948	5.42508	4.50859	3.51152	5.23358	5.60086	3.97983	3.18291	4.23355	4.66587	4.43023	2.04877	4.40757	3.55931	3.88027	2.99926	3.90418	4.58341	4.18157	4.00503	4.09386	3.64669	3.6732	4.67592	3.06365	3.59393	5.04158	4.11373	4.12836	3.89905	3.49708	4.4615	3.38798
ENSMUSG00000019966	8.54795	8.74961	8.52242	8.9584	7.54026	7.19215	8.12352	8.55686	7.1772	6.27441	7.08191	6.92696	8.22174	6.24517	7.62175	7.44633	7.46419	6.54513	6.85036	7.19168	7.81071	6.74753	7.62416	6.43884	6.51023	7.05524	6.79977	7.26447	7.44367	7.17769	6.58153	6.54196	6.71781	7.26886	6.41288
ENSMUSG00000019969	5.3491	4.55321	5.23321	4.6913	4.86516	5.26843	5.17283	3.87504	4.9346	4.62348	4.33573	4.40097	4.52863	4.3707	4.40757	4.05526	4.48599	4.87867	4.6757	4.42294	4.09276	4.34272	4.51443	5.12168	4.90307	4.90725	4.9683	5.26195	4.65743	4.74549	4.97126	4.30816	5.37998	4.8849	4.67666
ENSMUSG00000019978	3.02717	4.37988	4.25866	4.06182	3.49504	3.39756	4.51631	4.31755	3.61726	3.83499	4.89999	5.27849	4.49657	4.16425	5.14992	5.14427	4.64211	3.42109	5.08861	5.19346	4.85694	4.67714	5.10491	3.99745	4.00037	4.45004	4.20724	4.3309	5.04158	4.78584	3.98397	3.99068	3.85274	3.85967	3.01494
ENSMUSG00000019982	-0.106682	0.410257	-0.0938613	0.361382	1.22656	-1.2073	-1.36633	0.174597	1.09941	1.11252	0.635287	1.47721	1.48027	1.20077	1.75357	-0.141134	-1.38026	-0.406734	1.36229	1.43502	-0.29956	1.5847	1.24141	1.6334	2.13977	3.21125	1.54427	0.909436	3.16711	2.24979	0.958437	1.42775	1.04538	0.909707	0.543633
ENSMUSG00000019986	2.21525	3.07322	2.88014	3.69925	3.32171	2.76232	2.8816	2.29007	1.72744	0.375557	1.98892	2.43414	1.92773	1.6862	2.18967	1.97434	2.58937	0.73077	1.52275	2.57252	1.2854	1.74516	1.97838	2.16391	1.97931	2.02683	3.06365	2.35001	2.47523	2.46392	2.5434	1.13824	1.48148	2.65973	2.81212
ENSMUSG00000019988	3.66591	4.60665	4.1756	4.55778	4.14216	2.88016	4.05993	5.06537	3.82981	3.83499	3.73215	4.37843	4.32462	3.63373	4.56092	4.57768	4.19465	3.37986	3.42457	3.71795	3.54174	4.12659	4.00222	3.32145	3.17725	3.69668	3.52002	4.21061	4.13234	3.67202	3.50863	3.46017	3.2617	3.6401	2.81212
ENSMUSG00000019996	5.54038	5.45465	5.87686	5.68731	5.65587	5.36255	5.71048	5.72919	5.04086	4.28245	5.64029	5.57462	5.31546	4.76149	5.70502	5.21642	5.36121	4.63766	4.9543	5.97521	6.21877	5.778	5.79259	4.81515	4.81071	5.01034	5.08859	4.64124	5.76347	5.04056	5.06994	5.12819	4.69263	5.42182	4.30337
ENSMUSG00000019998	6.61669	5.88779	6.72996	6.11923	5.46061	5.9989	5.9824	6.54964	5.7641	5.80182	5.64029	5.76912	5.65746	5.14563	6.01925	5.49307	5.61598	5.70179	6.01292	5.55603	5.99199	5.97701	5.87239	5.82395	5.8862	5.41289	5.47658	5.45081	5.93466	5.82025	5.37025	5.33464	6.17467	5.60509	5.63495
ENSMUSG00000020009	6.67904	6.0509	6.44972	6.67326	6.31016	6.60648	5.96459	6.57263	6.22118	5.29839	6.15536	6.73626	5.82174	6.33006	7.39573	5.62263	5.8834	6.79294	7.34494	6.60761	7.25247	6.64444	7.11315	6.51694	6.43488	6.11429	5.643	5.94128	6.44013	6.23893	6.43185	6.29474	6.71781	6.16108	6.29122
ENSMUSG00000020010	4.20721	4.42024	4.33719	3.29998	4.03391	5.1561	3.84312	3.44762	3.78973	2.87806	3.348	4.37843	2.66469	3.92324	3.64338	2.79747	4.1116	3.74707	4.49399	4.80425	4.3443	5.50286	4.81295	1.52236	1.97931	0.889326	2.39227	1.56151	2.68168	1.51283	3.10528	3.25372	3.06644	2.57956	3.592
ENSMUSG00000020019	3.19913	1.48826	3.20731	2.32074	0.0890521	1.60005	0.218631	1.75956	0.447337	-1.20941	0.272717	0.849178	-0.3942	0.463807	-0.0119669	1.08126	0.94167	0.0786931	2.02971	0.698052	1.81592	0.956666	1.53092	-0.314137	-2.10816	0.889326	1.72484	2.00897	1.09672	1.51283	0.47301	0.290242	1.48148	1.15071	0.991092
ENSMUSG00000020021	3.29325	3.68328	3.07606	3.38128	3.49504	2.33702	2.54056	2.83756	2.84944	1.96052	4.06527	3.57957	3.51269	2.96631	4.40757	4.05526	4.13281	2.48079	3.38335	4.12804	4.41926	3.97297	3.85285	2.80925	2.84604	3.69668	3.30981	2.96006	3.63277	2.96349	3.50863	3.46017	2.73928	2.87654	1.94218
ENSMUSG00000020027	1.47828	4.35927	1.4911	2.14565	3.64977	1.45566	3.49165	2.29007	3.52262	2.25003	5.24015	6.78421	3.8022	3.12677	5.71595	3.48336	3.05715	2.40062	5.08861	4.96276	5.05799	5.21833	5.06017	1.12644	1.06177	1.37475	1.54427	3.45963	2.47523	1.30637	4.3799	3.0976	3.36731	2.73568	2.86556
ENSMUSG00000020029	7.28659	7.68016	7.29477	7.74124	7.32363	7.41841	6.80859	7.03672	6.53783	6.45593	6.78954	6.7229	6.6683	6.44109	7.17192	6.59132	6.53662	6.70388	6.90963	6.74487	6.7265	6.91298	6.83636	7.41281	7.24278	7.50109	7.21292	7.34763	7.42225	7.52032	7.20365	7.35848	7.27194	6.06866	6.76192
ENSMUSG00000020034	2.55628	1.88419	2.22807	1.94634	1.22656	2.41719	2.72113	1.75956	0.447337	0.375557	0.272717	-1.02529	1.48027	0.463807	0.47346	2.18079	0.94167	-0.406734	0.0821789	0.335482	0.922832	0.304589	1.77193	1.40207	1.79874	1.37475	0.444735	0.424009	0.359752	0.77586	-0.263956	0.775669	-0.234725	1.53774	1.17166
ENSMUSG00000020038	3.59376	3.34886	3.40256	3.29998	2.29069	3.18502	3.15723	3.63403	3.13183	2.87806	3.24672	3.17111	2.97503	2.96631	3.09237	3.02879	2.24423	3.15398	3.10771	3.14284	3.32493	2.78264	2.71534	2.65987	1.79874	2.95972	2.39227	2.35001	3.41865	2.65033	3.10528	1.8752	2.88866	2.09413	2.44175
ENSMUSG00000020042	-3.27661	-2.75967	-2.90122	-1.22358	-0.647914	-1.2073	0.218631	-1.41037	-0.775056	0.375557	0.272717	-0.288326	-1.97916	1.20077	0.47346	-0.141134	1.12224	0.0786931	0.0821789	0.987558	-0.29956	0.304589	-0.34355	-0.799564	-2.10816	-1.4326	0.807305	-0.312957	-1.22521	-0.072137	-0.263956	0.290242	-0.720152	-0.964762	0.543633
ENSMUSG00000020048	10.1548	10.923	10.3765	10.7178	10.4139	9.83869	10.6612	10.203	9.87988	9.2734	10.2849	10.4965	10.1867	9.29353	10.1319	10.1485	9.86391	9.50885	9.57775	10.263	10.2341	9.95487	10.2228	9.53694	9.49501	10.1273	9.90387	10.0545	10.1953	10.113	9.69266	10.0334	9.66722	10.2948	9.44203
ENSMUSG00000020057	-3.27661	-0.43774	-0.579288	0.361382	0.937049	1.45566	0.218631	0.174597	0.447337	1.96052	-0.949676	-0.288326	2.26876	1.6862	1.75357	1.08126	0.73522	0.441263	1.18171	0.698052	0.922832	0.304589	-0.34355	4.47097	3.95793	4.34876	-0.0406916	0.909436	4.06019	3.48858	0.47301	1.13824	2.88866	4.4837	3.10657
ENSMUSG00000020070	4.28564	4.65818	4.31795	4.92617	4.30628	3.2301	4.12552	4.47228	3.31241	3.64858	4.03522	3.9596	4.65019	2.57928	4.53647	4.05526	4.21469	3.15398	3.50364	4.29631	4.52487	3.33012	4.00222	3.18229	2.84604	4.18211	3.65975	2.74594	3.72899	3.83475	3.70567	3.69623	3.02401	4.24469	3.23395
ENSMUSG00000020076	6.06547	6.34099	6.03836	6.33356	5.9717	5.19073	5.50403	6.07345	5.34734	4.72133	6.16233	6.20673	6.05976	5.14563	6.32788	5.91053	5.84535	5.35349	5.73015	6.75935	6.04029	5.97701	6.22631	4.9818	4.90307	5.46222	5.37209	5.3967	5.56921	5.38072	5.69798	5.51521	5.07166	5.5847	5.48934
ENSMUSG00000020080	3.46486	1.76389	3.86697	2.80617	2.29069	3.35748	1.44102	2.6771	2.76926	2.69749	2.10922	1.29664	2.87882	2.33828	3.09237	2.18079	2.52663	2.48079	3.00274	3.01998	3.54174	3.5196	2.4638	2.00779	1.79874	2.65486	2.16094	2.00897	1.94471	2.56013	2.39901	2.7232	2.16737	2.09413	2.63879
ENSMUSG00000020091	7.81417	7.63587	7.7561	7.69031	7.50014	7.44016	7.93516	7.65841	6.88553	6.85129	6.93093	6.67746	7.24242	6.91776	7.25294	6.92136	7.34198	6.29093	6.86915	6.76414	7.17887	6.68953	7.14563	6.56676	6.65672	7.03092	6.85897	6.81289	7.44367	7.14315	6.56471	6.76598	6.63564	7.31291	6.83742
ENSMUSG00000020099	4.34544	5.48351	4.31795	5.18581	5.29851	4.00215	4.97352	4.37099	3.74851	2.49103	4.06527	3.57957	3.15012	2.96631	4.20526	4.20464	3.33856	3.37986	3.29719	3.45886	3.24476	3.47451	3.28094	3.25355	2.93624	3.92495	3.06365	3.98472	3.81918	3.48858	2.79494	3.46017	3.7261	4.02013	2.96684
ENSMUSG00000020107	6.56417	6.15022	6.23064	6.4512	5.56802	5.71949	5.90979	5.99051	5.75372	5.82402	5.96122	6.2321	5.94565	6.05875	5.73757	6.18679	6.39453	6.03621	6.0529	6.31929	6.14338	6.17319	6.04303	5.63673	5.45409	5.48626	5.90884	5.70941	5.54297	5.89595	5.38949	5.60494	5.84362	5.87234	6.12586
ENSMUSG00000020108	4.53717	5.30103	4.63017	5.06797	5.29851	5.32148	4.56441	5.15949	6.32998	5.44881	6.62271	6.36989	5.53654	5.59309	5.84103	5.32919	6.44629	6.75717	5.4597	5.48813	5.33465	5.51404	6.12134	5.39026	5.3097	5.22561	6.23357	4.70199	5.59497	5.16818	5.85844	5.31704	5.1428	6.00102	5.74598
ENSMUSG00000020109	5.57826	5.94424	5.46073	5.65498	5.11585	4.44614	5.68895	5.70858	5.02369	4.46302	5.80075	5.54456	5.40454	3.92324	5.25856	5.65761	6.07095	4.83358	5.34629	5.59959	5.78081	5.58999	5.97235	4.47097	4.49176	4.87118	5.50157	5.35947	5.18418	4.76581	4.86533	4.86313	4.94091	5.44463	4.39708
ENSMUSG00000020122	4.08972	5.04123	4.49966	4.99236	4.66194	3.77759	4.51631	4.42252	4.60577	4.14815	4.84907	5.2415	4.86633	4.2364	5.67173	4.33999	4.48599	3.29371	5.22319	5.07502	5.66237	4.84596	5.64892	3.10733	3.17725	3.69668	3.7459	4.36887	3.81918	2.96349	4.45486	4.2351	4.07686	4.02013	3.55994
ENSMUSG00000020130	7.48578	8.11762	7.70148	8.04086	6.47103	6.26573	7.43133	8.07143	7.14182	7.08061	7.25815	7.45718	7.23273	6.83885	7.36828	7.25975	6.78129	6.18722	6.57174	6.59152	7.56875	6.68953	7.06867	5.72713	5.9846	6.20402	6.18041	6.76386	6.81371	6.37081	6.2752	6.33026	6.24563	6.6524	5.45489
ENSMUSG00000020131	3.46486	3.77949	3.40256	3.84967	3.87565	3.68347	5.29188	5.06537	5.02369	6.06672	4.31085	4.50869	4.7623	5.67326	4.78505	5.09408	3.97729	4.30476	4.04301	3.97107	3.94837	4.15545	4.37527	4.4254	4.30124	3.52159	3.61466	3.93497	4.55615	3.48858	3.64293	3.46017	4.15759	4.39279	3.7707
ENSMUSG00000020134	5.25087	5.61102	5.37025	6.27627	5.81697	5.36255	5.55253	4.85642	5.02369	4.76787	4.66503	5.31456	4.70734	4.76149	5.30273	4.84376	4.61221	5.19615	5.13901	5.20761	5.55011	4.79185	5.2514	4.69229	4.85763	5.01034	4.6708	4.84355	5.04158	4.37412	5.0459	4.9341	5.18192	5.32679	4.93595
ENSMUSG00000020137	4.59991	4.80257	4.72084	4.89882	5.00553	4.26302	4.74219	4.612	3.8688	3.74479	4.47659	4.62815	4.46378	2.96631	4.72139	4.9604	4.62724	4.09152	3.90418	4.47064	4.38226	3.97297	4.61065	3.53672	3.44643	4.23982	4.23729	3.71679	4.60768	4.54845	3.879	4.27209	4.19632	4.16452	4.18223
ENSMUSG00000020140	-1.69164	0.0476866	-1.31625	-1.22358	0.574479	-0.470336	0.955597	0.911563	2.68438	1.59795	1.85768	1.09019	1.48027	1.20077	0.83603	3.02879	4.0682	2.12932	-0.403248	2.38611	1.2854	0.304589	0.393416	0.965971	1.35128	2.65486	3.06365	2.18954	0.359752	1.06537	1.32101	1.13824	-0.234725	1.6982	2.29366
ENSMUSG00000020151	1.47828	3.2627	2.65337	3.25755	2.97658	1.45566	2.54056	3.34452	2.0323	1.96052	3.48773	3.41211	4.04321	1.6862	4.40757	3.02879	2.81614	1.3588	3.5786	3.36102	3.40088	3.76402	4.26131	-0.314137	1.35128	2.02683	1.72484	1.56151	3.52968	1.85386	2.39901	1.8752	2.31547	2.57956	0.991092
ENSMUSG00000020154	0.182825	4.78723	0.799223	1.71502	4.10697	0.908175	3.02599	2.29007	4.5825	3.74479	4.75998	2.51903	3.51269	2.96631	2.30996	5.67478	4.80957	4.72255	2.56023	4.06729	3.32493	2.14109	3.74391	1.27083	0.213773	2.47429	3.65975	2.62564	2.47523	1.85386	2.67464	1.66875	0.417352	1.84259	1.94218
ENSMUSG00000020159	7.01686	8.07401	7.28737	7.5545	7.48993	7.15464	7.48229	7.14806	6.97314	6.1743	6.64776	6.58696	7.14237	6.24517	6.81839	6.74558	7.59988	6.72049	7.06761	6.71548	7.37051	6.94638	7.52887	6.64504	6.56073	6.2885	7.20153	6.67573	6.82464	6.7066	6.89592	6.97674	6.57447	7.53109	7.34512
ENSMUSG00000020167	4.71775	4.62404	4.44751	4.6913	4.21007	4.76998	4.12552	3.79909	5.0063	2.87806	5.04279	4.56966	3.8022	4.43343	4.56092	4.33999	4.72827	5.37463	5.19964	4.62616	5.37287	5.23194	4.91698	5.46722	5.29272	5.30887	5.18427	5.02094	4.60768	5.58893	4.91927	4.56823	5.37155	4.98166	4.73525
ENSMUSG00000020173	5.58448	5.00188	4.64568	5.5446	5.4466	3.80765	4.86249	5.60086	3.74851	3.74479	4.74149	5.16453	3.37839	3.40241	4.53647	4.64894	4.27318	3.29371	3.64986	4.51681	4.62327	4.29165	3.35689	3.50786	3.86912	4.58977	3.30981	4.3309	4.20105	4.4763	4.17345	3.99068	3.99134	3.33292	3.31302
ENSMUSG00000020176	4.40287	2.6666	4.70611	3.02435	5.11585	3.39756	3.38856	3.54383	3.31241	2.87806	2.89163	2.94433	2.41315	2.33828	2.6203	3.02879	3.2636	2.88605	3.05618	3.30949	2.75933	3.42797	3.11588	0.0484333	0.6992	-1.4326	-0.0406916	0.909436	1.58214	1.6934	2.05797	2.21624	1.60178	1.84259	1.47652
ENSMUSG00000020180	7.81813	8.13893	7.94662	8.25148	7.51028	7.73423	8.18634	8.08749	8.27932	8.44344	8.23437	8.38481	8.12281	8.18491	8.38464	8.48457	7.98388	8.47162	8.37088	8.14926	8.61632	8.15812	8.59799	8.25951	7.97266	7.99994	8.1121	8.23007	8.14765	8.148	7.90764	8.15195	8.42807	8.09503	8.06648
ENSMUSG00000020182	3.59376	2.6666	2.52505	2.47686	2.52201	2.93566	2.33411	2.98195	-0.0380901	-1.20941	0.924793	-0.288326	1.48027	-1.12116	0.47346	1.08126	0.204705	0.0786931	-0.403248	0.987558	0.437405	0.956666	1.24141	-1.53653	1.06177	-1.4326	-2.36262	-0.312957	-1.22521	-0.809103	1.61051	0.290242	-1.45712	-0.964762	-1.33084
ENSMUSG00000020183	6.79083	4.87696	5.52085	5.7651	6.83052	6.32408	5.55253	4.92948	3.25469	3.83499	2.41956	2.43414	3.57543	3.40241	2.42099	0.595831	2.32018	2.88605	2.76668	2.65741	3.15987	3.60576	3.11588	3.21836	3.31811	3.21125	4.60316	3.14647	3.29835	3.33386	2.79494	3.01271	3.75234	3.95807	5.13405
ENSMUSG00000020184	5.30459	6.35147	5.47816	6.24945	5.71549	4.65895	4.90046	5.57832	4.91611	5.39051	5.01226	5.06923	5.68617	5.67326	5.60274	4.84376	4.88653	4.92239	4.85225	5.89881	4.85694	5.42205	5.43781	4.51513	4.68626	4.75722	5.02108	5.22102	5.40415	4.66122	5.20636	5.06635	5.00777	4.36914	4.5999
ENSMUSG00000020186	5.57202	5.72011	5.64953	5.57084	5.32937	6.15318	6.01737	5.92055	6.30176	6.42722	5.69898	5.72514	5.87259	6.39454	5.59092	6.04869	5.57006	6.08832	6.07895	5.53375	5.73753	5.70181	5.57133	6.91055	6.75293	6.61725	6.30627	6.34525	6.27464	6.88902	6.01527	6.13322	6.55969	5.98555	6.45271
ENSMUSG00000020189	4.28564	4.84766	4.54999	5.10435	3.64977	3.39756	3.91907	4.612	4.51035	3.03852	4.54218	4.15793	4.67905	2.78573	5.13371	4.90326	4.17433	3.92955	4.45473	5.02797	5.1489	4.26542	5.10491	2.98703	3.3837	4.54468	3.70347	3.59393	4.70553	3.6283	4.17345	4.2351	3.69939	4.02013	2.51047
ENSMUSG00000020190	5.51456	5.56676	5.18093	5.33612	6.07546	5.30049	5.32017	4.89342	5.31946	3.31416	4.5843	4.07625	5.65746	3.73683	4.80566	4.25118	5.37908	4.84877	4.56944	4.64707	4.74483	4.91509	4.75799	5.65	5.67975	5.10656	5.80229	5.06786	6.01319	5.58893	5.49981	5.56077	5.22001	6.51367	5.95765
ENSMUSG00000020196	4.6834	4.87696	4.25866	4.59234	4.82241	4.19642	4.97352	4.52037	4.23989	4.21686	4.94918	4.68437	4.78902	4.2364	5.30273	4.81306	4.80957	4.54746	4.60574	4.80425	5.53333	5.11929	4.75799	4.1359	4.00037	4.05925	4.20724	4.25183	4.50271	4.37412	4.34091	4.34335	3.96915	4.4615	3.71356
ENSMUSG00000020205	6.10494	6.78143	6.71165	7.20129	6.71257	6.45803	6.10127	5.8088	6.876	6.10348	6.81188	6.9615	6.13458	6.27972	6.9069	6.0748	5.82594	6.89522	7.4233	7.21288	7.25758	7.37835	7.5165	6.57374	6.95524	6.45614	6.30627	6.78508	6.75778	6.67471	6.7095	6.51135	7.1291	6.36017	7.01642
ENSMUSG00000020211	2.65413	2.52573	2.30824	2.40091	2.72132	2.82245	3.15723	3.34452	3.13183	4.21686	2.75076	3.45584	2.66469	3.92324	2.95151	3.40319	3.40982	3.10423	3.61467	3.41077	3.06967	3.42797	3.42904	3.99745	4.15863	3.52159	3.19197	3.71679	3.52968	3.75568	3.879	3.32587	3.06644	3.1782	4.22375
ENSMUSG00000020219	8.75785	8.39705	8.61103	8.32396	8.7636	9.20668	9.08178	8.99796	9.31108	9.66788	8.93246	8.77291	8.97576	9.50729	8.65975	8.94721	8.87909	9.31334	8.81253	8.60026	8.64783	8.93655	8.65739	9.34739	9.20756	8.96934	9.24702	9.21256	8.7449	9.01586	9.12191	9.05776	9.39645	9.02534	9.3951
ENSMUSG00000020220	3.32331	3.71607	3.3276	3.93292	3.95695	2.25213	1.44102	3.63403	2.68438	2.25003	3.29825	3.22264	2.77572	2.04877	3.28081	2.91776	2.91742	2.31573	2.88953	3.50541	2.3634	3.05182	3.49775	1.6334	1.59228	2.65486	2.16094	2.18954	2.68168	2.56013	2.23854	1.8752	1.71281	1.84259	2.29366
ENSMUSG00000020227	2.27798	2.85504	3.63794	2.54901	2.29069	1.85159	2.0931	2.49653	1.09941	1.11252	1.37225	1.91331	1.48027	2.78573	2.42099	1.44383	1.78967	-0.406734	0.0821789	4.29631	2.3634	-0.180838	1.53092	0.965971	-0.523193	2.47429	-0.777657	0.424009	2.86225	1.6934	0.958437	1.13824	-3.04208	1.6982	0.254127
ENSMUSG00000020228	4.25477	4.4595	3.86697	4.3104	4.63749	2.93566	4.90046	4.20434	3.82981	1.59795	4.00452	3.79914	3.74876	3.12677	3.89492	3.48336	3.97729	3.10423	3.64986	4.32254	3.47303	3.11194	4.09386	3.32145	2.84604	2.95972	3.47027	2.85697	4.3895	3.22064	3.43648	3.5229	2.44977	4.02013	2.69891
ENSMUSG00000020246	3.9033	4.31715	4.01765	4.13397	4.14216	3.13847	3.67806	3.23349	3.61726	3.43445	3.69418	3.41211	3.99812	2.57928	3.499	3.82849	3.60464	2.48079	3.46465	3.93752	3.89684	3.56332	3.56334	3.02826	3.3837	3.69668	3.3653	3.23136	3.72899	2.96349	3.36054	3.5229	3.36731	3.06498	3.01494
ENSMUSG00000020253	2.70067	2.36961	3.16487	2.61772	2.01505	3.68347	0.218631	0.911563	2.84944	1.96052	2.22025	2.5992	2.77572	1.6862	2.52409	1.73333	3.01206	2.99926	3.61467	2.48232	2.63904	3.27859	2.15895	4.22724	4.04159	3.32229	3.78713	3.98472	2.47523	3.38729	3.57735	3.46017	3.85274	2.94213	2.96684
ENSMUSG00000020256	-3.27661	-1.17471	-2.90122	-0.486615	-2.23288	0.0150904	-1.36633	-1.41037	0.809907	1.11252	3.01995	4.58942	0.342765	1.20077	2.42099	2.36137	0.494212	0.0786931	-0.403248	2.73758	0.437405	1.5847	0.393416	-0.799564	0.213773	0.889326	-0.0406916	0.424009	-1.22521	-0.072137	-0.263956	0.775669	-3.04208	-0.227797	-0.59387
ENSMUSG00000020263	5.01341	4.69154	4.4297	4.79879	4.68599	4.19642	4.61095	4.81845	4.08293	4.28245	4.68453	4.58942	4.91565	3.92324	4.04114	4.57768	5.39672	4.36937	4.37286	5.07502	4.68533	5.08969	4.54722	4.1359	4.15863	4.05925	4.29559	3.59393	4.3895	3.94578	3.98397	4.50747	3.52778	3.89322	4.11762
ENSMUSG00000020272	1.47828	2.73218	1.85367	2.04944	2.41098	1.7313	2.0931	2.04907	2.49796	3.03852	2.67482	1.91331	1.92773	3.12677	2.30996	1.73333	1.78967	2.40062	2.02971	1.92044	0.437405	2.0208	2.15895	1.40207	2.28416	1.37475	1.54427	-0.312957	2.47523	0.77586	1.61051	1.66875	1.48148	1.35717	0.991092
ENSMUSG00000020273	2.27798	3.17107	3.02952	3.29998	2.97658	2.56529	2.0931	2.49653	2.16354	1.96052	2.59464	2.34394	3.06523	1.20077	2.6203	2.79747	1.98898	1.7949	2.22902	2.57252	1.57491	2.0208	1.53092	1.27083	1.59228	2.95972	2.16094	2.00897	2.68168	1.30637	1.85152	2.49188	1.48148	2.20516	1.72806
ENSMUSG00000020303	4.37444	5.72011	4.29846	4.82808	5.72713	5.13255	5.07661	4.96467	5.31946	5.9705	6.10561	6.0372	5.22051	6.11725	5.85098	5.47358	5.43138	5.53343	5.73835	5.30291	5.46421	5.75933	5.43781	5.51875	5.25817	5.57863	5.74067	5.48578	5.00361	5.48245	5.482	5.2812	5.68924	5.31446	6.02378
ENSMUSG00000020307	7.33165	6.75011	6.80096	6.68531	6.95942	7.29121	6.32716	6.56118	6.83227	6.029	7.08558	6.40377	6.03765	5.82136	6.37691	5.95338	6.71602	7.44502	7.47572	6.61294	6.92605	7.27367	6.74744	7.59704	7.57659	6.92934	7.26491	7.73326	6.87808	7.61296	7.4434	7.42979	8.2961	6.86602	7.30458
ENSMUSG00000020309	5.94014	7.01017	6.92056	7.16444	6.1465	5.69558	6.72643	6.88884	6.34389	6.8074	6.2102	6.29363	7.09498	6.73059	6.45727	6.40833	6.31787	5.47591	5.78658	6.17559	6.36814	5.60052	6.36151	5.6166	5.91975	6.0831	6.06783	5.78156	6.48215	5.80069	5.61869	6.0716	5.57631	5.87234	6.03549
ENSMUSG00000020311	6.06102	6.83838	6.3348	6.80064	6.03859	5.09648	6.35477	6.00749	5.41477	5.05738	5.66012	5.97095	6.14496	5.18262	6.32788	5.98126	5.83244	4.99244	5.39895	6.18276	6.3298	5.43387	6.12134	4.75503	4.63331	5.60082	5.48913	5.3782	5.85161	5.38072	4.91927	5.33464	5.23869	5.55356	5.80872
ENSMUSG00000020312	2.45131	1.14722	2.30824	1.94634	1.22656	2.88016	1.44102	2.6771	0.447337	1.11252	0.635287	0.849178	0.828192	1.20077	0.83603	-0.141134	1.67864	1.17823	1.91868	0.698052	1.2854	2.98909	1.77193	0.965971	2.13977	0.889326	0.807305	-0.312957	0.359752	1.30637	0.47301	1.66875	1.71281	1.84259	1.33213
ENSMUSG00000020329	3.56888	3.50712	3.50817	3.6344	4.03391	4.34729	4.18826	4.37099	4.83965	5.16563	4.31085	4.18416	4.17058	5.25388	4.10905	4.71685	3.88027	4.30476	3.71777	3.45886	3.7879	3.60576	3.6862	4.05842	3.86912	4.34876	4.14517	3.88344	4.84088	3.71446	4.08182	3.74967	4.30665	4.41606	4.20314
ENSMUSG00000020364	2.95221	2.36961	2.22807	2.74605	2.29069	1.45566	1.80359	2.6771	2.92538	2.87806	1.85768	3.17111	2.77572	2.96631	3.02366	2.66622	3.05715	2.02623	2.31922	2.81353	2.97346	2.25212	2.31942	1.9229	1.79874	1.37475	2.68177	0.909436	3.16711	1.85386	1.61051	2.61217	1.91212	2.09413	0.991092
ENSMUSG00000020366	3.94256	4.60665	4.48249	4.62609	4.21007	3.39756	3.91907	4.14422	3.70607	4.14815	4.5843	4.20993	4.32462	3.92324	3.64338	3.82849	3.97729	2.82593	4.35164	3.90317	4.3443	3.80101	4.26131	3.44836	3.44643	3.77685	3.47027	3.65667	3.90407	3.22064	3.76579	3.58302	3.29777	3.67909	3.19273
ENSMUSG00000020372	10.9314	9.99083	10.6007	10.0758	10.4309	11.3577	10.3823	10.3689	10.4989	10.9795	10.451	10.2327	10.0933	10.9277	10.0683	10.1577	10.4853	10.6185	10.9018	10.1306	10.1437	10.5825	10.3664	11.1633	11.0041	10.8144	10.9729	10.9237	10.3385	10.9473	10.8703	10.939	11.3986	10.5498	11.2356
ENSMUSG00000020375	5.17048	5.37476	5.30335	5.65498	5.06174	4.81507	4.65604	5.38405	4.32648	3.54548	4.99674	5.16453	5.33372	4.71173	5.50531	4.74964	5.19969	4.43121	4.45473	4.53935	4.3443	4.43975	4.41134	4.52956	4.63331	4.67592	4.7142	4.84355	4.75207	4.61716	4.62682	4.47611	4.56525	4.90149	3.90438
ENSMUSG00000020380	6.16426	7.21904	6.41846	7.13836	6.57125	5.91854	6.85767	6.79421	6.97314	6.20845	7.18132	7.65536	7.17312	6.03872	7.36133	7.48092	7.00201	6.36674	6.67784	7.43351	7.36103	6.85259	7.45735	5.8414	5.9846	6.80102	6.42854	6.72779	7.12794	6.72747	6.45029	6.40711	6.34378	6.86179	5.75309
ENSMUSG00000020387	1.85268	3.43016	2.8267	2.97282	3.49504	2.93566	3.38856	3.34452	2.84944	2.69749	3.69418	3.11767	3.4471	2.96631	2.87556	2.91776	2.58937	2.6976	3.93304	3.59422	3.8434	4.2387	3.56334	1.73649	2.13977	3.09096	2.49536	3.83	2.68168	2.96349	4.45486	3.46017	2.31547	2.40447	2.3696
ENSMUSG00000020390	8.2727	8.30575	8.65097	8.47975	6.97901	7.0167	7.52545	7.6203	7.46176	7.75349	7.71684	7.63173	7.19326	7.38267	7.96874	7.41601	7.43245	7.03787	8.00019	8.03691	7.88532	7.61488	8.41689	7.1013	7.05926	7.24336	7.46234	7.19219	7.06481	7.24799	7.39187	7.24211	7.42451	7.01823	7.27279
ENSMUSG00000020402	7.04194	7.42892	7.18757	7.41425	7.46583	7.22036	7.03027	6.87041	7.01285	6.55215	7.21858	7.16947	7.29929	6.70539	6.9676	6.80138	7.44735	7.31983	7.25639	7.4123	7.26268	7.41759	7.43562	7.69949	7.31601	7.44698	7.32912	7.43076	7.43657	7.61016	7.21448	7.48204	7.42654	7.60636	7.44065
ENSMUSG00000020407	4.27029	1.63265	3.28861	2.86388	2.81152	3.97592	2.33411	2.04907	1.54687	2.69749	1.71329	1.91331	1.48027	3.12677	2.30996	1.08126	2.64949	2.02623	1.52275	1.22857	2.63904	1.74516	1.53092	2.30477	2.13977	2.02683	1.88531	2.18954	1.09672	1.85386	2.05797	1.13824	2.38418	2.65973	2.69891
ENSMUSG00000020409	6.22523	6.76585	6.41393	6.93461	6.53861	5.82612	6.16505	6.24069	5.66789	5.53206	6.03142	6.25702	6.25446	5.64703	6.52719	6.17477	5.90206	5.43625	5.59224	6.62352	6.17617	5.68211	5.97235	5.35829	5.71839	5.88028	5.94572	5.70941	6.32168	5.6774	5.71332	5.93986	5.4296	5.97775	5.76016
ENSMUSG00000020415	4.99486	4.31715	5.01167	4.48608	5.13345	4.95593	5.37514	4.81845	5.82486	6.19147	5.41373	5.0408	5.36957	5.77366	5.1818	5.64023	5.29687	6.0625	5.33552	5.52248	4.59121	5.46878	5.29066	5.25789	5.14923	5.04313	4.98611	5.0446	5.21773	4.78584	5.1845	5.12819	5.1428	5.39864	5.61168
ENSMUSG00000020420	2.83192	2.79492	3.20731	3.38128	2.72132	2.56529	0.218631	3.1132	2.84944	2.49103	2.89163	2.7473	3.37839	2.33828	2.79539	2.18079	2.46104	0.971778	2.56023	2.38611	1.81592	1.5847	3.20077	1.8327	1.59228	2.65486	1.54427	2.35001	1.94471	1.99825	1.32101	2.21624	1.60178	1.6982	1.72806
ENSMUSG00000020422	3.61821	3.9818	3.81303	3.79137	4.45362	3.65068	3.99122	4.47228	4.48547	5.19999	4.54218	4.79063	4.67905	5.02859	4.5116	4.15655	4.27318	4.01281	4.30825	4.82275	4.59121	4.18373	4.30031	3.32145	4.04159	4.67592	4.35163	3.71679	4.06019	3.94578	4.21717	3.99068	3.80341	4.16452	4.32261
ENSMUSG00000020423	6.19303	7.0266	6.16218	7.27227	7.38367	6.18215	6.11748	7.30044	5.55287	4.51851	5.45972	5.51387	6.31086	4.71173	6.96302	5.14427	6.572	5.16008	5.72191	6.40157	6.18694	5.46878	5.83304	5.02317	5.55718	6.05121	6.1958	5.79557	6.67566	6.31674	6.74727	6.23978	6.31767	6.4587	5.98205
ENSMUSG00000020424	0.810856	0.0476866	0.558215	0.361382	0.574479	0.667167	0.218631	0.174597	-0.0380901	1.11252	0.272717	0.849178	0.828192	-1.12116	-0.748932	1.08126	0.494212	0.73077	-0.403248	0.698052	1.57491	0.667159	-0.34355	2.08796	2.41541	1.37475	0.807305	1.27201	1.58214	1.51283	1.32101	1.13824	1.35024	1.15071	1.83909
ENSMUSG00000020439	1.24696	2.79492	1.74264	2.23585	2.29069	1.85159	2.72113	1.75956	3.19457	2.49103	3.29825	2.5992	3.15012	2.33828	2.52409	2.52183	2.7627	3.42109	2.02971	2.65741	2.3634	3.11194	2.4638	3.3863	3.50655	2.95972	2.84683	2.96006	3.16711	3.33386	2.67464	2.7232	1.48148	2.65973	2.21348
ENSMUSG00000020440	6.13066	6.19162	5.97837	6.03381	6.81425	6.54536	6.05152	6.00749	6.91378	4.81296	6.38124	5.78635	5.90958	5.02859	6.29181	6.536	6.37685	6.83167	6.65203	6.68547	6.86702	6.54436	6.60676	6.75656	6.63668	6.98103	6.72219	6.4901	6.98911	6.83235	6.7095	6.40711	6.45577	6.95211	6.89317
ENSMUSG00000020457	6.17666	5.62835	6.07892	5.63025	5.84927	6.70957	5.6449	5.30388	6.028	5.70946	6.07639	5.57462	5.25924	5.18262	5.28816	5.45381	5.75929	6.48323	6.2144	5.20761	6.04029	5.90238	5.87239	6.66804	6.39567	5.82479	6.18041	6.42851	5.85161	6.43566	6.21178	6.22098	6.74092	6.04646	6.05862
ENSMUSG00000020458	4.70639	5.15322	4.44751	4.52237	5.48822	4.82979	4.74219	4.65572	5.23244	5.61077	5.58948	5.30264	5.16039	5.86753	5.51785	4.98815	5.50646	5.70179	5.77865	6.13175	5.56669	5.60052	5.69354	5.3173	5.34306	5.2539	5.62037	5.86363	4.79716	5.15283	5.58571	5.29923	6.02131	4.61015	5.52299
ENSMUSG00000020463	5.90579	6.7853	6.01466	6.75179	6.39283	5.44136	6.08488	5.55542	6.07877	5.01941	6.04656	6.37559	6.31086	5.53706	6.23216	6.34537	5.98606	5.73486	5.32467	6.35149	5.96723	5.60052	6.12134	4.9818	5.11101	5.93372	5.35848	5.30175	5.69365	5.62274	5.06994	5.48401	5.13285	5.93812	5.22886
ENSMUSG00000020471	6.08753	5.89497	6.1128	5.57084	5.88087	6.82796	6.88633	6.33783	7.14976	7.13489	6.68695	6.66354	6.28293	7.05377	6.2991	6.7127	6.39453	7.09311	6.7363	5.83647	6.1211	6.48876	6.51028	7.31001	7.09397	6.41915	6.44151	6.87357	6.29049	6.82752	6.70183	6.67222	7.23753	6.62769	6.42628
ENSMUSG00000020477	8.04926	6.7853	7.54483	7.01323	7.26098	8.29454	7.33757	7.25852	7.49017	7.84859	7.46395	6.99152	7.17818	7.70221	6.81331	7.27108	7.32595	8.16388	7.69794	6.91399	7.04326	7.13205	7.06867	8.19422	7.9376	7.44698	7.66943	7.59594	7.32554	7.79205	7.70759	7.7282	8.28041	7.52575	8.50889
ENSMUSG00000020483	7.10818	6.91805	7.21902	6.85145	6.66497	6.95089	6.51019	6.75454	6.23617	6.27441	6.64776	6.55716	6.50868	6.57233	6.70776	6.16265	6.66959	6.84309	6.84658	6.73514	6.6739	6.97903	6.71173	7.23055	7.04919	7.22918	7.13922	7.16007	7.04625	6.90743	6.78408	6.99345	7.45077	6.55094	7.15164
ENSMUSG00000020491	1.24696	2.19453	1.18625	2.04944	1.22656	0.908175	2.33411	1.39699	1.72744	1.59795	1.55282	0.197101	1.72128	1.6862	1.573	2.52183	0.73522	0.441263	0.444749	1.77605	2.02237	0.956666	1.53092	1.40207	0.213773	0.152361	-0.0406916	1.27201	1.09672	1.51283	0.47301	-2.03169	0.417352	-2.54972	0.784641
ENSMUSG00000020492	2.3381	3.34886	3.12115	2.32074	3.38183	3.58277	3.76295	3.34452	3.47287	2.87806	3.29825	3.41211	3.63555	3.27116	3.33853	2.79747	3.37463	3.61119	3.38335	2.65741	3.24476	3.5196	3.02568	4.17313	3.82258	3.52159	3.30981	4.12445	3.41865	3.75568	3.57735	3.69623	3.87678	4.19174	3.27403
ENSMUSG00000020496	6.38695	5.64547	6.0732	5.3052	5.80604	6.84979	5.57618	5.3311	6.16746	5.73311	6.28873	5.25393	4.96335	5.95566	4.88527	5.30733	6.36794	6.82016	6.44725	5.79959	5.85019	6.61877	5.76497	7.20381	6.62994	6.31559	6.6402	6.72779	5.59497	6.66933	6.25437	6.34769	7.00368	6.34812	6.44834
ENSMUSG00000020516	6.44278	7.14271	6.68562	7.13836	6.49844	6.01187	6.76809	6.39053	6.77184	6.19147	7.04844	7.32786	6.6683	6.19173	6.8584	6.76976	6.65866	6.25718	6.63896	7.13731	6.9641	6.47737	7.10215	5.83561	5.69274	6.39395	6.00807	6.47277	6.63898	6.43566	6.22254	6.48007	6.21295	6.6524	5.90119
ENSMUSG00000020519	5.25867	4.74018	4.73541	4.55778	4.56154	5.17928	4.56441	3.63403	4.51035	2.87806	4.60491	4.15793	3.99812	3.92324	4.0755	4.05526	4.58167	5.16008	5.06273	4.7473	4.18157	4.77336	4.6714	5.66967	5.24057	4.97679	5.25943	4.78858	4.84088	4.93685	4.69024	5.0236	5.61256	4.78119	5.10101
ENSMUSG00000020523	6.46991	6.46192	6.23064	6.72868	6.44308	6.01831	6.34103	6.05724	5.80489	4.76787	6.00839	5.63292	6.0923	5.32179	5.75886	5.74151	5.99768	5.66794	5.41948	5.83647	6.09847	6.09342	6.17478	5.32559	5.27555	5.96828	5.82226	5.3782	5.9547	5.69869	5.61869	5.80752	5.37998	5.98555	5.86884
ENSMUSG00000020528	3.40989	3.34886	3.24853	3.49524	3.05253	3.27382	3.38856	2.6771	2.59418	2.49103	2.75076	2.5992	2.77572	2.33828	2.7105	2.66622	2.52663	2.99926	1.66714	3.20055	2.97346	3.05182	3.28094	3.25355	3.56427	3.32229	3.12923	2.96006	3.41865	3.48858	3.36054	3.89905	2.9352	3.00486	3.7707
ENSMUSG00000020536	0.971321	0.940771	0.799223	0.650888	1.85459	2.06572	0.955597	0.174597	1.34042	1.11252	1.37225	0.849178	0.828192	2.33828	1.573	1.08126	2.39233	2.40062	2.22902	2.17198	2.50779	2.0208	1.53092	2.30477	1.59228	2.26784	1.54427	1.80252	1.94471	2.1295	1.61051	1.66875	1.04538	2.40447	2.1286
ENSMUSG00000020541	4.64821	4.72415	4.51664	4.73835	4.75581	4.60861	4.65604	4.52037	4.20984	4.72133	4.54218	4.33226	4.39588	4.76149	4.5116	4.42365	4.50239	4.16616	4.51323	4.39849	4.77369	4.09715	4.48088	4.50056	3.95793	4.63349	4.23729	4.44193	4.20105	4.3474	3.879	4.11806	4.17709	4.16452	4.13948
ENSMUSG00000020547	9.8894	10.2839	9.67975	10.2496	10.1895	10.1916	11.08	10.7561	11.0632	11.1713	10.5397	10.7104	10.7357	10.9903	10.6921	10.9314	10.2358	10.5606	10.2974	10.221	11.2955	10.2971	10.725	10.3434	10.2903	10.2314	9.87966	10.1745	10.6677	10.2706	10.0881	10.2142	10.2918	10.8569	10.1043
ENSMUSG00000020571	8.05038	7.89944	7.69404	7.7042	7.66346	8.12734	7.81606	7.73684	7.81116	7.97795	7.60874	7.73515	7.57734	7.90951	7.47185	7.17175	7.39343	8.12231	7.57746	7.29796	7.37992	7.68582	7.40016	8.3292	8.10738	7.83652	7.81605	7.79731	7.62966	7.97989	7.86704	7.86162	8.16066	7.75291	7.88753
ENSMUSG00000020572	3.99952	4.75603	4.31795	4.65906	4.98629	4.4269	4.82349	4.92948	5.17136	5.41995	5.41373	5.56467	5.22051	5.64703	5.66046	4.93211	5.10624	4.70597	4.79052	5.13546	5.0103	4.99708	4.81295	4.59961	4.88053	5.48626	5.05523	4.9969	5.31395	4.54845	5.11687	4.957	4.55038	4.4837	4.5999
ENSMUSG00000020577	5.95461	5.25714	5.87027	5.80248	5.18498	6.1764	5.45385	5.27613	3.82981	4.62348	4.64527	4.82437	4.84102	4.30511	5.04981	4.15655	5.0404	4.63766	5.13901	4.51681	5.17076	4.82815	4.64134	6.10973	5.64004	5.62268	5.02108	5.1789	5.64515	5.93236	4.83758	5.38617	5.18192	5.9056	5.44615
ENSMUSG00000020580	7.33718	8.55491	7.9622	8.55066	8.0766	6.57624	7.84556	7.62581	7.54837	6.10348	8.15099	8.53631	7.77071	6.26255	8.45808	8.22081	7.24301	6.7369	7.58202	8.64901	7.95626	7.76285	8.3206	6.36434	6.33893	7.24336	6.74852	7.41269	7.51962	7.33895	7.06696	6.9196	6.8329	6.87024	6.31061
ENSMUSG00000020592	5.88578	5.47395	5.3324	5.34627	5.68001	6.01831	5.34791	5.18955	5.34734	4.98042	5.45972	4.77345	4.86633	5.56534	5.40081	4.74964	5.19969	5.60673	5.9925	4.84101	5.91638	6.00899	5.76497	5.95799	5.46927	5.22561	5.68723	5.76742	5.51626	5.82994	5.81642	5.4997	6.35238	5.69345	5.55588
ENSMUSG00000020601	-1.69164	-1.17471	-1.31625	-1.22358	0.937049	-1.2073	0.955597	-1.41037	1.72744	0.375557	1.71329	1.78206	0.342765	0.463807	-0.0119669	1.08126	2.52663	1.3588	-0.403248	-0.149945	-0.29956	1.40412	-0.34355	-3.12149	-0.523193	0.152361	2.84683	2.74594	-1.22521	-2.39407	-1.84892	0.290242	1.35024	-0.964762	2.44175
ENSMUSG00000020609	5.10277	4.42024	5.04715	6.21105	5.37445	3.47452	4.24838	5.24785	1.88791	2.69749	1.85768	0.197101	2.66469	2.04877	1.36654	2.18079	1.28271	1.66366	1.66714	2.05169	2.50779	4.18373	4.09386	0.33794	1.06177	0.889326	1.09681	1.27201	2.23422	2.1295	2.05797	2.21624	-0.234725	2.09413	0.543633
ENSMUSG00000020634	6.80687	7.28609	6.74444	7.3039	6.8033	5.91854	6.36838	6.67178	6.24361	4.89912	6.5765	6.79276	6.6683	4.76149	6.74559	6.59132	6.39891	5.98901	6.33282	6.59691	6.90011	6.60837	6.82971	5.7884	5.5429	6.09878	5.97277	6.40129	6.62654	6.17958	6.15671	6.28573	6.28659	6.4643	5.61948
ENSMUSG00000020638	-0.469252	1.76389	1.74264	1.27892	1.67401	-0.470336	2.54056	2.6771	4.65121	3.83499	5.07269	7.54076	4.46378	4.98737	6.5518	3.88861	3.2636	2.76319	1.52275	3.20055	2.02237	2.45143	2.71534	2.16391	1.97931	2.65486	2.68177	2.35001	2.86225	2.73522	1.85152	2.49188	1.48148	2.30826	2.0384
ENSMUSG00000020640	5.33442	6.16217	5.64182	6.14856	5.08001	4.00215	5.45385	5.60086	5.18688	4.51851	5.85338	5.43959	5.55222	4.80958	5.76939	5.37194	5.46523	4.23712	5.12657	5.74245	5.66237	5.4456	5.76497	3.69869	3.95793	5.2539	5.24471	5.20011	5.25052	4.90056	4.78044	5.00174	4.55038	4.95012	3.97902
ENSMUSG00000020641	0.971321	1.32779	0.558215	1.94634	2.15944	1.96262	3.27752	2.83756	5.17136	3.74479	5.402	8.84559	4.91565	5.4487	7.867	4.05526	2.86767	3.68073	0.975264	3.30949	3.24476	2.70669	3.11588	2.76115	2.84604	2.26784	2.39227	2.4944	3.02272	2.96349	2.79494	2.49188	2.24332	1.97384	3.06148
ENSMUSG00000020644	10.3979	10.453	10.6846	11.0497	10.4803	10.4525	10.7976	10.3998	9.37427	7.81573	9.14528	8.93423	9.39751	7.65692	9.6523	9.42174	9.29364	8.81871	9.45691	9.60327	10.2681	9.27982	10.0434	8.96697	8.82627	9.63953	9.17702	9.42006	9.91626	9.5162	9.49371	9.7102	9.64508	10.0574	9.33005
ENSMUSG00000020647	3.98078	4.55321	3.9936	4.24674	4.90668	4.53865	4.82349	4.42252	3.25469	2.69749	3.80521	4.04796	3.8022	3.63373	4.35261	3.3183	4.38351	2.99926	3.64986	3.45886	4.224	3.16966	4.18001	3.02826	3.3837	3.69668	3.61466	3.52835	4.50271	3.83475	3.93244	3.69623	3.14774	4.34509	2.69891
ENSMUSG00000020649	4.08972	5.45465	4.92533	5.10435	5.84927	5.81136	5.81358	5.5085	6.37807	5.55878	5.83605	5.66121	4.86633	5.59309	5.62611	5.62263	5.0737	6.76119	6.19666	4.84101	5.72281	5.80557	5.81968	6.54207	6.20926	6.3553	6.38221	7.13825	6.19264	6.37742	6.21178	6.14324	6.38209	6.22176	5.48934
ENSMUSG00000020650	5.50803	6.01182	5.55411	5.99559	4.5873	4.34729	5.29188	5.82804	5.37469	5.05738	5.92889	5.91722	5.00952	4.90121	5.51785	5.60482	5.60083	5.62449	5.95078	5.67279	6.78436	5.71155	6.19561	4.96066	5.01079	4.71715	4.62606	5.24163	5.14983	5.28541	4.83758	5.24444	5.09235	4.43896	4.09543
ENSMUSG00000020653	2.60604	1.88419	2.05298	1.94634	2.6251	2.69959	1.80359	2.6771	2.16354	1.59795	1.55282	1.09019	1.19076	1.20077	2.30996	1.08126	1.78967	1.7949	2.31922	2.57252	2.50779	2.0208	2.31942	1.8327	1.59228	2.47429	2.39227	0.909436	2.23422	1.99825	2.39901	2.36063	2.0872	2.40447	2.86556
ENSMUSG00000020656	2.08095	3.02169	2.65337	2.91938	2.6251	1.11463	2.0931	2.49653	1.34042	0.375557	1.98892	1.91331	2.26876	2.33828	2.30996	1.44383	1.4271	0.441263	1.66714	1.43502	0.437405	1.19767	1.97838	0.785399	1.06177	2.02683	2.16094	1.80252	1.94471	1.99825	2.5434	2.05578	1.71281	0.25763	0.784641
ENSMUSG00000020661	5.0226	5.70386	4.93799	4.82808	5.65587	4.81507	5.14146	4.65572	5.50417	4.076	5.72746	5.40655	5.84739	4.43343	5.467	5.93924	5.48186	5.27696	5.66284	6.46182	6.1211	6.04027	6.28581	4.26221	4.26688	4.97679	5.33087	5.1789	5.40415	4.68275	4.78044	4.68256	4.53535	5.10133	4.70625
ENSMUSG00000020674	-0.469252	0.410257	0.268709	1.09835	0.574479	0.0150904	1.80359	1.39699	1.34042	3.03852	1.37225	2.24773	2.5444	2.57928	1.573	2.18079	2.32018	2.12932	2.40411	2.73758	2.20294	2.9235	3.20077	1.52236	1.59228	1.73732	2.28124	3.05628	1.58214	0.41329	2.67464	2.82629	1.60178	1.53774	1.94218
ENSMUSG00000020677	5.95941	6.37219	6.12392	6.47917	5.81697	5.89073	5.79354	5.72919	6.21363	5.73311	6.09836	6.62097	6.45129	5.95566	6.46377	6.2569	6.29922	5.94022	5.89321	6.60761	6.42382	6.21491	6.62991	5.58931	5.4843	5.89832	5.8517	5.88998	5.80821	5.94133	5.87218	5.78209	5.87976	6.45309	5.87536
ENSMUSG00000020679	5.62728	4.83279	5.27371	5.29474	5.37445	5.41231	4.78342	4.89342	4.51035	4.98042	4.66503	4.42317	4.9397	4.6602	4.76414	4.50272	5.08463	4.68919	4.69268	4.56155	4.90989	4.7164	4.89167	5.23166	4.96866	4.90725	5.15308	4.84355	5.04158	4.63936	4.89255	4.88718	5.37998	5.54303	5.47222
ENSMUSG00000020691	4.97606	5.21188	4.74984	5.33612	5.11585	5.12062	5.04306	4.85642	4.89737	4.51851	4.75998	4.93664	4.12936	4.6602	4.82598	4.7817	4.25395	4.96483	4.82172	4.34831	4.80198	4.89811	4.7297	4.51513	4.36758	3.99366	4.45756	4.54502	4.32938	4.76581	4.52612	4.7365	5.00777	4.63018	4.30337
ENSMUSG00000020694	5.98784	6.30911	6.19945	6.38375	5.04325	4.73912	5.55253	6.18209	5.30532	4.62348	6.00839	6.77992	5.62817	4.94493	6.29181	5.85133	5.74559	4.32662	5.54629	5.96692	5.91638	5.7687	6.56734	4.45594	4.19563	5.48626	5.55027	5.45081	5.62028	5.12163	5.0936	5.24444	4.97473	4.96597	3.95457
ENSMUSG00000020707	2.87314	1.99522	1.4911	1.94634	2.01505	2.88016	3.02599	2.6771	3.47287	3.18291	3.13779	3.41211	2.77572	3.83304	3.39403	2.36137	3.54257	3.50016	3.05618	2.57252	2.97346	2.70669	3.49775	3.724	3.1013	2.47429	3.19197	2.00897	3.16711	2.89134	2.23854	2.82629	2.84056	3.06498	3.35099
ENSMUSG00000020709	0.810856	1.63265	1.62235	1.27892	-0.647914	1.11463	0.955597	1.75956	0.447337	-1.20941	1.55282	1.47721	-0.3942	0.463807	1.36654	-0.141134	0.494212	0.0786931	0.0821789	1.22857	0.922832	0.304589	0.878842	-1.53653	-2.10816	1.37475	0.444735	-1.89792	0.359752	-2.39407	-0.263956	-2.03169	-0.720152	0.25763	0.543633
ENSMUSG00000020728	0.182825	1.14722	0.268709	1.71502	0.0890521	0.37766	1.80359	0.174597	1.34042	1.11252	1.37225	3.41211	3.37839	0.463807	2.18967	2.18079	2.64949	1.51927	2.56023	3.08272	3.40088	2.35522	3.11588	2.30477	2.13977	1.73732	1.72484	1.27201	3.81918	2.73522	0.47301	2.05578	1.91212	2.65973	2.57605
ENSMUSG00000020733	6.54835	5.88058	6.15678	5.91597	6.21421	6.81321	5.81358	5.5085	5.73274	5.16563	5.62018	5.1513	5.00952	5.86753	5.6491	5.23969	6.10892	6.15703	6.09819	5.85456	5.97966	5.9193	5.85939	6.75349	6.26253	6.5274	6.29202	6.17354	5.93466	6.58607	5.99029	5.82006	6.61792	6.24794	6.30095
ENSMUSG00000020736	7.00995	6.62619	6.94584	6.767	7.04092	7.1893	6.43457	6.44138	6.56182	6.64234	6.66749	6.10742	6.23516	6.4713	6.18574	6.21054	6.51254	6.78901	6.56715	6.1899	6.09847	6.47737	6.37983	7.09404	6.93897	6.83886	6.72749	6.96936	6.25861	6.87973	6.95521	6.81066	7.27872	6.61769	6.86063
ENSMUSG00000020738	5.06769	4.74018	5.19154	4.84251	5.21834	5.42205	5.04306	5.18955	5.17136	5.61077	4.99674	4.64713	4.96335	5.4487	5.03243	4.46373	4.80957	5.53343	5.85602	4.99573	4.93566	5.05948	5.10491	5.78239	5.96331	5.66543	5.45116	5.67951	5.11464	5.75059	5.482	5.67567	5.8857	5.5847	5.15566
ENSMUSG00000020739	4.27029	4.98852	4.49966	4.44884	3.87565	5.19073	5.17283	4.99903	5.41477	5.80182	5.48217	5.43959	4.7623	5.72433	5.30273	4.98815	4.61221	5.416	5.49883	4.7278	4.68533	4.93186	5.16952	5.90918	5.69274	5.04313	5.18427	5.41496	4.65743	5.40683	5.0936	5.20672	5.57631	4.93409	4.56802
ENSMUSG00000020766	6.33994	5.69566	6.35853	5.63025	5.81697	6.87129	6.01737	5.48445	6.50726	5.53206	6.56602	6.07274	5.53654	5.28824	5.96531	5.86636	6.48393	6.86939	6.85414	6.19701	6.51208	6.76636	6.52681	7.08674	6.82554	6.45614	6.92047	6.77097	5.9547	6.84673	6.58987	6.48007	7.00913	6.43612	6.40838
ENSMUSG00000020773	4.1746	4.18285	4.73541	4.11032	4.30628	5.4604	4.46656	4.65572	5.58835	5.73311	5.43691	5.12446	4.24966	6.05875	4.99702	4.68329	5.52262	6.44876	5.70528	4.85904	5.33465	5.5687	5.29066	6.00521	5.5992	4.90725	5.19962	5.11331	4.55615	5.31329	5.66678	5.46816	5.83136	4.86813	5.08983
ENSMUSG00000020777	5.35639	4.22902	4.86033	4.37137	5.11585	4.99564	3.84312	4.47228	3.52262	3.64858	3.19328	3.45584	4.52863	3.12677	3.499	3.82849	3.97729	4.06575	3.78262	4.66768	3.89684	4.31741	4.18001	4.32972	3.86912	3.99366	3.8272	3.93497	3.52968	3.71446	4.03372	3.64074	3.7261	4.4615	4.58405
ENSMUSG00000020788	1.67759	1.48826	2.14318	2.14565	3.12468	2.82245	3.58786	0.174597	1.88791	1.96052	0.272717	0.849178	1.19076	0.463807	2.18967	-0.141134	1.4271	0.73077	0.734256	1.43502	-0.29956	-2.50277	-0.34355	-0.314137	1.06177	2.02683	2.0297	0.909436	1.09672	0.41329	1.61051	1.42775	0.65836	2.80783	2.81212
ENSMUSG00000020802	2.55628	3.64972	3.02952	3.45824	3.83321	3.04063	3.27752	3.1132	2.39487	2.69749	3.01995	3.76479	3.06523	2.33828	3.22069	3.13188	3.1433	3.33743	3.29719	4.00386	3.60733	3.60576	3.95413	3.02826	3.17725	2.95972	2.68177	3.38748	2.47523	2.89134	3.10528	2.82629	2.0872	2.57956	3.85239
ENSMUSG00000020806	2.55628	2.59788	2.52505	2.54901	3.12468	2.93566	2.8816	2.6771	3.19457	2.49103	3.65519	3.17111	2.41315	2.78573	2.95151	2.79747	3.33856	3.61119	3.71777	3.97107	3.89684	3.56332	3.85285	2.9446	2.93624	3.09096	2.76666	3.45963	2.86225	2.81539	3.76579	3.25372	3.22471	3.47264	3.65406
ENSMUSG00000020807	3.86294	4.58906	4.15407	4.62609	3.83321	2.9891	3.84312	4.14422	4.20984	3.54548	4.68453	4.82437	4.78902	3.83304	4.90451	4.84376	4.79633	3.64638	4.12031	4.66768	4.62327	4.06709	4.6714	3.77333	3.2494	3.77685	3.78713	3.83	4.55615	4.01533	4.52612	4.34335	3.58728	3.92601	3.06148
ENSMUSG00000020808	2.55628	3.74813	3.28861	3.45824	3.64977	4.10255	4.18826	3.54383	4.40817	4.85668	3.69418	3.98966	4.21066	4.6602	3.33853	4.10679	4.02346	5.07224	4.37286	3.67787	3.8434	4.03639	4.22123	5.25789	5.13025	4.05925	4.5322	4.40586	4.06019	4.86332	4.65888	4.27209	4.50481	4.07963	4.46791
ENSMUSG00000020814	-0.954679	-1.17471	-1.31625	-0.00118822	-0.647914	0.0150904	0.218631	0.174597	-0.0380901	0.375557	1.55282	-2.61025	0.342765	-1.12116	-0.748932	0.595831	0.204705	-2.72866	1.36229	0.698052	1.2854	-0.917803	1.24141	1.6334	1.97931	2.02683	-0.0406916	-0.312957	1.09672	1.30637	0.47301	-0.446724	0.86481	0.6202	0.254127
ENSMUSG00000020826	0.182825	1.32779	0.799223	0.891897	0.937049	0.667167	0.955597	0.174597	2.28384	2.69749	2.59464	4.73847	3.90348	2.57928	4.23596	1.97434	3.95364	1.51927	4.92588	6.08655	5.46421	4.29165	5.5227	-0.314137	1.59228	-1.4326	0.444735	1.27201	-1.22521	-0.072137	1.32101	1.66875	0.65836	1.6982	0.254127
ENSMUSG00000020841	4.58758	4.77171	4.79227	5.26292	5.09804	3.9492	4.74219	4.56691	3.78973	3.83499	3.9411	4.50869	4.67905	4.0883	4.40757	4.10679	4.50239	2.88605	4.33011	4.51681	4.45533	4.48592	4.61065	3.91193	3.95793	4.87118	4.55624	4.36887	5.04158	4.45142	4.3799	4.44405	3.90043	4.54831	4.66163
ENSMUSG00000020844	1.47828	1.88419	1.85367	0.891897	2.72132	1.96262	2.33411	2.29007	1.88791	1.59795	1.55282	1.29664	2.41315	2.04877	1.573	2.36137	1.4271	1.51927	2.70109	2.17198	2.87036	3.05182	2.15895	4.1359	3.2494	2.95972	3.8272	3.05628	2.68168	3.67202	2.90597	2.82629	3.49708	3.38101	3.01494
ENSMUSG00000020846	6.33994	6.01841	6.4453	6.5902	5.93203	6.22176	6.31315	6.56118	4.81989	4.51851	4.68453	4.70263	5.99238	3.5227	6.25482	5.45381	4.83568	4.47101	6.24924	4.47064	6.8468	5.73085	6.40688	5.80629	5.61294	6.3553	5.05523	5.69454	6.27464	6.22432	5.46396	5.61937	6.00504	5.42182	5.02084
ENSMUSG00000020859	5.74853	6.84951	6.14591	6.573	5.94205	4.70758	5.52849	5.88426	5.30532	4.67324	5.96122	5.57462	6.45129	4.94493	6.0104	5.995	5.84535	4.84877	5.30273	6.3387	6.32005	5.72124	6.21615	4.05842	4.36758	5.01034	4.9683	5.30175	5.83007	4.95466	4.99657	5.29923	4.55038	5.38691	4.37882
ENSMUSG00000020864	5.78679	5.35407	5.54587	5.41546	5.28282	5.94583	4.36159	4.69816	4.7168	4.72133	4.86624	4.96717	4.65019	4.55127	4.32432	4.20464	4.62724	5.5428	5.06273	5.27632	5.25503	5.43387	5.03727	5.40599	5.40754	5.07519	4.95026	5.02094	4.75207	4.90056	4.9455	5.33464	5.23869	4.61015	4.8053
ENSMUSG00000020865	6.54517	6.05732	6.52295	6.32331	6.33318	7.14584	5.62235	5.57832	5.13983	4.51851	4.89999	4.73847	4.39588	5.25388	4.80566	4.38243	4.3109	4.96483	5.55559	5.16475	5.70793	5.66214	5.5227	5.63005	5.70563	5.22561	4.20724	4.51147	5.54297	5.40683	5.24911	5.36919	5.30222	5.25117	5.37422
ENSMUSG00000020869	5.65708	6.24315	5.73903	5.89536	5.34455	6.26573	5.87207	5.78931	6.12782	5.73311	6.49603	6.63054	5.71432	5.99779	5.82092	5.60482	6.14069	6.76919	6.31648	5.75213	5.63118	6.31422	5.92324	6.89113	6.53209	6.3553	6.67904	6.94443	5.74057	6.58035	6.46849	6.46417	7.0414	5.8639	5.93907
ENSMUSG00000020877	4.07212	3.68328	3.72814	3.42028	3.32171	4.15025	3.02599	3.34452	3.90677	3.64858	3.3961	3.22264	2.5444	3.83304	3.15796	3.3183	3.37463	4.1417	3.38335	3.63665	3.32493	3.56332	3.42904	4.24483	4.4617	3.77685	3.78713	3.98472	3.72899	3.90972	4.12836	4.0344	4.40913	3.38101	3.82567
ENSMUSG00000020883	2.39582	2.09831	2.05298	2.61772	2.81152	2.06572	1.44102	2.6771	-0.0380901	1.11252	0.635287	0.849178	1.92773	0.463807	1.75357	2.52183	2.32018	0.971778	2.02971	2.17198	2.3634	1.5847	1.77193	0.965971	1.59228	2.26784	1.88531	1.56151	1.58214	0.77586	0.958437	1.8752	0.65836	1.15071	1.33213
ENSMUSG00000020886	-1.69164	-0.43774	-2.90122	-1.22358	-2.23288	-2.79226	0.218631	-1.41037	-0.775056	-1.20941	-0.21271	0.197101	1.19076	1.20077	0.47346	0.595831	0.73522	-0.406734	0.444749	-0.149945	1.2854	0.304589	-0.34355	-0.799564	0.213773	-1.4326	-0.777657	0.424009	1.58214	0.41329	0.47301	0.290242	-3.04208	1.35717	0.991092
ENSMUSG00000020897	2.65413	3.58018	3.16487	3.29998	3.99594	4.46512	4.51631	4.42252	4.7168	5.32975	4.17961	4.46656	4.62075	4.85612	4.10905	4.29627	4.04601	5.37463	4.28605	4.18634	3.7879	4.34272	4.13758	5.41378	5.01079	4.75722	4.4318	4.57781	4.32938	4.80561	4.34091	4.27209	4.6374	4.4837	4.39708
ENSMUSG00000020899	2.78948	4.31715	3.07606	4.06182	4.21007	3.43655	4.36159	4.31755	5.6789	3.18291	4.75998	4.88959	4.17058	4.16425	4.74292	5.21642	4.3109	4.30476	4.4347	3.83191	4.96097	3.83708	5.06017	4.36232	4.92527	5.10656	4.4318	5.1355	5.11464	4.63936	5.13977	4.76273	4.11779	5.27682	3.52715
ENSMUSG00000020900	-0.106682	0.699763	1.18625	-0.00118822	1.22656	1.2952	2.54056	0.911563	2.16354	1.96052	2.67482	4.62815	1.19076	3.5227	3.15796	2.52183	3.10087	2.02623	4.24061	4.84101	4.26522	2.54163	4.09386	1.27083	1.79874	1.37475	4.37885	3.88344	3.63277	1.06537	2.5434	2.21624	2.63035	1.35717	0.543633
ENSMUSG00000020905	1.58137	1.48826	1.62235	0.891897	1.22656	1.11463	1.80359	2.29007	2.28384	2.69749	2.10922	3.32048	2.66469	2.96631	3.02366	2.18079	2.46104	2.02623	3.2521	2.73758	3.06967	3.37988	2.82638	2.30477	1.59228	0.889326	1.09681	2.35001	3.16711	2.56013	2.23854	2.36063	3.06644	2.20516	1.17166
ENSMUSG00000020911	10.0247	8.84905	8.74399	8.88276	9.48351	10.0974	8.80735	8.5248	8.77761	8.63452	8.42464	8.1571	8.09632	8.3072	8.28173	8.13033	8.75801	9.09192	8.68262	8.12711	8.31392	8.79816	8.65927	8.81404	8.8174	8.46373	9.2461	9.19945	8.35411	8.51508	8.9349	8.62026	9.51849	8.77951	9.29274
ENSMUSG00000020917	4.48494	5.05411	4.70611	4.60931	5.00553	5.14437	4.78342	4.73938	5.46653	5.05738	5.66993	4.93664	4.65019	5.32179	5.213	5.06832	5.71777	5.99585	5.44975	5.28968	5.1267	5.91086	5.2514	5.66314	5.40754	5.50991	5.643	5.433	4.88331	5.24256	5.66678	5.29923	5.17224	4.91788	5.26908
ENSMUSG00000020925	4.61214	4.80257	4.61448	4.79879	4.24286	4.24116	4.41503	3.94719	4.48547	3.18291	4.91657	5.17765	4.43023	3.92324	4.53647	4.7817	4.5186	4.68919	4.64115	5.59959	5.42836	4.63679	5.16952	4.1359	4.15863	4.54468	4.35163	4.40586	4.75207	4.23529	4.45486	4.2351	4.3588	4.21846	3.592
ENSMUSG00000020929	5.4273	5.55774	5.43417	5.7422	5.70376	5.71949	6.14937	6.16706	6.62582	6.93525	6.23685	5.94049	6.26401	6.67974	5.93757	6.29071	5.88965	6.20503	5.88585	5.96692	5.92926	5.9193	5.79259	6.36031	6.18186	6.01861	6.10906	6.21582	6.08767	6.03639	6.05195	5.89313	6.14527	6.01633	5.93907
ENSMUSG00000020935	4.44449	4.4595	4.46511	4.18014	4.33698	4.94245	4.69976	4.47228	5.24731	5.41995	4.62523	4.54962	4.62075	5.35458	4.29546	4.74964	4.6714	5.416	4.98218	4.47064	4.62327	5.08969	4.81295	5.38233	5.34306	4.87118	5.37209	5.22102	4.32938	5.29942	5.33099	5.14822	5.37998	4.58983	4.67666
ENSMUSG00000020948	2.95221	3.2627	3.02952	3.02435	2.89641	3.27382	3.99122	4.20434	3.25469	2.87806	3.01995	2.67515	3.99812	2.78573	3.44746	3.94633	3.37463	2.22553	2.70109	3.67787	3.8434	2.9235	3.49775	1.8327	2.64673	3.61179	2.39227	2.74594	2.23422	2.81539	1.61051	2.82629	2.00231	3.47264	3.06148
ENSMUSG00000020952	6.55153	6.92157	6.76944	7.2908	6.23065	5.51607	6.55848	6.74445	5.94832	5.63608	6.43978	6.59676	6.93672	5.79771	6.59388	6.50752	6.50849	6.05597	5.85602	6.52531	6.52911	5.84153	6.19561	5.41378	5.27555	6.035	5.73014	5.83679	6.2424	6.20956	5.37025	6.16307	5.29331	6.0539	5.31782
ENSMUSG00000020961	4.22324	4.96143	4.29846	4.91256	5.55503	4.00215	4.41503	4.08149	3.42134	3.31416	3.73215	4.58942	4.78902	2.78573	4.43429	4.10679	4.3294	3.10423	3.29719	4.39849	3.40088	3.94018	3.49775	3.44836	4.55006	4.49814	4.23729	4.29191	5.31395	4.72488	4.78044	4.27209	4.23404	4.24469	3.85239
ENSMUSG00000020978	5.63329	4.67496	5.21253	4.95301	4.88607	5.97261	4.97352	4.69816	5.27661	4.94034	5.0276	4.70263	4.65019	4.60676	4.38035	4.46373	5.21966	5.99585	5.9366	5.19346	5.21351	5.72124	4.8659	6.11452	5.85185	5.60082	5.74067	5.76742	4.65743	5.8774	5.61869	5.71651	5.93233	5.25117	5.39254
ENSMUSG00000020982	7.2885	7.81114	7.30458	7.77736	7.35396	6.84617	7.41175	7.21534	7.41641	6.78495	7.64651	7.66004	7.61516	6.71805	7.73354	7.72717	7.60558	6.98042	6.99421	7.78669	7.6643	7.42945	7.57332	6.45782	6.56073	7.11814	6.97945	6.90621	7.32554	7.08773	6.84108	6.90789	6.667	7.51502	6.85404
ENSMUSG00000020988	4.52429	5.23469	4.69124	5.56214	4.63749	3.68347	3.99122	4.612	3.8688	4.076	4.52064	4.13121	4.46378	3.12677	4.20526	4.05526	3.74903	3.61119	4.16964	4.32254	4.09276	4.03639	4.22123	3.95532	3.2494	4.45004	3.70347	4.21061	4.13234	4.20585	3.57735	4.19713	3.85274	3.5588	3.35099
ENSMUSG00000020990	-1.69164	-0.43774	-1.31625	-0.00118822	-0.647914	-2.79226	0.218631	0.174597	1.88791	0.375557	1.37225	0.197101	-0.3942	0.463807	1.75357	2.36137	3.54257	2.02623	0.975264	2.65741	1.81592	0.956666	2.92947	-3.12149	0.6992	0.889326	1.54427	0.424009	0.359752	-0.072137	-0.263956	0.290242	-0.720152	0.6202	0.543633
ENSMUSG00000020992	-0.954679	0.0476866	-0.579288	0.361382	-2.23288	-2.79226	-1.36633	-1.41037	-0.0380901	1.11252	0.924793	-1.02529	-1.97916	-1.12116	-0.0119669	1.44383	0.73522	0.441263	-0.403248	1.43502	0.437405	-0.180838	-0.34355	-1.53653	-0.523193	-1.4326	0.444735	-1.89792	-1.22521	-2.39407	-0.263956	-2.03169	-0.234725	-0.964762	-1.33084
ENSMUSG00000020993	4.37444	4.58906	4.37491	4.89882	3.87565	4.0781	3.76295	4.08149	4.17914	3.83499	4.38422	3.9596	3.69326	4.0883	3.93289	4.05526	3.37463	3.8105	4.19369	4.688	4.26522	3.97297	4.51443	4.01806	3.02113	3.61179	3.30981	3.45963	3.72899	3.98097	4.08182	3.94559	3.9466	3.71706	3.71356
ENSMUSG00000021000	7.64895	7.97589	7.75252	8.00444	7.41638	6.19358	7.65881	7.71634	6.92769	6.79622	7.63152	8.18009	7.66289	6.67974	7.66751	7.68117	7.32134	6.6572	6.81979	7.85118	7.90501	7.40563	7.6508	6.21166	6.3877	6.85742	6.6402	6.77097	7.37842	6.68542	6.45942	6.8294	6.21766	6.55094	6.30579
ENSMUSG00000021003	1.11571	2.09831	1.00567	2.23585	1.46756	0.37766	2.0931	3.23349	2.39487	1.96052	2.67482	1.91331	2.97503	1.6862	2.52409	2.91776	2.86767	2.55674	1.36229	2.88568	2.50779	2.0208	2.31942	0.0484333	0.6992	2.02683	1.88531	2.18954	1.94471	1.99825	1.32101	1.66875	0.86481	2.65973	1.47652
ENSMUSG00000021009	4.34544	4.03475	3.86697	4.48608	4.21007	2.88016	3.49165	4.26206	3.70607	3.74479	4.60491	3.49827	3.95157	4.43343	4.04114	3.82849	3.05715	3.61119	3.90418	5.34191	5.44639	4.88094	4.91698	3.10733	2.93624	4.18211	3.12923	3.83	3.72899	3.90972	3.43648	4.0344	3.40086	3.1782	2.44175
ENSMUSG00000021018	5.45471	4.91981	5.21253	5.15146	5.87041	5.97261	5.52849	5.12879	5.24731	5.53206	5.27914	4.92113	4.65019	5.21869	5.31716	4.54069	5.27795	5.61563	5.76266	5.34191	5.21351	5.34898	5.27116	6.00521	5.85185	5.48626	5.39893	5.75313	5.3747	6.10179	5.58571	5.89313	6.19393	5.4559	5.86228
ENSMUSG00000021023	3.43764	3.07322	2.88014	3.25755	3.05253	3.77759	3.15723	4.0159	3.31241	3.54548	3.29825	3.57957	3.30624	3.92324	2.87556	3.2281	3.05715	3.29371	2.70109	3.45886	2.63904	3.05182	2.31942	3.64669	3.77449	3.61179	3.30981	3.31153	3.41865	3.71446	3.50863	3.25372	4.94091	3.1227	4.30337
ENSMUSG00000021025	9.08287	9.40618	9.29938	9.41274	9.1981	9.58847	8.84434	8.27087	9.45336	8.6439	9.06852	9.79143	8.46689	8.70062	9.20575	8.5442	9.47746	9.24036	9.39862	9.57491	9.6896	9.69291	9.79045	8.59747	8.4242	8.54897	8.56442	8.51041	8.56106	8.69141	8.94306	9.3319	8.68456	9.11428	9.08385
ENSMUSG00000021027	4.83714	5.70386	5.3131	5.88145	5.18498	4.38764	4.97352	4.73938	4.5348	4.28245	4.89999	4.60891	4.9397	4.60676	5.31716	4.68329	5.1589	3.33743	4.30825	4.64707	4.82972	4.50846	4.91698	4.01806	3.72473	4.40029	4.48287	4.44193	4.79716	4.14509	4.62682	4.44405	3.96915	4.36914	3.92969
ENSMUSG00000021028	4.07212	4.22902	5.01167	4.01164	3.7444	3.68347	3.67806	3.87504	3.42134	3.83499	3.348	3.98966	2.77572	4.2364	4.20526	3.88861	4.17433	3.98558	3.98907	4.47064	4.80198	4.00503	4.75799	3.50786	3.3837	4.12199	3.47027	3.88344	3.72899	3.71446	3.36054	3.01271	3.99134	3.82531	3.23395
ENSMUSG00000021037	5.72057	5.61971	5.58662	5.45355	5.72713	6.40003	6.10127	6.12102	6.6144	6.60438	6.13425	6.02999	5.86004	6.2967	5.80053	5.96739	5.51456	6.59101	6.42711	5.40464	5.69291	6.07843	5.81968	6.89671	6.75912	5.93372	6.31334	6.6908	5.66961	6.4293	6.32601	6.13322	6.80811	6.18837	6.08138
ENSMUSG00000021039	8.03344	8.33639	8.17493	8.26225	7.48651	7.12511	7.84556	8.15759	7.373	6.97547	7.86731	8.21072	7.94119	7.03366	8.0444	7.82273	7.71514	6.95609	7.451	7.76294	8.1585	7.19594	8.16292	6.91055	7.14214	7.53029	7.1862	7.55946	7.70257	7.45299	7.21448	7.61397	7.04671	7.58085	6.62917
ENSMUSG00000021051	4.92796	5.67078	5.52924	5.7422	5.09804	4.62559	5.29188	4.99903	4.55885	4.4053	5.18646	5.63292	5.33372	4.30511	5.44089	4.87382	4.98315	4.49051	4.69268	5.37988	5.53333	5.21833	5.32888	4.1359	3.77449	4.97679	4.932	4.60988	5.00361	4.88206	4.65888	5.00174	4.21531	4.63018	4.28387
ENSMUSG00000021054	0.182825	2.28473	0.558215	0.650888	2.97658	2.06572	1.80359	2.6771	2.28384	3.18291	2.50976	2.43414	2.1083	2.96631	1.91403	2.52183	2.24423	3.29371	1.52275	2.57252	1.57491	2.35522	1.53092	2.7114	2.64673	2.65486	2.59158	2.74594	2.86225	1.6934	2.05797	1.8752	2.57263	1.84259	2.3696
ENSMUSG00000021057	-0.106682	1.63265	1.34671	0.650888	2.97658	1.2952	0.955597	1.39699	0.447337	-1.20941	0.635287	1.63767	2.41315	0.463807	1.75357	-0.141134	1.12224	0.73077	1.36229	0.335482	-0.29956	2.0208	0.878842	1.73649	2.93624	0.889326	2.84683	3.65667	2.68168	1.99825	2.23854	1.8752	2.0872	3.00486	2.81212
ENSMUSG00000021062	2.3381	2.85504	2.30824	3.0741	2.01505	3.04063	3.02599	3.71892	4.65121	3.54548	4.77824	4.8076	5.9692	4.55127	4.94223	4.68329	5.79965	5.08512	4.64115	5.92473	4.98584	4.82815	4.57928	5.58241	5.09152	5.48626	3.8662	3.65667	5.11464	5.15283	4.08182	4.91083	4.30665	5.19847	4.8053
ENSMUSG00000021068	1.11571	3.77949	1.4911	2.61772	2.89641	1.60005	2.72113	2.29007	2.59418	3.43445	4.20683	4.15793	3.37839	0.463807	3.54875	4.00182	3.33856	2.48079	2.48428	3.41077	2.63904	3.05182	3.11588	1.27083	2.41541	3.09096	3.19197	3.52835	2.47523	1.30637	2.23854	0.775669	2.16737	0.909707	0.784641
ENSMUSG00000021094	4.38873	5.42521	4.27869	4.65906	4.86516	4.72344	5.59945	4.99903	5.50417	5.70946	5.61002	5.42867	5.22051	5.69902	4.63189	5.55003	5.11693	4.84877	4.49399	5.51112	5.21351	4.57405	4.54722	5.2492	5.11101	4.45004	4.04677	4.51147	4.79716	4.68275	4.17345	4.83868	3.58728	4.56922	5.11211
ENSMUSG00000021097	6.02489	6.10142	5.81646	5.86741	6.79226	5.58711	5.6449	5.60086	4.14778	4.21686	4.70377	4.18416	5.88502	4.43343	5.4143	4.33999	4.70012	3.74707	5.08861	6.3387	5.59929	6.43092	5.9963	4.11691	4.88053	5.01034	5.10499	5.09077	4.75207	4.4763	4.91927	4.65481	4.30665	5.25117	5.73166
ENSMUSG00000021102	7.49406	6.59568	6.95209	6.55559	6.683	7.66203	6.42157	6.28312	6.86639	6.33749	6.67238	6.25083	6.01519	6.09801	6.13778	6.11311	7.02204	7.52045	7.36361	6.59691	6.36814	7.01883	6.76149	7.88203	7.43294	7.14105	7.5062	7.61975	6.56269	7.35245	7.53694	7.49774	8.0684	6.92803	7.74509
ENSMUSG00000021103	7.07101	7.28062	6.99512	7.26961	6.85724	6.82796	7.64769	7.51741	7.47445	8.12822	6.92684	7.52289	7.46585	7.85898	7.21877	7.67692	6.93111	6.60001	6.84658	7.37205	7.17887	6.8874	7.28823	7.03712	6.99775	6.82006	6.6845	6.67573	7.12794	6.92561	6.68636	6.8479	6.97612	6.96005	6.99859
ENSMUSG00000021108	2.14966	1.76389	2.05298	2.74605	2.29069	2.69959	3.27752	2.29007	3.57072	3.74479	2.32334	3.27239	2.5444	4.0883	3.09237	2.91776	2.46104	3.20208	3.2521	3.30949	3.40088	3.27859	3.02568	2.98703	3.2494	2.47429	2.92278	3.31153	3.63277	2.36082	2.79494	2.82629	3.06644	2.30826	3.42405
ENSMUSG00000021109	5.04982	6.20323	6.2762	6.07104	5.58091	4.76998	6.08488	5.86576	6.11976	5.70946	6.64278	6.76261	6.96042	6.09801	6.49583	6.536	7.07781	5.44626	6.1421	7.1593	6.61133	6.59263	7.00518	4.64006	4.60609	5.2539	5.74067	5.73871	5.66961	5.49468	5.29063	5.63365	4.59454	5.18498	5.25913
ENSMUSG00000021112	4.87821	5.68741	5.3324	5.61352	5.55503	3.92198	5.23358	5.18955	4.65121	3.43445	5.08741	5.34975	5.45547	3.73683	5.49265	5.45381	5.22954	4.03952	4.30825	5.56705	4.98584	4.48592	5.12677	3.2879	4.12066	4.54468	4.48287	4.36887	4.92454	4.4763	4.41787	4.3777	4.05595	5.0869	4.11762
ENSMUSG00000021114	7.32609	7.32381	7.48357	7.52349	7.11364	7.15464	7.56145	7.66378	6.9369	6.72723	6.85553	6.9577	7.58499	6.45627	7.03897	7.35871	7.35783	6.70805	6.69478	7.39386	7.17347	6.99907	7.47876	6.43501	6.41148	6.58421	6.88293	6.67573	7.27862	6.87038	6.72473	6.87821	6.75071	7.29733	6.98658
ENSMUSG00000021115	4.05431	5.11685	4.95053	5.03066	5.168	4.4269	5.1094	5.21899	5.41477	5.39051	5.82731	6.04438	5.76903	6.03872	5.86086	5.72511	5.58553	5.44626	5.68845	5.49967	5.31515	5.45724	5.53909	5.41378	5.14923	5.55608	4.932	5.75313	5.40415	5.5543	4.99657	5.33464	5.12283	5.11561	5.05575
ENSMUSG00000021120	2.65413	3.12297	2.71349	2.91938	2.81152	1.85159	2.72113	2.04907	2.16354	2.49103	1.55282	1.63767	2.1083	-1.12116	1.75357	1.44383	1.98898	0.971778	2.56023	1.77605	2.20294	2.14109	2.15895	1.8327	1.59228	2.02683	1.72484	1.56151	3.02272	1.6934	1.61051	1.8752	1.8159	1.97384	0.784641
ENSMUSG00000021124	7.08204	6.93556	7.28984	7.04788	6.60947	7.21756	6.43457	6.65033	6.77697	7.17861	6.28235	6.49565	6.47616	6.62704	6.18574	6.60929	6.50035	6.62669	6.3436	6.36418	6.2396	6.40713	6.16424	6.7287	6.81962	6.43158	6.58866	6.58186	6.38212	6.64759	6.56471	6.49579	7.03607	6.52976	7.0105
ENSMUSG00000021127	2.55628	3.46915	3.20731	3.45824	3.43955	2.69959	3.02599	2.29007	3.06625	3.18291	3.13779	3.7296	3.23029	3.12677	4.58497	3.63146	4.17433	3.15398	3.5786	4.26959	4.38226	4.12659	3.6862	2.80925	3.17725	3.09096	3.30981	3.05628	3.41865	2.36082	3.10528	3.17777	2.88866	3.1227	3.74241
ENSMUSG00000021131	6.69062	7.25853	7.31674	7.17872	6.91433	7.44972	7.16894	6.90705	7.791	7.57523	7.64403	7.23367	7.01236	7.48987	7.18771	7.05854	7.20846	8.19541	7.93927	6.93964	7.21614	7.46157	7.56934	8.02762	7.8504	7.51284	7.93315	7.946	7.37098	7.88322	7.57104	7.80909	8.08398	7.91686	7.7803
ENSMUSG00000021133	5.79217	5.97165	5.78178	6.1773	5.82782	4.64236	5.42808	6.37754	5.26203	4.46302	5.52606	5.5344	6.73164	4.90121	6.18574	5.88123	6.42064	4.56596	5.40925	6.8478	6.50349	5.78725	6.48512	4.17313	4.19563	4.49814	5.05523	5.1355	5.64515	4.84434	5.0459	5.10787	4.98583	5.07233	5.92655
ENSMUSG00000021136	-3.27661	-1.17471	-2.90122	-2.80854	-0.647914	-1.2073	0.955597	0.174597	-0.775056	-1.20941	-2.53464	-2.61025	-0.3942	-1.12116	-0.0119669	-1.7261	0.94167	-0.406734	2.1328	0.335482	-0.29956	1.88955	2.31942	-1.53653	-2.10816	-1.4326	-0.0406916	0.909436	-1.22521	-2.39407	-1.84892	-0.446724	-0.234725	-0.964762	1.17166
ENSMUSG00000021144	2.91322	3.50712	2.45634	2.23585	3.38183	2.82245	2.8816	2.98195	3.31241	2.25003	3.48773	3.11767	3.74876	2.78573	2.79539	3.40319	3.18453	3.68073	3.00274	3.79491	2.75933	3.42797	4.18001	3.3863	3.77449	3.42538	4.04677	3.98472	3.72899	3.75568	2.5434	4.15814	2.9352	4.07963	4.26411
ENSMUSG00000021188	6.63479	7.18138	6.59664	7.18722	6.60317	5.63819	6.65048	6.74445	6.50726	5.29839	6.76228	6.8876	7.07883	5.91227	6.99478	6.87753	6.50035	5.60673	5.97873	7.26114	6.95783	6.22175	6.86915	5.03333	5.43874	6.05121	5.9274	5.91586	6.58857	5.74036	5.55196	5.91668	5.38837	6.53508	5.29852
ENSMUSG00000021189	3.9618	4.03475	4.15407	4.41063	4.61261	2.9891	4.46656	4.42252	2.0323	1.59795	4.06527	4.23524	3.99812	3.40241	4.38035	3.13188	3.80296	2.12932	3.15747	3.79491	4.3053	4.06709	3.56334	2.85579	3.44643	3.61179	3.3653	3.14647	3.16711	3.0322	3.19548	3.39458	3.10767	3.89322	2.0384
ENSMUSG00000021192	4.83714	5.45465	5.11559	5.5446	4.30628	3.31626	4.82349	5.27613	4.08293	3.03852	4.96521	4.99708	5.29696	2.96631	5.14992	4.68329	4.95959	3.64638	4.4745	4.96276	5.53333	4.43975	4.89167	3.56501	3.86912	4.05925	4.40556	3.71679	4.92454	3.48858	3.50863	3.94559	3.49708	4.02013	3.15029
ENSMUSG00000021208	7.1859	5.23469	6.64761	6.07104	5.50183	6.04379	6.03455	6.18209	7.03015	6.39792	7.37375	7.22422	6.28293	6.26255	7.53801	7.14735	6.47565	6.75717	7.07411	6.52531	6.51208	6.08595	6.71173	5.53314	5.5992	5.38758	4.55624	4.40586	5.56921	5.47012	4.99657	5.71651	5.31986	5.88907	5.44615
ENSMUSG00000021211	3.40989	3.07322	2.52505	2.86388	3.60001	2.9891	2.54056	1.39699	2.28384	1.59795	2.89163	0.559671	1.48027	2.57928	-2.33389	-0.141134	1.4271	2.02623	1.36229	2.05169	1.57491	2.35522	1.53092	2.37036	1.06177	1.73732	1.09681	-0.312957	1.58214	1.51283	0.47301	2.05578	0.86481	1.84259	0.991092
ENSMUSG00000021213	4.61214	3.07322	3.54173	3.73062	4.66194	4.44614	4.05993	3.23349	3.06625	3.64858	2.50976	3.06217	2.66469	2.96631	2.18967	2.91776	2.16406	3.29371	3.10771	3.01998	3.06967	3.22515	3.20077	3.59275	3.56427	3.09096	2.28124	1.80252	2.23422	3.0322	3.00906	2.92251	3.22471	2.94213	2.57605
ENSMUSG00000021215	5.95941	6.87151	6.21513	6.56867	5.75012	4.88722	5.55253	6.00749	5.44088	4.94034	5.80966	6.05863	6.32918	4.71173	6.28449	5.62263	5.50646	4.78704	6.12345	6.22509	6.7191	6.40713	6.54316	4.64006	5.32647	5.50991	5.0037	5.34049	5.78602	5.51882	5.75841	5.76921	5.26626	5.22506	4.50205
ENSMUSG00000021224	3.06324	3.71607	3.36557	3.5665	3.49504	1.96262	3.02599	3.71892	1.09941	1.59795	3.19328	2.43414	2.77572	2.04877	3.44746	1.97434	3.2246	1.7949	2.31922	3.20055	2.50779	2.85479	2.92947	1.6334	1.35128	2.65486	2.99493	2.62564	2.68168	2.24979	2.67464	2.36063	1.20585	1.97384	0.991092
ENSMUSG00000021235	6.41862	6.44246	6.27121	6.52013	6.85193	6.89948	7.60808	7.41936	7.68574	8.27642	6.81188	7.29814	7.37619	7.97424	7.11112	7.37981	6.70897	6.96657	6.39117	6.293	6.95153	6.60837	6.78916	7.17428	7.17029	6.70182	6.35506	6.42851	7.51288	6.37081	6.67072	6.57934	6.67045	7.04086	7.17564
ENSMUSG00000021236	4.86805	4.42024	4.27869	4.41063	4.5873	4.62559	3.38856	3.94719	3.13183	3.31416	3.65519	2.81601	3.63555	3.92324	3.09237	3.40319	3.10087	3.90069	3.71777	3.63665	3.73019	4.00503	3.6862	3.64669	3.3837	3.77685	3.3653	3.31153	3.81918	3.6283	3.28036	3.64074	3.61613	3.28317	3.95457
ENSMUSG00000021238	3.61821	2.52573	2.71349	2.97282	2.41098	3.43655	1.80359	1.39699	2.0323	1.11252	-0.21271	1.47721	0.828192	1.20077	1.36654	-0.141134	1.12224	1.3588	1.66714	1.43502	2.20294	1.19767	0.393416	1.9229	1.79874	2.02683	1.09681	0.424009	1.94471	0.77586	2.39901	1.8752	1.71281	1.97384	2.0384
ENSMUSG00000021245	4.85782	5.24596	4.81988	5.42508	3.83321	3.35748	4.61095	5.40981	4.23989	3.03852	4.47659	4.58942	4.43023	3.12677	4.78505	4.74964	4.56616	3.61119	3.87474	4.66768	4.62327	3.80101	4.22123	3.2879	3.50655	4.05925	3.97723	4.25183	4.60768	4.20585	3.93244	3.69623	3.64442	3.85967	3.06148
ENSMUSG00000021248	8.7181	9.09169	8.92255	9.17623	8.34361	8.30643	8.89928	8.81725	8.51573	8.35093	8.57192	8.83217	9.04112	8.3566	9.01649	8.85605	8.91168	8.48869	8.48489	8.26537	9.10345	8.45216	8.63849	8.19422	8.16447	8.40503	8.12422	8.44749	8.78741	8.53593	8.23722	8.30035	8.31492	8.59302	8.11694
ENSMUSG00000021253	0.810856	1.76389	1.4911	1.09835	2.01505	0.667167	2.8816	1.75956	4.35423	4.00005	4.03522	3.61856	2.1083	3.73683	3.77463	2.91776	2.70721	4.1902	3.90418	3.20055	4.55842	3.11194	3.62608	3.10733	4.12066	3.21125	2.16094	3.83	3.41865	3.71446	4.80929	4.27209	4.21531	2.73568	2.63879
ENSMUSG00000021263	8.87599	7.08425	8.12738	7.15868	7.40556	8.67789	7.33064	7.58681	7.54236	7.92245	6.61257	6.90347	6.86319	7.72119	6.63477	7.20168	6.38129	7.27837	6.87659	6.4559	6.98276	6.81691	6.76149	8.28099	7.7912	7.10267	7.14716	7.13825	6.98911	7.48399	6.92916	6.93698	7.98098	7.2879	7.86965
ENSMUSG00000021264	7.19811	7.32381	7.51135	7.58485	7.14867	6.69758	7.20732	7.55253	6.84211	7.15254	7.29032	7.15296	7.46999	6.9716	7.34382	7.21935	6.98752	6.50256	7.10296	7.71672	7.76832	7.39961	7.55329	6.70982	6.83729	6.84817	7.10295	6.96936	7.13673	7.08369	6.98713	6.93121	6.58545	6.87024	6.55384
ENSMUSG00000021276	4.30082	5.1412	4.74984	4.82808	5.15083	5.13255	4.74219	4.85642	5.13983	5.09438	5.62018	5.59432	5.22051	5.21869	5.34559	5.55003	5.14852	5.18423	5.55559	5.22161	5.1267	5.64189	5.50612	5.66314	5.25817	5.53318	5.57402	6.01497	5.04158	5.51882	5.20636	5.6618	5.60538	5.47818	5.29852
ENSMUSG00000021279	6.18077	6.41775	6.43641	6.1133	5.26697	4.53865	5.42808	5.78931	5.15568	3.83499	6.2102	6.32344	5.79562	4.0883	5.79023	5.72511	5.66778	4.52873	5.8023	6.29962	6.14338	5.95256	6.17478	4.54384	4.63331	5.64421	5.5139	5.34049	5.89373	4.8251	5.29063	5.26293	5.05068	4.7264	3.55994
ENSMUSG00000021281	8.61176	8.79636	9.30549	9.03734	9.62549	9.26336	8.8173	9.22354	8.92827	8.17646	8.88374	10.2268	9.90004	8.39257	9.78147	9.57939	8.91245	8.66204	9.80937	11.0657	10.6046	9.78177	10.4885	8.00457	8.03523	8.13535	8.04995	8.07506	8.43479	8.28277	9.08108	9.19292	8.51011	8.44957	9.37451
ENSMUSG00000021285	5.92061	5.27925	5.76767	5.46292	5.38918	5.30049	5.6449	5.55542	5.0063	4.51851	4.72275	4.82437	5.13978	5.02859	5.28816	5.16872	5.51456	4.65504	4.89688	5.17918	5.03434	4.99708	4.94185	5.09283	5.29272	5.13725	5.08859	4.16817	5.18418	5.02379	4.69024	5.10787	4.90629	5.50012	4.8721
ENSMUSG00000021288	4.86805	5.26824	4.91256	5.52685	5.21834	5.07192	6.01737	6.18209	6.21363	6.9555	5.69898	6.08671	6.26401	6.44109	6.1049	6.12565	5.39672	5.74301	5.42964	5.12058	5.33465	5.29813	5.61838	5.49689	5.76836	5.16731	5.5139	5.433	5.54297	4.98964	5.55196	4.957	5.31986	5.5744	5.26908
ENSMUSG00000021302	3.49158	4.35927	4.0413	4.03695	4.10697	3.31626	4.56441	4.52037	4.08293	4.076	4.36018	4.87356	4.65019	4.60676	4.65479	4.61375	4.0682	3.87125	3.75056	4.80425	3.99812	4.39205	4.8659	3.47842	3.02113	4.29532	3.90417	3.93497	4.13234	3.43882	3.57735	4.15814	3.9237	4.39279	3.97902
ENSMUSG00000021335	0.182825	1.63265	0.799223	1.27892	0.0890521	0.0150904	2.33411	1.75956	3.57072	3.03852	2.75076	3.17111	1.48027	3.12677	3.59684	3.3183	4.56616	4.67222	3.93304	4.99573	4.62327	4.26542	4.13758	-0.799564	1.35128	0.889326	2.0297	1.56151	1.58214	1.51283	0.958437	2.36063	1.04538	1.53774	2.3696
ENSMUSG00000021336	2.65413	1.32779	2.52505	2.91938	2.6251	2.49314	2.0931	2.04907	1.54687	0.375557	1.1658	1.63767	1.92773	2.04877	1.75357	2.52183	2.64949	2.22553	2.22902	3.59422	2.75933	2.54163	2.4638	-0.799564	0.213773	1.37475	2.0297	1.27201	1.58214	1.51283	1.85152	1.42775	1.8159	1.6982	2.51047
ENSMUSG00000021359	-3.27661	-2.75967	-1.31625	-1.22358	0.0890521	-2.79226	0.218631	-1.41037	1.34042	1.11252	2.10922	0.559671	-1.97916	0.463807	-0.0119669	-1.7261	3.18453	0.441263	-1.14021	0.335482	-0.29956	0.304589	0.878842	-0.314137	-2.10816	0.152361	-0.777657	-1.89792	1.58214	-2.39407	-0.263956	-2.03169	-0.234725	0.25763	-2.9158
ENSMUSG00000021360	3.19913	4.20612	3.28861	4.26827	3.12468	3.13847	3.27752	3.79909	3.47287	4.14815	3.65519	4.18416	4.08693	4.00813	4.74292	3.82849	4.00056	3.57512	3.5786	4.58341	4.65464	3.68706	4.13758	2.55093	3.1013	3.42538	3.70347	3.93497	3.98424	3.43882	3.70567	3.5229	3.14774	3.28317	4.04999
ENSMUSG00000021361	6.62275	5.98517	6.48465	6.10734	6.60317	7.15464	6.59367	6.89797	7.00412	7.58826	6.74845	6.48514	6.70383	7.27545	6.51473	6.83232	6.54851	7.39158	6.88769	6.13915	6.31023	6.64952	6.45087	7.56763	7.29486	6.97254	7.04889	6.89324	6.27464	7.09979	7.17067	7.1899	7.37049	6.83614	7.5467
ENSMUSG00000021366	4.47159	4.77171	4.61448	5.06797	5.00553	3.58277	4.36159	4.65572	4.83965	4.34518	4.52064	4.99708	5.29696	4.00813	5.22835	5.01537	5.00632	3.95784	4.65853	5.22161	5.46421	4.89811	5.014	3.56501	3.77449	4.54468	4.35163	4.9969	4.88331	4.45142	4.83758	4.07684	4.0132	4.56922	4.00306
ENSMUSG00000021371	4.72902	4.47874	4.31795	4.81351	5.38918	4.95593	4.36159	3.87504	3.97983	3.18291	4.36018	3.76479	4.65019	2.96631	3.54875	3.70017	4.25395	3.92955	4.16964	3.86798	4.93566	3.83708	4.37527	4.47097	4.55006	4.12199	3.8272	3.88344	4.65743	4.5248	3.98397	4.3777	4.07686	4.99717	4.07289
ENSMUSG00000021375	5.4342	4.29561	4.74984	4.99236	4.9668	3.9492	4.30609	4.85642	3.82981	2.87806	3.73215	3.86548	3.74876	3.5227	3.73219	3.2281	3.9296	2.22553	3.64986	3.79491	4.18157	3.37988	3.90438	3.61998	3.95793	4.40029	2.99493	3.45963	4.44722	4.14509	3.28036	3.58302	3.43365	4.19174	3.42405
ENSMUSG00000021379	3.82143	5.89497	3.8932	4.6913	6.20592	3.54759	5.52849	4.20434	1.72744	2.25003	1.55282	1.63767	2.66469	1.6862	-0.0119669	1.73333	1.55834	1.17823	0.444749	1.22857	1.57491	-0.180838	1.24141	1.40207	2.5357	1.73732	0.807305	0.424009	2.47523	1.6934	0.958437	2.21624	1.71281	1.6982	0.991092
ENSMUSG00000021417	6.02489	5.27925	5.52924	5.88145	4.36704	4.92883	5.40185	5.06537	5.46653	5.23354	5.25326	5.75169	5.22051	5.32179	5.49265	5.41345	5.4983	5.3428	5.30273	5.44102	6.14338	5.38598	5.83304	5.11213	4.78666	5.07519	5.25943	4.8965	5.40415	5.18336	4.89255	5.08725	4.79712	5.19847	4.98507
ENSMUSG00000021428	5.31958	6.01182	5.52085	6.07715	5.65587	5.34216	5.71048	5.68767	5.23244	4.85668	5.51521	5.94049	5.65746	4.6602	5.96531	5.74151	5.3248	4.99244	5.07572	5.91614	5.49918	5.51404	5.64892	4.83851	4.78666	4.75722	4.85655	5.02094	5.54297	5.10578	5.02145	5.38617	4.94091	5.55356	4.81891
ENSMUSG00000021453	3.64226	3.58018	3.3276	3.87796	4.36704	3.47452	4.69976	5.12879	4.60577	5.82402	4.33573	4.62815	5.00952	5.53706	4.76414	4.84376	4.0682	4.34815	3.71777	3.71795	3.8434	3.5196	4.37527	5.03333	4.81071	3.99366	4.11311	3.71679	4.13234	3.90972	3.43648	4.07684	4.15759	4.13678	4.8851
ENSMUSG00000021458	4.79486	4.49772	4.73541	4.44884	4.86516	4.91509	4.74219	4.31755	4.95286	5.01941	4.75998	4.50869	4.73508	5.5082	4.26602	5.04209	4.98315	5.80661	4.6757	4.39849	4.85694	4.77336	4.48088	5.95799	5.55718	5.01034	4.83705	4.8965	5.00361	5.10578	5.1845	5.2257	5.4296	5.0869	5.21863
ENSMUSG00000021477	7.43506	6.94942	7.8156	7.42867	6.88866	7.43294	7.97129	8.1073	7.99423	8.88994	7.50565	7.7484	8.0666	8.60165	8.06805	7.81887	7.46	7.21239	7.51681	6.99777	7.83828	7.7605	7.66581	6.89671	7.23392	6.85742	7.39394	7.33809	7.47869	6.85149	7.21986	6.8601	7.52302	7.22011	7.83992
ENSMUSG00000021481	2.27798	2.09831	1.74264	2.14565	1.46756	0.667167	3.02599	2.83756	1.34042	1.11252	0.635287	1.78206	3.23029	1.6862	2.05842	1.97434	1.55834	0.971778	2.02971	1.77605	1.57491	1.74516	2.15895	1.6334	1.97931	0.889326	0.444735	-0.312957	1.09672	-2.39407	0.958437	1.13824	0.65836	-0.227797	0.784641
ENSMUSG00000021482	3.73462	3.64972	3.86697	3.84967	3.78949	2.76232	3.84312	3.63403	3.06625	2.49103	2.32334	2.51903	4.08693	3.27116	3.54875	3.02879	3.30157	2.22553	2.94725	3.63665	3.7879	2.9235	3.85285	2.08796	3.44643	2.81533	2.59158	3.14647	3.29835	3.53667	3.57735	3.0976	2.0872	3.1227	2.44175
ENSMUSG00000021484	7.3825	6.793	7.03983	6.53797	6.87826	7.70658	6.87684	6.70338	7.43277	7.1872	6.99869	6.64949	6.60955	7.16886	6.53955	6.6182	6.67683	7.80564	7.10296	6.42597	6.75572	6.85698	6.55127	8.0187	7.5625	6.99785	7.14319	7.41269	6.6996	7.59887	7.1651	7.26981	7.66096	7.34963	7.29487
ENSMUSG00000021493	4.5113	4.55321	4.48249	4.03695	4.66194	4.87307	5.04306	4.56691	5.55287	5.88863	4.88321	4.77345	5.03206	5.64703	5.25856	5.21642	5.3248	5.53343	5.64551	4.21463	5.44639	5.58999	5.50612	5.01293	5.32647	4.97679	5.19962	5.433	4.84088	4.68275	5.80213	5.18748	5.50867	4.76316	4.74954
ENSMUSG00000021496	6.26449	4.86238	5.95365	5.163	5.51532	6.33959	5.57618	5.27613	5.45376	5.86741	4.74149	4.88959	4.67905	5.67326	4.96073	4.9604	5.20971	5.99585	5.4794	4.70804	4.80198	5.04413	4.94185	6.30267	6.27986	5.86202	5.46393	5.55329	4.96461	5.70922	5.46396	5.7431	6.17951	5.6252	6.83407
ENSMUSG00000021519	3.26255	3.34886	3.54173	3.87796	2.81152	0.667167	2.8816	3.23349	2.99753	2.25003	2.89163	3.57957	2.87882	1.20077	3.33853	3.13188	2.7627	1.7949	3.10771	3.41077	3.24476	3.27859	4.04877	1.8327	2.13977	3.09096	2.68177	2.62564	2.47523	2.24979	2.39901	2.21624	2.16737	2.20516	1.83909
ENSMUSG00000021546	7.18998	7.32115	7.16622	7.42388	7.45887	7.63085	6.92369	6.82325	7.6244	6.90434	7.59593	7.34249	7.26163	7.24953	7.54416	6.99158	7.42172	8.3779	7.95342	7.69429	7.97501	7.72003	7.54925	8.05156	7.78818	7.67853	7.93315	7.8317	7.7776	7.75441	7.71523	7.63187	7.98375	7.95311	7.50311
ENSMUSG00000021552	2.08095	2.91276	2.38419	3.45824	2.89641	3.35748	3.02599	2.04907	3.66235	2.69749	3.8404	4.82437	3.8022	3.27116	4.43429	3.70017	4.3657	4.34815	4.75864	5.12058	4.38226	4.57405	4.64134	3.67292	3.95793	3.69668	4.37885	4.57781	4.50271	4.04888	4.21717	4.15814	3.69939	4.32064	4.99709
ENSMUSG00000021553	-0.106682	0.940771	-1.31625	0.891897	1.46756	0.37766	0.218631	0.174597	1.72744	1.59795	2.22025	2.5992	1.19076	0.463807	1.12554	1.44383	2.46104	1.17823	1.91868	3.90317	2.20294	3.05182	3.02568	1.12644	1.79874	1.37475	0.444735	1.56151	1.09672	1.51283	1.61051	2.21624	0.417352	2.73568	3.01494
ENSMUSG00000021559	5.58448	5.4449	5.64182	5.66313	5.00553	4.90122	5.17283	4.612	4.75892	4.21686	4.74149	4.72066	4.39588	4.0883	4.84601	4.42365	4.65683	3.64638	4.35164	4.92901	5.1489	4.53066	4.91698	3.47842	3.2494	3.61179	3.65975	3.52835	4.70553	3.6283	3.57735	3.5229	3.90043	4.4615	3.68411
ENSMUSG00000021569	2.70067	3.95458	3.24853	3.79137	3.87565	3.39756	4.05993	4.47228	4.14778	3.83499	4.52064	4.96717	4.46378	3.73683	4.38035	4.87382	3.8292	4.06575	4.53221	4.76653	3.8434	4.34272	4.44653	4.59961	3.91421	4.54468	4.40556	4.57781	4.44722	4.14509	3.82351	4.07684	4.30665	3.98943	3.65406
ENSMUSG00000021585	6.38339	7.09987	6.5018	7.06951	6.13781	5.28988	6.08488	6.10533	5.99313	5.61077	6.43403	6.65887	6.55611	5.10766	6.64052	6.48822	6.761	5.56136	5.87845	6.5643	6.5708	6.23533	6.80281	4.96066	5.18647	5.64421	5.48913	5.45081	5.64515	5.13732	5.0459	5.46816	5.23869	5.74948	5.1449
ENSMUSG00000021589	5.16219	4.57125	4.87357	4.78391	4.48137	3.83709	4.61095	4.92948	3.52262	2.87806	4.31085	4.35553	3.69326	2.33828	4.35261	3.55931	3.85496	3.53812	4.98218	4.92901	6.28038	4.86356	5.61838	3.35424	3.61977	4.05925	3.70347	3.45963	4.65743	3.79576	4.17345	3.74967	2.88866	3.75406	2.91709
ENSMUSG00000021592	2.65413	2.28473	2.59064	2.40091	3.25898	2.56529	3.38856	2.49653	1.88791	2.25003	1.98892	2.5992	2.66469	1.6862	2.6203	2.36137	2.24423	1.3588	2.22902	2.57252	1.57491	2.54163	2.4638	1.27083	1.59228	2.65486	1.54427	0.909436	1.09672	1.30637	1.61051	2.36063	1.35024	1.97384	1.72806
ENSMUSG00000021608	4.12427	5.1412	4.11001	4.64267	4.90668	4.69155	5.79354	5.62306	6.07877	6.39792	5.18646	5.5845	5.76903	6.26255	5.62611	5.80528	5.01777	5.42616	5.15134	5.31603	5.4101	5.01293	5.42022	5.50422	5.27555	5.19675	4.932	5.55329	5.433	5.21327	5.29063	5.36919	5.31107	5.36316	5.41959
ENSMUSG00000021610	6.6615	6.56	6.5355	6.44176	6.38551	6.36002	5.92829	5.62306	5.77441	5.19999	6.43403	6.12784	5.84739	5.10766	5.76939	5.7896	5.96256	6.13243	6.57632	6.33226	6.14338	6.26872	6.11041	6.37636	5.99513	5.60082	5.93659	6.3921	5.93466	6.26057	6.03982	6.31261	6.30886	5.71237	5.85569
ENSMUSG00000021615	4.41688	3.86969	4.53341	4.11032	3.19339	3.31626	4.41503	4.99903	3.70607	2.49103	3.8404	4.07625	4.32462	3.5227	3.73219	4.20464	3.40982	2.94376	3.42457	4.53935	4.3443	3.64698	4.09386	3.18229	2.84604	3.09096	3.52002	2.96006	3.98424	3.0322	2.90597	2.92251	2.84056	3.1227	3.42405
ENSMUSG00000021619	2.50475	3.17107	2.88014	2.61772	2.52201	2.634	2.8816	3.1132	1.72744	2.49103	1.85768	2.14463	2.26876	0.463807	1.75357	1.97434	2.32018	2.12932	2.48428	2.28301	2.63904	2.0208	2.31942	2.60643	1.79874	2.47429	1.72484	1.27201	1.58214	1.99825	2.39901	1.66875	2.73928	1.84259	1.94218
ENSMUSG00000021636	3.66591	4.55321	4.08747	4.60931	3.54848	3.51152	3.02599	3.34452	3.13183	4.00005	3.348	3.41211	3.06523	3.83304	3.22069	1.73333	2.39233	3.37986	3.10771	4.15748	3.7879	3.5196	3.56334	3.25355	3.2494	3.09096	3.30981	3.45963	3.72899	3.75568	3.76579	3.25372	3.2617	3.06498	3.27403
ENSMUSG00000021638	5.52105	5.05411	5.34196	5.7651	4.9668	5.20209	4.78342	5.3311	5.0063	4.89912	4.36018	4.5293	4.43023	4.98737	5.16595	4.42365	3.47772	4.60226	4.65853	4.03592	4.96097	4.4161	4.41134	4.73026	4.68626	4.94244	4.23729	5.15736	5.40415	4.61716	4.52612	4.56823	4.82211	4.58983	4.26411
ENSMUSG00000021646	4.41688	3.58018	4.23834	3.60085	4.0709	3.97592	2.72113	3.54383	3.74851	3.03852	3.348	3.11767	2.77572	2.33828	2.79539	2.91776	3.33856	3.90069	4.01629	3.83191	3.73019	4.31741	3.49775	4.15463	3.56427	3.69668	3.41874	3.14647	3.63277	3.83475	3.57735	3.5229	3.67217	3.33292	3.62336
ENSMUSG00000021660	7.3335	7.17844	7.12807	7.1558	7.41278	7.8704	6.241	6.24069	6.86157	6.5253	7.02187	6.24461	5.86004	6.33006	6.16993	5.92495	6.88809	7.72152	7.75965	6.69052	6.77011	6.99509	6.92011	7.65741	7.75138	7.33889	7.53068	7.55123	6.97936	7.72358	7.56682	7.74475	7.70359	7.25602	7.69799
ENSMUSG00000021662	5.77052	5.9373	4.79227	5.85323	5.83859	5.25758	5.55253	5.8088	5.54085	4.57195	5.04279	5.43959	6.01519	3.40241	5.98352	5.39284	5.63841	4.62007	4.58771	5.89881	5.79496	5.14829	5.83304	4.75503	4.30124	4.87118	4.37885	4.40586	5.62028	4.72488	4.9455	4.83868	4.60897	5.44463	4.8053
ENSMUSG00000021668	4.6834	5.15322	4.4297	4.96624	4.9668	3.51152	4.82349	5.09743	4.7168	2.87806	4.79628	4.68437	5.68617	3.40241	5.28816	5.26259	5.13807	4.1902	4.49399	5.93327	4.71539	4.63679	5.47237	3.25355	3.56427	4.29532	4.37885	4.36887	4.60768	3.53667	4.17345	4.2351	3.82828	4.56922	4.02672
ENSMUSG00000021669	6.05207	6.67704	5.77474	6.46058	5.18498	4.95593	5.85284	6.04085	5.7641	4.00005	6.08375	5.91722	5.86004	3.63373	6.42433	6.04869	5.50646	5.19615	5.58316	6.10933	6.44191	5.31102	6.63754	4.19139	4.23169	5.48626	4.73541	5.3782	6.14111	4.68275	4.99657	4.88718	4.25254	5.07233	4.00306
ENSMUSG00000021670	5.66297	6.24876	6.08463	6.28685	7.01268	6.36002	6.99561	6.8423	6.4886	5.44881	6.36924	6.07274	6.31086	5.82136	6.6857	6.57311	6.46314	5.90433	6.83897	6.74002	6.95153	6.56601	7.28823	5.96332	5.93076	6.15986	6.14121	6.01497	6.62654	6.33045	6.40375	6.08206	6.06906	6.21515	5.59595
ENSMUSG00000021676	8.55113	9.35375	8.79792	9.34406	8.17969	7.47335	8.83457	8.76081	7.47761	7.4163	8.08466	7.97565	7.94416	7.5548	8.04223	7.80723	7.80048	6.68708	7.45846	8.22596	8.53859	7.57271	8.2991	6.96994	7.17493	7.67331	7.09065	7.52204	8.23627	7.71577	7.22522	7.49383	7.08333	7.42325	6.55384
ENSMUSG00000021678	5.37803	6.07005	5.32279	5.73449	5.09804	4.30577	4.86249	5.62306	5.46653	4.81296	6.36924	6.79276	4.70734	4.98737	6.45074	5.04209	4.15372	5.13552	6.599	6.48523	7.17887	6.72846	6.59896	4.05842	4.88053	5.01034	4.57989	6.23651	5.46129	4.98964	5.5174	5.24444	5.37155	4.4615	4.13948
ENSMUSG00000021681	6.90206	7.14872	6.91096	7.31687	6.16373	5.77379	6.63929	7.15569	6.03659	5.19999	6.60747	6.54203	6.97212	5.35458	6.58198	6.34537	6.17177	5.88972	6.23193	6.71052	7.828	6.71882	6.80281	5.57548	5.85185	6.71206	6.49225	6.84017	6.72316	6.4036	6.05195	6.39877	6.21766	6.14027	5.76016
ENSMUSG00000021686	5.93528	6.55548	5.77474	6.63647	5.952	5.40249	5.75261	5.93836	5.41477	5.36045	5.9532	5.8856	6.12413	4.76149	6.0015	5.95338	6.01492	4.84877	5.10137	6.26622	5.91638	5.5687	5.47237	4.71771	5.05172	5.30887	5.28843	5.15736	5.54297	5.19839	5.24911	5.14822	4.89456	5.75861	5.17696
ENSMUSG00000021690	4.48494	5.35407	4.41167	5.12809	4.63749	3.65068	5.07661	4.77946	4.38145	4.076	4.54218	4.60891	5.13978	4.0883	4.69953	4.90326	4.50239	4.01281	4.095	5.12058	4.82972	4.26542	4.7297	3.2879	3.44643	4.05925	3.47027	3.77451	4.55615	4.17579	3.70567	3.58302	3.64442	4.4837	3.55994
ENSMUSG00000021699	1.11571	1.76389	1.18625	1.94634	2.29069	1.2952	1.80359	2.49653	0.809907	1.59795	1.55282	0.197101	2.1083	-1.12116	1.36654	1.44383	1.67864	1.17823	1.18171	2.17198	1.81592	1.88955	1.53092	-0.799564	-2.10816	1.37475	-0.777657	1.80252	0.359752	0.77586	-0.263956	-2.03169	-1.45712	0.6202	0.784641
ENSMUSG00000021706	4.27029	4.06051	4.61448	4.48608	3.43955	3.04063	3.84312	4.612	3.31241	3.31416	4.20683	3.45584	4.24966	2.96631	4.00596	4.38243	4.02346	3.24862	3.78262	4.60494	4.71539	3.56332	4.54722	1.8327	1.97931	2.95972	3.52002	3.14647	3.29835	2.36082	3.19548	3.32587	2.79081	3.51636	2.21348
ENSMUSG00000021707	4.36002	5.25714	4.81988	4.91256	5.13345	5.13255	5.23358	5.15949	5.27661	5.19999	5.04279	5.17765	4.52863	4.90121	4.96073	5.30733	5.12754	5.39546	5.9925	5.10556	5.29539	5.04413	5.89804	5.63005	5.35945	5.50991	5.43828	5.91586	5.31395	5.36749	4.91927	5.41952	6.16981	5.47818	5.21863
ENSMUSG00000021709	6.14335	6.70997	6.39111	7.02593	5.93203	4.40741	5.42808	5.74951	4.87839	3.31416	5.65024	6.02274	6.37398	3.92324	6.39742	5.53129	5.72478	4.06575	5.24637	6.2458	5.7521	5.33644	5.93567	4.20943	4.63331	5.62268	4.9683	4.94757	5.89373	5.18336	4.72094	5.2257	4.62326	5.25117	4.61558
ENSMUSG00000021710	6.15594	6.28199	6.25613	6.46058	5.06174	4.84436	6.16505	6.28312	6.29462	6.1743	6.41665	5.94049	5.58308	5.28824	6.26973	6.21054	5.77961	5.49534	6.17267	5.65225	7.18962	6.04027	6.85612	5.02317	5.11101	5.36181	5.38557	6.18423	6.44013	5.63384	5.35075	5.53056	4.96354	5.25117	4.26411
ENSMUSG00000021711	5.11141	5.81398	5.52085	5.92278	5.58091	5.6298	6.70513	6.59526	6.847	7.36424	6.07639	6.0657	6.65383	7.24079	6.38378	6.43881	5.55442	5.97524	5.84847	5.41687	6.06384	5.49159	5.948	6.12881	6.26253	5.46222	5.65419	5.60193	5.7173	5.6774	5.87218	5.80752	5.93806	6.02392	5.61948
ENSMUSG00000021714	2.78948	4.4595	3.78528	3.98587	3.64977	3.80765	4.46656	4.14422	4.32648	4.4053	4.60491	4.99708	4.8912	5.06867	4.84601	5.11939	4.62724	3.95784	4.70945	4.62616	4.38226	3.72605	5.19043	4.6267	4.36758	4.90725	4.50774	4.87026	4.92454	4.57172	4.56047	4.53817	4.45777	5.28948	4.32261
ENSMUSG00000021725	0.971321	1.14722	1.62235	1.27892	0.574479	0.908175	1.80359	0.911563	1.54687	1.11252	1.98892	2.67515	2.97503	2.78573	3.59684	1.08126	2.46104	1.7949	2.56023	2.65741	3.06967	2.25212	3.11588	1.27083	1.97931	2.26784	1.09681	2.18954	2.47523	1.51283	2.5434	2.92251	2.16737	1.15071	2.29366
ENSMUSG00000021733	4.90827	4.89138	4.73541	5.18581	5.64364	3.68347	4.93745	4.92948	4.32648	4.28245	5.31711	5.8202	5.24001	4.76149	5.63765	5.56852	4.61221	4.23712	4.9543	5.89881	5.37287	5.4456	5.58719	3.56501	3.6732	4.90725	4.64861	4.97245	4.75207	4.20585	4.30083	4.7365	4.05595	4.66944	4.26411
ENSMUSG00000021747	-3.27661	-2.75967	-2.90122	-2.80854	-2.23288	-2.79226	-1.36633	-1.41037	-0.775056	-1.20941	0.635287	-0.288326	0.828192	0.463807	0.83603	0.595831	0.494212	0.0786931	-1.14021	0.698052	-1.88452	0.667159	-0.34355	-0.314137	-2.10816	0.889326	0.807305	-0.312957	0.359752	-0.809103	0.47301	-0.446724	-3.04208	-0.227797	-0.108443
ENSMUSG00000021749	7.63404	7.74117	7.03395	7.8034	6.97414	6.95425	6.72643	6.26911	6.24361	6.6298	5.51521	6.17438	5.76903	6.19173	5.75886	5.88123	5.82594	5.82208	6.04631	6.37048	6.28038	5.05948	5.42022	7.36735	7.05424	6.95542	4.77693	4.92226	6.72316	6.66393	4.9455	5.57564	5.8738	6.84044	5.81552
ENSMUSG00000021751	5.81351	3.64972	4.95053	4.28949	4.42534	5.56968	4.30609	4.14422	3.47287	4.4053	3.76914	3.27239	3.15012	4.3707	3.22069	4.00182	2.16406	3.0527	3.00274	3.25605	3.47303	3.64698	3.85285	3.25355	3.77449	2.81533	2.92278	2.62564	3.02272	3.58321	2.79494	2.61217	3.43365	3.89322	3.592
ENSMUSG00000021760	-3.27661	-1.17471	-1.31625	-1.22358	-2.23288	-2.79226	-1.36633	0.174597	0.447337	-1.20941	-0.949676	-0.288326	-0.3942	0.463807	-0.0119669	0.595831	1.4271	0.441263	-2.72518	-0.886911	-1.88452	-0.917803	-0.34355	2.4331	1.97931	1.73732	-0.0406916	0.424009	-1.22521	0.77586	-1.84892	-2.03169	-1.45712	0.25763	-0.59387
ENSMUSG00000021765	-1.69164	-0.43774	-1.31625	-1.22358	-0.647914	0.0150904	0.218631	0.911563	2.92538	1.59795	5.61002	2.34394	2.1083	2.04877	1.91403	3.70017	3.05715	2.62889	0.0821789	1.43502	2.20294	-0.180838	0.393416	-0.799564	1.06177	1.37475	0.444735	1.80252	1.09672	0.77586	2.90597	1.66875	0.65836	-0.227797	-0.59387
ENSMUSG00000021767	4.44449	4.60665	4.0413	5.05564	4.56154	3.47452	4.46656	4.20434	3.42134	2.87806	4.17961	3.83269	4.24966	2.96631	4.29546	4.05526	4.04601	2.76319	3.05618	4.03592	3.99812	3.76402	4.13758	2.60643	3.02113	3.42538	3.56812	3.05628	3.52968	3.27836	3.50863	2.49188	2.88866	4.24469	3.19273
ENSMUSG00000021785	4.38873	3.12297	3.96915	3.42028	3.54848	4.10255	2.8816	3.34452	2.68438	2.25003	3.08007	3.27239	2.87882	2.33828	2.30996	1.97434	3.1433	3.33743	2.48428	2.38611	2.63904	2.78264	2.92947	3.21836	3.02113	2.95972	3.06365	1.80252	3.02272	2.73522	2.79494	2.92251	3.18674	2.09413	3.27403
ENSMUSG00000021792	11.8943	11.2033	12.3048	12.1562	10.1288	10.5775	10.2303	11.4952	9.84791	9.85332	10.052	9.75907	10.1823	9.69982	9.66505	10.339	10.3084	9.50406	10.2215	10.358	10.4315	9.89785	9.98849	8.84249	8.93556	9.4246	9.24517	9.06859	9.76276	9.16292	9.57367	9.65788	9.2002	9.14245	8.8134
ENSMUSG00000021794	8.20065	8.43077	8.72586	8.60878	7.9433	7.71454	7.69166	8.30216	7.3932	7.62032	7.5568	7.19871	7.71258	7.74612	7.47185	7.71477	7.60179	7.28675	7.3503	8.30538	7.91799	7.61747	7.93412	6.89671	6.70883	6.72222	7.01025	7.14374	7.27064	7.06741	6.89592	7.1899	7.15391	6.92398	6.89317
ENSMUSG00000021795	11.9235	10.54	11.5935	11.2935	10.1516	11.3413	10.4398	10.8402	10.8355	10.9053	10.6716	10.9336	10.2073	10.6663	10.907	10.3571	10.6173	11.0421	11.3517	10.862	11.4415	11.6526	11.1776	10.2605	10.4043	10.1128	10.2226	9.955	10.2988	10.2966	10.6422	10.4734	11.3629	10.3742	10.3836
ENSMUSG00000021798	-0.106682	0.0476866	-1.31625	0.361382	-2.23288	-1.2073	-1.36633	0.911563	2.59418	1.11252	1.37225	1.78206	2.26876	1.6862	2.52409	1.97434	1.78967	2.12932	2.1328	2.28301	0.922832	-0.917803	1.53092	0.33794	1.06177	0.889326	0.444735	-1.89792	1.09672	-0.809103	0.958437	-0.446724	-0.234725	1.35717	0.254127
ENSMUSG00000021810	7.91753	8.24525	7.78965	8.29278	8.21317	8.25826	8.74611	8.67311	9.01012	9.54798	8.44907	8.51193	8.66559	9.11844	8.43512	8.64568	8.21158	8.44064	7.94459	8.08367	8.35269	8.30378	8.36266	8.72282	8.61891	8.35693	7.94913	8.16413	8.7217	8.30203	8.2583	8.28233	8.3868	8.71999	8.33154
ENSMUSG00000021811	5.73182	6.7853	6.21513	6.29212	5.63131	6.0311	6.49785	6.42884	6.43114	6.53879	6.50702	6.49565	6.43447	6.33006	6.37691	6.83232	6.51254	6.86193	6.66499	6.78787	6.95153	6.52237	6.87562	6.96994	6.61636	6.62809	6.82473	6.89974	6.63898	6.71184	6.34584	6.81694	6.83903	6.52976	6.32022
ENSMUSG00000021820	3.19913	3.68328	3.20731	3.66719	4.0709	3.58277	2.8816	3.23349	3.82981	2.87806	3.9411	3.27239	3.74876	2.04877	3.85593	3.76576	3.66414	3.10423	3.42457	4.15748	4.13785	3.5196	3.62608	2.30477	2.13977	3.09096	2.49536	3.14647	3.52968	3.0322	3.00906	3.0976	3.14774	3.23163	3.42405
ENSMUSG00000021831	4.70639	5.47395	5.19154	5.67124	4.88607	4.57406	4.12552	5.18955	4.77953	4.51851	5.41373	5.5845	5.07612	4.55127	5.10073	4.98815	5.20971	4.21385	4.85225	5.13546	4.55842	4.50846	5.23136	4.52956	4.19563	4.29532	4.50774	4.47712	5.11464	4.4763	4.52612	4.65481	4.37577	4.19174	4.43293
ENSMUSG00000021835	6.53236	7.41151	6.15135	7.09985	6.22245	6.30313	6.58204	6.63948	6.14381	6.90434	5.94514	5.49303	6.04874	6.48617	5.98352	5.95338	5.52262	5.16008	5.76266	5.36733	5.87703	6.39508	6.0883	4.40989	4.57835	4.90725	5.1212	5.06786	4.96461	4.59462	5.95198	5.43592	5.74255	5.01252	4.94839
ENSMUSG00000021838	2.83192	4.03475	3.50817	3.38128	4.17651	2.49314	3.84312	3.23349	3.47287	2.49103	3.65519	3.9289	4.32462	3.5227	5.03243	4.00182	3.54257	3.37986	4.24061	4.96276	4.62327	4.39205	4.18001	2.37036	3.2494	2.95972	1.88531	3.65667	3.72899	2.24979	4.17345	3.69623	3.64442	3.00486	2.1286
ENSMUSG00000021843	7.29799	7.76487	7.34552	7.91682	7.42712	6.70957	7.14542	7.51741	7.27842	6.51169	7.43259	7.998	7.88966	6.5299	7.85469	7.55235	7.50137	6.83167	7.33687	8.11027	7.87869	7.22004	8.12813	6.38035	6.61636	7.20039	6.91118	7.25437	7.45778	6.92108	7.13692	6.8601	6.55969	7.09953	6.81042
ENSMUSG00000021868	3.54357	2.96825	3.28861	3.02435	3.19339	3.89424	2.54056	2.98195	3.70607	3.74479	3.97316	3.57957	3.06523	3.92324	2.79539	3.13188	2.7627	4.56596	4.24061	3.36102	3.89684	4.06709	3.42904	4.29636	3.82258	3.09096	3.12923	4.54502	4.44722	4.63936	4.21717	4.0344	4.66528	3.85967	4.26411
ENSMUSG00000021870	5.15385	6.45222	5.4162	6.46525	6.25496	4.4269	5.55253	5.03258	4.7168	4.51851	5.985	5.76912	6.34727	4.94493	5.88042	5.64023	5.2684	4.67222	4.86728	6.10933	5.76653	5.65205	5.64892	4.31314	4.73733	5.19675	4.81729	5.1355	5.64515	4.80561	4.83758	4.957	4.40913	5.10133	4.81891
ENSMUSG00000021876	5.50803	4.83279	4.08747	4.08627	4.10697	3.2301	4.41503	2.83756	1.72744	3.03852	0.924793	1.78206	3.37839	2.33828	1.91403	1.44383	1.12224	1.17823	1.18171	0.987558	-1.88452	1.74516	0.393416	1.73649	2.13977	2.26784	-0.0406916	-0.312957	0.359752	1.51283	-0.263956	1.13824	0.417352	3.00486	1.94218
ENSMUSG00000021877	7.30177	6.75406	7.19286	6.75561	6.85193	7.37891	6.81854	6.88884	7.05572	6.59149	6.81188	6.7049	6.50868	6.5009	6.74559	6.67904	6.53662	7.51332	7.33957	6.87907	6.98892	7.03445	6.92636	7.49598	7.09886	7.03907	7.00589	7.28943	6.88853	7.3922	7.10237	7.22806	7.62769	6.99524	7.18355
ENSMUSG00000021892	3.98078	4.65818	4.79227	4.85679	4.36704	3.71553	3.84312	3.71892	3.25469	3.03852	3.48773	3.53949	3.90348	1.6862	3.28081	3.63146	2.91742	2.99926	3.61467	4.66768	3.8434	3.5196	4.30031	3.21836	2.84604	3.69668	3.12923	3.59393	2.68168	2.96349	3.28036	3.0976	3.52778	3.47264	2.81212
ENSMUSG00000021893	5.57826	5.39515	5.32279	5.45355	4.30628	4.36761	5.04306	4.65572	4.7168	5.26633	4.89999	4.75607	4.78902	4.6602	4.58497	3.88861	4.3294	3.90069	4.53221	4.21463	4.90989	4.29165	4.83967	4.05842	4.15863	4.71715	3.97723	4.12445	4.75207	4.32018	4.49093	4.9341	4.11779	3.79013	3.85239
ENSMUSG00000021895	3.61821	4.18285	3.16487	3.87796	3.43955	3.43655	3.76295	3.71892	3.31241	2.49103	2.75076	1.29664	3.4471	0.463807	1.36654	1.44383	3.1433	2.02623	2.76668	3.01998	3.24476	2.14109	2.59505	1.73649	1.97931	1.73732	2.49536	2.62564	2.47523	1.6934	1.85152	2.61217	1.8159	1.97384	2.1286
ENSMUSG00000021901	3.09843	2.85504	3.28861	2.86388	3.54848	4.28455	3.15723	3.1132	3.47287	3.83499	4.06527	3.45584	3.37839	3.73683	3.28081	3.40319	3.69299	3.71428	3.20556	3.63665	3.54174	4.12659	3.79941	4.11691	4.36758	3.92495	3.90417	4.40586	3.29835	4.14509	3.76579	2.92251	4.07686	3.67909	4.02672
ENSMUSG00000021905	6.27606	5.5211	6.23064	5.47223	5.87041	6.69758	5.87207	5.84702	6.28023	6.33749	5.94514	5.4719	5.74194	6.33006	5.51785	5.45381	5.87083	6.6913	6.39117	5.39231	5.67772	5.96076	5.4024	6.96199	6.7342	6.24688	6.57696	6.96317	5.91434	6.62553	6.5391	6.45615	7.08849	5.99331	6.50837
ENSMUSG00000021918	3.59376	4.13515	3.94427	4.03695	3.43955	2.93566	3.99122	3.71892	3.42134	3.54548	4.03522	3.83269	3.69326	3.12677	3.28081	3.63146	3.51051	2.88605	3.05618	4.18634	2.75933	3.56332	3.95413	2.9446	3.02113	3.61179	3.06365	3.31153	3.81918	2.96349	2.5434	3.39458	2.68584	2.80783	2.96684
ENSMUSG00000021928	4.15802	3.71607	4.23834	4.01164	3.83321	4.24116	3.49165	3.44762	3.3679	3.64858	2.67482	2.5992	3.63555	3.83304	3.28081	3.13188	3.30157	3.57512	3.38335	3.30949	3.73019	2.98909	3.28094	3.77333	3.3837	3.32229	3.06365	3.31153	3.16711	3.33386	3.00906	3.64074	3.33296	3.1227	3.7707
ENSMUSG00000021929	5.17048	6.07005	5.43417	5.73449	5.71549	4.62559	5.57618	6.16706	5.58835	4.94034	6.28235	6.42041	6.13458	5.59309	6.629	6.26826	6.0488	5.57968	5.95078	6.16112	6.53754	5.87661	6.30511	5.12168	4.81071	5.70695	5.53825	5.88998	5.83007	5.5543	5.56893	5.36919	5.38837	5.5847	4.98507
ENSMUSG00000021950	5.41339	6.46192	4.59863	5.92278	6.17227	4.88722	5.66709	5.48445	5.86398	6.1743	6.58171	6.00077	5.87259	6.41023	5.59092	6.19872	6.86609	6.46363	6.07895	6.31929	6.17617	6.81691	6.09939	3.79737	4.60609	4.29532	5.16876	5.1355	4.32938	4.20585	5.71332	5.54574	5.41325	4.7449	5.3463
ENSMUSG00000021951	5.73741	4.87696	5.56231	4.84251	5.59367	5.92541	5.71048	5.60086	5.65679	5.86741	5.29191	4.95199	5.00952	5.62031	4.35261	5.09408	5.16921	6.00943	5.22319	4.58341	4.3053	5.02862	4.94185	5.8981	5.90865	5.19675	5.43828	5.56969	4.65743	5.90514	5.27002	5.64779	5.8738	5.26406	5.98808
ENSMUSG00000021974	-1.69164	-1.17471	-1.31625	-0.486615	-2.23288	-2.79226	0.218631	0.911563	-0.0380901	1.59795	-0.21271	-0.288326	1.48027	1.20077	-0.748932	0.595831	-1.38026	-0.406734	-0.403248	-0.886911	0.437405	-0.180838	-1.92851	2.30477	1.79874	3.52159	-0.0406916	-1.89792	3.72899	3.22064	0.47301	1.13824	-0.720152	2.65973	-0.108443
ENSMUSG00000021981	5.07654	4.67496	5.12669	4.88494	4.88607	5.13255	4.90046	5.3311	4.51035	5.01941	4.54218	4.84096	4.70734	4.3707	4.29546	4.54069	4.3657	4.47101	4.26351	4.96276	4.38226	4.67714	4.83967	4.59961	4.4617	4.49814	4.57989	4.51147	4.88331	4.80561	4.12836	4.41126	4.50481	4.39279	4.37882
ENSMUSG00000021982	5.73182	5.64547	5.63406	5.69528	5.40375	4.82979	5.07661	5.38405	4.98871	4.51851	4.64527	4.82437	5.09765	4.30511	4.90451	5.04209	4.93565	4.52873	4.75864	5.13546	4.52487	4.2387	4.6714	4.96066	4.63331	5.16731	4.69266	4.73144	4.92454	4.32018	4.21717	4.68256	4.74582	4.78119	4.67666
ENSMUSG00000021983	2.08095	-1.17471	2.14318	0.891897	0.574479	1.2952	0.955597	1.39699	-0.775056	-1.20941	-2.53464	-2.61025	-0.3942	-1.12116	-2.33389	-0.141134	-0.643292	-1.1437	-2.72518	-2.47187	-0.29956	-0.917803	-0.34355	-3.12149	-0.523193	-1.4326	-2.36262	-0.312957	-1.22521	-2.39407	-0.263956	-2.03169	-3.04208	-0.227797	-1.33084
ENSMUSG00000021987	4.57514	4.87696	4.93799	5.18581	5.08001	3.92198	4.56441	5.15949	3.82981	3.64858	4.15186	3.9596	4.62075	3.83304	4.32432	4.29627	4.58167	3.98558	4.37286	4.60494	4.18157	4.48592	4.37527	3.59275	3.82258	4.54468	4.11311	4.12445	4.65743	4.14509	4.30083	4.30816	3.75234	4.4615	4.13948
ENSMUSG00000021998	-1.69164	-2.75967	-1.31625	-1.22358	-0.647914	-0.470336	0.218631	-1.41037	2.16354	1.11252	0.924793	0.559671	0.342765	1.20077	1.573	1.44383	1.12224	0.441263	0.444749	-0.886911	-1.88452	-2.50277	-1.92851	0.578948	0.6992	0.152361	2.68177	1.27201	1.09672	-0.809103	1.85152	-2.03169	0.417352	0.909707	2.91709
ENSMUSG00000022010	6.48661	5.95801	6.7765	6.05874	6.09355	6.69356	6.40846	6.72406	6.9369	7.00491	6.76686	6.87959	6.36513	6.77971	6.9399	6.57311	6.85336	7.32798	7.17418	6.99777	7.11266	7.16079	6.95718	7.09404	6.90027	6.49221	6.87339	6.73508	6.42584	6.60875	6.9997	6.40711	7.28323	6.37805	6.76192
ENSMUSG00000022013	6.95101	6.44735	6.86862	6.72479	6.68896	7.11913	6.76809	6.79421	6.89973	7.35665	7.01033	6.71393	6.7178	7.24079	6.65763	6.55467	6.73348	7.36805	6.83897	6.23203	6.32005	6.81691	6.55127	7.44551	7.18876	6.92934	7.04889	7.08792	6.49589	7.14703	7.10818	7.05312	7.5173	7.01442	7.501
ENSMUSG00000022014	0.630284	0.699763	-0.0938613	0.650888	1.22656	0.908175	0.955597	-1.41037	3.66235	3.31416	5.11641	6.7495	2.97503	4.16425	6.32074	4.61375	4.89897	4.03952	4.41438	4.12804	4.45533	4.29165	3.6862	2.55093	3.6732	2.02683	4.29559	3.59393	3.02272	3.16052	2.39901	1.66875	3.52778	3.6401	4.16102
ENSMUSG00000022016	3.32331	4.13515	3.50817	4.26827	3.25898	1.96262	3.67806	3.87504	3.31241	1.11252	3.8404	4.23524	3.95157	1.6862	4.00596	4.00182	3.57394	2.12932	3.5786	4.51681	4.18157	3.37988	3.79941	2.08796	2.41541	2.65486	2.76666	3.83	3.72899	2.89134	2.79494	3.01271	2.51251	2.57956	2.44175
ENSMUSG00000022021	3.02717	4.96143	4.35617	4.26827	4.30628	2.69959	4.86249	4.14422	4.5348	4.00005	5.47099	6.34685	5.11887	4.16425	5.25856	5.7896	4.98315	3.92955	4.91145	5.74245	4.49052	4.81012	5.50612	4.11691	4.08167	4.90725	4.4318	5.41496	5.00361	4.68275	4.17345	4.65481	4.0132	4.4837	3.55994
ENSMUSG00000022033	3.86294	5.21188	5.09314	4.91256	4.90668	5.34216	5.57618	5.27613	5.94832	6.06672	5.92069	6.00813	5.74194	6.19173	5.76939	5.96739	5.53063	6.04283	6.39636	5.75213	5.83658	5.98507	6.51857	6.0708	5.91975	5.76707	5.57402	5.94128	5.25052	5.70922	5.29063	5.71651	5.8857	5.72174	5.25913
ENSMUSG00000022035	7.85846	8.06609	7.93088	8.17516	7.90283	7.195	7.61951	7.65841	7.01719	6.78495	7.24836	7.96055	7.77071	6.80366	7.89372	7.58905	7.14722	6.78507	7.26776	7.74851	7.71725	7.31582	7.75273	7.05966	6.86626	7.48328	7.24656	7.28447	7.93214	7.51733	7.19821	7.34552	7.34916	7.41462	6.93126
ENSMUSG00000022040	4.67176	4.64121	4.13221	4.28949	3.38183	3.92198	3.38856	3.54383	2.68438	2.69749	2.41956	2.51903	2.66469	2.78573	2.79539	2.79747	2.24423	2.94376	3.10771	3.55049	4.26522	3.90662	3.35689	0.578948	2.41541	2.26784	2.16094	2.96006	-1.22521	1.30637	2.39901	2.49188	2.57263	2.20516	3.15029
ENSMUSG00000022064	3.73462	4.08582	3.3276	4.26827	3.38183	2.49314	3.38856	4.26206	2.99753	3.31416	3.80521	4.0191	4.04321	3.63373	3.39403	4.00182	3.72128	3.15398	3.29719	4.26959	3.89684	3.47451	4.51443	2.90088	3.1013	3.77685	2.92278	2.74594	3.29835	3.16052	3.10528	2.49188	3.33296	3.51636	2.81212
ENSMUSG00000022091	1.11571	0.0476866	-0.0938613	-2.80854	0.0890521	0.37766	0.955597	0.174597	1.88791	0.375557	1.1658	0.849178	1.19076	0.463807	0.83603	1.97434	1.28271	0.441263	-0.403248	0.335482	-0.29956	-0.180838	-0.34355	2.37036	1.97931	1.73732	1.54427	0.424009	1.58214	2.1295	-0.263956	0.290242	0.417352	1.6982	1.33213
ENSMUSG00000022094	5.15385	4.57125	4.61448	4.57516	5.09804	4.0781	4.36159	4.26206	3.57072	2.49103	3.01995	3.06217	3.69326	2.04877	2.79539	3.40319	2.86767	2.6976	2.56023	3.20055	3.47303	3.16966	3.20077	2.7114	2.64673	2.95972	1.88531	2.35001	3.52968	3.27836	2.5434	2.82629	2.38418	3.42755	2.91709
ENSMUSG00000022105	2.83192	3.21761	2.93167	2.80617	3.49504	1.45566	0.955597	3.23349	1.88791	1.11252	1.98892	2.14463	2.77572	0.463807	2.79539	2.36137	2.46104	1.51927	1.91868	2.57252	2.97346	2.85479	2.71534	-0.314137	1.79874	2.47429	1.33782	1.80252	2.23422	1.6934	2.39901	2.36063	1.8159	0.909707	1.83909
ENSMUSG00000022119	6.10494	6.56901	6.29108	6.74796	6.39283	5.36255	6.18056	6.46615	5.94832	4.21686	6.55017	6.97659	6.74535	4.90121	6.92113	6.72099	6.36794	5.66794	6.17871	7.02996	7.01332	6.20114	6.78916	5.06338	5.3097	5.93372	5.83214	6.08507	6.52298	5.75059	5.60229	5.59037	5.4377	6.2085	5.40161
ENSMUSG00000022123	-1.69164	-0.43774	0.268709	0.650888	0.574479	0.37766	1.44102	2.29007	2.59418	1.96052	2.50976	1.78206	2.66469	0.463807	2.7105	2.52183	2.39233	0.441263	0.975264	1.77605	1.81592	1.19767	1.53092	0.578948	1.59228	2.95972	2.39227	2.62564	2.47523	3.09779	-1.84892	1.8752	1.20585	1.84259	-0.59387
ENSMUSG00000022124	4.25477	4.72415	4.48249	4.72284	4.36704	3.13847	3.91907	4.0159	3.19457	2.49103	4.28554	3.86548	3.74876	1.6862	4.0755	3.63146	4.3109	2.55674	3.71777	4.24237	3.89684	3.60576	4.00222	2.65987	3.17725	3.52159	3.70347	3.23136	3.72899	3.58321	3.43648	3.99068	3.10767	3.71706	2.86556
ENSMUSG00000022136	8.00706	8.30305	8.01092	8.31364	8.12358	7.47803	8.01953	7.59806	7.42625	6.73896	7.60363	7.8002	8.05564	6.99259	7.48788	7.90871	7.69388	7.40448	6.93125	7.78434	7.95626	7.49582	7.483	7.22391	7.08906	7.35203	7.15111	7.16007	7.68468	7.61576	7.13692	7.27893	7.2742	7.93308	7.38912
ENSMUSG00000022139	5.92552	6.35147	5.86366	6.32331	6.67702	5.98581	6.46022	6.16706	6.47603	5.53206	6.26949	6.49565	7.04598	5.47876	6.68013	6.79354	6.55638	5.92597	5.82557	6.95649	6.73386	6.17319	6.68987	5.25789	5.27555	5.62268	5.19962	5.26195	6.30617	5.10578	5.66678	5.63365	5.65489	6.65729	6.15298
ENSMUSG00000022141	7.04194	7.63372	7.11141	7.63129	7.54684	7.01991	7.38521	7.2866	6.9323	6.73896	7.26788	7.30114	7.52665	6.6404	7.59832	7.44633	7.49524	6.45373	6.51562	7.76294	7.47961	7.12841	7.37755	6.0708	6.13502	6.964	6.78967	6.8334	7.27064	6.62553	6.25437	6.5867	6.31327	7.08509	6.75131
ENSMUSG00000022146	0.182825	-2.75967	0.558215	-0.486615	-2.23288	0.667167	-1.36633	2.04907	0.447337	1.11252	1.55282	1.91331	1.92773	2.04877	2.05842	1.44383	1.55834	0.0786931	1.36229	2.95439	2.3634	1.74516	1.77193	-0.314137	-0.523193	-1.4326	-2.36262	0.424009	-1.22521	-0.072137	2.23854	0.290242	-0.234725	0.6202	1.33213
ENSMUSG00000022148	5.50803	5.23469	5.53758	5.27361	5.48822	6.09952	6.19591	6.08948	6.54987	6.90434	6.21691	5.86953	5.93373	6.4713	5.89011	5.91053	5.67502	6.71221	5.8023	5.58882	5.4818	5.99309	5.73682	6.38432	6.4036	6.23273	6.38221	6.19484	5.46129	6.28893	6.11108	6.339	6.44777	6.2085	6.34394
ENSMUSG00000022151	3.92307	3.9818	4.23834	3.69925	3.54848	3.77759	3.02599	4.0159	3.25469	3.03852	2.75076	3.06217	3.06523	3.40241	3.22069	3.55931	3.66414	3.74707	3.10771	3.50541	3.15987	3.16966	2.82638	3.67292	3.56427	3.42538	3.70347	3.23136	3.98424	3.67202	3.36054	3.64074	3.40086	3.5588	3.82567
ENSMUSG00000022159	0.810856	1.14722	0.268709	1.58377	2.29069	-0.470336	1.44102	0.911563	0.809907	0.375557	-0.21271	-1.02529	1.72128	-1.12116	0.47346	1.44383	0.73522	-0.406734	0.0821789	0.698052	0.437405	-0.180838	1.77193	-1.53653	-2.10816	0.889326	0.444735	-1.89792	1.09672	1.06537	0.47301	0.290242	-1.45712	-0.227797	-2.9158
ENSMUSG00000022177	3.64226	4.03475	3.47382	3.66719	3.99594	4.50236	4.61095	4.20434	4.89737	5.09438	4.09472	4.66587	4.04321	5.18262	4.29546	4.61375	4.5186	4.78704	4.6757	4.12804	4.13785	4.39205	4.64134	5.1406	5.14923	4.87118	4.17654	4.51147	4.60768	4.68275	4.25961	4.15814	4.75882	4.83398	4.6311
ENSMUSG00000022186	8.69026	8.49359	8.58109	8.9476	8.86186	8.72688	8.61809	7.98838	7.89619	7.74188	8.04938	7.68552	8.06113	7.85898	7.67033	7.59358	7.86846	7.98987	7.54745	7.79842	8.15028	8.3198	8.14964	7.92904	7.5801	7.89158	7.68587	7.68892	7.85427	7.95798	7.55835	7.7676	7.8805	8.63205	7.99034
ENSMUSG00000022193	6.90455	6.70997	7.17159	6.74413	7.24083	7.60755	7.26666	7.2866	7.49329	7.77644	7.27111	7.00629	7.10565	7.59652	6.97217	7.14735	7.02204	7.75415	7.28185	6.83419	7.09562	7.23364	7.09663	7.85507	7.70723	7.53029	7.53371	7.58388	7.29443	7.62135	7.61665	7.59949	7.54006	7.39425	7.57906
ENSMUSG00000022195	3.75682	4.31715	3.50817	3.76131	3.7444	3.68347	4.12552	4.20434	3.19457	2.25003	2.67482	3.17111	2.87882	3.12677	3.96989	2.91776	3.05715	2.88605	3.42457	2.48232	3.8434	3.42797	3.35689	3.10733	3.44643	3.09096	3.47027	3.23136	3.90407	3.27836	2.67464	3.17777	3.29777	3.23163	3.01494
ENSMUSG00000022199	-0.954679	-1.17471	-1.31625	-2.80854	-2.23288	-1.2073	0.218631	0.174597	0.809907	0.375557	-0.21271	-0.288326	-0.3942	-1.12116	-0.0119669	-0.141134	1.78967	0.0786931	-0.403248	-0.886911	0.922832	-0.917803	-0.34355	1.12644	1.06177	1.37475	1.54427	0.909436	-1.22521	-0.072137	-0.263956	1.13824	-0.234725	0.25763	0.254127
ENSMUSG00000022221	4.43075	4.00852	4.23834	4.15724	3.69786	4.91509	4.69976	4.42252	5.13983	5.77928	4.93297	4.56966	4.46378	5.82136	4.20526	4.7817	4.71426	5.524	4.62355	3.75695	4.13785	4.77336	4.54722	5.32559	4.81071	4.83418	4.55624	4.54502	4.3895	4.40035	4.59403	4.957	4.91792	4.13678	4.45052
ENSMUSG00000022235	4.5626	2.28473	4.1756	3.02435	3.60001	4.17352	1.44102	2.29007	1.88791	2.87806	2.41956	2.0336	0.828192	2.78573	0.83603	2.18079	1.28271	2.48079	3.78262	2.57252	2.75933	2.54163	3.49775	2.49322	2.64673	1.73732	3.30981	2.85697	2.68168	2.46392	1.61051	1.66875	2.68584	2.40447	4.46791
ENSMUSG00000022241	6.92674	7.54297	7.49646	7.68231	6.32554	6.22733	6.98682	7.25141	7.04299	5.93015	7.62901	8.57276	7.20323	6.57233	7.74958	7.52893	6.70189	6.94906	6.884	7.29466	7.58104	7.14649	7.50403	6.42347	6.3877	6.71206	6.40887	7.0765	6.86755	6.62553	6.3059	6.67222	6.51059	6.40738	5.79501
ENSMUSG00000022244	2.70067	3.07322	2.52505	2.40091	0.574479	0.908175	2.54056	2.29007	0.809907	0.375557	1.55282	1.63767	0.828192	-1.12116	0.47346	1.44383	0.204705	1.51927	-0.403248	1.77605	2.3634	1.74516	1.77193	-0.799564	-2.10816	-1.4326	0.444735	1.56151	2.23422	0.77586	1.61051	0.775669	1.20585	1.15071	0.543633
ENSMUSG00000022246	3.84233	4.47874	3.81303	4.57516	4.5873	3.39756	4.18826	3.63403	3.78973	3.83499	4.23355	4.84096	4.04321	3.92324	4.43429	3.82849	4.0682	2.99926	4.24061	4.44699	3.7879	4.31741	4.22123	2.60643	3.1013	3.52159	3.61466	3.88344	3.72899	3.38729	3.93244	4.07684	3.52778	3.1227	3.35099
ENSMUSG00000022261	1.47828	0.0476866	2.14318	1.94634	1.85459	3.74689	2.72113	3.34452	2.84944	3.43445	2.59464	2.5992	3.51269	3.27116	3.02366	3.02879	3.37463	3.92955	4.01629	3.75695	2.75933	3.97297	3.62608	3.97654	3.44643	2.65486	3.30981	2.74594	3.63277	3.09779	3.28036	3.99068	3.87678	3.38101	3.62336
ENSMUSG00000022280	4.47159	4.57125	4.74984	4.6913	4.17651	3.65068	3.99122	4.08149	3.52262	2.69749	4.12357	4.23524	3.37839	3.27116	3.77463	2.91776	3.44417	2.99926	3.38335	4.06729	3.94837	4.34272	3.35689	3.10733	2.84604	3.69668	3.25209	3.45963	3.72899	3.22064	3.82351	3.8012	3.2617	3.42755	2.57605
ENSMUSG00000022283	8.54237	9.65634	8.69357	9.18546	9.9292	8.62295	9.15232	8.68898	9.31814	8.55381	10.0264	9.99314	9.35343	8.9026	9.46255	9.86776	10.2547	9.28849	9.21404	10.7468	9.5328	10.3907	9.67928	8.63131	8.76298	9.36425	9.69976	9.53619	9.23114	9.23027	9.35382	9.27267	8.76487	9.42074	10.0516
ENSMUSG00000022285	7.47745	7.87967	7.72358	7.97691	8.65053	7.85789	7.93973	7.91381	7.33173	6.93525	7.56734	7.43551	7.62632	7.20527	7.73891	7.31556	7.54357	7.66258	7.57518	8.12338	8.39276	7.94741	7.86753	7.30792	7.31601	8.18027	7.95592	7.82489	7.94722	7.70791	8.11253	7.7611	7.5077	8.00582	7.25287
ENSMUSG00000022297	1.24696	1.63265	2.14318	2.04944	2.6251	1.96262	0.955597	1.39699	2.28384	2.69749	2.75076	2.43414	0.828192	1.6862	1.75357	1.97434	2.39233	2.62889	2.56023	2.88568	3.32493	2.98909	2.59505	2.37036	2.5357	2.65486	2.99493	1.27201	2.86225	1.99825	3.19548	2.05578	2.44977	1.15071	2.63879
ENSMUSG00000022299	2.27798	3.39008	3.24853	2.86388	3.32171	2.9891	2.33411	2.83756	3.31241	3.18291	3.13779	3.98966	3.06523	2.96631	3.59684	3.88861	2.64949	3.20208	3.10771	4.12804	3.67007	3.64698	3.6862	2.00779	2.41541	2.95972	2.49536	3.83	2.47523	2.1295	2.39901	2.61217	2.63035	2.94213	3.38798
ENSMUSG00000022306	-1.69164	-2.75967	-2.90122	-1.22358	-2.23288	-2.79226	-1.36633	0.174597	-0.0380901	1.11252	0.272717	2.0336	-1.97916	-1.12116	-2.33389	0.595831	0.73522	0.73077	-2.72518	0.698052	-0.29956	-0.917803	-1.92851	-3.12149	-2.10816	0.152361	-2.36262	-0.312957	-1.22521	-0.072137	-1.84892	-2.03169	-0.720152	-2.54972	-2.9158
ENSMUSG00000022307	4.79486	5.79108	5.88995	6.22763	5.61887	4.91509	5.68895	5.8088	5.23244	4.21686	5.93704	6.10055	5.95748	4.55127	6.22453	5.88123	5.99768	5.04613	5.76266	6.02398	6.26014	6.03251	6.14295	4.8615	4.66003	5.41289	5.22984	5.50296	5.14983	5.10578	5.74354	5.45213	5.23869	5.01252	4.58405
ENSMUSG00000022309	1.24696	-1.17471	-1.31625	0.361382	0.0890521	1.60005	0.218631	0.174597	-2.36002	0.375557	-2.53464	1.09019	-1.97916	-1.12116	-0.0119669	-1.7261	-0.643292	-2.72866	-1.14021	0.335482	-1.88452	-0.180838	0.393416	-3.12149	-2.10816	-1.4326	-2.36262	-1.89792	-1.22521	-2.39407	-1.84892	-0.446724	-3.04208	-2.54972	-1.33084
ENSMUSG00000022329	3.32331	4.1107	4.29846	4.3104	3.83321	3.13847	2.33411	3.71892	3.74851	3.64858	4.12357	4.82437	3.51269	3.12677	4.94223	4.25118	3.77625	3.64638	4.26351	4.64707	4.04621	4.31741	4.75799	3.18229	3.6732	3.61179	3.94116	3.59393	4.13234	3.67202	3.93244	3.32587	4.13783	3.42755	2.81212
ENSMUSG00000022337	6.22124	5.88779	6.04423	6.0893	5.21834	5.4792	6.11748	5.62306	5.72213	5.70946	5.76457	5.62337	5.68617	6.11725	5.81076	5.80528	5.53861	5.12309	5.37811	5.15018	5.61532	5.37375	5.29066	5.45971	5.25817	5.41289	5.05523	5.61778	5.31395	5.45768	4.78044	5.31704	5.29331	5.48919	5.47222
ENSMUSG00000022338	6.23712	6.33573	6.29108	6.46525	6.59049	6.77949	6.91444	6.59526	6.58543	7.11702	6.20345	6.25083	6.57158	6.9716	6.38378	6.58224	6.48805	6.82016	6.5945	6.18276	6.36814	6.2884	6.15364	7.09647	6.96062	6.77197	6.84439	6.77097	6.72316	6.86096	6.86876	6.67222	7.09875	6.71002	7.34747
ENSMUSG00000022353	5.86038	5.72011	5.74624	6.1369	5.51532	4.91509	5.55253	6.04085	4.9346	4.85668	4.89999	4.75607	5.9217	4.30511	5.40081	5.43377	5.37908	5.11054	5.12657	5.8089	5.87703	5.4456	5.43781	4.39421	4.4617	5.28164	4.87578	4.78858	5.7173	4.74549	4.72094	4.70978	4.34162	5.11561	4.97294
ENSMUSG00000022361	4.95701	5.54867	5.35145	5.61352	4.70964	3.61713	4.46656	4.81845	3.90677	2.69749	3.80521	3.9289	4.17058	2.96631	4.32432	3.76576	4.13281	2.82593	3.42457	4.00386	4.68533	3.42797	3.42904	3.67292	3.91421	4.34876	3.65975	3.45963	4.20105	4.11373	3.70567	3.89905	3.46571	3.95807	3.23395
ENSMUSG00000022364	3.3816	4.75603	4.27869	3.93292	3.60001	3.2301	4.61095	4.37099	4.14778	4.81296	4.75998	5.50349	4.78902	4.80958	4.96073	4.38243	4.38351	3.50016	4.14519	4.03592	3.7879	3.72605	4.09386	3.77333	4.19563	4.34876	4.23729	4.40586	4.79716	4.23529	3.43648	3.25372	3.49708	4.07963	3.27403
ENSMUSG00000022370	7.80088	8.21116	8.07248	8.17801	7.8612	8.06338	8.75391	8.66244	8.79036	9.55629	8.79235	8.57772	8.6383	9.46475	8.47587	8.79256	8.14657	8.23062	8.49822	8.06437	8.60231	8.32933	8.61355	8.64628	8.48897	8.12773	8.21764	8.15057	8.24036	8.21234	8.05647	8.06766	8.61121	8.28869	8.36207
ENSMUSG00000022371	0.810856	0.699763	0.268709	0.891897	1.22656	0.667167	2.33411	2.04907	2.16354	2.69749	1.55282	2.7473	2.87882	2.57928	1.573	1.97434	0.73522	1.91519	0.734256	0.987558	-1.88452	2.0208	0.878842	4.90641	6.09642	5.46222	1.72484	1.56151	5.3747	5.38072	1.32101	1.8752	2.00231	5.23818	2.86556
ENSMUSG00000022376	1.11571	-1.17471	1.4911	1.43938	1.85459	0.0150904	0.218631	1.75956	1.34042	1.11252	0.635287	0.197101	0.828192	0.463807	0.83603	-0.141134	-1.38026	-0.406734	-1.14021	-2.47187	-1.88452	-0.180838	0.393416	0.33794	0.6992	1.73732	2.68177	2.35001	1.94471	-0.072137	-1.84892	0.775669	1.35024	2.09413	2.0384
ENSMUSG00000022377	4.90827	5.97842	4.88669	5.25215	5.31402	4.32668	5.42808	5.57832	5.33347	5.44881	6.28873	5.82854	5.86004	5.5082	5.6491	5.93924	5.68942	5.01953	5.42964	5.75213	6.08702	5.53615	5.91069	3.91193	4.08167	4.54468	5.07201	5.20011	4.92454	4.11373	4.89255	4.8138	4.23404	4.91788	4.20314
ENSMUSG00000022382	6.26836	6.0637	5.96606	6.13104	6.09355	6.41475	7.06412	6.96032	7.33173	7.71837	6.67725	6.7049	6.87571	7.62368	6.75091	6.98471	6.29452	7.03123	6.70318	6.3387	6.66622	6.84375	6.65269	6.98048	6.95524	6.38118	6.80981	7.21322	6.33703	6.37742	6.89592	6.5645	7.55318	6.4418	6.96225
ENSMUSG00000022383	0.630284	-0.43774	-0.579288	0.650888	0.574479	0.908175	0.218631	0.911563	-0.0380901	-1.20941	-2.53464	0.197101	-0.3942	0.463807	0.83603	1.08126	0.494212	-2.72866	-2.72518	-0.886911	-1.88452	-2.50277	-1.92851	-0.799564	-0.523193	-1.4326	-2.36262	-1.89792	-1.22521	-2.39407	-1.84892	-2.03169	-3.04208	-0.227797	-1.33084
ENSMUSG00000022386	4.67176	4.53495	4.66103	4.15724	3.7444	3.97592	4.12552	4.56691	3.74851	3.64858	4.03522	3.76479	3.57543	4.16425	4.0755	4.25118	4.0682	3.84119	3.68421	3.67787	3.99812	3.64698	4.41134	4.09768	3.86912	3.69668	3.61466	3.93497	4.32938	3.87272	3.879	3.74967	3.85274	3.5588	3.23395
ENSMUSG00000022389	4.69494	3.92683	4.3934	4.37137	2.89641	3.61713	3.76295	4.56691	3.42134	3.43445	3.80521	3.7296	4.04321	3.73683	3.68847	3.2281	3.69299	3.42109	2.70109	3.30949	3.67007	4.15545	3.62608	2.16391	2.41541	3.32229	3.52002	3.38748	3.72899	3.09779	3.19548	2.92251	2.98029	3.00486	3.62336
ENSMUSG00000022390	-0.469252	1.63265	1.4911	1.58377	1.22656	1.2952	1.44102	1.75956	1.88791	3.03852	2.10922	2.5992	2.5444	2.57928	1.573	2.18079	2.58937	1.91519	2.22902	3.55049	1.2854	2.78264	2.31942	2.00779	2.64673	2.26784	2.49536	2.35001	1.94471	1.85386	1.85152	1.66875	1.35024	2.20516	2.91709
ENSMUSG00000022401	3.3816	3.92683	3.16487	3.9057	3.7444	3.35748	3.49165	3.63403	3.66235	2.87806	3.3961	3.79914	3.06523	2.57928	3.33853	4.00182	3.37463	3.24862	3.05618	4.49391	3.67007	3.27859	3.42904	2.65987	2.41541	3.09096	3.41874	3.31153	3.81918	3.22064	2.90597	2.7232	2.88866	3.33292	2.81212
ENSMUSG00000022408	3.80021	2.19453	2.77121	3.21382	2.72132	3.80765	3.02599	1.75956	2.0323	0.375557	1.71329	1.09019	1.19076	2.04877	1.12554	2.18079	1.55834	1.51927	2.88953	1.77605	2.63904	3.22515	2.15895	2.4331	2.13977	1.37475	0.807305	2.4944	1.94471	1.06537	1.85152	2.05578	2.31547	2.40447	2.81212
ENSMUSG00000022415	6.20519	4.98852	6.12945	4.97936	5.168	6.39509	5.59945	5.3311	5.83474	6.1743	5.14484	5.26626	5.40454	5.5082	5.22835	5.37194	5.37908	5.95433	5.85602	4.53935	5.21351	5.70181	5.1483	6.68425	6.26253	5.88028	6.21103	5.73871	5.76347	5.98531	5.71332	5.48401	6.57814	5.80342	6.46141
ENSMUSG00000022419	5.98784	6.0637	5.70241	6.22212	6.81969	6.11763	5.90979	5.09743	5.29103	4.46302	4.62523	4.64713	5.29696	4.60676	5.03243	4.74964	5.31555	4.84877	4.4745	5.74245	5.70793	5.10456	5.16952	4.55799	4.19563	4.90725	3.97723	3.71679	5.40415	4.80561	4.83758	4.44405	4.23404	6.06866	5.44615
ENSMUSG00000022422	1.47828	2.28473	2.52505	2.04944	1.67401	1.96262	1.80359	2.04907	2.49796	2.69749	2.50976	2.34394	1.48027	1.20077	2.05842	3.02879	2.7627	2.88605	3.5786	2.05169	2.87036	2.14109	3.42904	3.3863	3.17725	3.21125	3.06365	2.62564	2.86225	3.09779	2.23854	2.36063	3.69939	2.40447	2.51047
ENSMUSG00000022427	7.60527	6.83838	7.41733	6.89363	7.26896	8.14511	7.14542	6.60644	7.15765	7.53543	7.2352	6.64477	6.7178	7.61016	6.67453	6.63585	7.15242	7.8288	7.50244	6.81122	6.74847	7.20976	6.88847	8.28524	7.89887	7.2713	7.58429	7.72961	7.24647	7.79699	7.55409	7.63543	8.30055	7.60129	8.04926
ENSMUSG00000022436	0.971321	-0.43774	1.34671	-0.486615	-0.647914	1.7313	0.955597	0.911563	1.09941	1.11252	0.924793	-1.02529	0.342765	1.20077	0.47346	-0.141134	0.94167	1.3588	1.36229	1.61559	1.57491	1.5847	2.15895	1.52236	1.06177	0.152361	1.54427	2.00897	1.09672	1.06537	2.05797	1.66875	1.35024	2.09413	2.29366
ENSMUSG00000022450	10.0161	8.48767	9.66222	8.7369	9.06576	9.95404	8.7251	8.69947	8.70674	9.1968	8.0865	8.31382	8.46895	9.03493	8.27989	8.36269	8.24728	8.76068	8.967	8.34591	8.44078	8.30378	8.51339	8.91021	8.93145	8.54325	8.25301	7.99234	8.41684	8.61646	8.58675	8.50067	9.0047	8.67126	9.53619
ENSMUSG00000022451	6.38695	7.05891	6.84865	7.26426	6.61575	5.78894	6.55848	7.10139	6.22118	5.77928	6.29508	6.6353	7.13718	5.47876	6.76677	6.57311	6.33628	5.83739	6.02637	5.79022	6.50349	6.10086	6.47663	5.77029	6.29699	6.23273	5.73014	6.2262	6.72316	6.08572	5.81642	6.23978	5.71614	6.42469	5.4285
ENSMUSG00000022453	4.5113	4.00852	4.0413	4.06182	3.95695	4.52062	3.58786	2.04907	2.59418	1.96052	2.89163	2.51903	2.77572	1.20077	2.18967	1.97434	3.57394	3.42109	3.00274	2.73758	3.7879	3.11194	2.92947	3.35424	2.74983	3.32229	2.68177	2.62564	3.63277	2.89134	3.10528	2.61217	2.98029	3.06498	3.35099
ENSMUSG00000022466	6.58293	6.94596	6.91737	6.87621	6.23065	5.93225	7.24469	7.32095	7.36279	7.54882	7.05969	7.35697	7.35399	7.3906	7.32966	7.60258	6.92504	6.24575	6.68209	7.13731	7.16805	6.67963	7.2687	6.36836	6.43488	6.73231	6.6402	6.9507	6.75778	6.54551	6.17899	6.40711	6.31327	6.62769	6.15298
ENSMUSG00000022474	5.12853	5.00188	4.31795	4.93965	5.168	5.13255	4.97352	5.03258	5.8736	5.61077	5.90415	5.08323	4.81525	5.79771	4.92349	5.04209	6.15631	6.34012	5.12657	4.60494	4.49052	5.17671	4.61065	5.58241	5.25817	5.07519	5.71953	5.72413	5.00361	5.18336	5.75841	5.79486	6.01591	5.36316	5.88833
ENSMUSG00000022475	3.56888	4.55321	4.06457	3.95964	4.33698	4.24116	4.51631	4.26206	5.10759	5.26633	5.51521	5.4825	4.59069	5.28824	4.92349	4.57768	5.6458	5.14786	4.83707	6.1899	4.68533	6.06329	5.03727	4.66641	4.94713	4.54468	5.41217	5.26195	5.04158	4.42611	5.2279	4.34335	4.79712	4.29577	5.63495
ENSMUSG00000022476	4.34544	3.81019	4.06457	3.79137	4.10697	4.81507	4.56441	4.77946	4.7168	5.29839	4.83168	4.46656	4.73508	5.06867	4.0755	4.64894	4.34766	5.24288	4.85225	3.86798	4.13785	4.7164	4.00222	5.30896	4.98988	4.63349	4.7142	5.09077	4.60768	4.91882	4.69024	4.88718	5.34594	4.21846	4.73525
ENSMUSG00000022500	6.30271	6.209	5.97223	5.98262	6.35584	6.66921	5.99999	5.74951	6.15962	6.20845	5.9532	5.75169	5.64289	6.45627	6.23216	5.69176	5.92048	6.75717	7.22173	6.00791	6.97656	6.37068	6.71173	6.6384	6.55362	6.31559	6.32738	7.15465	6.39684	6.47938	7.23589	6.54951	7.49805	6.39572	6.20574
ENSMUSG00000022503	6.80953	7.09364	6.93641	7.10285	7.45537	7.33573	7.86489	8.06334	8.13484	8.74624	7.61638	7.72848	7.87415	8.61186	7.65904	7.92316	7.25999	7.76219	7.2958	7.06922	7.4078	7.35677	7.46595	7.94258	8.11705	7.50698	7.52155	7.48362	7.81645	7.37907	7.7304	7.56264	7.47263	7.58085	7.57706
ENSMUSG00000022505	8.19558	8.71961	8.77606	8.76652	9.7745	8.6687	8.7011	8.5854	7.53328	7.23768	8.24262	8.67804	8.70646	7.23199	8.65975	8.61487	8.71118	7.81147	8.03554	8.47868	8.21745	8.37605	8.41022	7.66723	7.8211	8.3504	8.13822	7.66241	8.40232	8.10478	8.35198	8.60222	8.08269	8.25843	7.56297
ENSMUSG00000022519	-1.69164	-2.75967	-1.31625	-1.22358	-2.23288	-0.470336	-1.36633	-1.41037	-0.0380901	1.59795	-0.949676	0.559671	-0.3942	0.463807	-0.0119669	0.595831	-0.157865	0.0786931	0.0821789	-0.149945	-0.29956	0.956666	-1.92851	-0.314137	0.6992	0.152361	1.09681	0.424009	-1.22521	-0.809103	0.958437	-0.446724	-1.45712	-0.227797	-0.59387
ENSMUSG00000022533	5.70353	5.80639	5.93483	6.04633	6.18075	5.54313	5.66709	5.97334	4.6734	4.57195	5.34188	5.52417	5.47205	4.76149	6.16993	5.09408	5.10624	4.09152	5.61912	6.03195	6.02837	5.91086	6.22631	4.572	4.68626	5.89832	5.39893	5.96627	5.31395	4.88206	5.96486	5.60494	4.96354	4.7264	4.39708
ENSMUSG00000022538	5.66297	6.16811	5.76056	6.35888	5.13345	4.69155	5.7317	5.60086	5.44088	5.32975	6.00064	6.30563	5.89735	5.418	6.23975	5.95338	5.54653	4.96483	5.61912	5.75213	5.94203	5.51404	5.92324	4.9392	4.66003	5.2539	5.30272	5.51993	5.7173	4.97226	5.11687	5.10787	5.35452	4.99717	4.89798
ENSMUSG00000022559	4.23909	4.00852	4.31795	4.22488	4.39648	4.67534	4.24838	2.29007	4.35423	2.87806	4.43115	3.9289	2.87882	3.27116	3.81585	3.55931	4.23445	4.96483	4.69268	3.86798	4.65464	4.18373	4.44653	5.1406	4.71202	4.40029	4.6708	4.57781	4.75207	4.80561	4.30083	4.78849	4.88273	4.86813	4.34159
ENSMUSG00000022568	2.27798	3.21761	2.38419	2.61772	3.64977	2.9891	3.15723	3.63403	3.31241	3.03852	3.48773	3.89754	3.06523	4.43343	3.44746	3.76576	3.66414	4.01281	3.87474	3.75695	3.73019	3.94018	3.35689	3.53672	3.56427	3.52159	3.12923	3.05628	3.90407	3.58321	3.28036	3.69623	3.67217	3.33292	4.04999
ENSMUSG00000022571	5.38517	4.57125	5.09314	4.59234	4.84394	5.9047	4.93745	5.21899	5.23244	5.68541	4.93297	4.8076	4.73508	5.21869	4.92349	5.09408	4.97142	5.71842	5.15134	4.82275	4.82972	4.65711	4.91698	5.96332	5.5139	5.36181	5.21481	5.51993	5.21773	5.51882	5.13977	5.4997	6.10512	5.4559	5.60384
ENSMUSG00000022594	4.4581	3.07322	4.46511	3.6344	3.78949	4.48386	2.72113	2.49653	3.06625	3.43445	3.13779	3.00446	2.77572	3.27116	2.87556	2.79747	3.10087	3.37986	3.00274	2.38611	2.50779	3.22515	2.82638	3.88974	3.44643	3.52159	3.19197	3.14647	3.41865	2.81539	3.19548	3.32587	3.64442	3.71706	3.79845
ENSMUSG00000022595	-1.69164	0.0476866	-2.90122	-2.80854	-2.23288	-2.79226	-1.36633	0.174597	-0.0380901	0.375557	-0.949676	0.197101	0.342765	0.463807	0.47346	0.595831	-1.38026	-1.1437	0.0821789	-0.149945	-1.88452	-0.917803	-0.34355	0.785399	0.213773	2.02683	-0.0406916	0.909436	-1.22521	-0.072137	-0.263956	-2.03169	-0.234725	-0.227797	0.543633
ENSMUSG00000022601	3.64226	4.80257	4.01765	5.0802	4.21007	3.35748	4.24838	3.94719	3.47287	2.49103	3.8404	4.40097	4.32462	2.57928	4.43429	4.50272	3.66414	2.76319	3.38335	3.93752	3.7879	3.33012	4.04877	2.9446	3.17725	3.69668	3.30981	2.96006	3.81918	3.53667	3.57735	4.11806	3.10767	3.71706	2.75663
ENSMUSG00000022610	1.76779	2.52573	2.52505	3.21382	2.41098	2.88016	4.05993	3.71892	4.26934	4.85668	3.24672	3.41211	4.08693	4.55127	3.64338	3.88861	3.33856	3.46116	3.38335	3.08272	2.97346	3.83708	3.49775	3.06833	3.50655	3.52159	3.47027	3.38748	3.81918	2.73522	3.36054	2.92251	2.79081	3.28317	3.52715
ENSMUSG00000022629	5.90579	6.54183	6.06168	6.65294	6.58411	5.80393	6.62802	6.39053	6.2287	5.16563	6.19668	6.51128	6.31086	5.32179	6.70228	6.66192	6.17177	5.75112	5.92946	6.66512	6.51208	6.3521	6.52681	5.02317	5.42323	5.8058	5.70884	6.00295	6.2424	5.89595	5.91263	6.10274	5.39671	6.24144	5.4285
ENSMUSG00000022636	7.89769	7.70488	7.89563	8.07027	7.79917	7.098	7.45065	7.73684	6.95513	6.73896	7.31555	7.58573	8.07205	6.4713	7.8889	7.49549	7.45158	6.67008	7.4855	8.50182	8.15302	7.65837	8.15497	6.24701	6.50287	7.2574	7.06574	6.91906	7.40779	6.89826	7.28807	7.08985	6.74745	7.18668	7.22758
ENSMUSG00000022641	5.55312	6.08268	5.58662	6.0893	6.04789	5.4792	6.0683	5.53215	6.39821	4.67324	6.36321	6.85531	6.47616	5.47876	6.79796	6.60033	6.66596	5.68497	5.58316	6.89663	6.52911	6.12294	6.3889	4.94997	5.05172	6.06724	5.41217	5.5859	6.39684	5.35413	5.46396	5.95131	5.22938	6.04646	5.45489
ENSMUSG00000022656	4.94739	3.89854	4.88669	5.42508	3.83321	5.12062	4.65604	4.47228	2.68438	2.25003	2.22025	3.06217	3.85373	3.12677	4.63189	3.2281	1.67864	2.40062	5.23483	3.36102	5.35388	4.39205	5.38437	4.1359	3.86912	4.40029	5.69808	4.70199	4.92454	3.83475	4.25961	3.46017	5.28435	5.0869	5.84907
ENSMUSG00000022663	6.5547	6.59127	6.75521	6.71306	5.63131	5.80393	5.89106	6.36442	5.62298	5.53206	6.14836	6.51645	5.87259	5.56534	5.87068	5.89596	5.3248	5.47591	5.67143	5.81815	5.70793	5.55793	5.69354	6.10973	5.86339	5.96828	5.88055	6.141	6.20942	6.10976	5.6349	5.79486	5.64792	5.60509	5.64262
ENSMUSG00000022665	-0.954679	0.410257	0.799223	0.650888	0.574479	0.37766	0.955597	2.29007	2.0323	2.69749	3.348	1.63767	2.26876	2.04877	1.75357	3.02879	2.52663	0.441263	0.975264	1.77605	2.63904	0.667159	0.393416	3.61998	3.56427	4.18211	2.28124	2.4944	4.32938	4.3474	3.50863	3.85096	1.20585	2.57956	0.254127
ENSMUSG00000022668	3.99952	4.08582	4.06457	3.84967	3.19339	4.15025	3.49165	3.71892	3.82981	3.83499	3.76914	3.69353	3.30624	4.2364	3.15796	3.40319	3.57394	3.71428	2.94725	2.17198	3.32493	3.05182	2.71534	3.97654	3.95793	3.69668	3.70347	3.45963	3.52968	3.87272	3.10528	3.39458	3.55783	3.98943	2.91709
ENSMUSG00000022673	3.61821	4.74018	4.72084	4.78391	5.04325	4.1266	4.41503	4.96467	5.0063	4.81296	5.07269	5.13794	5.36957	5.02859	5.56697	5.37194	4.59702	4.58422	5.86354	5.37988	5.51636	4.86356	5.64892	5.40599	5.20473	5.38758	5.15308	5.60193	5.66961	5.47012	5.4457	5.36919	5.45377	5.05761	4.69153
ENSMUSG00000022677	5.23515	4.51646	5.24344	4.91256	5.13345	5.71949	4.90046	5.21899	5.31946	5.73311	5.11641	4.90545	5.18071	5.47876	4.90451	5.04209	5.1589	5.79097	5.07572	4.62616	5.0103	4.91509	4.78573	5.83561	5.49918	5.38758	5.39893	5.50296	5.00361	5.38072	5.40847	5.53056	5.6756	5.31446	5.63495
ENSMUSG00000022680	5.04081	5.58463	4.84698	5.18581	5.87041	4.40741	4.36159	4.37099	3.78973	3.03852	4.52064	4.90545	4.62075	3.83304	4.43429	3.76576	4.29217	4.01281	3.98907	5.30291	3.8434	4.79185	4.26131	4.15463	4.04159	4.58977	4.35163	4.57781	3.52968	4.17579	4.21717	4.19713	4.07686	4.66944	4.8851
ENSMUSG00000022684	6.12641	6.50946	6.06745	6.39358	5.93203	6.15318	6.38186	5.76954	5.96641	6.47007	5.66012	5.64241	5.64289	6.19173	5.79023	5.70853	5.83891	5.5428	5.23483	5.55603	5.92926	5.73085	5.75097	5.81809	5.74359	5.96828	5.7615	5.50296	5.83007	6.06126	5.6349	5.90495	5.66873	5.85542	5.68783
ENSMUSG00000022696	2.45131	1.48826	3.20731	2.14565	2.01505	1.96262	0.955597	0.174597	1.54687	0.375557	0.924793	1.29664	2.41315	0.463807	1.75357	1.08126	0.204705	0.441263	1.91868	2.81353	0.922832	2.25212	1.77193	1.40207	2.13977	1.73732	0.807305	-0.312957	0.359752	1.51283	-0.263956	1.13824	0.417352	1.84259	2.21348
ENSMUSG00000022704	2.65413	3.2627	2.88014	3.60085	2.72132	1.7313	3.15723	3.1132	2.16354	2.69749	3.13779	3.9289	2.66469	2.78573	4.0755	2.66622	2.86767	1.7949	3.15747	3.71795	3.40088	2.54163	2.71534	1.40207	1.59228	1.37475	3.06365	2.96006	2.68168	2.65033	3.19548	2.61217	2.44977	1.53774	0.991092
ENSMUSG00000022706	6.47661	6.11378	6.43194	5.8317	5.91178	6.78327	6.22613	6.47838	6.65957	6.91472	6.33264	6.33519	6.04874	6.88447	5.90928	6.41856	6.18198	6.77318	6.44224	5.68294	6.02837	6.22175	6.17478	7.24811	6.84313	6.3683	6.54727	6.75672	6.01319	6.66393	6.58153	6.54196	7.24217	6.48094	6.60187
ENSMUSG00000022708	6.05207	6.82717	6.4453	7.2562	7.16587	6.82796	7.41175	7.61477	8.30443	8.06904	8.53749	7.92794	8.42491	8.02605	8.45319	8.78071	8.9555	7.92329	7.42838	8.35706	8.42723	8.2294	8.04734	7.26113	7.1374	7.94894	7.80103	7.73326	8.26464	7.79205	7.80034	7.55515	7.02804	7.68748	7.47974
ENSMUSG00000022711	5.51456	5.53035	5.23321	5.31558	5.56802	5.63819	5.66709	5.43512	5.40153	6.08522	4.88321	5.52417	5.70032	5.72433	5.4143	5.80528	5.17944	5.4661	4.74243	4.97934	5.08126	5.04413	5.1483	5.54739	5.45409	5.43776	5.16876	5.22102	5.28258	5.32703	4.9455	5.51521	5.37155	5.47818	5.12312
ENSMUSG00000022722	2.14966	2.09831	1.74264	1.27892	1.46756	2.56529	2.0931	2.83756	2.84944	3.43445	2.95721	2.5992	2.26876	2.57928	2.18967	2.18079	2.70721	3.74707	2.63238	1.77605	1.81592	2.62652	2.71534	3.67292	3.50655	1.37475	2.92278	2.35001	2.86225	2.73522	2.39901	2.82629	3.33296	2.94213	2.3696
ENSMUSG00000022742	5.90579	7.01676	5.99057	6.66516	6.62821	6.26573	6.95108	6.16706	6.80237	5.9705	7.20514	7.62696	6.28293	5.86753	6.8584	6.92136	6.0819	6.32933	6.17267	6.1899	6.79847	6.46013	6.41578	5.68264	5.55718	5.8058	5.39893	6.2262	6.45427	6.36416	6.22254	6.28573	6.24101	6.36017	5.07856
ENSMUSG00000022748	3.9033	3.61537	4.29846	3.42028	4.39648	4.57406	4.65604	3.87504	4.6734	4.62348	4.33573	4.42317	3.95157	4.6602	3.89492	4.7817	4.45263	4.63766	4.30825	4.06729	4.09276	4.31741	4.13758	5.29214	4.71202	4.97679	4.83705	5.0446	4.32938	4.91882	4.25961	4.68256	4.69263	4.68868	4.70625
ENSMUSG00000022749	3.29325	3.21761	3.24853	3.45824	2.97658	1.7313	3.76295	1.39699	2.28384	1.59795	2.75076	2.67515	3.23029	2.78573	2.7105	1.44383	2.7627	1.91519	2.02971	3.01998	2.63904	3.05182	2.31942	0.578948	2.13977	2.26784	1.33782	2.00897	3.02272	1.51283	2.05797	2.21624	1.8159	2.09413	1.72806
ENSMUSG00000022754	0.423833	0.0476866	1.62235	-1.22358	1.46756	0.0150904	0.218631	1.39699	0.447337	2.25003	0.924793	1.09019	1.92773	1.6862	2.30996	1.08126	1.4271	-1.1437	0.734256	0.698052	2.87036	0.304589	1.24141	5.26653	3.2494	4.97679	-0.0406916	0.909436	3.41865	3.09779	1.32101	1.13824	3.10767	4.7449	2.86556
ENSMUSG00000022757	6.49323	5.70386	5.94113	5.73449	5.94205	6.57187	5.37514	5.72919	6.05361	6.08522	6.02378	5.90938	5.9217	6.07852	5.68291	5.58679	5.77961	6.47835	5.85602	5.63141	5.61532	6.26872	5.93567	6.94863	6.59575	6.20402	6.23357	6.20537	6.06941	6.33725	6.13408	6.03978	6.57814	6.27364	6.45271
ENSMUSG00000022769	6.02945	6.14421	5.52085	5.72673	6.37815	6.28722	6.31315	5.46	5.36108	3.83499	5.25326	4.88959	4.73508	3.5227	4.40757	4.29627	4.74214	5.80661	5.29163	4.34831	4.41926	5.05948	4.64134	6.49138	6.23614	6.00203	5.65419	6.3164	5.99396	6.33045	5.93898	5.99622	6.45178	6.71472	5.53128
ENSMUSG00000022772	4.53717	5.38499	4.95053	5.44412	5.40375	4.32668	4.86249	5.46	5.02369	4.00005	5.50428	5.57462	5.75555	4.0883	5.7268	5.75772	5.01777	4.81823	5.03638	6.0556	5.85019	5.54708	5.66394	3.50786	3.86912	4.94244	4.64861	4.70199	5.07857	4.74549	4.34091	5.06635	4.45777	4.91788	4.55181
ENSMUSG00000022779	5.0226	5.34362	4.83349	5.41546	5.37445	4.28455	4.74219	4.99903	4.48547	4.14815	4.89999	4.82437	4.81525	4.55127	5.01483	4.93211	4.83568	4.06575	3.90418	4.92901	4.59121	4.2387	4.41134	4.61322	4.19563	4.49814	4.60316	4.70199	4.70553	4.20585	4.99657	4.11806	4.28884	4.52709	4.5999
ENSMUSG00000022781	7.27318	7.73319	7.42858	7.81076	7.65129	6.79082	7.56145	7.56405	7.13783	6.79622	7.37075	7.60285	7.75046	6.8732	7.73891	7.60258	7.40873	6.68285	7.31237	7.73392	7.94995	7.42649	8.08132	6.55975	6.56073	6.97254	6.8048	7.33809	7.64823	7.13537	7.06696	7.06898	6.77969	7.20349	6.53747
ENSMUSG00000022788	3.84233	4.47874	4.37491	4.73835	4.42534	2.82245	3.91907	4.20434	3.13183	3.03852	3.19328	3.17111	4.39588	2.78573	4.1739	3.88861	4.09006	2.48079	3.29719	3.71795	3.60733	2.54163	3.56334	2.55093	2.28416	3.42538	2.28124	3.23136	3.98424	3.27836	3.36054	3.0976	2.31547	3.60002	2.51047
ENSMUSG00000022789	5.88578	6.43755	6.20992	6.47455	5.952	5.13255	6.08488	6.44138	5.63434	5.41995	6.18988	6.59676	6.12413	5.4487	6.29181	6.45878	5.96847	5.37463	5.94371	6.59152	6.26014	5.72124	6.3707	5.23166	5.39169	5.57863	5.35848	5.87687	6.17567	5.73006	5.49981	5.93986	5.56894	5.52174	5.36497
ENSMUSG00000022790	1.11571	1.76389	0.558215	0.891897	2.52201	1.60005	2.54056	1.39699	-0.0380901	0.375557	-0.21271	-0.288326	2.1083	0.463807	1.36654	-0.141134	-1.38026	0.0786931	-1.14021	-0.886911	2.50779	2.35522	1.77193	0.33794	1.06177	1.73732	1.88531	1.80252	1.58214	1.51283	1.85152	1.66875	1.20585	1.6982	1.72806
ENSMUSG00000022792	4.5113	4.1107	4.37491	3.49524	3.43955	4.38764	3.67806	2.98195	3.70607	4.00005	4.38422	3.86548	3.15012	3.27116	3.73219	3.55931	3.9296	4.52873	4.65853	3.45886	3.89684	4.53066	4.44653	4.87286	4.92527	4.40029	4.32388	4.84355	3.81918	4.70397	4.59403	4.83868	4.96354	3.51636	4.09543
ENSMUSG00000022797	3.64226	5.39515	4.23834	5.04321	5.13345	4.44614	5.66709	4.92948	5.1238	4.89912	6.2102	6.02274	5.55222	4.94493	6.20914	5.43377	5.57781	5.14786	5.83324	6.2458	5.4818	5.66214	5.948	5.13117	5.5992	6.035	5.77181	6.12999	5.80821	5.32703	6.07589	6.00723	5.65489	5.46708	4.94839
ENSMUSG00000022800	6.19303	6.63908	6.42746	6.97118	6.11142	5.21336	6.08488	6.39053	6.01067	5.61077	6.51249	6.61616	6.80547	5.47876	6.71323	6.65328	6.34993	5.32119	6.26067	6.70555	6.6739	5.94432	6.81632	5.26653	5.37566	5.89832	5.63173	6.15193	6.35222	5.62274	5.66678	6.02901	5.46175	5.73105	5.36497
ENSMUSG00000022801	3.40989	4.64121	3.54173	4.81351	3.69786	2.56529	3.49165	3.63403	2.84944	2.49103	3.24672	3.53949	3.30624	2.33828	4.29546	3.76576	3.33856	2.48079	2.48428	3.55049	3.47303	3.16966	3.74391	2.55093	2.74983	3.52159	3.25209	2.35001	2.47523	2.96349	2.79494	3.39458	2.84056	3.06498	1.60776
ENSMUSG00000022808	5.98314	5.99188	6.1889	6.16587	5.13345	4.78516	5.29188	5.62306	5.34734	4.81296	5.62018	5.55465	5.87259	5.64703	5.81076	5.51231	5.4228	4.95082	5.37811	5.62088	5.96723	5.43387	5.67882	4.89532	4.96866	5.28164	5.21481	5.28199	5.21773	5.21327	4.86533	5.2812	4.65141	5.23818	4.99709
ENSMUSG00000022809	2.65413	-0.43774	0.799223	0.361382	0.937049	2.25213	0.218631	0.174597	-0.775056	0.375557	-0.949676	-2.61025	-0.3942	-1.12116	-2.33389	-1.7261	-0.643292	-2.72866	-0.403248	-0.886911	-1.88452	-2.50277	0.393416	-3.12149	-2.10816	-1.4326	-0.777657	-1.89792	-1.22521	-2.39407	-0.263956	-0.446724	-0.720152	-0.964762	-1.33084
ENSMUSG00000022811	6.11786	6.59127	6.3865	6.79323	6.50522	5.30049	6.14937	6.35119	5.75372	4.98042	6.06155	6.50609	6.28293	5.02859	6.7295	6.536	6.07095	5.08512	5.67143	6.53094	6.2904	5.88525	6.49355	5.02317	5.07175	5.84352	5.643	5.85027	5.97446	5.62274	5.37025	5.61937	5.22001	6.01633	5.47222
ENSMUSG00000022824	2.45131	2.36961	1.74264	0.650888	4.33698	2.06572	0.218631	0.911563	-0.775056	1.11252	-0.21271	0.197101	-0.3942	0.463807	-0.0119669	-1.7261	-2.96522	-0.406734	-2.72518	0.335482	-1.88452	-0.917803	0.878842	-3.12149	-0.523193	-1.4326	-2.36262	0.424009	-1.22521	-2.39407	-1.84892	-0.446724	-1.45712	-0.964762	-0.59387
ENSMUSG00000022836	1.47828	2.96825	2.30824	3.60085	3.32171	2.16193	2.33411	2.29007	2.68438	1.11252	3.13779	3.79914	2.26876	2.33828	3.09237	1.73333	3.60464	2.82593	3.15747	4.85904	2.50779	3.47451	4.22123	0.578948	2.28416	1.37475	0.444735	2.62564	1.09672	1.30637	2.5434	1.42775	1.20585	1.53774	2.21348
ENSMUSG00000022841	7.67832	7.20467	7.3264	6.92108	7.33127	8.01429	7.56145	7.55253	7.97202	8.19361	7.21523	7.18579	7.4408	8.27759	7.11938	7.57996	7.32134	7.85912	7.26493	6.83419	7.16805	7.29327	7.11861	8.39372	8.27663	7.92715	7.57843	7.35711	7.34084	7.89249	7.58779	7.64251	7.97821	7.76656	7.35916
ENSMUSG00000022848	3.75682	3.21761	3.81303	3.29998	3.64977	3.86595	2.8816	2.49653	3.47287	2.87806	2.59464	1.47721	1.92773	3.40241	1.91403	2.18079	2.24423	3.68073	3.38335	2.81353	3.32493	2.70669	2.4638	4.50056	3.95793	3.92495	3.30981	3.23136	3.72899	3.79576	3.28036	3.85096	3.90043	3.00486	4.26411
ENSMUSG00000022855	5.04982	5.80639	5.52924	5.70321	5.23473	4.21896	4.82349	5.18955	4.35423	3.91988	5.59979	5.73404	5.36957	4.16425	5.33144	5.16872	5.0404	4.41089	5.11403	5.46476	5.44639	5.10456	5.38437	4.09768	4.39964	5.2539	4.83705	4.9969	5.00361	4.42611	4.56047	4.59767	4.40913	4.58983	3.68411
ENSMUSG00000022858	6.49653	6.67704	6.34434	6.67326	7.05021	6.82428	6.69436	6.33783	6.9323	6.6298	7.14308	7.55842	7.12675	6.51547	7.16396	7.1596	6.90976	7.12465	6.88769	6.8702	6.6739	6.82141	7.05163	7.15812	6.92251	7.10267	6.89712	6.99993	7.03688	7.09176	7.19274	6.99898	7.44475	7.13151	7.21991
ENSMUSG00000022864	-0.469252	-2.75967	-1.31625	0.361382	-0.647914	0.37766	-1.36633	0.174597	2.0323	1.96052	2.75076	3.11767	1.48027	2.57928	2.52409	1.97434	0.73522	1.66366	1.79839	3.75695	-1.88452	2.62652	1.24141	1.8327	1.35128	1.73732	0.807305	1.56151	1.94471	1.30637	2.5434	1.8752	1.60178	0.909707	1.94218
ENSMUSG00000022865	6.33626	6.08268	6.60062	6.03381	6.32554	6.28722	6.25572	6.02426	5.46653	5.75638	5.41373	6.2258	5.74194	5.93413	6.63477	6.16265	5.79965	5.44626	5.59224	6.66512	6.2499	5.88525	5.93567	5.2139	5.55718	5.72727	5.55027	5.88998	5.80821	6.01108	6.09945	5.64779	5.70946	6.30514	5.50627
ENSMUSG00000022867	5.86038	5.85136	6.08463	6.08324	5.34455	4.38764	5.29188	5.74951	5.41477	4.85668	5.86197	6.36416	5.76903	4.90121	6.08817	5.91053	5.47357	4.43121	5.48914	5.89881	6.07548	5.27202	5.948	4.09768	4.60609	5.28164	5.25943	5.24163	5.00361	4.95466	5.02145	5.0236	4.92946	4.50556	4.64644
ENSMUSG00000022881	5.23515	5.86604	5.80959	5.38621	4.94703	5.03428	5.92829	5.5085	5.68983	5.86741	5.90415	6.46923	5.36957	5.77366	5.93757	6.19872	5.78632	5.64203	6.57174	5.9998	6.45977	5.88525	6.56734	5.75195	5.64004	5.88028	5.7615	5.87687	5.89373	5.94133	5.06994	5.79486	5.91502	5.50012	4.89798
ENSMUSG00000022885	-0.106682	0.0476866	-0.0938613	0.361382	-0.647914	0.667167	-1.36633	0.174597	1.09941	1.96052	2.22025	1.47721	0.828192	0.463807	2.79539	1.97434	2.52663	2.6976	2.63238	2.65741	2.3634	2.78264	2.92947	1.6334	2.13977	0.889326	1.72484	2.00897	1.09672	-0.072137	1.61051	2.49188	2.38418	1.15071	3.06148
ENSMUSG00000022892	7.31304	7.45829	7.18226	7.7277	6.71257	6.28188	6.42157	6.50252	6.37807	6.10348	7.05969	7.2147	6.79891	6.13623	7.31536	6.56392	6.96108	6.04283	6.91688	7.30127	7.58918	7.07655	7.2785	6.30267	6.27986	6.80102	6.53523	6.12999	6.63898	6.49772	6.31599	6.79168	6.62148	6.52976	6.05287
ENSMUSG00000022893	-0.954679	-1.17471	-1.31625	-0.486615	-0.647914	-1.2073	0.218631	0.174597	-0.775056	-1.20941	1.71329	4.33226	-0.3942	0.463807	3.02366	1.08126	2.46104	-1.1437	0.734256	1.22857	1.57491	1.74516	1.53092	0.0484333	0.213773	0.152361	-2.36262	-0.312957	-1.22521	-2.39407	-1.84892	1.66875	0.417352	1.35717	0.991092
ENSMUSG00000022895	5.09408	4.51646	5.10441	4.76889	4.39648	4.84436	4.36159	4.85642	4.89737	5.26633	4.91657	5.16453	4.56	5.25388	5.19749	4.54069	5.2684	5.20798	5.44975	5.54494	5.35388	5.45724	5.50612	4.90641	4.08167	4.71715	4.45756	4.81633	4.60768	4.4763	4.75099	4.2351	5.08204	4.39279	4.72083
ENSMUSG00000022906	3.32331	3.30642	2.65337	3.49524	3.25898	3.27382	3.15723	2.98195	3.97983	3.54548	4.91657	5.8202	4.36069	4.3707	5.56697	4.15655	4.04601	3.71428	3.38335	4.70804	3.7879	3.80101	3.62608	3.10733	3.3837	2.65486	2.92278	2.74594	3.52968	3.09779	2.90597	3.32587	2.24332	2.20516	3.49359
ENSMUSG00000022911	5.04081	5.15322	5.15948	5.48148	4.94703	4.40741	5.04306	4.96467	4.77953	4.51851	5.14484	5.09711	5.25924	4.71173	5.3872	4.84376	5.1896	4.34815	4.49399	4.94598	5.27535	4.75462	5.57133	3.67292	4.66003	4.45004	4.4318	4.51147	4.65743	4.59462	4.34091	4.68256	4.11779	4.91788	3.74241
ENSMUSG00000022938	4.6834	4.72415	5.28366	4.78391	4.30628	4.62559	3.49165	4.26206	2.39487	4.076	1.85768	1.63767	2.26876	3.27116	2.6203	1.73333	0.94167	1.66366	1.66714	2.05169	2.02237	1.5847	1.24141	1.73649	1.59228	0.889326	2.28124	1.27201	2.47523	1.51283	1.61051	2.49188	2.0872	2.57956	2.63879
ENSMUSG00000022945	3.43764	4.06051	3.86697	3.79137	3.7444	4.57406	3.91907	4.52037	4.98871	5.32975	4.47659	4.82437	4.84102	5.02859	4.69953	5.16872	4.68583	5.23134	5.86354	4.03592	4.41926	4.86356	5.03727	5.72086	5.3097	5.01034	5.16876	5.35947	4.84088	4.80561	5.31095	4.76273	5.92082	4.83398	4.37882
ENSMUSG00000022946	4.61214	3.74813	3.94427	3.93292	4.36704	3.68347	3.76295	4.42252	3.78973	4.94034	3.08007	3.45584	3.95157	3.92324	3.59684	3.48336	3.60464	2.62889	2.56023	3.45886	3.54174	3.16966	3.02568	3.14529	3.1013	2.26784	2.59158	2.74594	3.90407	3.0322	2.39901	2.7232	2.00231	3.06498	2.69891
ENSMUSG00000022949	3.32331	3.71607	5.32279	4.96624	3.83321	5.05948	4.12552	4.56691	5.1238	5.16563	4.43115	4.92113	5.56773	4.94493	5.27344	4.64894	4.94767	5.03289	5.11403	5.62088	5.66237	5.34898	5.21104	5.63673	5.57132	5.41289	5.69808	5.15736	5.91434	5.28541	5.0459	5.48401	4.70611	5.5744	5.46358
ENSMUSG00000022960	1.58137	2.59788	2.45634	2.86388	2.01505	1.60005	2.33411	1.39699	2.39487	2.69749	2.67482	3.53949	2.1083	2.96631	3.02366	1.97434	2.64949	2.40062	3.10771	2.38611	2.87036	2.0208	1.97838	3.41767	3.31811	3.32229	3.06365	2.96006	3.52968	3.43882	2.67464	2.21624	3.87678	2.20516	2.1286
ENSMUSG00000022965	7.62803	7.81114	7.38995	7.80525	6.85724	5.95257	7.06412	7.31415	6.65957	5.80182	6.39905	6.73626	6.97794	5.84463	7.01704	6.9569	7.39123	6.35615	6.74853	6.63404	7.44415	6.30137	7.3075	6.23386	5.90865	6.43158	6.13324	6.36418	7.03688	6.74293	6.52177	6.80436	6.35666	7.05575	5.69523
ENSMUSG00000022967	3.9618	4.20612	3.81303	3.73062	3.38183	2.41719	3.15723	3.1132	3.06625	1.96052	3.73215	3.79914	2.97503	1.6862	3.89492	3.55931	3.33856	2.31573	3.68421	4.15748	3.94837	3.11194	3.6862	2.55093	2.84604	2.95972	2.92278	3.05628	3.52968	3.22064	3.10528	3.17777	2.51251	3.23163	2.21348
ENSMUSG00000022971	4.49818	4.27375	4.74984	4.70716	3.91687	3.80765	3.27752	4.47228	4.65121	4.14815	4.60491	4.99708	3.99812	4.30511	4.58497	4.20464	4.79633	4.30476	4.74243	5.05951	5.56669	4.82815	4.96631	3.21836	3.95793	3.32229	3.65975	4.03282	4.32938	3.83475	4.3799	4.59767	4.23404	3.51636	4.04999
ENSMUSG00000022978	1.47828	2.19453	2.77121	2.04944	2.15944	2.49314	2.0931	2.83756	3.31241	4.076	2.59464	3.06217	2.77572	3.40241	2.18967	3.02879	2.96552	3.71428	3.42457	3.25605	2.97346	3.47451	2.59505	3.724	3.82258	2.47429	3.7459	3.31153	3.41865	3.22064	3.00906	3.46017	3.46571	3.42755	3.35099
ENSMUSG00000022982	11.0125	10.8094	11.3148	10.8761	11.6885	11.5696	12.1006	11.6232	10.7421	10.3984	10.6904	10.5349	10.9558	10.3357	10.8327	11.3774	10.6325	10.1068	10.6939	11.0047	11.2394	10.636	11.3475	10.535	10.8194	11.3196	11.2579	11.2402	11.4332	11.5084	10.9083	11.1764	10.6149	11.8157	11.0726
ENSMUSG00000022994	4.27029	4.64121	4.35617	4.95301	4.36704	2.49314	3.84312	4.37099	2.68438	2.69749	3.97316	3.79914	4.08693	2.57928	3.89492	2.91776	4.02346	1.7949	2.88953	3.41077	3.15987	3.33012	2.82638	3.18229	2.13977	3.42538	4.04677	3.52835	3.81918	3.27836	3.00906	4.30816	3.02401	3.38101	2.44175
ENSMUSG00000022995	4.49818	5.75208	4.5826	5.44412	5.93203	4.72344	5.00871	5.06537	5.29103	5.95047	5.92889	5.60407	5.33372	6.17346	5.37346	6.22227	5.71777	5.3428	5.10137	6.5643	5.80896	5.92769	5.67882	4.52956	4.78666	5.53318	5.13723	5.32125	5.64515	5.24256	5.482	5.59037	4.84666	4.96597	5.40161
ENSMUSG00000023004	7.19608	7.56564	7.83434	7.35007	7.57609	8.58874	8.20162	8.11123	8.79796	9.03971	8.73039	8.26856	8.05012	8.7782	7.87921	8.21788	8.25092	9.13746	8.61634	8.0069	7.85188	8.70851	8.1969	9.4242	9.04856	8.65883	9.13174	9.42457	8.26464	9.12016	8.71428	8.73567	9.16463	8.91022	8.60138
ENSMUSG00000023007	3.09843	3.43016	3.20731	3.25755	2.72132	2.41719	3.76295	2.6771	3.13183	2.87806	3.61511	3.9596	3.37839	2.96631	4.04114	2.66622	3.88027	2.31573	3.29719	4.12804	3.60733	3.60576	4.44653	2.08796	1.97931	1.73732	2.92278	2.62564	2.86225	2.96349	3.10528	2.05578	2.88866	1.84259	2.91709
ENSMUSG00000023010	8.76334	7.8633	8.57502	8.03145	7.90027	8.95299	7.67533	7.60923	7.99423	7.39422	7.73098	7.40237	7.38497	7.65033	7.44582	7.21348	8.08803	8.57683	8.27553	7.91937	8.26395	8.28269	7.74568	8.58371	8.35435	8.089	8.24564	7.95539	7.78881	8.3296	8.18863	8.26867	8.56664	7.97089	8.52247
ENSMUSG00000023015	4.6834	6.64334	5.66484	6.14274	5.72713	5.62136	6.28472	6.32434	6.28744	7.12598	6.12	6.61133	6.68262	6.74303	6.30635	6.72923	6.73348	6.11996	5.76266	5.88127	5.86367	6.13748	5.948	6.43884	6.41932	6.78172	6.40225	6.3921	6.61399	6.66933	6.3654	6.01816	6.05858	6.53508	5.92655
ENSMUSG00000023021	3.77868	3.43016	3.94427	3.66719	4.63749	4.80019	4.30609	3.94719	4.77953	4.81296	4.47659	4.10399	3.8022	5.10766	4.14184	3.70017	4.34766	5.00605	4.33011	4.03592	3.89684	4.48592	3.90438	5.25789	5.0314	4.40029	4.75632	4.84355	4.26664	4.29244	4.34091	4.07684	5.08204	4.68868	4.79156
ENSMUSG00000023022	8.16893	8.46373	8.22484	8.70272	7.73723	6.9576	8.02813	8.34952	7.27842	6.8074	7.46395	7.20833	8.24122	6.62704	7.90331	7.88308	7.47876	6.90615	7.06109	7.76534	7.96566	7.18548	7.86102	6.43884	6.43488	7.24336	7.07825	7.05918	7.66049	7.02168	6.81286	6.97674	6.60358	7.44038	6.67104
ENSMUSG00000023025	5.50147	6.70181	6.14044	6.67326	6.46409	5.14437	6.31315	6.56118	6.09531	5.50484	7.07084	7.0533	6.73851	5.64703	6.79281	7.15349	5.68942	5.37463	6.33822	7.08846	6.86702	6.24207	6.6602	4.97127	5.3097	5.55608	5.48913	6.32608	6.27464	5.65578	5.91263	5.6618	5.35452	5.5744	4.85899
ENSMUSG00000023044	4.33072	4.06051	4.01765	4.26827	4.0709	4.28455	3.58786	3.23349	3.19457	2.87806	2.67482	3.36703	2.77572	3.12677	3.39403	3.02879	3.51051	3.0527	3.5786	4.21463	3.7879	3.76402	4.04877	3.47842	2.74983	3.21125	3.12923	2.18954	2.68168	3.0322	3.00906	3.64074	3.58728	3.23163	4.09543
ENSMUSG00000023045	2.55628	0.699763	2.52505	2.23585	0.937049	2.25213	1.80359	1.39699	1.09941	1.59795	0.272717	1.91331	0.342765	1.20077	1.75357	1.08126	0.204705	1.51927	0.975264	1.22857	1.81592	1.5847	0.393416	1.6334	1.59228	-1.4326	0.444735	-0.312957	1.09672	-0.072137	0.47301	0.775669	1.60178	1.35717	0.784641
ENSMUSG00000023048	7.7395	6.31982	6.95209	6.44649	6.5452	7.57951	5.85284	6.19696	5.95739	4.98042	5.74613	5.27849	5.58308	4.94493	5.57899	5.19277	6.14069	6.62228	6.32195	5.67279	6.04029	6.22855	5.77885	7.23055	6.79573	6.53894	6.6289	6.28696	6.20942	6.66393	6.23323	6.49579	6.93663	6.85754	7.23522
ENSMUSG00000023055	2.50475	2.79492	2.93167	3.53131	2.52201	2.88016	3.02599	3.23349	2.49796	1.59795	1.71329	1.63767	2.1083	2.57928	2.87556	1.97434	2.7627	2.31573	2.02971	2.28301	2.63904	1.74516	2.31942	1.52236	2.28416	0.889326	2.0297	1.27201	0.359752	1.06537	2.79494	2.21624	1.60178	2.49467	1.47652
ENSMUSG00000023067	8.43205	9.00147	8.16285	9.42837	9.22707	7.98005	8.13948	8.834	8.58908	8.02661	8.26707	7.95103	8.187	8.19852	8.45482	8.09568	7.60558	7.45993	7.52394	8.46991	7.93725	8.2226	8.43233	6.83706	7.02884	7.03907	8.09373	7.88835	7.99638	7.79452	8.69894	7.51714	8.83559	7.89425	8.59447
ENSMUSG00000023087	-0.106682	1.48826	0.799223	1.09835	2.01505	0.37766	0.218631	1.75956	2.16354	0.375557	1.85768	1.78206	1.72128	1.6862	2.52409	1.44383	2.24423	2.12932	2.40411	2.57252	1.81592	2.14109	0.393416	1.52236	0.6992	1.37475	1.72484	3.05628	1.58214	1.99825	1.32101	1.42775	2.24332	1.84259	1.47652
ENSMUSG00000023088	4.37444	5.24596	4.25866	4.88494	4.82241	3.65068	4.78342	4.77946	4.69526	4.28245	5.31711	5.63292	4.96335	4.00813	5.25856	5.74151	4.82268	4.26002	4.6757	5.7713	4.93566	5.38598	5.16952	3.61998	3.6732	4.54468	4.11311	4.94757	4.32938	4.54845	4.45486	3.94559	4.2708	4.07963	3.95457
ENSMUSG00000023089	8.05375	7.21618	7.57957	7.13836	7.45537	8.21546	7.56736	7.65841	8.08396	8.41081	7.64403	7.54076	7.58879	9.06248	7.36828	7.72305	7.67593	8.69498	7.96744	7.24065	7.42609	7.54026	7.37755	8.69829	8.43777	7.65751	7.94458	7.92385	7.62966	8.11868	7.79313	8.00311	8.42093	8.17223	8.90238
ENSMUSG00000023104	5.57202	5.73619	5.61054	5.38621	5.90155	6.25486	5.9824	6.00749	6.1984	6.41265	6.07639	5.79489	5.67189	6.26255	5.73757	5.92495	6.01492	6.64855	6.33282	5.56705	5.67772	6.01687	5.96023	6.99615	6.42712	6.30211	6.52308	6.62172	6.05091	6.32361	6.07589	6.45615	6.64267	6.22835	6.09822
ENSMUSG00000023118	4.01801	4.69154	3.8932	4.35133	4.50859	4.10255	4.51631	4.69816	4.77953	5.09438	4.83168	4.04796	4.59069	5.21869	4.35261	4.05526	4.87398	4.58422	3.96132	4.26959	4.3443	4.73564	4.61065	5.52597	5.57132	5.01034	5.19962	4.8965	4.75207	4.45142	5.35075	4.957	4.45777	4.93409	5.44615
ENSMUSG00000023122	9.02689	6.33044	8.06673	7.11775	6.84661	8.56143	6.49785	7.15569	6.70876	7.25412	5.70854	6.21947	6.37398	7.08342	6.48947	6.13809	5.83244	6.4032	6.09181	5.81815	6.06384	5.53615	6.00813	6.00521	5.97399	6.05121	5.69808	5.22102	6.17567	5.34064	6.03982	5.78209	7.37261	6.29263	7.67198
ENSMUSG00000023169	0.630284	1.48826	2.38419	3.12219	2.81152	1.45566	2.54056	2.49653	5.20222	4.076	5.55812	5.86953	5.25924	4.16425	4.96073	5.7896	4.9113	5.18423	4.69268	5.72288	5.21351	4.31741	4.81295	2.98703	2.64673	3.69668	3.70347	4.8965	4.96461	4.14509	5.0936	5.2257	3.43365	3.06498	3.55994
ENSMUSG00000023175	9.24818	8.18504	8.76012	8.27161	8.4422	9.64679	8.32192	8.22445	8.53707	8.12375	8.41737	7.89655	7.87726	8.16656	7.98012	7.89778	8.78925	9.25469	8.78311	7.99471	8.33101	8.70851	8.13892	9.19337	9.00233	8.64555	8.85231	8.62858	8.16925	8.816	8.8437	8.7257	9.38602	8.67608	9.37451
ENSMUSG00000023206	2.45131	2.91276	2.52505	2.68331	2.41098	1.7313	2.33411	2.04907	2.0323	0.375557	1.1658	2.34394	2.26876	1.20077	1.573	2.18079	2.16406	1.51927	1.36229	0.987558	2.75933	-0.180838	2.31942	0.965971	0.6992	2.26784	0.444735	0.424009	1.94471	0.41329	1.32101	-0.446724	0.127845	1.84259	-0.108443
ENSMUSG00000023243	4.82668	3.71607	4.5826	4.06182	4.0709	4.50236	3.02599	3.71892	3.3679	3.31416	3.19328	3.32048	3.4471	3.27116	3.33853	2.79747	3.90514	3.57512	3.54161	3.30949	3.7879	3.27859	3.11588	4.01806	3.82258	2.81533	3.65975	3.05628	3.41865	3.87272	2.79494	3.32587	3.67217	3.95807	4.36033
ENSMUSG00000023247	4.22324	-0.43774	2.38419	0.650888	3.32171	3.97592	2.54056	2.04907	0.809907	1.96052	0.272717	1.78206	1.19076	2.04877	0.47346	0.595831	-0.643292	0.441263	0.444749	0.335482	-0.29956	0.304589	1.97838	-0.314137	0.6992	1.37475	-0.0406916	-0.312957	0.359752	-0.072137	-1.84892	0.290242	-0.720152	1.53774	1.60776
ENSMUSG00000023249	3.82143	4.03475	4.01765	4.03695	3.54848	3.09038	3.91907	3.23349	3.82981	3.83499	3.48773	4.15793	3.8022	3.83304	4.56092	4.50272	4.72827	3.24862	3.10771	3.75695	3.47303	4.00503	3.49775	3.06833	2.93624	3.77685	3.19197	3.31153	2.47523	2.89134	3.93244	3.39458	3.58728	3.51636	3.74241
ENSMUSG00000023272	6.87441	6.98685	6.78703	6.63233	6.52535	6.56749	7.1767	6.71376	6.71412	7.00491	6.51249	6.65887	6.54047	6.5009	6.44418	6.6182	6.20721	6.313	6.11087	5.88127	6.39625	6.22855	6.36151	6.71298	6.70242	6.3553	6.18041	6.72047	6.53634	6.59178	6.46849	6.34769	6.83903	6.61769	6.29122
ENSMUSG00000023277	2.55628	2.52573	2.59064	2.04944	2.29069	3.13847	2.8816	2.29007	3.57072	3.03852	3.29825	2.81601	2.97503	3.40241	3.22069	2.79747	3.18453	3.53812	3.34091	2.17198	2.87036	3.56332	2.82638	4.09768	3.91421	2.95972	3.90417	3.65667	2.68168	4.01533	3.36054	3.25372	3.46571	3.1782	4.02672
ENSMUSG00000023341	-0.106682	0.410257	-0.579288	-2.80854	0.0890521	-1.2073	0.218631	0.174597	2.68438	1.11252	3.348	4.84096	2.5444	2.57928	4.72139	1.44383	1.28271	-1.1437	-0.403248	0.698052	0.922832	-2.50277	1.24141	-1.53653	-0.523193	-1.4326	-0.777657	0.424009	0.359752	-2.39407	-0.263956	0.290242	-1.45712	-0.227797	-1.33084
ENSMUSG00000023345	2.83192	2.79492	3.02952	3.0741	3.43955	4.02791	3.49165	3.44762	3.97983	4.46302	3.73215	3.57957	3.30624	3.5227	3.09237	3.82849	3.74903	4.47101	3.42457	3.30949	2.63904	4.34272	3.6862	4.73026	4.23169	3.77685	4.26674	4.54502	3.52968	4.23529	4.03372	3.94559	3.99134	3.92601	4.50205
ENSMUSG00000023505	5.16219	5.54867	5.8233	5.37633	5.91178	6.46748	6.32716	6.13653	6.45055	6.49795	6.02378	5.94817	5.82174	6.44109	5.7268	5.75772	6.12489	6.53578	5.7546	5.87242	5.79496	6.24878	5.85939	7.10853	6.79573	6.99785	6.70078	6.72047	6.20942	6.75822	5.99029	6.48795	6.13534	6.75177	6.84409
ENSMUSG00000023723	6.07433	5.37476	5.69497	5.0802	5.65587	6.2603	5.68895	5.8088	5.61153	6.32198	5.49327	5.79489	5.33372	6.31347	5.213	5.39284	5.52262	5.99585	5.83324	5.04383	5.53333	5.61098	5.27116	6.5385	6.3223	5.9511	6.18041	6.03872	5.28258	6.04473	5.74354	5.86918	6.37788	5.79457	6.32499
ENSMUSG00000023806	3.56888	3.39008	3.36557	3.5665	2.97658	3.13847	2.33411	3.54383	3.13183	2.49103	3.44264	3.32048	2.5444	2.57928	2.95151	3.13188	3.05715	2.99926	2.70109	2.57252	3.60733	3.11194	3.11588	2.80925	2.74983	2.02683	2.92278	2.85697	2.68168	2.65033	2.05797	3.17777	2.44977	2.20516	2.21348
ENSMUSG00000023827	2.21525	2.79492	2.71349	3.25755	3.19339	2.76232	2.72113	2.83756	3.94376	2.69749	3.348	2.94433	2.1083	3.12677	2.79539	3.55931	3.69299	3.57512	3.2521	2.88568	2.63904	3.22515	2.4638	1.27083	1.97931	2.02683	2.39227	2.85697	2.86225	2.56013	3.28036	2.05578	2.0872	2.09413	2.3696
ENSMUSG00000023832	6.36183	6.01841	6.34434	5.78017	6.27888	7.22872	6.43457	6.25497	6.89973	6.22522	6.8295	6.12784	5.61329	6.24517	6.07125	5.7896	6.60274	7.4893	7.43343	6.25264	6.91961	7.15008	7.0459	7.36333	7.04413	6.70182	6.76408	6.74954	6.46828	6.94801	6.9093	6.89015	7.052	6.77446	6.76544
ENSMUSG00000023873	-3.27661	-1.17471	-2.90122	-2.80854	0.0890521	-1.2073	-1.36633	-1.41037	0.447337	-1.20941	-0.949676	-0.288326	1.19076	1.20077	-0.748932	0.595831	0.73522	-2.72866	-0.403248	0.335482	-0.29956	0.304589	0.393416	0.0484333	-2.10816	0.152361	-0.777657	0.909436	-1.22521	-0.809103	-1.84892	0.290242	0.417352	1.6982	0.543633
ENSMUSG00000023906	-3.27661	-2.75967	-1.31625	-2.80854	-2.23288	-2.79226	-1.36633	-1.41037	2.0323	1.96052	-0.949676	0.559671	-0.3942	-1.12116	-2.33389	-0.141134	0.494212	2.62889	3.61467	-2.47187	1.81592	0.956666	3.11588	-1.53653	-2.10816	-1.4326	-0.777657	-0.312957	-1.22521	-2.39407	-0.263956	-2.03169	-0.720152	-2.54972	-0.59387
ENSMUSG00000023908	-0.469252	0.940771	-1.31625	0.361382	0.937049	0.667167	-1.36633	1.39699	1.54687	2.25003	1.1658	0.849178	2.1083	2.57928	1.36654	-0.141134	1.78967	2.22553	1.18171	0.698052	1.57491	1.5847	1.53092	2.37036	1.59228	0.889326	0.807305	2.00897	1.58214	1.30637	1.32101	1.8752	1.04538	1.15071	0.543633
ENSMUSG00000023909	3.43764	2.6666	3.57452	3.21382	3.54848	4.02791	3.76295	2.98195	3.13183	2.25003	2.50976	2.34394	2.41315	3.12677	2.87556	2.36137	3.2636	3.15398	3.61467	1.61559	3.15987	3.22515	3.49775	4.24483	4.23169	3.21125	3.12923	2.74594	3.16711	4.3474	3.28036	3.25372	3.9237	3.85967	2.96684
ENSMUSG00000023915	3.26255	2.79492	2.77121	3.45824	3.7444	2.56529	3.02599	3.87504	1.34042	0.375557	1.71329	2.34394	-0.3942	1.6862	2.6203	0.595831	0.94167	1.3588	1.52275	1.77605	1.57491	1.5847	1.24141	0.578948	-0.523193	2.26784	0.807305	1.80252	-1.22521	-2.39407	2.5434	0.775669	1.35024	1.15071	0.784641
ENSMUSG00000023919	3.40989	5.16514	5.0236	5.05564	4.24286	4.28455	5.26303	5.12879	4.83965	4.57195	5.05782	5.93278	5.83462	5.18262	5.27344	5.89596	5.1896	4.67222	5.50844	5.55603	5.73753	4.93186	5.84627	4.31314	4.431	5.04313	4.79725	5.34049	5.31395	4.98964	4.75099	5.08725	4.50481	5.23818	4.24407
ENSMUSG00000023921	4.48494	4.4595	4.61448	4.99236	5.41818	4.26302	4.86249	4.31755	4.23989	3.31416	4.43115	4.37843	4.39588	3.63373	4.56092	4.57768	4.56616	4.01281	4.26351	5.16475	4.3443	4.29165	4.83967	2.9446	3.1013	3.8528	3.56812	3.77451	4.44722	3.87272	3.36054	3.8012	3.75234	4.34509	4.22375
ENSMUSG00000023942	4.191	4.58906	4.73541	3.9057	4.56154	5.37264	4.61095	3.71892	5.49173	4.67324	5.11641	4.66587	3.90348	5.14563	4.60862	4.68329	4.83568	5.81437	5.95078	4.26959	4.98584	5.28514	5.19043	6.07573	5.49918	5.33558	4.98611	5.28199	4.84088	5.47012	5.27002	4.88718	5.86781	5.28948	4.36033
ENSMUSG00000023951	3.29325	3.74813	4.06457	3.79137	3.99594	3.68347	4.05993	4.20434	4.20984	4.76787	5.05782	5.63292	4.9397	4.94493	5.13371	4.68329	5.92048	3.29371	4.56944	4.78551	4.49052	4.3676	4.78573	3.84429	3.72473	4.18211	4.62606	4.60988	4.50271	4.14509	4.56047	4.19713	4.07686	4.02013	4.41512
ENSMUSG00000023952	4.49818	4.25156	3.94427	4.28949	4.48137	4.0781	3.99122	4.08149	3.97983	4.076	3.73215	4.79063	3.99812	3.12677	4.76414	3.88861	4.61221	3.8105	4.39377	4.24237	4.38226	3.87227	4.81295	3.02826	3.56427	3.92495	3.41874	3.45963	3.72899	3.16052	4.30083	4.11806	3.40086	4.13678	3.87862
ENSMUSG00000023961	4.1071	4.31715	4.73541	4.72284	4.27492	4.38764	3.99122	4.52037	4.91611	3.83499	5.27914	6.60649	4.56	4.3707	5.45401	4.42365	4.65683	3.87125	4.62355	5.20761	4.93566	4.15545	5.1483	3.3863	3.2494	3.09096	3.47027	3.77451	3.72899	3.43882	4.03372	4.2351	4.09747	4.27045	4.30337
ENSMUSG00000023972	2.14966	2.28473	2.30824	2.74605	0.574479	2.76232	1.80359	1.75956	3.97983	1.59795	2.67482	3.22264	1.92773	2.04877	3.68847	2.66622	3.2246	3.92955	3.78262	2.48232	3.73019	3.37988	3.28094	3.21836	2.74983	2.47429	3.41874	3.77451	3.63277	2.73522	2.79494	2.92251	3.29777	4.10849	3.27403
ENSMUSG00000023977	4.76231	5.26824	4.80614	5.61352	6.04789	4.92883	5.42808	5.35782	5.1238	5.09438	5.37825	5.76912	5.74194	5.418	5.42766	5.37194	5.34312	5.04613	4.74243	6.47941	5.64686	5.64189	5.29066	4.27939	4.33479	5.10656	5.1212	4.8965	4.92454	4.57172	5.11687	4.88718	4.50481	4.83398	4.99709
ENSMUSG00000024007	5.44107	5.42521	5.51241	5.52685	5.20175	6.22733	5.50403	5.27613	5.94832	5.68541	5.49327	5.32638	5.13978	5.59309	5.30273	5.35072	5.28745	6.47346	6.33822	5.02797	5.33465	5.75933	5.64892	6.83416	6.5393	6.17473	6.33435	6.24674	5.62028	6.20956	5.99029	6.22098	6.62858	6.18159	6.00008
ENSMUSG00000024012	7.67977	6.41775	7.23449	6.2656	6.60317	7.9817	6.16505	5.70858	6.86157	6.1743	6.66749	6.14129	5.64289	6.15497	5.67173	6.15042	7.10758	7.54397	7.45598	6.35785	6.56256	7.16079	6.65269	8.25409	7.8122	7.03907	7.65558	7.12167	6.15849	7.4149	7.23589	6.99345	8.09811	6.92398	7.44943
ENSMUSG00000024013	-3.27661	-1.17471	-0.0938613	0.361382	-0.647914	-1.2073	0.218631	0.174597	1.09941	2.25003	1.37225	0.197101	1.19076	0.463807	-0.0119669	1.08126	0.94167	0.73077	2.1328	-0.149945	0.437405	0.667159	0.878842	1.52236	1.35128	1.73732	-0.777657	0.909436	1.09672	0.77586	1.85152	1.42775	1.60178	1.84259	1.94218
ENSMUSG00000024014	0.971321	2.6666	2.45634	2.61772	2.6251	1.60005	1.80359	0.911563	3.31241	2.25003	3.08007	4.15793	2.97503	2.78573	4.14184	3.02879	3.30157	2.88605	3.78262	2.81353	4.38226	3.27859	4.13758	2.00779	2.64673	2.65486	2.28124	3.23136	3.72899	2.89134	3.50863	2.92251	2.68584	1.97384	3.10657
ENSMUSG00000024028	6.33626	2.6666	6.05589	5.03066	3.38183	6.93736	3.38856	4.0159	3.82981	4.14815	3.65519	2.94433	3.74876	4.3707	3.15796	3.82849	2.39233	2.99926	4.49399	2.95439	3.54174	3.80101	3.6862	3.61998	3.50655	3.69668	2.68177	2.4944	3.52968	2.24979	3.50863	3.0976	4.83444	3.1227	5.70991
ENSMUSG00000024029	9.94996	6.08268	9.02471	9.45736	7.86384	8.96554	7.21487	8.32604	7.03444	7.70647	6.3872	6.60163	6.95453	7.3093	6.61155	6.9569	6.07644	6.27415	5.88585	6.22509	6.37757	5.81465	6.12134	5.27511	6.17262	5.89832	6.17266	5.96627	6.42584	5.76075	6.26482	6.15319	5.79397	6.48645	7.19925
ENSMUSG00000024036	3.80021	2.91276	3.28861	3.25755	3.7444	3.71553	2.54056	3.79909	3.25469	2.69749	2.41956	2.81601	2.5444	3.92324	2.95151	2.36137	2.70721	2.6976	2.31922	1.77605	3.32493	2.45143	2.15895	3.67292	2.93624	2.95972	2.76666	2.74594	2.47523	2.46392	2.5434	2.61217	2.63035	2.65973	3.06148
ENSMUSG00000024037	3.80021	3.58018	3.84025	3.12219	3.78949	4.10255	4.05993	2.83756	4.51035	4.76787	4.28554	4.28456	3.57543	4.43343	3.73219	4.05526	3.69299	4.67222	3.98907	3.67787	3.7879	4.06709	4.09386	5.08308	4.431	3.77685	4.14517	4.57781	3.52968	4.4763	4.03372	4.56823	4.98583	3.85967	3.87862
ENSMUSG00000024052	6.50639	7.04285	6.7659	6.99074	7.06862	5.68752	6.19591	6.29699	5.42788	4.94034	5.3541	5.97095	6.54831	4.90121	6.4042	5.80528	6.38572	4.78704	5.34629	6.92259	5.96723	6.13748	6.27606	4.36232	4.33479	5.16731	5.05523	5.26195	5.76347	5.28541	5.24911	5.2257	5.13285	5.59493	5.59595
ENSMUSG00000024055	5.07654	4.64121	4.70611	4.78391	5.04325	5.1086	5.23358	4.96467	5.23244	6.12151	4.64527	4.68437	4.96335	5.21869	4.63189	5.04209	4.5186	4.52873	4.14519	4.39849	4.26522	4.3676	4.81295	4.01806	4.49176	4.58977	3.61466	3.83	4.55615	4.04888	4.3799	3.85096	4.2708	4.56922	4.8053
ENSMUSG00000024070	4.76231	4.53495	5.05879	4.84251	5.168	4.84436	4.69976	4.96467	3.52262	3.91988	4.09472	4.60891	4.56	3.92324	4.69953	3.76576	4.02346	3.46116	4.21734	5.32903	4.59121	4.34272	4.48088	3.3863	3.17725	4.29532	4.14517	3.31153	4.70553	3.09779	3.98397	3.8012	3.64442	3.6401	4.07289
ENSMUSG00000024072	4.38873	4.29561	4.4297	4.60931	4.53531	4.26302	3.84312	4.37099	3.3679	3.18291	3.65519	2.34394	3.99812	2.33828	3.85593	2.91776	4.19465	3.84119	3.98907	2.65741	4.04621	2.98909	3.74391	4.34611	4.5212	3.99366	3.8272	3.77451	3.72899	4.04888	3.70567	3.99068	4.07686	4.27045	4.24407
ENSMUSG00000024073	5.98314	6.6812	5.97837	6.56867	6.95942	5.4792	6.22613	6.76456	6.28023	5.09438	6.51793	6.43141	6.85056	5.28824	6.71867	6.89961	6.47149	5.65936	5.88585	7.24065	6.7265	6.17319	6.82303	5.38233	5.32647	5.88028	5.9274	6.15193	6.44013	5.83955	5.88579	5.71651	5.34594	6.32372	5.38341
ENSMUSG00000024074	4.48494	5.31179	5.03542	5.32588	5.78393	4.40741	5.29188	4.612	4.35423	4.00005	4.36018	5.06923	4.24966	4.00813	4.69953	4.54069	3.85496	3.64638	4.30825	5.74245	4.41926	4.69691	4.91698	3.50786	3.6732	4.79622	4.01242	4.54502	4.96461	4.01533	4.03372	4.11806	3.75234	3.95807	3.87862
ENSMUSG00000024079	5.4273	6.19743	5.72449	6.15435	5.37445	4.73912	5.47916	5.70858	6.71412	4.81296	7.12536	7.81496	6.85689	5.47876	7.72274	6.58224	6.59893	5.71013	5.89321	6.85231	6.39625	6.13748	6.62991	4.82688	4.68626	5.2539	5.25943	5.24163	5.11464	4.97226	4.91927	5.46816	4.65141	5.68389	5.11211
ENSMUSG00000024087	3.43764	2.44979	1.00567	1.58377	2.29069	2.56529	2.54056	2.6771	2.16354	3.64858	2.67482	3.22264	3.15012	3.5227	1.36654	2.52183	4.13281	3.20208	1.66714	2.73758	3.54174	3.60576	2.82638	3.97654	3.72473	3.69668	4.08032	3.59393	3.52968	3.87272	3.50863	4.41126	2.00231	3.95807	4.28387
ENSMUSG00000024097	5.35639	5.67078	5.51241	5.29474	5.59367	6.37013	6.08488	5.74951	6.50726	6.86206	6.47379	6.10055	5.35175	6.73059	5.82092	5.65761	5.75929	7.24719	6.74853	5.64187	5.94203	6.11562	6.11041	7.23496	6.86626	6.41915	6.3956	6.92545	6.226	6.68542	6.53046	6.5867	7.22353	6.22835	6.62142
ENSMUSG00000024104	5.55312	6.33044	5.62626	6.22763	5.66799	4.78516	5.66709	5.57832	5.24731	4.94034	5.50428	5.40655	6.37398	4.49355	6.07973	5.98126	5.99188	4.41089	4.79052	5.69303	5.49918	5.19072	5.42022	4.11691	4.431	5.19675	5.22984	4.9969	5.34465	5.10578	4.89255	5.24444	4.84666	5.56402	4.48508
ENSMUSG00000024122	6.07433	6.93208	6.38187	6.99074	6.31787	6.09952	6.54656	6.4905	5.94832	5.9705	6.13425	5.84507	6.18574	5.74921	6.06271	6.08768	6.19213	5.09789	5.90053	5.57798	6.2904	5.95256	6.51857	5.02317	5.45409	5.72727	5.38557	5.99082	6.33703	5.71968	5.38949	5.59037	5.46967	5.83829	4.83239
ENSMUSG00000024130	2.87314	3.2627	3.28861	3.38128	3.12468	2.88016	3.49165	3.1132	2.84944	1.59795	2.82291	2.5992	2.41315	2.96631	2.7105	2.91776	2.46104	1.3588	2.02971	2.48232	2.63904	2.35522	2.59505	1.73649	2.5357	2.47429	1.88531	3.14647	2.23422	2.73522	2.23854	2.21624	2.00231	2.87654	1.94218
ENSMUSG00000024132	7.09081	7.10915	7.04569	7.11181	6.09355	6.50006	6.38186	6.36442	6.53177	6.56538	6.28235	6.19388	5.55222	6.03872	6.24731	6.42872	6.28981	6.71635	6.62576	6.1899	6.49486	6.43681	6.74037	6.37236	5.97399	5.98525	6.30627	5.99082	5.85161	6.46702	6.29574	6.3037	6.64267	6.32372	6.17431
ENSMUSG00000024140	2.55628	2.36961	3.57452	2.61772	4.10697	3.92198	2.72113	3.1132	2.0323	3.18291	0.924793	1.78206	3.06523	1.20077	2.52409	2.18079	2.46104	-0.406734	2.48428	3.01998	2.3634	3.5196	2.4638	1.8327	1.79874	2.02683	2.16094	2.18954	3.29835	1.30637	2.67464	2.82629	1.71281	2.87654	3.19273
ENSMUSG00000024142	1.85268	1.14722	-0.0938613	0.650888	1.46756	1.96262	1.44102	0.174597	1.54687	2.69749	0.635287	1.29664	1.19076	2.78573	0.47346	1.08126	1.78967	1.7949	0.975264	1.61559	1.57491	1.5847	1.97838	2.7114	1.79874	2.02683	2.0297	1.80252	2.68168	1.51283	1.85152	1.8752	1.71281	1.97384	2.75663
ENSMUSG00000024143	2.87314	3.39008	2.71349	3.45824	3.05253	2.33702	3.02599	2.29007	3.25469	3.03852	4.12357	4.20993	5.13978	2.57928	4.56092	3.63146	5.31555	3.64638	3.46465	5.09037	4.26522	3.83708	4.8659	3.2879	3.1013	3.77685	3.25209	3.31153	3.81918	3.75568	3.76579	3.8012	3.75234	3.67909	4.13948
ENSMUSG00000024163	3.32331	3.50712	3.28861	3.16874	3.78949	3.13847	3.27752	3.63403	2.76926	3.43445	3.01995	3.7296	3.06523	3.27116	3.15796	3.82849	3.80296	2.48079	3.15747	3.01998	2.97346	3.37988	2.71534	2.30477	3.02113	3.21125	2.84683	2.74594	3.29835	2.56013	2.79494	2.61217	2.44977	3.28317	3.01494
ENSMUSG00000024164	3.86294	5.04123	5.59464	3.84967	4.48137	4.87307	4.78342	4.42252	5.83474	5.55878	6.14132	6.6353	5.71432	5.86753	5.89972	5.58679	7.05853	6.22844	6.61245	7.15566	6.95783	6.39508	6.70448	3.77333	4.88053	3.99366	5.03826	5.1789	4.32938	4.29244	6.33596	6.12313	5.64091	4.61015	7.2122
ENSMUSG00000024180	3.23119	2.85504	4.06457	3.0741	3.38183	3.61713	2.0931	2.6771	2.68438	2.25003	1.98892	2.0336	1.92773	2.96631	2.18967	1.73333	0.94167	2.02623	2.82941	2.65741	2.20294	3.68706	2.4638	3.10733	2.84604	2.65486	2.59158	2.35001	1.58214	2.36082	1.85152	2.05578	2.24332	2.49467	3.65406
ENSMUSG00000024194	7.1296	6.53265	6.74084	6.3488	6.97414	7.52854	6.98682	7.07747	7.04725	7.31023	6.59722	6.64004	6.83141	7.31764	6.69124	6.78566	6.90669	7.2586	6.82749	6.60227	6.52911	6.91298	6.46809	7.6786	7.26906	7.04718	7.09065	6.99386	6.92961	7.09578	7.04287	7.29699	7.39775	7.19343	7.67385
ENSMUSG00000024208	7.73811	7.22475	7.58562	7.229	7.44484	8.24734	7.19972	7.17835	7.56331	7.43084	7.67847	7.02092	6.85689	7.24079	7.06057	7.00522	7.74988	8.54921	7.9587	7.11871	7.06676	7.68582	7.28338	8.14119	8.06052	7.82714	8.14617	7.83848	7.37842	7.94244	7.92422	8.02224	8.38366	7.81987	8.38627
ENSMUSG00000024213	4.30082	4.57125	4.44751	4.42986	5.29851	5.16774	4.41503	3.94719	4.77953	4.00005	4.33573	4.44503	4.08693	4.16425	4.58497	3.63146	4.53463	5.00605	4.79052	4.60494	4.74483	4.93186	4.44653	4.99225	4.94713	4.71715	5.1212	5.34049	5.25052	5.10578	5.27002	5.04513	5.15268	4.85115	5.1449
ENSMUSG00000024217	4.12427	4.20612	4.3934	4.26827	4.42534	4.53865	4.90046	4.65572	5.23244	5.84588	4.94918	4.9822	4.7623	5.5082	4.58497	4.87382	4.64211	5.31026	4.69268	5.05951	4.49052	4.79185	4.41134	5.44456	5.09152	4.63349	5.0037	5.11331	5.00361	5.15283	5.11687	4.9341	5.37998	5.14376	5.10101
ENSMUSG00000024218	4.77324	4.62404	4.88669	4.59234	4.56154	4.72344	4.36159	4.96467	4.11572	4.51851	4.5843	4.26011	4.67905	4.16425	4.29546	4.42365	4.46941	4.72255	4.4745	4.29631	4.45533	4.4161	4.30031	5.2139	4.71202	4.83418	5.08859	4.73144	4.50271	4.86332	4.78044	4.2351	4.94091	4.64995	5.20832
ENSMUSG00000024222	3.43764	4.15919	4.3934	4.08627	4.53531	3.71553	3.76295	3.1132	3.74851	4.21686	3.3961	3.11767	3.15012	4.0883	3.499	3.48336	2.52663	3.15398	2.82941	2.88568	2.87036	2.35522	2.4638	2.7114	2.28416	2.65486	2.92278	3.93497	2.86225	2.89134	3.36054	3.01271	3.43365	2.57956	2.3696
ENSMUSG00000024236	4.64821	5.11685	4.87357	4.87094	4.73291	4.1266	4.51631	5.24785	5.04086	3.91988	5.39017	5.89357	5.83462	3.63373	5.9282	5.56852	5.60083	4.72255	5.32467	5.67279	5.56669	5.21833	5.75097	3.88974	3.95793	4.18211	4.9135	4.64124	5.25052	4.3474	4.86533	4.47611	4.34162	4.39279	3.31302
ENSMUSG00000024242	4.1071	4.97504	4.72084	5.10435	5.02451	3.61713	3.91907	4.42252	3.47287	3.31416	4.06527	4.35553	4.81525	2.57928	4.26602	4.00182	4.45263	3.24862	3.78262	4.94598	4.45533	4.34272	4.7297	3.18229	3.31811	4.05925	3.3653	4.3309	4.3895	3.27836	4.52612	4.3777	3.7261	3.47264	4.22375
ENSMUSG00000024247	2.50475	1.99522	1.85367	1.58377	2.29069	2.16193	2.0931	2.49653	3.06625	2.87806	3.348	3.00446	2.77572	3.5227	2.42099	2.79747	2.86767	2.6976	2.02971	3.41077	2.3634	1.74516	1.77193	4.11691	3.56427	4.05925	3.12923	2.4944	2.86225	4.04888	2.90597	2.92251	3.22471	3.5588	4.43293
ENSMUSG00000024253	4.191	2.09831	3.3276	2.97282	3.25898	3.9492	2.72113	2.04907	3.74851	2.69749	2.59464	3.27239	2.66469	3.12677	3.02366	2.18079	3.95364	3.90069	4.21734	3.20055	3.24476	3.33012	3.56334	4.07818	4.12066	3.32229	3.78713	3.31153	3.41865	4.20585	4.08182	4.07684	4.2708	3.60002	3.87862
ENSMUSG00000024258	4.96657	4.29561	4.77826	4.3104	4.70964	5.40249	4.90046	4.20434	4.77953	4.28245	4.31085	3.98966	4.08693	4.43343	3.96989	3.82849	4.70012	5.48566	5.17569	3.55049	4.59121	4.57405	3.6862	5.81809	5.74359	4.87118	5.05523	5.41496	4.92454	5.43248	5.06994	5.2812	5.72941	5.27682	5.32738
ENSMUSG00000024276	4.59991	4.62404	4.37491	4.72284	4.39648	3.74689	4.05993	3.87504	3.57072	3.31416	4.28554	4.44503	3.74876	3.12677	4.48628	3.63146	4.1116	3.24862	3.64986	4.24237	4.09276	3.87227	4.04877	2.90088	2.74983	2.95972	3.61466	3.31153	4.32938	3.22064	3.36054	3.58302	3.58728	3.42755	3.35099
ENSMUSG00000024277	1.24696	1.32779	1.00567	3.0741	0.574479	2.33702	2.0931	-1.41037	3.47287	3.03852	3.61511	2.81601	3.57543	3.83304	3.44746	2.66622	3.30157	3.64638	3.50364	3.75695	3.54174	2.9235	3.56334	3.56501	3.86912	3.21125	3.8272	3.31153	3.72899	3.94578	3.50863	3.85096	3.61613	3.75406	3.23395
ENSMUSG00000024290	6.55786	7.68016	6.86862	7.5545	7.39101	6.29785	7.19209	6.89797	6.876	5.95047	7.37375	7.5534	7.53061	6.19173	7.46539	7.64241	7.17816	6.55443	6.72809	7.87353	7.30777	7.33486	7.27361	5.90365	5.96331	6.57302	6.90651	6.92545	6.95967	6.55138	6.46849	6.49579	5.98306	7.11739	6.35333
ENSMUSG00000024293	5.50147	6.0637	5.71717	6.37385	5.28282	4.15025	5.23358	5.43512	5.13983	3.74479	5.43691	5.49303	5.65746	3.40241	6.03679	5.65761	5.31555	4.45125	4.89688	5.13546	5.63118	5.02862	5.38437	4.29636	4.04159	4.97679	4.9135	4.73144	5.21773	4.97226	4.45486	4.91083	4.32424	4.95012	3.65406
ENSMUSG00000024301	0.630284	2.52573	2.05298	2.23585	2.81152	2.69959	2.8816	0.911563	2.59418	3.31416	2.59464	2.67515	2.97503	3.5227	2.6203	2.36137	2.86767	2.94376	2.94725	2.57252	1.2854	2.85479	2.82638	2.80925	2.41541	3.42538	3.61466	2.96006	2.68168	3.22064	3.00906	2.36063	2.98029	3.28317	2.21348
ENSMUSG00000024338	2.45131	1.76389	1.85367	2.23585	2.01505	2.49314	2.54056	3.1132	3.74851	4.21686	4.20683	4.5293	3.30624	3.73683	4.29546	3.3183	4.0682	3.50016	3.78262	3.50541	3.47303	3.76402	3.11588	2.98703	3.31811	2.95972	3.06365	2.00897	2.68168	2.65033	2.79494	3.99068	3.36731	3.06498	4.61558
ENSMUSG00000024349	1.36725	1.48826	0.799223	1.27892	2.01505	2.9891	1.80359	2.6771	2.68438	3.83499	2.82291	3.06217	2.5444	4.00813	3.09237	2.52183	3.2246	3.53812	4.39377	2.65741	4.3443	4.55252	2.71534	4.50056	3.56427	3.69668	3.3653	2.74594	3.29835	3.98097	3.28036	3.64074	3.96915	3.6401	4.36033
ENSMUSG00000024352	3.66591	3.92683	3.78528	3.76131	4.10697	3.97592	4.41503	4.47228	4.40817	5.01941	4.43115	4.75607	4.32462	4.6602	4.5116	4.33999	4.45263	4.63766	4.53221	4.42294	4.13785	4.63679	4.61065	4.91743	4.49176	4.40029	5.08859	5.20011	4.60768	5.00681	4.52612	4.3777	4.89456	4.24469	5.07856
ENSMUSG00000024365	-0.954679	-1.17471	-2.90122	-0.486615	0.0890521	-2.79226	1.44102	-1.41037	0.809907	-1.20941	-0.949676	0.197101	-1.97916	1.20077	-0.0119669	1.08126	2.16406	1.91519	0.734256	0.335482	2.02237	0.667159	0.393416	-1.53653	-0.523193	0.152361	-2.36262	-0.312957	-1.22521	-2.39407	0.47301	0.290242	0.127845	-0.227797	-0.108443
ENSMUSG00000024376	2.70067	2.73218	1.85367	3.12219	1.85459	2.76232	3.49165	3.54383	3.97983	3.64858	4.89999	4.35553	3.95157	3.40241	4.43429	4.87382	4.29217	4.32662	4.60574	4.32254	5.46421	4.18373	5.014	3.86719	4.08167	3.52159	4.26674	4.40586	4.75207	4.20585	4.34091	3.74967	3.82828	3.6401	4.37882
ENSMUSG00000024378	6.72761	6.24315	6.5438	6.65294	7.0868	6.7254	6.95108	6.39053	5.77441	6.10348	6.12714	6.05863	6.51669	6.33006	6.12963	5.98126	6.28981	6.00943	5.90053	6.18276	5.85019	6.22175	6.26624	6.03079	5.66663	6.14483	6.00807	6.03872	6.20942	6.30984	5.69798	5.80752	5.98859	6.37805	6.1796
ENSMUSG00000024383	5.26642	5.47395	4.87357	5.57947	5.34455	3.97592	4.97352	5.38405	4.51035	3.54548	4.66503	4.79063	5.83462	3.12677	5.4143	5.21642	5.17944	3.20208	4.89688	5.30291	5.25503	4.96484	5.60287	3.56501	3.77449	4.40029	4.32388	4.64124	4.70553	4.08167	4.52612	4.50747	3.80341	3.92601	4.02672
ENSMUSG00000024386	6.12641	4.62404	6.09031	5.09232	4.9668	6.09343	5.47916	5.74951	5.61153	6.33749	4.66503	4.92113	5.42172	6.26255	4.82598	5.28513	4.4011	4.80272	4.98218	4.42294	4.80198	5.19072	4.8659	3.61998	4.00037	4.23982	3.94116	4.29191	4.75207	3.58321	4.69024	4.44405	4.07686	4.58983	3.97902
ENSMUSG00000024387	7.39847	6.54183	7.103	6.38375	6.75865	7.59683	6.51019	6.42884	6.91378	6.76214	6.86411	6.38693	5.9692	6.88447	6.28449	6.3346	7.01635	7.24719	7.20999	6.58612	6.59526	6.9381	6.78916	7.83343	7.4636	7.29191	7.42038	7.52625	6.68768	7.51733	7.3581	7.57379	7.58454	6.9758	7.45162
ENSMUSG00000024391	1.67759	0.940771	4.35617	2.68331	1.85459	3.35748	0.218631	1.75956	0.809907	1.11252	-0.949676	1.29664	0.828192	0.463807	-0.0119669	-0.141134	0.94167	0.73077	-1.14021	-0.149945	0.437405	-0.180838	0.393416	0.578948	1.59228	1.73732	0.807305	1.27201	0.359752	1.30637	-0.263956	0.775669	1.04538	0.6202	-0.59387
ENSMUSG00000024399	4.7513	4.69154	7.07463	5.32588	4.27492	5.83344	3.99122	4.56691	4.01502	4.94034	3.13779	3.32048	3.99812	4.0883	3.54875	4.05526	3.37463	3.50016	2.82941	3.79491	4.38226	4.81012	3.42904	4.24483	4.88053	3.42538	1.72484	2.74594	3.81918	4.32018	2.5434	3.64074	3.90043	4.16452	3.31302
ENSMUSG00000024403	1.58137	1.14722	1.34671	0.891897	0.0890521	1.45566	0.218631	1.75956	-0.0380901	1.11252	0.272717	-0.288326	0.342765	0.463807	0.83603	0.595831	0.204705	-0.406734	0.0821789	0.698052	-1.88452	-0.180838	0.393416	-0.314137	0.6992	0.152361	-0.777657	-1.89792	0.359752	1.30637	1.32101	0.290242	-0.720152	-0.964762	0.254127
ENSMUSG00000024404	4.79486	4.97504	4.92533	4.82808	4.73291	4.69155	4.51631	4.73938	4.32648	3.54548	4.93297	4.58942	4.73508	4.16425	4.74292	4.29627	4.83568	4.23712	4.69268	4.99573	4.71539	4.59527	4.44653	4.47097	4.26688	4.34876	4.50774	4.12445	4.55615	4.23529	4.69024	4.2351	4.2708	4.02013	4.22375
ENSMUSG00000024421	-1.69164	2.52573	-2.90122	1.09835	1.22656	-1.2073	0.955597	2.04907	1.72744	1.11252	2.41956	-0.288326	3.95157	1.6862	1.12554	2.91776	3.18453	1.3588	1.36229	1.43502	-0.29956	1.88955	0.878842	-0.314137	0.213773	0.152361	-0.0406916	0.424009	-1.22521	1.06537	-0.263956	-0.446724	0.127845	0.6202	-0.108443
ENSMUSG00000024425	4.191	3.84024	3.8932	3.73062	3.7444	4.53865	3.58786	3.54383	3.97983	1.96052	3.69418	2.94433	3.30624	3.12677	3.28081	3.13188	3.90514	4.30476	4.19369	3.36102	4.04621	3.76402	3.56334	4.37835	4.04159	4.45004	4.23729	3.98472	3.02272	4.04888	4.21717	4.19713	4.59454	3.92601	4.11762
ENSMUSG00000024431	5.78679	5.95114	6.18359	6.28157	5.81697	5.2792	5.81358	6.02426	5.93	5.23354	5.97711	6.05863	6.00383	5.25388	6.71323	5.91053	5.90822	5.18423	5.72191	6.25264	6.38694	5.51404	6.62991	4.55799	4.66003	4.83418	5.33087	6.08507	5.97446	5.28541	5.40847	5.40294	5.58363	5.18498	5.62723
ENSMUSG00000024454	4.87821	4.06051	4.46511	4.18014	4.33698	5.08425	3.84312	3.71892	4.08293	3.43445	4.23355	3.57957	3.99812	3.27116	3.59684	3.82849	4.59702	5.23134	4.79052	3.67787	4.80198	4.73564	4.44653	5.33384	5.52847	4.29532	5.03826	4.51147	4.88331	5.24256	4.52612	5.08725	4.99684	4.83398	5.05575
ENSMUSG00000024456	4.49818	5.06688	4.66103	5.11627	5.09804	4.0781	4.56441	4.52037	3.97983	3.54548	4.54218	4.85735	4.59069	4.2364	4.90451	4.68329	4.89897	3.68073	4.56944	5.65225	4.77369	4.86356	5.27116	3.59275	4.08167	3.92495	4.69266	4.29191	4.96461	4.04888	4.41787	4.19713	3.82828	4.29577	4.46791
ENSMUSG00000024457	4.25477	4.62404	4.41167	4.62609	4.39648	4.10255	4.69976	4.73938	4.73801	4.28245	4.89999	5.92502	4.67905	4.49355	5.7268	4.57768	4.98315	4.36937	4.01629	4.37362	4.80198	4.15545	3.90438	4.17313	4.15863	4.18211	4.35163	4.03282	4.32938	3.94578	4.21717	4.41126	4.23404	4.41606	3.95457
ENSMUSG00000024477	3.88326	3.81019	3.86697	4.18014	3.60001	2.49314	3.84312	3.23349	3.19457	1.96052	3.61511	3.65653	2.97503	2.57928	3.64338	3.13188	3.01206	3.71428	3.34091	3.50541	4.49052	3.83708	3.56334	2.55093	2.5357	2.81533	2.49536	3.14647	3.29835	3.0322	2.90597	3.01271	2.44977	2.57956	2.29366
ENSMUSG00000024479	5.63927	5.56676	5.22291	5.41546	5.46061	5.88369	5.14146	4.81845	5.15568	4.62348	5.20007	4.8076	4.24966	4.71173	4.78505	4.00182	4.74214	5.72667	5.41948	5.44102	6.17617	5.69199	5.21104	5.54029	5.4843	5.66543	4.40556	4.92226	5.69365	5.38072	5.65093	5.7431	5.54663	4.64995	4.16102
ENSMUSG00000024480	5.44791	4.77171	5.46073	4.95301	4.82241	5.6298	4.56441	4.31755	4.5825	4.14815	4.45405	3.83269	4.49657	4.55127	4.04114	4.15655	4.6714	5.27696	4.99592	3.93752	4.45533	4.69691	4.44653	5.65659	5.4843	4.97679	5.274	5.0446	5.00361	5.44514	5.33099	5.24444	5.42144	5.04273	5.43735
ENSMUSG00000024483	5.88074	6.86787	5.97837	6.61142	6.75865	5.33186	6.32716	6.24069	6.30176	5.36045	6.72039	6.75825	6.88812	5.53706	6.5518	6.74558	6.761	5.82976	5.89321	7.16294	6.3298	6.60837	6.65269	5.1406	5.37566	6.06724	6.25577	5.82318	6.27464	5.58893	5.60229	5.56077	5.12283	6.48094	5.59595
ENSMUSG00000024491	4.97606	6.07638	5.23321	5.68731	6.18075	5.00864	5.6449	5.24785	5.5165	5.01941	5.7737	6.39256	6.40885	5.10766	6.37001	6.13809	5.77287	5.18423	5.57403	6.293	6.21877	5.778	5.97235	4.6267	4.55006	5.48626	5.28843	5.80944	5.56921	5.13732	5.29063	5.40294	5.10258	5.66459	4.84575
ENSMUSG00000024493	6.19303	6.92508	6.57654	7.07257	6.64671	5.77379	6.31315	6.75454	6.4886	5.80182	7.20176	8.08758	6.47616	6.59994	7.70639	7.23101	6.37685	5.93312	6.53927	7.20937	6.88697	6.44852	7.0743	5.52597	5.70563	6.15986	6.05101	6.26699	6.36725	5.98531	6.16789	5.99622	5.84362	5.79457	5.52299
ENSMUSG00000024500	4.81615	3.9818	4.83349	5.41546	4.03391	4.57406	3.76295	5.70858	4.4344	5.16563	4.06527	4.28456	4.70734	4.43343	5.11732	4.15655	3.66414	3.95784	4.92588	3.83191	6.1544	4.03639	4.00222	6.21613	6.24499	6.24688	4.81729	4.97245	6.74633	6.51583	5.31095	5.08725	5.75558	4.4837	4.55181
ENSMUSG00000024511	6.62275	5.64547	6.37723	6.92786	5.06174	5.25758	5.55253	6.25497	5.27661	4.4053	5.26626	5.3841	5.55222	4.43343	5.66046	5.37194	5.34312	4.84877	5.43973	5.55603	6.2703	5.62136	5.61838	4.83851	4.83436	4.97679	4.75632	4.60988	5.34465	5.07354	5.06994	5.04513	4.73271	5.18498	4.11762
ENSMUSG00000024515	6.01111	6.38754	5.93483	6.32845	6.07546	5.67126	5.57618	5.70858	5.62298	4.57195	6.12	6.53695	6.05976	4.16425	6.50216	5.995	6.17177	5.80661	6.11717	7.01396	7.01332	6.20804	6.59896	5.37436	5.34306	5.88028	5.70884	5.34049	5.80821	5.40683	5.71332	5.6618	5.72941	5.9056	5.63495
ENSMUSG00000024525	4.70639	3.54411	4.25866	3.76131	3.99594	4.70758	4.18826	4.31755	4.81989	4.46302	4.5843	4.68437	4.04321	4.85612	3.85593	4.15655	4.1116	5.03289	4.74243	4.44699	4.13785	4.88094	4.48088	5.39814	4.96866	4.75722	4.932	5.11331	4.55615	4.97226	4.78044	4.56823	5.53912	4.8166	4.85899
ENSMUSG00000024527	6.3582	6.98685	6.54793	6.99074	6.03859	5.86951	6.68352	7.19326	6.654	7.09893	6.65765	7.22422	7.07341	6.91776	6.95843	7.05198	6.34084	5.97524	6.10455	6.64447	6.63511	6.28187	6.59896	5.98964	5.91975	6.14483	6.05101	6.141	6.30617	6.20212	6.33596	6.45615	6.15021	6.11205	5.7742
ENSMUSG00000024533	4.05431	4.78723	4.3934	4.24674	3.43955	3.35748	4.30609	4.0159	3.78973	3.43445	4.31085	4.28456	3.63555	2.57928	4.00596	4.25118	3.30157	3.61119	3.78262	3.90317	4.77369	4.21148	4.30031	2.85579	3.61977	3.99366	3.41874	3.65667	4.20105	3.6283	3.36054	3.32587	3.52778	3.42755	2.44175
ENSMUSG00000024538	0.971321	3.02169	1.18625	2.97282	2.52201	1.7313	3.38856	2.49653	3.61726	3.43445	3.73215	4.50869	3.15012	3.5227	3.09237	3.63146	4.29217	4.72255	3.84468	2.88568	3.67007	3.47451	4.09386	3.79737	3.50655	3.61179	3.25209	3.65667	2.68168	3.27836	4.30083	4.2351	4.09747	3.06498	3.31302
ENSMUSG00000024544	-0.106682	-2.75967	-0.579288	-0.00118822	-2.23288	0.37766	1.44102	1.39699	1.34042	1.11252	2.59464	1.63767	0.342765	1.6862	2.30996	1.73333	2.52663	2.82593	2.22902	0.987558	2.75933	1.19767	2.4638	0.33794	-0.523193	0.152361	0.807305	1.27201	0.359752	0.77586	2.23854	2.21624	1.60178	1.35717	0.991092
ENSMUSG00000024548	-3.27661	0.940771	-1.31625	-0.00118822	0.574479	0.0150904	-1.36633	0.911563	2.49796	0.375557	0.635287	2.14463	2.66469	-1.12116	2.52409	2.66622	3.51051	2.02623	1.52275	0.987558	0.922832	0.956666	0.878842	0.33794	1.06177	2.26784	0.807305	-1.89792	1.58214	1.30637	-1.84892	-0.446724	1.60178	0.909707	0.543633
ENSMUSG00000024561	4.1746	5.10452	4.72084	5.32588	4.63749	4.1266	4.05993	4.42252	3.78973	4.46302	3.8404	3.69353	4.81525	4.30511	3.73219	4.20464	4.5186	3.87125	3.42457	4.51681	3.99812	3.68706	3.49775	3.82102	4.26688	4.67592	4.17654	3.52835	4.55615	3.98097	3.98397	4.11806	3.69939	3.89322	3.7707
ENSMUSG00000024579	2.83192	3.89854	3.12115	3.93292	4.33698	3.97592	3.91907	3.34452	4.14778	1.59795	3.76914	3.65653	3.8022	2.78573	3.68847	4.00182	4.3294	4.65504	3.54161	4.24237	3.54174	3.68706	3.56334	4.572	4.4617	4.63349	4.9135	4.94757	4.44722	4.91882	4.52612	4.34335	3.7781	5.25117	4.61558
ENSMUSG00000024581	5.36364	5.61102	5.4162	5.8317	5.50183	4.69155	4.86249	5.55542	4.87839	4.57195	4.79628	5.50349	5.33372	4.43343	5.55485	5.85133	5.33399	4.47101	4.70945	5.7713	5.31515	5.01293	5.36611	4.07818	4.30124	4.49814	4.20724	4.29191	4.84088	4.61716	4.62682	4.68256	4.4893	4.91788	4.64644
ENSMUSG00000024589	5.79753	5.72011	5.47816	5.95633	5.98144	5.84798	5.26303	5.88426	4.9709	4.85668	4.49878	4.75607	4.96335	4.85612	5.25856	4.9604	4.02346	4.32662	4.79052	5.23549	5.58308	4.73564	5.06017	4.54384	4.60609	5.07519	4.23729	4.57781	5.18418	4.74549	5.1845	5.0236	4.71947	4.7449	4.16102
ENSMUSG00000024590	4.58758	6.32514	5.71717	5.87445	5.77275	5.64653	6.25572	5.82804	6.41147	5.77928	6.74381	7.2891	5.95748	5.59309	6.89733	6.35605	6.0488	6.36674	6.99421	6.1899	6.26014	6.38902	6.68987	6.54207	6.41932	6.90279	6.8148	6.71311	6.8027	6.76328	6.55622	6.48795	6.4153	6.26726	5.07856
ENSMUSG00000024592	3.13278	2.91276	3.20731	3.69925	3.05253	3.04063	2.8816	2.83756	2.28384	3.54548	3.13779	2.51903	2.66469	3.12677	2.87556	2.18079	2.46104	2.62889	2.31922	2.65741	1.57491	2.54163	1.24141	2.55093	2.41541	0.889326	3.06365	2.62564	2.23422	2.73522	2.5434	2.61217	3.14774	2.57956	2.51047
ENSMUSG00000024594	4.27029	4.64121	4.37491	4.20268	4.77835	5.08425	4.61095	4.42252	5.30532	5.13044	4.89999	4.93664	4.73508	5.21869	4.90451	5.06832	4.99478	5.26569	4.69268	5.01194	4.65464	5.24543	4.70084	4.88413	4.90307	4.97679	4.77693	4.67194	4.20105	4.70397	4.97126	4.41126	4.52016	4.76316	4.98507
ENSMUSG00000024613	6.36905	7.64014	6.88832	7.24267	7.23269	6.5138	7.44424	7.02009	7.44573	6.93525	7.83059	8.42523	7.1215	6.5299	7.75489	7.96565	7.56128	7.24432	7.47572	8.0069	7.58104	7.92035	7.51236	6.70982	6.70242	7.46524	7.23543	7.60789	7.34844	7.29068	7.09066	7.02631	7.03874	7.08871	6.64453
ENSMUSG00000024614	3.43764	4.57125	3.91896	4.7537	4.17651	3.2301	4.18826	4.26206	3.3679	2.69749	4.17961	4.33226	4.59069	3.73683	5.01483	4.90326	4.3109	3.42109	3.71777	4.32254	4.52487	3.76402	4.44653	2.60643	2.5357	3.77685	4.01242	4.12445	3.29835	3.6283	3.70567	3.85096	3.06644	3.51636	3.31302
ENSMUSG00000024621	-1.69164	-1.17471	0.558215	0.650888	0.0890521	-1.2073	0.218631	1.39699	-0.0380901	1.11252	-0.21271	0.849178	0.828192	1.20077	1.12554	2.36137	2.16406	0.971778	1.18171	2.17198	1.81592	1.19767	1.53092	0.0484333	-0.523193	-1.4326	-0.777657	-0.312957	0.359752	-0.072137	2.05797	0.290242	-0.234725	-0.227797	-0.108443
ENSMUSG00000024640	5.73741	5.45465	6.09031	5.5534	5.82782	7.16919	5.7317	5.88426	6.71947	6.92502	6.82511	6.55716	5.48844	7.13151	5.67173	5.95338	5.90822	7.23568	6.33282	5.92473	5.80896	6.63423	5.93567	7.23496	7.00298	6.45614	6.8148	6.55741	6.10571	7.1509	6.23323	6.5645	6.82365	6.13327	6.48721
ENSMUSG00000024642	5.26642	4.57125	5.15948	5.03066	4.48137	4.26302	4.74219	5.15949	4.17914	4.46302	5.15885	4.37843	5.05426	3.63373	5.25856	4.10679	4.89897	4.16616	5.13901	4.53935	6.2396	5.5687	5.87239	3.724	4.00037	4.34876	4.37885	4.92226	4.50271	4.23529	4.03372	3.89905	4.23404	4.13678	3.45924
ENSMUSG00000024659	6.44961	7.33705	6.20992	6.68531	6.13781	6.43415	6.35477	6.6611	7.05994	6.89388	6.87263	6.58204	6.58689	6.90675	6.33499	6.50752	6.80792	7.38117	6.76868	6.92687	6.91314	7.24375	6.75448	6.28152	6.37968	6.14483	6.73804	6.72779	6.32168	6.50378	6.62276	6.67912	6.57079	6.18837	6.30095
ENSMUSG00000024687	5.70924	5.09208	5.70241	5.74988	4.10697	3.51152	5.20352	5.60086	5.04086	3.54548	5.67968	4.96717	5.09765	3.92324	5.1818	4.98815	4.70012	3.50016	4.89688	4.26959	5.0103	4.65711	5.36611	4.01806	2.93624	4.71715	4.932	4.40586	4.75207	4.4763	4.25961	4.3777	3.87678	4.07963	3.49359
ENSMUSG00000024691	3.35275	4.4002	1.95676	1.58377	6.22245	3.89424	6.10127	5.15949	3.42134	3.83499	3.01995	3.9289	5.36957	2.96631	5.70502	3.40319	2.7627	2.82593	5.7546	5.34191	5.99199	5.43387	5.76497	4.85005	4.83436	5.30887	4.57989	5.64898	5.66961	5.49468	3.82351	5.16799	4.65141	5.30202	3.92969
ENSMUSG00000024712	6.23317	5.39515	6.06745	5.6793	6.20592	6.07501	5.94655	5.93836	5.49173	5.01941	5.52606	4.85735	5.27823	4.55127	5.24353	5.01537	5.5932	5.77516	5.61021	5.10556	5.21351	5.24543	5.03727	5.79439	5.78059	5.33558	5.1212	5.3967	5.433	5.44514	5.60229	5.14822	5.78129	5.48919	5.49783
ENSMUSG00000024727	-3.27661	-1.17471	-1.31625	-1.22358	-0.647914	-2.79226	0.955597	0.174597	-0.775056	1.11252	2.50976	1.47721	1.48027	1.6862	-0.748932	1.97434	2.58937	0.0786931	0.734256	0.987558	0.437405	1.40412	1.24141	-0.799564	-0.523193	0.152361	-0.0406916	-1.89792	1.58214	-0.809103	-1.84892	0.775669	-1.45712	-0.227797	-0.59387
ENSMUSG00000024735	5.04081	4.44	4.66103	4.57516	5.04325	5.56088	4.86249	5.38405	5.23244	5.93015	5.45972	5.0118	5.13978	6.05875	5.30273	4.84376	5.4983	6.00943	5.73015	5.65225	5.4818	5.60052	5.34761	6.20269	5.61294	5.43776	5.84195	5.3782	5.00361	5.65578	5.40847	5.51521	5.97194	5.25117	5.7672
ENSMUSG00000024740	5.96418	5.35407	5.6572	5.3052	5.92194	6.34984	5.83334	5.84702	6.50107	6.76214	6.25652	5.89357	5.64289	6.57233	5.74825	5.62263	5.8645	6.58195	5.91507	6.25945	5.42836	6.40112	5.85939	6.65165	6.62994	6.15986	6.46075	6.11889	6.05091	6.28189	6.26482	6.0716	6.12534	6.18159	6.85404
ENSMUSG00000024743	-1.69164	-1.17471	-1.31625	-0.00118822	0.0890521	-2.79226	0.218631	-1.41037	1.09941	0.375557	-0.21271	1.91331	-1.97916	0.463807	-2.33389	0.595831	0.73522	0.73077	-2.72518	-0.149945	-0.29956	0.667159	0.393416	-3.12149	-2.10816	-1.4326	-2.36262	-1.89792	-1.22521	-0.809103	-0.263956	-2.03169	-0.234725	-0.964762	-0.59387
ENSMUSG00000024750	7.9492	7.676	7.75431	8.16659	6.93955	6.75656	6.93288	7.26559	6.57956	5.68541	7.35563	7.67861	7.49454	5.89007	7.73623	7.16569	7.82513	6.42362	7.51919	7.75815	7.88201	7.58602	8.0502	6.92154	6.82554	7.15611	7.05734	6.98778	7.24647	7.19652	6.93572	7.21387	6.96775	7.52843	6.82398
ENSMUSG00000024764	2.65413	2.28473	2.45634	2.68331	2.81152	2.82245	2.8816	2.6771	2.39487	3.03852	2.59464	2.43414	2.1083	2.57928	2.6203	1.44383	2.81614	3.57512	3.46465	3.01998	2.75933	3.05182	3.6862	3.35424	3.17725	3.09096	3.06365	3.65667	3.41865	2.96349	3.36054	3.01271	3.7781	2.87654	3.19273
ENSMUSG00000024776	3.73462	4.22902	4.4297	4.67527	3.99594	3.83709	4.12552	4.77946	4.5825	3.03852	4.54218	5.31456	5.29696	3.27116	5.1818	4.57768	4.3657	3.98558	4.56944	4.34831	5.17076	4.43975	4.89167	3.50786	3.50655	3.32229	3.65975	3.77451	4.3895	4.14509	4.08182	4.07684	4.09747	4.41606	3.65406
ENSMUSG00000024781	4.86805	5.11685	4.95053	4.7537	4.68599	4.53865	4.86249	3.54383	3.97983	3.03852	3.90831	3.79914	4.96335	3.40241	4.53647	4.00182	4.38351	3.87125	2.94725	4.00386	3.89684	3.90662	3.79941	3.61998	3.86912	4.45004	3.90417	3.52835	3.81918	3.53667	3.93244	3.94559	3.82828	5.27682	4.43293
ENSMUSG00000024782	6.35093	6.10142	5.92215	5.8317	5.59367	6.03746	5.52849	5.57832	5.02369	5.23354	5.08741	5.2415	5.62817	5.25388	5.08396	4.98815	5.5932	5.39546	5.32467	5.40464	5.44639	5.70181	5.43781	5.7396	5.45409	5.36181	5.50157	5.26195	5.25052	5.27127	5.56893	5.40294	5.66873	5.35114	5.57204
ENSMUSG00000024789	3.84233	3.9818	3.94427	3.95964	3.69786	2.25213	2.72113	3.1132	2.39487	2.87806	3.44264	3.27239	3.51269	2.78573	3.499	2.36137	3.72128	2.40062	3.46465	3.08272	3.54174	2.98909	3.20077	2.7114	2.93624	3.52159	2.39227	3.14647	3.52968	2.24979	2.79494	2.05578	2.00231	2.57956	3.15029
ENSMUSG00000024790	5.78679	4.64121	5.17025	4.48608	4.927	5.66306	4.97352	5.09743	4.95286	5.44881	4.77824	4.8076	4.21066	4.80958	4.32432	4.90326	4.86133	5.79097	5.42964	4.66768	4.80198	5.3981	4.99035	6.09525	5.46927	5.46222	5.31686	5.55329	5.18418	5.82025	5.65093	5.46816	6.20822	5.04273	5.57204
ENSMUSG00000024791	2.27798	3.2627	2.93167	2.86388	2.41098	3.39756	3.49165	3.44762	3.57072	4.00005	3.90831	3.89754	3.23029	4.16425	3.44746	3.13188	3.37463	3.90069	3.84468	3.55049	2.97346	3.56332	3.74391	4.6267	4.00037	4.29532	3.7459	4.25183	4.26664	4.01533	3.82351	3.0976	4.11779	3.33292	4.07289
ENSMUSG00000024799	4.97606	4.37988	5.52924	4.33101	4.36704	5.82612	4.93745	4.85642	4.35423	3.54548	4.28554	4.10399	4.32462	3.63373	4.14184	4.15655	4.93565	4.72255	5.23483	4.12804	5.1489	4.99708	4.81295	5.49689	5.29272	5.36181	5.42528	5.35947	4.92454	5.39384	5.06994	5.0236	5.09235	5.22506	5.41063
ENSMUSG00000024800	4.1071	4.06051	3.96915	4.20268	4.10697	4.69155	4.51631	4.31755	5.23244	5.50484	5.01226	4.64713	4.52863	5.38664	3.89492	4.64894	4.68583	5.53343	4.96831	4.37362	4.3443	4.77336	4.91698	5.68264	5.35945	5.07519	4.69266	5.67951	4.70553	5.12163	5.0936	5.24444	5.47756	5.26406	5.00901
ENSMUSG00000024803	5.21123	7.43139	6.97377	7.5523	6.77555	5.89773	6.55848	7.17835	7.1772	7.08061	7.90519	9.32159	7.01236	6.90675	9.70125	7.31008	6.63655	6.76919	9.18734	9.20893	8.7728	8.30378	8.90042	5.45216	6.15394	6.17473	5.07201	7.72961	7.29443	6.31674	8.60538	7.84022	7.71698	5.79457	5.57204
ENSMUSG00000024810	-0.106682	1.99522	0.268709	-0.00118822	0.574479	-2.79226	1.44102	2.04907	1.34042	1.96052	2.10922	1.29664	0.342765	1.6862	1.36654	1.08126	-0.643292	1.7949	1.66714	2.28301	2.20294	2.45143	1.53092	1.52236	0.213773	-1.4326	0.807305	2.00897	-1.22521	1.85386	1.85152	1.8752	0.127845	0.909707	0.543633
ENSMUSG00000024812	6.98196	6.73419	7.00116	7.229	6.77555	6.15318	6.60521	6.56118	6.23617	5.63608	6.46818	6.28759	6.65383	5.53706	6.64624	6.42872	6.28981	5.90433	6.36494	6.97314	6.8468	6.69445	6.84956	5.40599	5.64004	6.2885	6.13324	6.141	6.30617	5.96788	6.0276	5.89313	6.09491	6.09052	6.00008
ENSMUSG00000024827	0.810856	-1.17471	1.95676	0.891897	-2.23288	1.96262	-1.36633	0.174597	-0.775056	0.375557	-0.949676	-2.61025	-0.3942	-1.12116	0.83603	-0.141134	-2.96522	-0.406734	-2.72518	-0.886911	-0.29956	-0.180838	-0.34355	-3.12149	-0.523193	-1.4326	-0.0406916	-1.89792	-1.22521	-0.809103	-1.84892	-2.03169	-3.04208	-2.54972	-1.33084
ENSMUSG00000024833	1.47828	2.6666	1.85367	1.83531	1.67401	2.88016	3.02599	2.49653	2.92538	1.96052	2.67482	2.7473	2.41315	1.6862	2.7105	2.66622	2.58937	3.15398	3.64986	2.17198	2.75933	2.9235	3.20077	3.74887	3.2494	3.32229	3.41874	3.45963	3.81918	3.16052	2.5434	3.01271	3.10767	3.06498	2.21348
ENSMUSG00000024843	4.82668	5.15322	4.76412	4.96624	6.18919	5.12062	5.26303	5.09743	5.20222	5.01941	5.37825	5.76912	5.68617	5.10766	5.28816	5.55003	5.39672	5.07224	4.55095	5.86352	4.74483	5.13386	4.94185	4.39421	4.88053	4.49814	4.932	4.8965	5.00361	4.32018	4.69024	4.44405	4.79712	4.63018	5.55588
ENSMUSG00000024844	7.81549	7.19307	7.57755	7.10285	7.36518	8.3492	7.52545	7.33447	7.99423	7.81573	7.81077	7.35409	7.29463	7.77669	7.11112	7.2368	7.91666	8.6393	8.01038	7.39695	7.41239	7.99608	7.55329	8.75694	8.3625	7.85972	8.28394	8.29561	7.42943	8.28453	7.93735	8.14199	8.55271	8.12888	8.50679
ENSMUSG00000024854	6.41514	4.70794	5.67243	4.91256	5.25094	6.32927	4.97352	5.53215	4.9709	5.39051	4.75998	4.5293	4.7623	5.418	4.43429	4.71685	4.9113	4.93667	4.88215	4.18634	4.77369	4.59527	4.8659	5.60302	5.25817	4.58977	4.75632	4.87026	4.50271	4.95466	4.86533	4.88718	5.12283	4.66944	5.52299
ENSMUSG00000024867	3.06324	2.96825	2.52505	3.3412	3.32171	1.11463	1.80359	0.911563	1.34042	1.59795	0.635287	1.78206	2.1083	1.20077	2.7105	0.595831	2.07917	0.971778	0.444749	1.43502	1.2854	0.667159	1.53092	0.965971	0.213773	2.65486	0.444735	1.27201	2.68168	1.99825	1.61051	1.13824	1.60178	3.23163	2.1286
ENSMUSG00000024869	1.67759	2.44979	1.74264	1.71502	2.52201	1.2952	2.0931	2.49653	1.72744	1.59795	2.10922	2.14463	2.26876	2.04877	2.05842	1.73333	2.32018	1.17823	2.1328	2.28301	2.3634	2.14109	2.92947	1.8327	1.06177	0.152361	1.33782	-0.312957	1.09672	1.6934	1.85152	1.42775	0.65836	1.15071	-0.108443
ENSMUSG00000024885	3.59376	1.99522	3.16487	2.47686	1.85459	2.9891	3.02599	0.911563	2.84944	3.54548	2.32334	2.14463	1.72128	2.57928	2.42099	1.97434	2.24423	2.12932	3.05618	2.73758	2.63904	2.9235	2.4638	1.40207	1.59228	1.73732	1.88531	1.56151	1.09672	1.51283	1.85152	2.05578	1.20585	1.53774	3.27403
ENSMUSG00000024887	0.182825	0.699763	0.558215	1.43938	1.22656	1.2952	-1.36633	0.174597	1.54687	1.11252	1.37225	2.8816	1.48027	-1.12116	2.18967	1.44383	2.46104	0.73077	1.79839	3.36102	2.20294	1.40412	2.82638	0.0484333	0.6992	1.37475	-0.0406916	0.909436	1.94471	1.30637	1.61051	1.13824	1.20585	1.35717	1.47652
ENSMUSG00000024889	5.50803	4.13515	5.07033	4.15724	4.39648	5.83344	4.51631	4.0159	5.02369	5.05738	4.54218	4.23524	3.90348	4.3707	4.26602	4.42365	4.56616	5.5428	5.26918	3.86798	4.52487	4.79185	4.33827	5.97917	5.61294	4.97679	4.95026	4.84355	4.92454	5.32703	4.9455	5.18748	5.9092	4.8166	5.23902
ENSMUSG00000024896	4.91815	4.15919	4.81988	4.22488	4.33698	4.87307	4.24838	3.1132	4.17914	3.83499	3.9411	3.83269	3.23029	3.40241	3.81585	2.52183	3.72128	4.68919	4.62355	3.79491	4.62327	4.3676	4.48088	4.66641	4.57835	3.61179	4.01242	4.44193	4.65743	4.50075	4.25961	3.89905	4.91792	4.16452	4.26411
ENSMUSG00000024900	4.52429	4.18285	4.70611	4.79879	4.90668	4.21896	4.18826	3.79909	3.82981	4.34518	3.76914	3.89754	5.24001	4.80958	4.43429	4.25118	4.43566	3.64638	3.81398	5.28968	4.45533	4.18373	4.54722	3.32145	3.86912	3.8528	3.56812	3.31153	4.26664	3.48858	3.98397	3.94559	2.79081	3.89322	4.6311
ENSMUSG00000024902	5.67468	5.06688	5.42521	4.93965	5.35958	6.08118	5.52849	5.18955	5.88316	5.77928	5.72746	5.1513	5.03206	5.64703	4.97899	5.43377	5.52262	6.23423	5.7546	5.15018	5.29539	5.55793	5.2514	6.48399	6.05675	5.72727	6.05945	5.86363	5.40415	6.14121	5.95198	5.93986	6.33078	5.73105	6.25663
ENSMUSG00000024909	1.67759	1.48826	2.38419	1.27892	1.22656	2.88016	1.44102	1.75956	2.28384	1.96052	2.10922	1.09019	1.48027	1.20077	2.18967	1.73333	2.81614	2.94376	2.88953	2.95439	2.50779	2.70669	1.97838	3.06833	2.84604	1.37475	3.25209	2.18954	2.86225	3.16052	3.28036	2.36063	3.33296	2.73568	2.69891
ENSMUSG00000024912	2.27798	4.47874	2.71349	3.16874	4.70964	2.9891	4.41503	4.26206	4.55885	5.05738	4.06527	4.48778	4.24966	4.94493	4.92349	4.33999	3.10087	4.03952	4.92588	3.08272	4.3053	4.53066	4.54722	2.60643	2.93624	3.69668	2.59158	4.3309	3.90407	3.27836	4.9455	3.5229	4.70611	2.94213	2.75663
ENSMUSG00000024914	6.90703	6.15022	6.65529	6.38375	6.40012	6.95425	6.27029	5.93836	6.34389	5.70946	6.26949	6.12107	5.99238	5.64703	6.0015	5.96739	6.266	6.55905	6.49641	6.17559	6.09847	6.20804	6.04303	6.83996	6.70883	6.38118	6.27763	6.44638	6.29049	6.35748	6.41318	6.34769	6.80184	6.47541	6.84741
ENSMUSG00000024924	2.0088	0.0476866	1.00567	1.83531	2.72132	1.96262	1.44102	1.39699	2.99753	2.69749	3.76914	5.08323	1.92773	3.92324	3.73219	2.91776	4.3109	2.48079	1.18171	3.86798	1.2854	3.42797	3.62608	0.578948	-0.523193	0.152361	1.09681	1.56151	0.359752	-0.072137	0.958437	1.66875	1.60178	1.84259	3.19273
ENSMUSG00000024925	7.07985	6.65607	7.03395	6.6813	7.20384	7.57296	7.46339	7.46922	7.68847	8.12375	7.16407	7.13962	7.33599	7.93141	7.07762	7.50992	7.27676	7.48201	7.20112	7.09608	7.00726	7.30941	7.14563	8.08247	7.92389	7.8177	7.72352	7.67004	7.17139	7.75441	7.78226	7.69793	7.85954	7.60383	8.0736
ENSMUSG00000024935	-0.954679	0.699763	-0.579288	0.650888	0.0890521	-1.2073	1.80359	1.75956	1.72744	1.96052	0.635287	1.78206	0.828192	1.6862	1.36654	1.08126	1.12224	0.441263	0.0821789	0.698052	2.20294	0.304589	0.878842	2.30477	2.13977	1.73732	0.807305	1.80252	1.58214	1.99825	2.05797	1.8752	1.35024	1.15071	2.81212
ENSMUSG00000024937	5.59067	5.54867	5.4162	5.5534	5.32937	5.07192	6.22613	6.44138	6.43764	6.9555	5.68936	5.87759	6.0923	6.48617	5.83101	6.0221	5.4228	5.3641	4.80621	5.15018	5.49918	5.3981	5.27116	5.32559	4.96866	5.28164	5.21481	5.02094	5.62028	4.91882	4.9455	4.56823	4.97473	5.5744	5.07856
ENSMUSG00000024947	3.94256	3.17107	3.57452	3.0741	2.89641	4.53865	3.38856	3.44762	4.40817	4.14815	4.03522	3.7296	3.95157	4.0883	3.54875	3.48336	3.97729	5.04613	4.28605	3.90317	4.13785	4.39205	4.13758	5.08308	4.81071	4.23982	4.35163	4.21061	4.13234	4.54845	4.30083	4.07684	4.95227	4.43896	4.11762
ENSMUSG00000024949	4.05431	4.97504	4.33719	4.57516	5.55503	4.84436	4.12552	4.85642	4.91611	4.94034	4.98106	4.9822	5.09765	4.71173	4.94223	4.90326	4.99478	4.68919	5.23483	5.36733	4.59121	5.01293	5.70811	5.23166	5.32647	5.13725	5.30272	5.3967	4.84088	5.24256	5.0936	5.20672	4.95227	5.12976	5.29852
ENSMUSG00000024955	5.24303	4.58906	4.99965	4.91256	4.70964	5.13255	3.99122	3.63403	4.08293	3.43445	4.75998	3.86548	3.4471	3.83304	3.81585	3.55931	4.4011	4.65504	4.85225	4.03592	4.3053	4.75462	3.95413	4.89532	4.60609	4.18211	4.9683	4.51147	4.26664	4.57172	4.21717	4.7365	5.29331	4.58983	5.05575
ENSMUSG00000024958	4.08972	3.34886	3.72814	2.47686	3.25898	4.0781	3.67806	2.98195	2.68438	3.18291	2.95721	2.94433	2.66469	2.96631	3.02366	2.52183	3.1433	3.10423	3.20556	2.81353	2.87036	2.9235	2.71534	3.88974	3.6732	3.42538	3.78713	3.59393	3.52968	3.71446	3.43648	3.32587	3.85274	3.51636	3.27403
ENSMUSG00000024978	1.76779	0.699763	2.05298	2.23585	2.41098	1.85159	0.955597	2.29007	1.09941	2.49103	0.924793	2.34394	2.41315	2.33828	0.83603	1.73333	0.94167	1.66366	1.18171	0.987558	0.922832	1.19767	1.24141	0.578948	1.06177	0.152361	1.09681	-0.312957	1.58214	1.06537	1.61051	1.13824	-0.234725	1.6982	0.784641
ENSMUSG00000024981	7.21625	7.0493	7.70519	7.19005	7.28479	7.74592	6.96906	6.78439	6.94604	6.77359	7.06713	6.70036	6.19576	6.82721	6.5518	6.39802	6.70189	7.15856	6.87288	6.72534	6.82628	7.09529	6.82303	7.47563	7.17956	7.11043	6.78967	7.07075	7.05556	7.27305	7.09653	6.94273	7.1291	6.7053	6.95302
ENSMUSG00000024985	5.69781	5.88779	6.02062	6.55121	6.39283	6.21616	6.42157	6.82325	5.84455	5.61077	5.55812	5.42867	6.71084	4.85612	6.77201	5.95338	6.13018	4.65504	5.59224	5.47649	6.2396	5.50286	5.91069	6.36434	6.83729	7.63079	6.80981	6.02689	7.76631	6.93909	6.86876	6.39038	6.01591	7.41462	5.35566
ENSMUSG00000024986	7.06436	6.49063	6.9799	6.55996	6.75297	7.13699	6.51019	6.28312	6.26569	5.66096	6.09836	5.71618	6.43447	6.24517	6.32788	6.17477	6.45895	6.58649	6.69478	6.51965	6.19763	6.50005	6.13218	7.13943	7.0237	6.74232	6.88768	6.61383	6.92961	6.85149	6.67856	6.75295	7.06775	6.7194	7.07431
ENSMUSG00000024990	7.49571	6.53725	7.58963	5.62191	6.85193	8.06649	6.46022	6.39053	6.40485	7.06206	5.50428	5.91722	6.11359	6.71805	5.6491	6.26826	5.22954	5.9473	6.54862	5.97521	6.45087	6.41311	6.04303	4.31314	5.13025	5.16731	5.07201	5.26195	5.48904	4.98964	6.07589	6.43999	5.66873	5.51097	5.67292
ENSMUSG00000024993	5.10277	4.89138	5.21253	5.21936	4.39648	4.02791	5.32017	5.03258	4.77953	3.03852	4.40788	4.72066	4.65019	2.96631	4.48628	4.81306	4.62724	3.77913	4.51323	4.7278	4.82972	3.76402	5.03727	3.99745	3.31811	3.21125	4.26674	4.51147	4.06019	4.11373	3.00906	3.85096	3.80341	4.19174	3.10657
ENSMUSG00000024997	5.41339	5.12907	5.70981	4.97936	5.73867	5.68752	4.86249	4.81845	5.26203	4.14815	5.08741	4.5293	3.8022	4.55127	4.58497	3.82849	4.6714	5.38508	5.37811	4.44699	5.17076	4.86356	4.94185	5.77635	5.01079	5.13725	4.85655	5.06786	5.18418	5.49468	5.0936	5.59037	5.05068	5.48919	5.00901
ENSMUSG00000025007	4.1071	4.74018	4.25866	4.62609	4.39648	4.94245	5.37514	5.53215	5.73274	6.47007	5.48217	5.76912	5.05426	6.76759	5.44089	5.75772	4.86133	4.96483	5.02302	4.688	5.29539	5.46878	4.99035	5.45216	5.40754	4.90725	4.9135	4.87026	4.79716	5.18336	4.99657	4.53817	5.29331	4.68868	4.77769
ENSMUSG00000025016	9.04617	9.44826	9.36235	9.68556	9.04034	8.29188	8.6435	9.09644	7.77825	6.5785	8.27674	8.37203	9.06318	6.57233	8.85408	8.45506	8.27617	7.85348	8.22246	8.62945	8.98044	8.45651	8.51132	8.40158	8.6459	9.11718	8.18716	8.29807	9.08654	8.68609	8.25568	8.54291	8.18734	8.51838	7.41175
ENSMUSG00000025017	3.71208	2.91276	3.84025	3.38128	2.15944	2.25213	2.33411	3.1132	0.447337	1.59795	0.924793	1.29664	1.48027	1.6862	1.36654	1.73333	1.55834	-2.72866	1.79839	2.88568	3.24476	1.40412	2.59505	0.33794	1.35128	2.26784	1.09681	1.27201	2.47523	1.51283	2.05797	1.8752	2.00231	1.6982	1.94218
ENSMUSG00000025019	6.36544	6.01841	6.25107	6.573	6.02922	5.42205	5.40185	6.41618	5.65679	4.00005	5.54751	5.26626	5.67189	4.0883	5.75886	5.43377	4.86133	4.62007	4.98218	5.95019	6.3298	5.49159	5.75097	4.27939	4.431	4.67592	4.4318	4.8965	5.21773	4.68275	4.25961	4.30816	4.71947	5.74948	5.22886
ENSMUSG00000025026	6.1006	5.55774	5.8233	6.12515	5.63131	5.31102	5.68895	5.53215	5.63434	4.85668	5.86197	5.69809	6.00383	4.94493	5.70502	5.96739	5.89587	4.80272	4.89688	5.82733	5.66237	5.55793	5.5553	4.69229	4.90307	5.19675	5.18427	5.35947	5.54297	5.31329	4.86533	4.70978	4.66528	5.96203	4.99709
ENSMUSG00000025041	3.9033	3.61537	3.81303	3.76131	3.91687	3.83709	3.91907	3.87504	4.32648	3.91988	3.90831	3.86548	3.8022	4.60676	4.10905	3.82849	4.15372	4.73894	4.12031	4.64707	4.96097	4.73564	4.04877	4.36232	4.15863	3.92495	4.73541	4.44193	4.06019	4.08167	4.45486	3.94559	4.65141	3.51636	4.32261
ENSMUSG00000025059	3.06324	3.84024	2.77121	3.12219	4.33698	2.56529	3.84312	3.79909	2.92538	1.59795	3.53145	3.7296	2.66469	3.12677	2.87556	2.52183	2.81614	2.99926	3.20556	3.55049	3.89684	2.98909	3.56334	2.37036	2.74983	1.37475	2.28124	2.85697	3.02272	2.73522	3.19548	3.25372	2.31547	1.53774	2.1286
ENSMUSG00000025060	8.18334	8.63104	8.21967	8.62973	7.21627	6.56309	7.72378	7.84938	7.43602	6.10348	7.77938	8.02001	7.38059	6.22757	8.07231	7.5477	7.20596	6.85442	7.47327	7.77487	7.88201	7.37835	8.0037	6.45782	6.58184	7.17102	7.19389	7.32849	7.45075	7.17389	6.73228	6.97113	6.9789	7.22011	6.25663
ENSMUSG00000025068	11.0958	9.93317	10.088	9.81236	10.1538	10.5753	9.78024	9.8675	9.76119	10.1254	9.25775	9.1805	9.42545	9.92119	9.16246	9.42555	9.3077	9.38084	9.60714	9.26072	9.30962	9.55218	9.3081	9.55733	9.69557	9.19948	9.56849	9.40643	9.29933	9.35455	9.99696	9.7336	10.2803	9.41209	9.90059
ENSMUSG00000025075	7.72691	6.42768	6.95209	6.77077	6.47103	7.35621	6.44745	6.44138	6.25101	6.39792	5.50428	5.75169	6.31086	6.20976	6.03679	5.95338	5.58553	6.04942	6.29441	5.30291	6.35865	5.70181	5.84627	6.95399	6.82554	6.53894	5.63173	5.63346	6.5095	6.26771	6.12263	6.31261	6.63916	6.39572	5.75309
ENSMUSG00000025130	9.36973	8.39705	8.8083	8.34311	8.81083	9.54396	8.17089	8.02635	8.45136	8.42541	8.27994	7.8886	7.76399	8.32386	7.52874	7.71892	8.25455	8.78655	8.45037	7.94492	8.07403	8.59197	7.8247	9.36106	9.07982	8.49961	8.53296	8.21191	8.20315	8.81478	8.40965	8.70218	8.7737	8.37879	9.04746
ENSMUSG00000025132	7.99777	7.36833	7.72723	7.15291	7.57609	8.31822	7.53755	7.29354	7.92191	7.8754	7.56208	7.31604	7.22296	7.64372	7.1479	7.31556	7.87477	8.25076	7.87381	7.17738	7.37992	7.94948	7.39116	8.67819	8.29805	8.08113	8.41956	8.34168	7.44367	8.11274	8.06845	8.09373	8.60133	7.83074	7.84159
ENSMUSG00000025135	5.8082	5.60228	5.67243	5.34627	5.55503	6.27651	6.11748	6.00749	6.18301	6.27441	5.90415	5.99337	5.74194	6.48617	5.16595	5.80528	5.81941	6.60449	6.16661	5.53375	5.61532	5.81465	5.84627	6.81367	6.69598	6.05121	6.01676	6.30665	5.99396	6.15668	6.15671	6.18263	6.54476	6.32372	6.96225
ENSMUSG00000025142	2.70067	2.52573	2.77121	1.94634	2.15944	3.04063	3.02599	2.04907	3.74851	2.69749	3.13779	3.32048	3.15012	3.40241	3.15796	3.2281	3.18453	3.37986	3.00274	2.88568	2.97346	2.98909	2.92947	3.77333	3.02113	3.61179	3.65975	3.05628	3.16711	2.73522	2.67464	2.49188	3.36731	3.67909	3.01494
ENSMUSG00000025144	6.43936	5.47395	6.35381	5.84609	6.04789	6.80951	6.51019	6.85173	6.6315	7.14374	6.02378	5.86953	6.54047	7.01327	6.08817	6.59132	5.62349	6.68708	6.13591	5.65225	5.91638	5.99309	5.89804	7.12999	7.04919	6.39395	6.49847	6.42851	6.30617	6.60311	6.48647	6.34769	6.73106	6.38397	7.22758
ENSMUSG00000025150	-0.106682	1.88419	-0.579288	0.361382	0.574479	-0.470336	1.44102	0.174597	0.809907	2.25003	1.55282	1.47721	1.48027	1.20077	1.75357	-0.141134	1.89276	2.02623	1.36229	1.61559	1.2854	0.304589	1.24141	3.32145	2.41541	0.152361	0.807305	0.909436	1.09672	-0.072137	2.23854	1.13824	2.0872	2.20516	2.3696
ENSMUSG00000025151	4.84751	4.62404	4.72084	4.39113	4.73291	5.40249	4.41503	5.09743	5.56479	4.81296	5.10199	4.82437	5.03206	5.84463	5.1818	4.93211	5.47357	5.97524	5.54629	5.28968	5.72281	5.23194	5.4024	6.10492	5.76836	5.91613	5.80229	5.76742	5.69365	5.70922	5.72851	5.63365	5.81279	5.37509	5.75309
ENSMUSG00000025153	5.72621	6.05732	5.88342	6.04008	6.71257	5.76616	6.36838	6.25497	5.40153	5.95047	5.66012	5.05508	5.70032	5.91227	5.3872	5.60482	5.36121	5.91158	5.4597	5.82733	4.80198	5.778	5.42022	5.8981	5.78059	5.60082	5.643	6.11889	5.59497	5.70922	5.74354	5.67567	5.61256	5.71237	6.12586
ENSMUSG00000025158	4.23909	3.34886	3.78528	3.45824	4.48137	4.50236	3.38856	3.44762	3.82981	4.00005	4.03522	3.00446	3.4471	3.83304	3.15796	3.88861	4.04601	4.36937	3.84468	3.20055	3.89684	4.39205	3.42904	5.15928	4.66003	4.49814	4.6708	4.36887	3.98424	4.4763	3.76579	4.27209	4.66528	4.27045	4.61558
ENSMUSG00000025161	0.182825	0.410257	0.799223	0.361382	-0.647914	0.908175	1.80359	0.174597	2.16354	1.59795	2.67482	1.09019	1.48027	2.33828	1.12554	1.73333	4.38351	3.8105	1.36229	0.987558	2.3634	2.54163	2.71534	1.52236	1.97931	-1.4326	0.807305	1.80252	1.58214	1.85386	1.61051	1.13824	1.48148	2.40447	2.63879
ENSMUSG00000025176	1.47828	1.14722	1.00567	0.650888	0.0890521	1.60005	2.0931	0.911563	2.68438	2.49103	3.76914	3.36703	3.95157	1.20077	2.79539	3.13188	4.78297	3.29371	2.76668	3.63665	3.15987	3.05182	3.20077	0.578948	1.97931	0.889326	-0.777657	1.56151	1.94471	1.30637	2.23854	2.92251	1.20585	2.40447	3.01494
ENSMUSG00000025185	3.09843	3.50712	3.16487	4.11032	3.12468	2.93566	3.27752	4.31755	3.82981	4.67324	4.28554	3.69353	3.51269	4.0883	4.40757	3.94633	3.80296	3.24862	2.94725	3.36102	3.73019	3.05182	4.00222	2.65987	1.97931	3.32229	2.99493	3.88344	4.20105	3.09779	3.28036	3.25372	3.06644	3.1227	2.21348
ENSMUSG00000025189	-1.69164	-2.75967	-1.31625	-1.22358	-2.23288	-1.2073	-1.36633	-1.41037	-0.0380901	-1.20941	0.272717	-0.288326	-0.3942	0.463807	1.36654	-0.141134	-0.643292	0.0786931	0.975264	-0.886911	1.2854	-0.180838	1.24141	-0.799564	-2.10816	0.152361	0.444735	-0.312957	1.09672	0.77586	-1.84892	-0.446724	1.04538	0.909707	0.991092
ENSMUSG00000025193	4.14125	3.64972	3.757	3.42028	3.54848	4.1266	3.91907	3.79909	3.74851	3.91988	3.348	3.69353	3.99812	3.5227	3.44746	2.91776	3.40982	3.68073	2.88953	2.65741	3.24476	2.70669	3.42904	3.69869	3.56427	2.95972	3.65975	2.74594	3.90407	3.87272	3.00906	3.32587	3.18674	3.33292	3.79845
ENSMUSG00000025195	3.88326	4.15919	3.81303	4.20268	3.83321	3.68347	3.76295	4.0159	4.60577	4.94034	3.76914	3.9289	4.56	4.80958	3.73219	4.42365	3.60464	3.10423	3.15747	3.45886	2.97346	3.33012	3.85285	3.25355	3.31811	3.69668	3.41874	3.31153	3.63277	3.58321	3.98397	4.07684	3.2617	3.28317	2.91709
ENSMUSG00000025198	4.5626	5.47395	4.76412	5.66313	4.0709	2.9891	3.91907	4.31755	3.70607	3.31416	4.28554	4.46656	3.63555	4.0883	3.85593	3.2281	3.63469	2.94376	4.26351	3.75695	4.18157	3.80101	4.70084	3.41767	3.3837	3.92495	3.52002	4.21061	3.98424	4.08167	3.57735	4.15814	3.85274	3.67909	2.81212
ENSMUSG00000025199	4.28564	5.10452	4.70611	5.27361	4.82241	3.9492	4.36159	4.20434	3.90677	3.31416	4.28554	4.77345	4.81525	2.96631	4.74292	4.20464	4.09006	3.90069	3.71777	4.64707	4.3053	4.12659	4.78573	3.06833	3.3837	3.92495	3.78713	3.93497	4.26664	3.67202	3.57735	3.85096	3.87678	3.79013	3.31302
ENSMUSG00000025202	-0.954679	-0.43774	-0.579288	-0.486615	-2.23288	-1.2073	-1.36633	-1.41037	-0.775056	2.25003	1.1658	1.29664	1.72128	1.6862	-0.0119669	-0.141134	1.4271	0.441263	0.734256	0.335482	-1.88452	-0.917803	0.878842	1.12644	0.6992	0.889326	-0.777657	-0.312957	0.359752	-0.809103	-0.263956	0.775669	0.65836	0.6202	-0.59387
ENSMUSG00000025207	4.7513	4.55321	4.89968	4.48608	5.73867	4.95593	4.51631	4.69816	3.8688	4.28245	3.65519	3.65653	4.8912	4.60676	3.73219	4.15655	4.3294	2.99926	3.81398	5.13546	4.18157	3.68706	4.00222	3.97654	3.44643	4.49814	3.97723	3.59393	4.32938	3.71446	3.19548	3.94559	3.06644	4.41606	4.94839
ENSMUSG00000025213	3.61821	3.46915	3.07606	2.91938	3.60001	3.71553	3.76295	2.49653	2.68438	3.18291	2.22025	1.29664	2.66469	2.78573	2.6203	2.52183	2.16406	2.12932	2.31922	2.17198	1.2854	2.0208	1.97838	3.2879	2.28416	1.73732	2.39227	1.27201	1.94471	1.6934	2.05797	1.42775	1.04538	3.00486	2.0384
ENSMUSG00000025224	5.15385	5.31179	5.07033	5.32588	5.34455	4.44614	5.40185	4.96467	4.98871	4.85668	5.1307	5.25393	5.55222	4.55127	5.08396	5.11939	5.27795	4.52873	4.4745	5.59959	5.10416	4.63679	5.19043	4.36232	4.66003	5.10656	4.37885	4.54502	4.84088	4.54845	4.08182	4.47611	4.0132	5.10133	4.46791
ENSMUSG00000025234	4.76231	4.94769	5.04715	5.46292	5.168	4.19642	4.65604	4.52037	4.60577	4.81296	5.47099	5.43959	5.35175	5.14563	5.31716	5.62263	4.93565	4.56596	4.77467	5.22161	4.88366	4.77336	5.21104	4.40989	4.431	4.67592	4.932	5.26195	3.98424	4.57172	4.72094	4.56823	4.19632	4.58983	4.50205
ENSMUSG00000025241	4.61214	4.51646	4.29846	4.54019	3.95695	3.04063	4.12552	4.52037	3.3679	2.49103	4.12357	4.18416	4.24966	2.04877	4.32432	4.00182	4.17433	2.48079	3.15747	4.26959	3.8434	3.68706	4.04877	3.44836	2.5357	3.77685	3.56812	2.4944	4.13234	3.22064	3.19548	3.01271	2.68584	3.92601	3.49359
ENSMUSG00000025246	6.98196	7.27788	7.1955	7.52573	7.34266	6.6022	6.93288	7.03672	6.77697	5.61077	6.8979	7.16618	7.25685	5.77366	7.07762	7.29904	7.10758	6.313	6.56254	7.278	7.1626	7.06138	7.2687	5.75195	6.00559	6.61725	6.51082	6.3357	7.06481	6.4036	6.15671	6.61577	6.26853	6.71002	6.10379
ENSMUSG00000025255	2.50475	3.71607	3.63794	3.82081	3.99594	2.41719	3.15723	3.1132	2.16354	0.375557	2.95721	3.11767	4.8912	1.6862	3.28081	2.66622	3.40982	2.02623	3.05618	6.10933	4.41926	3.68706	4.22123	1.52236	1.97931	2.47429	1.33782	0.909436	1.94471	1.06537	1.85152	2.21624	1.60178	2.49467	0.991092
ENSMUSG00000025268	1.67759	1.14722	1.85367	1.94634	0.937049	2.634	2.0931	0.174597	2.92538	3.64858	2.82291	2.5992	2.1083	2.96631	2.87556	2.52183	2.24423	3.0527	3.10771	2.17198	2.63904	2.78264	2.92947	3.2879	2.84604	3.09096	3.06365	2.4944	3.16711	2.73522	3.19548	2.21624	2.84056	3.00486	3.52715
ENSMUSG00000025277	5.77052	5.90211	5.85033	6.03381	6.2388	6.27651	5.94655	5.90252	5.7948	5.68541	5.17272	5.3841	5.11887	5.418	5.62611	5.51231	5.74559	5.9188	5.56484	5.07502	5.73753	5.37375	5.5553	5.77635	5.35945	5.46222	5.41217	5.433	5.76347	5.65578	5.0936	5.29923	5.93233	6.4418	5.80188
ENSMUSG00000025278	4.08972	4.65818	4.0413	4.42986	5.21834	4.00215	4.56441	4.47228	4.20984	4.14815	4.93297	5.26626	4.67905	4.3707	4.72139	3.82849	4.58167	4.47101	4.92588	5.13546	5.23442	5.25879	5.5227	4.54384	4.431	4.79622	4.7142	4.76029	4.65743	4.29244	5.38949	4.27209	4.79712	3.71706	4.18223
ENSMUSG00000025280	3.75682	3.64972	3.47382	3.73062	3.78949	2.76232	3.27752	3.79909	3.8688	3.31416	3.76914	3.76479	4.04321	3.5227	3.59684	3.48336	2.86767	3.29371	3.54161	4.18634	4.13785	3.72605	3.79941	3.35424	3.31811	3.61179	3.52002	3.38748	3.72899	2.56013	3.64293	3.01271	3.06644	2.80783	2.69891
ENSMUSG00000025283	6.81483	6.78915	7.04276	7.29606	7.05945	7.04221	6.65048	6.81364	6.30176	6.33749	6.50154	6.77561	7.34951	6.34645	7.60715	6.38765	7.08871	6.75717	7.43847	7.87353	7.05506	7.17143	7.31228	6.79289	6.75293	6.76216	6.9343	6.72779	7.04625	6.87038	7.06097	7.00449	7.362	7.12093	7.31662
ENSMUSG00000025290	12.2525	11.3768	12.0897	11.5264	11.3076	12.426	10.9037	10.8908	11.0138	11.3903	11.2804	11.0156	10.5631	11.7807	10.9482	10.6782	11.3587	11.3798	11.9525	11.297	10.9771	11.3956	11.1971	12.0297	11.9379	11.6901	11.8133	11.4496	10.9955	11.6535	11.7944	11.977	12.3896	11.5107	12.2343
ENSMUSG00000025324	1.24696	3.21761	1.95676	2.86388	2.97658	2.16193	1.80359	2.49653	2.28384	2.49103	3.348	3.7296	3.23029	2.78573	3.73219	3.13188	3.30157	3.24862	3.15747	3.36102	3.24476	3.27859	3.28094	2.60643	2.84604	3.32229	2.99493	3.23136	3.52968	2.89134	3.50863	2.7232	2.63035	2.49467	2.81212
ENSMUSG00000025326	6.23317	7.31581	6.75521	7.46175	6.96925	6.21055	6.99561	6.99478	6.4697	6.08522	6.80744	7.0354	7.0625	6.31347	6.99926	6.74558	6.52864	6.12621	6.24924	6.74971	7.24218	6.65458	6.93877	5.25789	5.58533	6.53894	6.05101	6.5656	6.61399	6.33725	6.33596	6.23041	5.6268	6.43612	6.07572
ENSMUSG00000025337	7.32238	7.57684	7.18757	7.74892	6.27095	6.1764	6.85767	7.07747	6.29462	5.90954	6.72511	7.01728	6.73164	6.03872	7.19943	6.87753	6.6141	6.18722	6.31648	6.25945	6.80548	6.56601	6.74744	5.95799	5.90865	6.62809	6.20343	6.45523	6.62654	6.18714	6.05195	6.27665	6.44777	6.43041	5.87536
ENSMUSG00000025340	5.65708	5.56676	5.6875	5.6793	4.56154	4.26302	4.90046	5.55542	4.89737	3.83499	4.91657	5.08323	5.31546	4.00813	5.04981	5.16872	4.95959	4.52873	4.75864	5.27632	5.83658	4.93186	5.06017	4.05842	4.57835	4.90725	4.37885	4.64124	5.00361	4.63936	4.69024	4.8138	4.37577	4.4837	3.55994
ENSMUSG00000025347	0.630284	1.63265	2.05298	1.94634	3.12468	0.667167	0.218631	2.04907	1.88791	1.96052	1.37225	1.29664	1.48027	1.6862	1.36654	1.97434	0.204705	0.441263	0.444749	0.987558	-0.29956	-0.917803	1.53092	-1.53653	0.213773	0.152361	-0.0406916	0.424009	0.359752	-2.39407	1.32101	-2.03169	-1.45712	0.6202	-1.33084
ENSMUSG00000025354	4.53717	4.55321	4.33719	4.42986	4.10697	3.92198	4.24838	4.0159	3.8688	3.31416	3.90831	4.10399	4.12936	3.83304	3.93289	3.82849	3.77625	3.15398	3.50364	3.93752	3.67007	3.37988	4.18001	3.44836	3.91421	3.92495	3.78713	3.71679	3.63277	3.53667	4.3799	3.99068	3.55783	3.71706	3.45924
ENSMUSG00000025358	1.58137	2.79492	2.45634	2.04944	3.43955	2.76232	2.54056	2.98195	3.52262	2.87806	2.95721	3.00446	2.66469	2.78573	2.6203	2.91776	2.70721	3.68073	4.24061	3.01998	3.60733	3.42797	3.6862	3.2879	3.1013	2.47429	3.06365	3.45963	2.47523	3.67202	3.879	3.64074	3.58728	3.23163	2.44175
ENSMUSG00000025373	2.99018	2.73218	2.93167	2.80617	3.25898	3.31626	3.02599	3.44762	3.13183	2.49103	2.75076	2.43414	2.41315	3.73683	3.02366	2.18079	3.1433	3.50016	3.38335	3.45886	3.15987	3.5196	3.02568	3.88974	3.61977	3.8528	3.41874	3.45963	2.86225	3.22064	3.19548	3.25372	3.46571	3.5588	3.27403
ENSMUSG00000025383	-0.954679	0.0476866	-0.579288	-0.00118822	0.0890521	-1.2073	0.218631	-1.41037	0.809907	1.59795	2.41956	2.34394	0.828192	1.20077	2.87556	0.595831	2.39233	0.441263	2.1328	0.335482	0.922832	0.667159	-1.92851	-0.314137	-0.523193	1.73732	-0.777657	0.424009	1.94471	1.06537	2.67464	2.49188	0.65836	1.53774	0.254127
ENSMUSG00000025401	4.15802	1.63265	1.85367	2.80617	3.25898	2.16193	1.80359	2.04907	0.809907	1.59795	0.272717	-0.288326	0.342765	1.20077	-0.748932	0.595831	-0.157865	0.971778	0.0821789	-0.886911	-0.29956	-0.917803	-0.34355	0.578948	0.213773	0.889326	-0.777657	-1.89792	0.359752	-0.072137	0.958437	0.775669	-0.234725	0.25763	1.33213
ENSMUSG00000025403	4.58758	4.70794	4.54999	4.3104	4.50859	5.61288	5.04306	4.77946	5.47919	5.90954	5.93704	5.74289	4.62075	5.79771	5.08396	5.01537	5.45684	6.22262	5.67143	5.04383	4.96097	6.02471	5.1483	6.1616	5.70563	5.91613	5.83214	5.87687	4.96461	5.71968	5.40847	5.45213	6.11527	5.37509	5.21863
ENSMUSG00000025408	1.24696	1.76389	1.62235	1.71502	2.52201	1.60005	2.0931	2.6771	2.49796	2.87806	1.71329	3.11767	1.72128	2.57928	1.36654	2.52183	1.4271	1.3588	1.18171	2.48232	0.437405	1.40412	0.878842	0.965971	1.79874	-1.4326	1.88531	0.909436	1.94471	-0.072137	-0.263956	0.290242	1.04538	0.909707	2.21348
ENSMUSG00000025409	1.76779	1.14722	-0.0938613	1.71502	2.6251	2.06572	1.44102	1.39699	2.59418	3.03852	2.41956	2.67515	2.1083	0.463807	2.6203	2.52183	2.70721	2.02623	1.36229	1.92044	2.63904	1.88955	1.53092	2.65987	1.59228	2.47429	2.76666	1.56151	2.47523	2.36082	2.39901	1.8752	1.91212	2.09413	3.42405
ENSMUSG00000025432	-0.954679	-2.75967	-1.31625	-2.80854	-0.647914	-1.2073	-1.36633	-1.41037	-0.775056	-1.20941	-0.21271	-2.61025	0.342765	0.463807	0.47346	-1.7261	-2.96522	-1.1437	-0.403248	-0.886911	-1.88452	-2.50277	-0.34355	1.27083	1.35128	1.37475	-2.36262	-0.312957	-1.22521	0.41329	0.47301	1.42775	1.04538	1.6982	0.254127
ENSMUSG00000025439	5.36364	5.02823	5.21253	4.88494	4.86516	5.82612	4.82349	4.52037	5.24731	5.01941	5.22691	4.8076	4.91565	5.32179	4.78505	5.01537	4.79633	5.87496	5.17569	5.01194	5.05799	5.32378	4.94185	6.12406	5.67975	5.55608	5.30272	5.86363	5.07857	5.68808	5.69798	5.54574	6.07945	5.17137	5.48934
ENSMUSG00000025487	5.87568	5.40524	5.53758	5.3052	5.63131	6.49545	5.7317	5.57832	6.39821	6.06672	6.30771	5.45044	5.48844	5.97688	5.47989	5.47358	5.83891	6.85065	6.16661	5.88127	5.67772	6.12294	5.63373	6.79289	6.33064	5.72727	6.57696	6.54916	5.64515	6.44829	5.97763	6.10274	6.54851	6.20182	6.39026
ENSMUSG00000025492	6.3905	7.16959	6.94897	7.13544	7.61105	7.16339	8.3289	8.39538	9.07617	9.46567	9.05735	8.72569	8.47924	9.529	8.84912	8.56737	8.77414	9.03247	7.89045	8.02897	8.20161	7.88417	7.78745	6.7899	7.72947	7.47128	10.5191	9.69687	7.85427	7.57604	9.16021	8.93914	9.00538	8.18583	11.6104
ENSMUSG00000025497	4.80554	4.49772	3.02952	3.3412	4.63749	5.04694	5.14146	4.08149	3.74851	4.94034	2.95721	3.45584	3.8022	3.92324	4.04114	3.88861	2.70721	3.24862	2.22902	3.25605	3.67007	2.98909	3.02568	2.23606	2.41541	2.95972	2.28124	2.62564	3.63277	2.46392	2.67464	2.36063	2.16737	3.1227	2.75663
ENSMUSG00000025498	1.76779	2.09831	1.74264	2.32074	2.15944	2.88016	3.91907	2.83756	5.04086	4.67324	5.37825	5.22895	4.04321	4.3707	5.03243	4.00182	4.3294	4.1902	3.71777	3.67787	2.97346	3.72605	2.59505	2.7114	2.84604	2.65486	2.59158	2.00897	2.23422	2.46392	2.39901	3.39458	1.91212	3.28317	3.42405
ENSMUSG00000025499	6.76094	6.35147	6.56026	6.1773	6.49164	7.33573	6.10127	6.44138	6.39153	6.45593	6.52876	5.71618	5.71432	5.89007	5.61447	6.19872	6.38129	7.02789	6.78855	6.12432	6.02837	6.40713	5.9963	7.41281	7.09886	6.75227	6.96606	7.53044	6.36725	7.06741	7.06696	6.97674	7.54757	6.28	6.96225
ENSMUSG00000025500	3.13278	4.18285	3.40256	4.11032	4.30628	3.2301	4.65604	5.18955	5.17136	5.53206	4.12357	4.5293	4.91565	5.64703	4.60862	5.16872	3.69299	3.90069	3.38335	3.63665	4.82972	3.42797	4.26131	3.88974	4.19563	4.12199	4.01242	3.23136	4.84088	3.6283	3.879	4.11806	3.46571	4.27045	3.55994
ENSMUSG00000025504	6.12214	5.94424	5.95987	5.89536	4.75581	5.1561	4.74219	5.62306	5.18688	4.76787	5.08741	4.93664	5.24001	5.32179	5.13371	5.19277	5.25878	4.73894	4.51323	5.13546	5.1489	5.01293	5.03727	4.77938	4.88053	5.22561	4.7142	4.9969	4.70553	4.8251	5.06994	5.06635	5.18192	4.90149	4.66163
ENSMUSG00000025505	4.67176	4.22902	4.5826	4.65906	4.0709	4.53865	4.24838	4.31755	3.66235	3.83499	3.48773	3.36703	4.12936	4.55127	3.28081	3.3183	4.13281	3.57512	3.90418	3.67787	3.47303	3.5196	3.90438	4.1359	3.86912	3.99366	4.01242	3.77451	3.41865	4.23529	3.76579	3.85096	3.87678	3.92601	4.76368
ENSMUSG00000025507	-0.469252	1.63265	1.00567	0.361382	1.67401	0.908175	1.80359	0.174597	2.16354	2.49103	1.85768	1.29664	1.48027	1.6862	-0.0119669	1.08126	1.55834	1.7949	1.18171	0.698052	0.922832	0.956666	0.878842	2.37036	1.97931	1.73732	2.59158	2.18954	1.58214	1.30637	1.85152	1.8752	2.24332	1.15071	1.33213
ENSMUSG00000025508	11.7072	10.7574	11.3311	10.7864	11.0773	11.9607	10.7419	10.7822	10.9046	11.2976	10.8302	10.6106	10.5881	11.2112	10.5382	10.5899	11.02	11.1634	11.5061	11.1441	10.6722	11.1042	10.8144	11.7029	11.593	11.3099	11.4229	11.1807	10.7617	11.5225	11.5648	11.613	11.9122	11.0131	12.2766
ENSMUSG00000025531	3.56888	3.9818	3.78528	3.66719	4.10697	3.43655	3.49165	3.79909	3.57072	2.49103	3.348	3.32048	3.90348	2.57928	3.28081	3.76576	3.2636	2.62889	3.00274	3.75695	3.73019	3.37988	3.95413	2.65987	2.28416	3.21125	2.84683	3.14647	2.68168	3.27836	3.00906	2.92251	2.31547	3.60002	3.45924
ENSMUSG00000025574	3.98078	4.62404	4.44751	4.33101	4.73291	5.14437	4.41503	5.27613	5.36108	6.06672	5.24015	5.09711	5.09765	5.79771	4.96073	5.01537	5.08463	6.04942	5.55559	4.47064	5.08126	5.50286	5.38437	6.01037	5.43874	5.16731	5.25943	5.3967	5.18418	5.6774	4.99657	5.26293	5.36306	5.43327	5.53128
ENSMUSG00000025575	4.78409	4.70794	4.21772	4.41063	4.84394	4.95593	5.00871	4.08149	4.48547	4.4053	3.76914	4.04796	3.90348	3.5227	4.29546	4.10679	4.38351	4.62007	3.84468	3.90317	4.09276	4.29165	3.79941	4.99225	4.96866	4.79622	4.50774	4.07936	3.52968	4.32018	4.49093	4.27209	4.30665	4.52709	4.85899
ENSMUSG00000025578	2.70067	3.54411	2.98143	3.16874	3.19339	1.7313	2.54056	2.49653	2.16354	0.375557	2.10922	2.67515	2.26876	1.6862	2.42099	1.73333	2.58937	1.3588	2.22902	0.987558	1.81592	1.40412	2.31942	1.27083	1.06177	1.73732	0.807305	2.00897	2.68168	1.6934	-0.263956	1.13824	1.8159	1.97384	0.784641
ENSMUSG00000025583	1.58137	1.88419	2.14318	2.04944	2.15944	2.33702	1.44102	2.04907	2.59418	2.49103	2.41956	3.22264	2.77572	2.96631	2.87556	3.3183	2.64949	2.40062	1.52275	2.48232	3.06967	3.11194	2.31942	2.4331	2.28416	2.65486	1.54427	2.4944	1.58214	1.99825	2.39901	2.21624	2.68584	2.40447	2.75663
ENSMUSG00000025608	2.21525	2.52573	3.12115	2.54901	3.25898	3.61713	3.02599	3.54383	3.25469	3.64858	2.95721	2.67515	2.87882	2.78573	2.6203	2.52183	2.7627	3.15398	2.76668	2.81353	3.67007	3.11194	2.59505	4.1359	3.95793	4.45004	4.17654	4.3309	3.63277	4.04888	3.36054	3.99068	3.02401	2.80783	4.46791
ENSMUSG00000025612	4.34544	4.94769	4.80614	5.10435	4.17651	3.27382	4.18826	4.56691	3.74851	2.87806	4.45405	4.87356	4.46378	2.96631	5.30273	4.57768	4.86133	3.29371	4.4347	4.84101	5.56669	4.63679	4.89167	3.35424	2.93624	2.95972	3.65975	3.45963	3.72899	3.16052	4.03372	4.3777	3.43365	4.07963	3.10657
ENSMUSG00000025616	8.30506	9.26443	8.52662	9.06759	8.51448	7.72245	8.97018	8.77822	7.96078	7.95801	8.21774	8.42386	8.39043	7.97424	8.65834	8.4797	8.03548	7.35482	7.74141	7.89336	8.35269	7.72003	8.34178	7.45499	7.4598	8.08113	7.63032	8.11191	8.29639	8.10279	7.76026	8.1643	7.79476	8.12358	7.21477
ENSMUSG00000025658	0.630284	-2.75967	0.268709	0.650888	0.574479	0.0150904	0.955597	0.174597	-0.0380901	1.11252	-0.21271	0.849178	0.828192	-1.12116	3.39403	2.52183	0.94167	0.0786931	1.18171	1.92044	0.922832	1.88955	3.62608	-3.12149	0.213773	-1.4326	0.807305	0.909436	-1.22521	0.41329	0.47301	-0.446724	0.86481	0.6202	-0.108443
ENSMUSG00000025724	7.49571	6.54183	6.88505	6.62817	6.75865	7.72048	7.1767	6.79421	7.22682	7.58176	6.8811	6.74069	6.91868	7.56184	6.60568	6.88493	6.655	7.72152	6.90236	6.27296	6.52062	6.78495	6.57531	7.88203	7.4899	7.05524	7.11918	7.12722	6.96955	7.47167	7.00595	7.17044	7.74827	7.06314	7.74331
ENSMUSG00000025733	3.46486	3.84024	3.36557	3.69925	4.30628	3.89424	3.91907	3.44762	3.52262	3.03852	3.348	3.22264	2.97503	3.83304	3.499	3.70017	3.63469	3.87125	3.34091	3.36102	3.15987	3.56332	3.42904	4.17313	4.19563	4.12199	4.04677	4.16817	3.98424	4.08167	4.03372	3.17777	4.03474	4.05019	4.02672
ENSMUSG00000025745	6.72198	6.7853	6.58461	6.74796	6.2946	6.26573	6.08488	6.15188	5.6789	5.09438	5.91244	5.94049	6.01519	5.18262	5.93757	5.77375	5.97436	5.74301	5.67143	5.83647	5.83658	5.97701	5.70811	6.13354	5.84021	6.09878	6.08446	5.85027	6.08767	6.05302	6.05195	6.09244	5.71614	5.93006	5.90757
ENSMUSG00000025747	5.30459	5.75208	5.55411	5.33612	5.88087	6.36002	6.0683	5.86576	6.4697	6.65478	6.35106	6.0657	6.11359	6.70539	5.80053	6.23391	6.232	7.15856	6.71569	5.89881	6.09847	6.20114	5.79259	7.41281	7.15629	6.5274	6.9343	7.1049	6.53634	6.91655	6.63892	6.64427	7.16371	6.46987	6.85734
ENSMUSG00000025757	6.2292	7.43632	6.60856	7.10584	6.59049	5.72737	6.61666	6.4905	6.9776	6.56538	7.41227	7.44638	7.61516	6.86184	7.36828	7.59808	7.47045	6.89156	6.76868	7.95334	7.44415	7.05757	7.3592	5.62334	5.55718	6.53894	6.6289	6.41042	6.92961	6.24618	5.93898	6.40711	5.736	6.59238	5.73166
ENSMUSG00000025758	3.99952	5.37476	4.74984	4.88494	4.53531	4.17352	5.68895	5.46	5.62298	5.05738	5.49327	6.2321	5.55222	5.25388	5.55485	6.21054	5.36121	4.9787	5.61912	5.31603	5.4818	5.21833	5.75097	4.58587	4.66003	5.41289	4.81729	5.4684	5.62028	5.34064	4.72094	4.83868	4.47362	5.44463	4.24407
ENSMUSG00000025762	6.58293	7.16663	6.90775	7.19568	7.19548	6.53192	6.86729	6.37754	6.42462	5.55878	6.72039	7.01363	6.57926	5.47876	6.48309	6.51708	6.41199	5.97524	6.2026	6.62352	6.46862	6.5279	6.54316	6.11452	6.02627	6.43158	6.17266	6.42851	6.5095	6.35748	6.28551	6.66528	5.91502	6.83614	6.17431
ENSMUSG00000025764	4.90827	5.85872	5.07033	5.57084	5.56802	4.50236	5.42808	4.73938	5.41477	4.57195	5.99284	6.16124	5.94565	4.90121	5.66046	5.85133	6.00919	5.13552	5.10137	6.17559	5.58308	5.778	5.73682	4.4254	4.19563	4.58977	4.64861	4.76029	5.28258	5.13732	5.11687	5.43592	4.90629	5.22506	4.50205
ENSMUSG00000025766	3.75682	3.74813	3.757	3.25755	2.81152	2.41719	3.02599	3.79909	2.39487	2.25003	1.98892	2.34394	2.97503	2.33828	2.52409	2.66622	3.1433	2.02623	2.02971	2.57252	2.20294	2.45143	2.71534	1.27083	1.97931	2.65486	2.49536	1.56151	2.68168	1.85386	1.85152	2.21624	1.35024	2.87654	1.94218
ENSMUSG00000025786	6.61061	6.62187	6.72996	6.53353	6.51867	6.70159	6.77833	6.62855	6.32298	6.6298	6.28873	5.86953	6.66108	6.34645	6.25482	6.4979	6.21717	6.00266	6.39636	6.19701	6.48616	6.11562	6.17478	6.48769	6.27986	6.7914	6.59448	6.44638	6.67566	6.39057	6.32601	6.40711	6.55969	6.47541	6.32499
ENSMUSG00000025790	5.10277	6.30911	5.6572	6.63233	5.93203	5.88369	6.22613	6.04085	6.94604	6.08522	6.68695	8.08758	6.34727	6.42574	8.27805	6.8551	6.80792	6.68708	7.93749	7.86016	8.01483	7.58337	8.24266	5.33384	5.69274	5.84352	6.01676	6.78508	6.10571	5.58893	7.43879	6.61577	7.34916	5.85542	6.34864
ENSMUSG00000025795	4.90827	5.15322	5.29354	5.49066	5.43246	4.24116	5.34791	5.06537	3.94376	3.31416	5.05782	5.32638	5.27823	3.73683	5.33144	5.19277	5.00632	3.57512	5.22319	6.31929	4.55842	5.14829	4.99035	3.84429	3.95793	4.34876	4.73541	4.40586	4.60768	4.32018	4.69024	4.50747	3.75234	4.56922	4.34159
ENSMUSG00000025809	7.87251	8.59513	8.35794	8.4855	7.7881	6.50006	7.50711	8.43982	7.16158	6.39792	7.91554	8.39887	8.41208	6.2967	8.32699	8.07318	8.03548	6.41854	7.83802	8.56773	8.09704	7.88417	8.77279	6.64835	6.68951	7.67331	7.5246	7.7798	7.77197	7.14703	7.41552	7.57379	7.15391	7.15245	6.70075
ENSMUSG00000025810	4.23909	5.1412	4.72084	5.26292	5.38918	4.57406	4.93745	4.77946	4.11572	4.00005	4.15186	3.65653	4.21066	3.63373	4.35261	4.20464	4.6714	3.98558	3.75056	5.04383	4.13785	3.83708	4.09386	4.572	4.83436	5.36181	5.75112	5.26195	5.31395	4.72488	5.0459	5.0236	4.28884	4.99717	5.05575
ENSMUSG00000025812	4.85782	5.26824	5.12669	5.3052	5.26697	4.46512	5.1094	4.73938	4.4344	4.28245	5.30457	5.39537	4.70734	4.2364	5.10073	4.93211	4.92352	4.54746	4.74243	5.93327	5.1489	5.34898	5.29066	4.07818	4.15863	4.49814	4.50774	4.84355	4.13234	3.98097	4.69024	4.19713	4.56525	4.24469	4.79156
ENSMUSG00000025813	2.45131	1.63265	-0.0938613	-2.80854	1.85459	0.37766	1.44102	1.39699	-2.36002	-1.20941	-2.53464	1.09019	-1.97916	-1.12116	-2.33389	-1.7261	-2.96522	-1.1437	-2.72518	-2.47187	-1.88452	-0.180838	-0.34355	-0.314137	-2.10816	0.889326	0.444735	0.424009	1.09672	-0.072137	-0.263956	0.290242	1.20585	0.25763	-1.33084
ENSMUSG00000025855	-1.69164	-1.17471	-1.31625	0.361382	-0.647914	0.0150904	0.955597	0.174597	1.54687	-1.20941	1.1658	-0.288326	0.342765	1.20077	-0.748932	0.595831	2.24423	2.40062	1.36229	1.22857	1.2854	1.19767	1.53092	-0.799564	-2.10816	0.889326	-2.36262	-0.312957	-1.22521	-2.39407	-1.84892	-2.03169	-3.04208	0.25763	1.17166
ENSMUSG00000025856	3.73462	3.07322	2.52505	2.61772	3.54848	3.39756	3.02599	2.49653	3.31241	2.69749	4.25978	3.89754	2.66469	3.12677	4.20526	4.29627	4.83568	3.74707	3.93304	4.39849	3.8434	4.67714	4.64134	2.65987	3.02113	2.95972	3.56812	3.83	3.41865	2.96349	3.57735	3.0976	4.11779	3.33292	4.07289
ENSMUSG00000025858	5.83453	4.96143	5.3888	4.99236	5.15083	6.23288	4.97352	5.09743	5.70068	4.14815	5.73682	4.75607	4.78902	5.14563	4.56092	4.9604	5.57781	6.26852	5.73835	5.22161	5.17076	5.85038	4.91698	6.48769	5.96331	5.76707	6.00807	5.88998	4.96461	5.96788	5.72851	5.76921	6.33946	5.6252	5.78117
ENSMUSG00000025862	5.40639	6.11991	5.78878	6.51564	6.2388	4.62559	5.59945	6.12102	4.77953	4.51851	5.07269	5.43959	5.68617	4.6602	5.83101	5.11939	5.22954	4.56596	5.06273	6.04776	5.96723	5.37375	5.014	4.4254	4.68626	5.57863	5.05523	5.0446	5.97446	5.21327	5.65093	5.38617	4.52016	5.10133	4.13948
ENSMUSG00000025870	2.91322	3.30642	2.52505	2.80617	3.64977	3.13847	3.58786	2.49653	2.16354	2.25003	2.67482	1.91331	2.41315	2.04877	1.573	1.44383	2.16406	2.02623	1.66714	2.05169	2.3634	2.25212	2.82638	2.23606	1.79874	2.47429	2.28124	1.27201	1.58214	1.85386	0.958437	2.61217	2.24332	2.80783	2.57605
ENSMUSG00000025871	5.25087	5.71201	5.49539	5.61352	5.70376	5.48851	5.71048	5.90252	5.94832	5.82402	5.34188	5.21629	5.83462	6.34645	5.45401	5.45381	5.3248	5.4661	5.41948	5.82733	5.94203	5.778	5.948	5.41378	5.09152	5.43776	5.31686	5.3967	5.11464	5.36749	5.33099	5.2257	5.23869	5.14376	5.17696
ENSMUSG00000025873	5.95941	6.50007	6.52714	6.61562	6.0103	5.67941	6.241	6.25497	5.47919	4.89912	5.80966	6.59676	6.14496	5.35458	6.07973	6.04869	5.89587	4.99244	5.8101	5.91614	6.48616	5.65205	6.21615	5.03333	5.5992	5.9511	5.65419	5.53671	5.99396	5.65578	5.96486	5.78209	5.85577	5.78567	5.0672
ENSMUSG00000025880	5.31211	5.59348	5.83688	5.86034	5.9717	5.95928	6.299	5.84702	5.38817	4.4053	5.29191	5.22895	5.62817	4.80958	5.73757	4.93211	5.1896	4.52873	4.99592	4.94598	5.31515	5.04413	5.23136	5.12168	5.29272	6.41915	5.48913	5.34049	6.06941	5.53075	5.89927	5.68941	5.1428	5.74029	4.09543
ENSMUSG00000025885	5.09408	5.48351	5.20207	5.77266	5.26697	4.64236	5.26303	5.43512	4.6734	4.98042	4.88321	4.58942	4.8912	5.14563	4.80566	5.01537	5.38793	4.34815	4.62355	5.16475	5.10416	5.23194	4.99035	4.39421	4.85763	5.43776	4.35163	4.67194	4.70553	4.80561	5.0459	4.70978	4.3588	4.61015	4.48508
ENSMUSG00000025887	1.11571	1.63265	2.71349	2.14565	0.937049	0.37766	1.44102	2.29007	1.88791	2.25003	2.32334	2.67515	2.5444	2.04877	2.42099	1.97434	3.10087	1.91519	2.82941	3.30949	3.89684	3.11194	3.11588	-0.799564	1.06177	0.889326	1.88531	1.27201	1.09672	0.77586	0.958437	3.17777	1.71281	0.6202	2.51047
ENSMUSG00000025915	3.23119	4.29561	4.27869	4.24674	3.7444	2.634	3.67806	4.08149	2.99753	2.87806	3.29825	2.51903	2.26876	1.20077	2.7105	3.48336	3.01206	2.31573	2.94725	3.30949	2.97346	3.05182	3.02568	2.65987	3.31811	2.81533	1.72484	3.45963	3.81918	3.53667	3.50863	3.74967	2.73928	2.65973	2.75663
ENSMUSG00000025921	5.3491	5.72817	4.67621	4.65906	4.68599	3.58277	5.00871	4.47228	4.9346	4.28245	5.25326	5.31456	4.04321	4.0883	4.82598	4.38243	4.59702	5.05924	5.518	4.89445	5.92926	5.24543	6.12134	4.07818	4.26688	4.18211	2.49536	4.76029	4.60768	4.57172	4.49093	4.47611	4.03474	4.16452	4.34159
ENSMUSG00000025922	2.83192	1.88419	1.74264	1.58377	2.01505	2.56529	1.44102	1.39699	2.0323	1.59795	1.85768	1.91331	1.72128	2.57928	1.12554	1.08126	2.24423	2.12932	2.1328	1.61559	2.02237	1.88955	0.393416	2.55093	1.79874	1.37475	2.76666	2.96006	1.58214	2.96349	2.5434	2.92251	3.06644	2.30826	3.10657
ENSMUSG00000025931	1.76779	2.44979	1.74264	2.86388	2.89641	2.33702	1.44102	2.29007	-0.0380901	1.59795	-0.21271	1.09019	1.92773	1.20077	1.91403	1.44383	0.204705	-0.406734	0.975264	0.987558	0.437405	1.40412	2.15895	1.40207	1.06177	2.26784	1.54427	2.35001	0.359752	1.85386	0.47301	0.775669	1.04538	-0.227797	0.254127
ENSMUSG00000025937	4.81615	5.35407	5.35145	5.84609	4.68599	3.51152	4.69976	5.03258	3.31241	3.43445	4.20683	4.87356	5.09765	2.57928	4.74292	4.74964	4.4011	3.24862	4.16964	5.02797	4.96097	4.18373	5.12677	3.25355	3.17725	4.12199	3.41874	4.16817	4.06019	4.11373	4.08182	3.8012	3.80341	3.67909	3.27403
ENSMUSG00000025938	0.182825	2.36961	-0.579288	1.09835	2.41098	0.37766	2.33411	0.911563	3.06625	2.87806	3.19328	2.67515	3.23029	1.20077	2.7105	2.79747	3.33856	2.82593	2.70109	2.38611	3.32493	2.62652	3.02568	2.00779	1.59228	2.02683	2.68177	3.65667	2.68168	2.1295	2.39901	2.92251	2.88866	2.40447	2.3696
ENSMUSG00000025950	7.49571	6.88959	7.34552	7.16156	7.31595	7.15756	6.28472	6.72406	6.24361	5.9705	6.47379	6.01545	6.70383	6.05875	6.24731	6.29071	6.66596	6.84309	6.32195	7.38144	6.98892	6.69445	6.57531	6.24701	6.21827	6.44392	6.14913	5.88998	6.44013	6.10179	6.08772	6.70641	5.8375	6.62769	6.10934
ENSMUSG00000025956	2.87314	2.36961	1.85367	2.54901	2.15944	2.56529	3.02599	2.29007	2.68438	3.18291	1.71329	1.78206	2.1083	2.04877	1.75357	2.36137	2.07917	2.82593	1.36229	1.43502	2.3634	0.304589	1.77193	3.06833	2.5357	2.65486	2.49536	1.80252	1.09672	2.56013	1.32101	2.36063	2.51251	2.80783	2.44175
ENSMUSG00000025959	4.7402	5.38499	4.83349	5.38621	5.79503	4.57406	5.04306	4.73938	4.83965	3.83499	4.86624	5.33811	5.07612	4.80958	5.33144	4.87382	4.53463	4.45125	5.13901	6.31276	6.07548	5.5687	6.15364	4.01806	4.12066	3.61179	4.32388	3.98472	5.11464	4.72488	4.3799	4.76273	4.0132	5.11561	4.36033
ENSMUSG00000025967	10.1177	9.33408	9.83962	9.40729	9.64709	10.4892	9.39771	9.46538	9.41106	9.90759	9.51963	9.25818	9.11293	9.78348	9.0908	9.12018	9.49907	9.54717	10.0719	9.56533	9.28853	9.67185	9.354	10.0939	10	9.86489	10.1063	9.91546	9.30715	10.0636	10.1244	10.1024	10.4544	9.53276	10.3541
ENSMUSG00000025969	-0.106682	2.96825	0.558215	2.14565	3.05253	1.2952	3.49165	2.04907	2.39487	4.00005	3.53145	3.7296	2.97503	3.40241	3.15796	4.05526	2.07917	3.46116	2.76668	4.26959	3.67007	4.09715	3.20077	2.00779	1.79874	2.81533	2.0297	3.14647	2.68168	2.46392	2.90597	3.46017	1.91212	2.09413	1.94218
ENSMUSG00000025982	8.23465	8.78771	8.3003	9.15616	8.76783	8.32862	8.89928	8.86226	8.47997	8.16346	8.50634	8.62396	8.79974	8.15264	8.917	8.66515	8.65637	7.88881	8.00699	8.31521	8.94758	8.16523	8.67604	7.38927	7.5375	8.17658	7.70212	8.0865	8.30422	8.04369	7.71523	7.74803	7.79791	8.54105	7.61461
ENSMUSG00000026003	7.17769	7.13666	7.0832	7.1442	6.6344	6.72934	6.62802	6.88884	6.84211	6.6298	7.65642	7.66703	7.02365	6.89565	7.21493	7.16569	7.2648	6.96657	6.85414	7.68674	7.22139	6.79873	6.76846	6.55975	6.25379	6.31559	6.34819	6.23651	6.65131	6.38401	6.24384	6.89015	6.43972	6.40156	6.88024
ENSMUSG00000026004	2.60604	3.12297	2.22807	3.16874	3.60001	2.33702	1.44102	3.23349	2.99753	3.54548	3.348	3.83269	4.32462	2.57928	4.40757	3.3183	4.09006	3.0527	3.00274	4.26959	3.40088	3.72605	3.11588	2.7114	3.1013	3.21125	1.88531	3.38748	3.63277	3.09779	3.19548	3.0976	3.02401	3.23163	2.57605
ENSMUSG00000026014	5.94498	5.97165	6.16756	6.28157	7.23677	5.92541	5.89106	5.53215	5.0063	5.26633	5.7737	6.00813	6.1655	5.35458	5.53029	5.75772	6.32249	5.24288	5.37811	6.99369	5.19229	6.09342	5.50612	4.77938	4.85763	5.53318	5.38557	4.29191	5.40415	4.80561	5.06994	5.12819	4.92946	6.19511	6.22119
ENSMUSG00000026021	5.92552	5.40524	5.89645	5.38621	5.89125	6.09343	4.97352	5.64492	5.47919	5.50484	5.49327	5.30264	5.62817	5.38664	5.467	5.23969	5.38793	6.32933	5.8023	5.56705	5.05799	5.42205	5.2514	6.4196	6.00559	5.91613	5.68723	5.76742	5.28258	6.12557	5.81642	5.80752	6.29999	5.82965	6.12038
ENSMUSG00000026031	4.69494	5.46433	4.76412	5.49066	5.59367	4.82979	5.26303	4.73938	5.10759	5.13044	5.1307	5.46121	5.36957	4.60676	5.22835	5.35072	5.1896	4.73894	4.94016	5.41687	5.49918	5.21833	5.38437	4.01806	4.23169	5.01034	4.37885	4.87026	5.07857	4.32018	4.99657	4.65481	4.32424	4.99717	4.91075
ENSMUSG00000026034	5.06769	5.34362	5.27371	5.71109	6.23065	5.02152	5.37514	5.60086	4.55885	4.076	4.77824	5.17765	5.52068	5.14563	5.55485	5.49307	5.43138	4.63766	4.4347	5.39231	4.71539	4.61618	4.6714	4.54384	4.60609	5.28164	4.98611	4.76029	4.79716	4.84434	4.97126	4.86313	4.32424	4.93409	4.45052
ENSMUSG00000026035	4.81615	4.91981	4.5826	4.85679	4.48137	5.16774	3.99122	3.79909	4.55885	4.62348	4.62523	4.15793	3.90348	4.94493	4.1739	4.15655	4.75588	5.03289	4.9543	4.03592	4.68533	5.01293	4.44653	5.24045	4.98988	4.67592	5.18427	5.34049	4.60768	5.31329	5.11687	5.41952	5.60538	4.95012	4.73525
ENSMUSG00000026068	-3.27661	0.940771	-1.31625	-1.22358	-0.647914	-2.79226	-1.36633	-1.41037	-0.0380901	2.25003	1.71329	-2.61025	0.342765	-1.12116	-2.33389	1.44383	2.16406	1.3588	-1.14021	2.28301	0.437405	1.5847	-1.92851	-3.12149	-2.10816	-1.4326	-2.36262	-1.89792	-1.22521	-0.809103	-0.263956	-2.03169	-1.45712	-2.54972	-0.59387
ENSMUSG00000026070	-3.27661	-2.75967	-0.579288	-2.80854	-0.647914	-2.79226	-1.36633	-1.41037	-2.36002	1.11252	-2.53464	0.849178	0.342765	0.463807	-0.0119669	2.91776	1.28271	1.3588	0.734256	0.698052	2.02237	1.5847	1.77193	-1.53653	-0.523193	-1.4326	-2.36262	-0.312957	-1.22521	-0.809103	2.39901	1.42775	-1.45712	-0.964762	-0.59387
ENSMUSG00000026072	4.91815	5.4449	5.2536	5.34627	6.0103	5.46983	6.57031	5.09743	5.59998	3.74479	5.73682	5.27849	4.73508	4.60676	5.34559	5.11939	6.54851	4.52873	6.47204	6.37675	6.98276	5.36142	7.24392	4.29636	4.49176	4.58977	3.70347	4.16817	4.75207	3.6283	5.4457	5.54574	4.67902	5.38691	4.48508
ENSMUSG00000026074	5.08534	6.16811	5.53758	6.27094	5.85988	5.33186	6.01737	5.72919	5.47919	5.73311	6.67725	6.66354	6.42598	5.67326	6.74025	6.43881	6.572	5.48566	6.12969	6.97314	6.13229	6.56601	6.3707	5.24045	5.55718	6.14483	6.36189	6.07362	5.97446	5.84911	6.39426	6.10274	5.76205	5.52174	5.1449
ENSMUSG00000026077	1.47828	0.940771	1.95676	1.94634	-0.647914	1.2952	0.955597	1.39699	-2.36002	-1.20941	-2.53464	-0.288326	-1.97916	-1.12116	-0.748932	-1.7261	-1.38026	-2.72866	-1.14021	-0.886911	0.437405	-0.180838	-0.34355	-0.314137	-0.523193	0.152361	1.09681	-0.312957	1.09672	-0.809103	-0.263956	1.13824	-0.720152	0.6202	0.784641
ENSMUSG00000026088	5.69206	6.17402	5.90936	6.42747	6.26298	5.71949	6.16505	5.74951	6.41147	5.58501	6.87687	7.94529	7.21313	5.89007	7.74158	7.27672	6.46732	5.95433	6.13591	6.95649	6.17617	5.81465	6.55127	5.45216	5.27555	5.9511	5.57402	5.83679	6.39684	6.06126	5.74354	6.0716	5.54663	6.11205	6.20574
ENSMUSG00000026090	2.95221	4.08582	2.59064	3.0741	3.60001	2.33702	3.67806	2.49653	1.88791	1.11252	1.71329	2.8816	2.1083	1.6862	2.30996	2.36137	1.98898	2.55674	2.02971	2.88568	2.20294	2.0208	2.15895	2.00779	2.41541	2.95972	2.76666	2.96006	1.94471	2.24979	1.85152	2.05578	1.8159	3.00486	3.31302
ENSMUSG00000026104	2.45131	3.2627	2.45634	2.80617	2.52201	2.88016	3.58786	3.44762	4.98871	4.89912	4.98106	6.51645	4.17058	5.89007	5.44089	4.7817	4.61221	4.43121	3.2521	5.28968	3.8434	4.00503	4.48088	3.74887	3.2494	2.26784	3.41874	3.14647	3.63277	3.22064	3.57735	3.74967	2.44977	3.71706	3.92969
ENSMUSG00000026107	1.76779	2.85504	2.65337	3.12219	2.01505	2.06572	1.44102	2.04907	1.88791	1.96052	1.98892	2.24773	2.1083	2.57928	1.573	2.66622	2.07917	1.51927	2.1328	3.01998	2.63904	3.11194	2.15895	1.73649	1.35128	2.26784	1.88531	2.4944	1.94471	1.51283	2.23854	0.775669	1.20585	1.35717	1.60776
ENSMUSG00000026110	7.45895	7.21331	7.03983	7.47107	8.39557	7.90035	7.7448	7.46922	6.53783	6.30629	6.48495	6.34103	7.53061	6.09801	7.80181	6.24545	7.20094	5.72667	6.82749	6.40771	7.67581	6.80785	7.09663	6.48028	6.80174	7.43468	7.15111	7.36652	7.51962	6.94356	7.66875	7.39667	7.01997	8.05483	6.25663
ENSMUSG00000026113	1.85268	2.36961	2.22807	2.68331	3.43955	3.51152	3.38856	3.71892	4.11572	3.31416	3.13779	3.27239	4.67905	2.78573	4.63189	3.3183	4.3294	3.33743	3.10771	2.81353	4.3053	3.60576	4.26131	3.95532	4.15863	4.40029	3.8662	3.77451	5.7173	3.87272	4.49093	4.56823	3.33296	5.52174	3.45924
ENSMUSG00000026116	5.98784	6.41276	5.70981	6.36888	5.76148	4.84436	6.14937	5.99051	6.01067	5.86741	6.14132	5.90938	6.11359	6.15497	6.18574	5.96739	6.11426	5.01953	5.44975	5.55603	6.74847	6.07088	6.04303	4.96066	4.98988	5.46222	5.46393	5.1355	5.93466	5.02379	5.2279	5.2257	5.11274	5.17137	4.48508
ENSMUSG00000026121	-3.27661	-0.43774	-0.0938613	-1.22358	-0.647914	-0.470336	-1.36633	-1.41037	0.447337	0.375557	-2.53464	-0.288326	-0.3942	-1.12116	0.83603	1.73333	1.4271	0.73077	1.18171	0.987558	1.57491	-0.180838	1.24141	-0.799564	-0.523193	0.152361	1.09681	0.424009	0.359752	0.41329	-0.263956	0.290242	0.86481	-0.964762	0.543633
ENSMUSG00000026126	5.03173	4.31715	4.96297	5.00524	5.37445	4.98252	4.74219	4.56691	4.11572	4.34518	4.33573	4.50869	4.67905	4.55127	4.20526	4.15655	4.59702	4.52873	4.24061	4.58341	5.03434	4.46302	4.48088	4.73026	4.15863	4.29532	3.8662	3.59393	4.06019	4.11373	3.879	4.30816	4.47362	4.66944	5.1449
ENSMUSG00000026131	4.27029	4.51646	4.27869	4.72284	5.21834	3.13847	3.91907	3.63403	2.92538	1.96052	3.73215	4.15793	4.70734	2.33828	4.26602	3.63146	3.9296	1.7949	3.29719	5.02797	3.8434	4.09715	4.13758	2.23606	2.13977	2.95972	3.06365	2.62564	2.86225	2.56013	3.36054	3.17777	2.38418	3.85967	3.15029
ENSMUSG00000026134	1.67759	2.85504	2.14318	2.40091	3.43955	3.43655	2.54056	2.49653	3.61726	3.64858	3.29825	3.22264	3.06523	4.30511	3.59684	3.76576	3.05715	3.87125	3.54161	2.81353	0.922832	3.22515	2.92947	4.572	3.77449	3.52159	3.25209	4.03282	3.52968	4.23529	3.19548	3.8012	3.90043	3.47264	3.592
ENSMUSG00000026149	6.46654	4.18285	5.32279	4.82808	4.39648	3.58277	4.97352	3.63403	2.84944	4.4053	2.59464	2.8816	3.37839	3.40241	3.68847	3.48336	1.55834	2.48079	0.734256	2.57252	1.2854	2.0208	1.97838	2.98703	2.84604	3.61179	2.76666	1.27201	3.52968	3.0322	2.23854	1.66875	2.57263	4.66944	4.22375
ENSMUSG00000026158	2.27798	2.73218	2.38419	1.94634	2.29069	2.88016	2.72113	2.04907	2.59418	2.25003	3.348	5.05508	2.41315	2.96631	2.87556	3.13188	3.74903	3.10423	3.75056	2.95439	3.40088	4.12659	3.28094	3.53672	2.84604	3.21125	2.39227	3.59393	2.47523	2.96349	2.90597	2.21624	3.06644	4.24469	3.27403
ENSMUSG00000026159	6.69637	7.1755	6.93009	7.29343	6.04789	5.9989	6.69436	6.93393	5.62298	4.57195	6.13425	6.64949	6.46792	4.98737	6.87799	6.42872	5.99188	5.5428	6.10455	6.52531	6.30035	5.81465	6.71173	6.08552	5.67975	6.15986	5.73014	5.91586	6.62654	6.14121	5.87218	5.89313	5.93233	6.18837	5.25913
ENSMUSG00000026162	2.91322	2.28473	3.02952	2.86388	2.29069	3.09038	3.15723	2.6771	2.59418	3.31416	2.22025	1.78206	1.19076	2.96631	1.573	1.73333	2.39233	3.20208	0.444749	2.05169	2.3634	2.54163	2.15895	3.41767	3.3837	3.09096	3.25209	2.4944	2.47523	2.56013	2.05797	2.92251	2.88866	2.87654	2.86556
ENSMUSG00000026166	6.1006	5.79875	7.00116	6.16587	4.98629	5.92541	4.97352	5.66645	4.91611	4.81296	4.23355	5.5344	4.56	5.82136	5.03243	4.25118	3.40982	4.63766	5.84847	5.13546	6.07548	5.69199	4.78573	4.54384	5.20473	3.99366	4.20724	5.0446	4.3895	4.54845	5.61869	4.68256	6.01049	4.27045	5.65026
ENSMUSG00000026174	3.61821	4.75603	4.37491	5.12809	5.31402	5.16774	5.17283	4.96467	5.31946	3.31416	4.5843	4.48778	4.84102	4.16425	5.16595	4.61375	4.76949	4.8638	5.43973	4.32254	5.25503	4.81012	5.10491	5.44456	5.43874	5.98525	5.10499	5.79557	6.15849	5.49468	6.11108	5.71651	5.52397	5.54303	4.26411
ENSMUSG00000026175	6.94377	6.53265	6.68562	6.89363	6.62199	6.43415	6.36838	6.47838	5.96641	5.84588	5.7737	5.67976	6.24484	5.25388	5.84103	5.8208	5.71074	5.64203	6.00614	6.54215	6.2904	6.27531	5.89804	6.15696	5.99513	5.96828	6.16486	5.90298	6.19264	6.06946	5.74354	5.60494	6.23637	6.0539	5.88833
ENSMUSG00000026176	4.20721	3.61537	3.91896	3.73062	4.48137	4.95593	3.99122	3.54383	4.5825	4.28245	3.53145	3.41211	3.06523	4.76149	3.22069	3.63146	3.80296	4.34815	3.75056	3.79491	3.7879	4.21148	3.85285	4.73026	4.49176	4.45004	4.5322	3.93497	4.06019	4.3474	4.52612	4.44405	4.21531	4.32064	4.85899
ENSMUSG00000026187	4.6834	5.34362	5.19154	5.53575	4.14216	4.36761	4.51631	5.15949	4.51035	4.94034	5.14484	4.85735	4.67905	4.60676	5.14992	4.93211	4.65683	4.72255	4.82172	5.16475	5.10416	4.75462	5.16952	4.37835	4.12066	4.23982	4.35163	4.94757	4.50271	4.70397	4.41787	4.30816	4.37577	4.02013	4.18223
ENSMUSG00000026193	3.09843	3.17107	4.81988	4.03695	3.12468	3.61713	3.38856	3.63403	4.4344	4.76787	3.87475	4.23524	5.07612	4.2364	5.70502	4.68329	6.26119	4.28257	5.18771	5.32903	5.42836	4.48592	6.0883	3.02826	2.93624	3.21125	4.73541	4.92226	4.13234	3.09779	5.92587	5.2257	3.9237	4.02013	4.85899
ENSMUSG00000026199	4.5626	4.74018	4.48249	4.82808	4.39648	4.24116	4.30609	4.89342	4.46016	4.14815	4.25978	4.64713	4.46378	4.30511	4.46052	4.57768	4.80957	2.99926	3.38335	3.71795	4.13785	4.18373	4.30031	3.06833	3.2494	3.99366	4.04677	3.31153	4.50271	3.33386	3.19548	4.0344	3.36731	3.89322	3.10657
ENSMUSG00000026201	5.96895	5.6624	5.71717	5.34627	5.79503	6.52741	5.83334	5.90252	6.20604	6.22522	5.75538	5.45044	5.52068	5.97688	4.96073	5.43377	5.6458	6.32391	5.72191	4.89445	5.4818	5.80557	5.45519	6.86293	6.29699	5.82479	6.20343	5.99082	5.78602	6.07761	5.85844	6.15319	6.63211	6.10491	5.98808
ENSMUSG00000026202	6.89707	6.53265	6.81817	6.23312	6.42176	7.44016	6.44745	6.37754	6.86639	7.04326	6.935	6.32344	6.28293	6.71805	6.02805	6.30181	6.71953	7.17973	7.08379	6.10177	6.21877	7.16435	6.46809	7.89183	7.43681	7.2574	7.29738	7.77627	6.33703	7.43089	6.97445	7.16553	7.80576	7.21349	7.19664
ENSMUSG00000026222	-3.27661	-1.17471	-0.0938613	-1.22358	-0.647914	0.908175	0.955597	1.39699	3.3679	0.375557	4.03522	6.47986	2.66469	3.73683	5.91877	3.13188	3.01206	1.66366	0.444749	1.43502	0.437405	-0.180838	1.24141	-1.53653	1.35128	0.152361	-0.777657	0.424009	0.359752	-0.809103	0.958437	0.775669	-1.45712	-0.227797	0.543633
[truncated: 3,313 more rows]
