# Supplementary material for: RNA-sequencing of single cholangiocyte-derived organoids reveals high organoid-to organoid variability
Source: Life Sci Alliance. 2022 Aug 1;5(12):e202101340. doi: 10.26508/lsa.202101340 (PMC9348635; doi:10.26508/lsa.202101340)
Supplement: Supplementary file 4 [file LSA-2021-01340_TableS4.xlsx]

## Sheet: Set1_loadingsPC1
pca.res.1.rotation....PC1..
Gnai3	0.00227476
Cdc45	0.00354707
Narf	0.00423489
Cav2	0.0144424
Klf6	0.00764095
Scmh1	-0.00365578
Cox5a	-0.00577202
Fer	0.0143193
Xpo6	0.000766464
Tfe3	0.000175925
Axin2	0.0152421
Brat1	0.00994941
Gna12	-0.00580102
Slc22a18	-0.0125734
Igsf5	-0.00209074
Pih1d2	-0.00288786
Dlat	0.00235343
Sdhd	-0.00382439
Ccnd2	0.0241324
Gpr107	-0.00749036
Mid2	0.00548468
Trim25	0.0109784
Scpep1	0.000300779
Mnt	0.00928993
Hddc2	-0.00372029
Tpd52l1	-0.00496022
Pemt	-0.00792589
Cdh1	-0.00101693
Ckmt1	-0.0130314
Comt	0.0017647
Rtca	0.0144842
Dbt	0.0053103
Dazap2	-0.0132523
Mcts1	-0.00303611
Trappc10	0.0121619
Ccm2	-0.00750869
Tbrg4	0.00266852
Tmprss2	-0.0137165
Ndufa9	-0.0104569
Galnt1	0.0123158
Mkrn2	0.0105839
Pparg	0.00455258
Raf1	0.00487562
Pdgfb	-0.00623811
Grasp	0.00240347
Acvr1b	0.00545049
Tom1l2	-0.00800928
Wdr77	-0.0109562
Atp5f1	-0.00608105
Sox9	0.00867546
Hnrnpd	0.00912657
Dynlt1c	-0.00263726
C1d	-0.00482743
Gm2a	-0.00523469
Krit1	0.0177026
Clcn4	-0.00157571
Hk2	0.00978019
Myo18a	0.0114277
Kat2b	0.0126667
Rab5b	-0.0033391
Spg7	-0.000217102
Rpl13	-0.0046934
Chmp1a	-0.0157576
Rpa1	0.000380538
Tubgcp3	0.0150873
Polr3d	0.00965482
Ddx3x	0.0108509
Usp32	0.0151393
Txnrd3	0.0030289
Zfp512b	0.0111194
Dnajc5	0.0041748
Tpd52l2	-0.0039169
Fmr1	0.0125366
Pxmp4	-0.00405082
Dlg3	0.00654455
Gnb1l	-0.00682184
Smarcb1	-0.00697988
Hip1r	-2.71895e-05
Nsun5	-0.00149459
Top1mt	0.00723732
Mmp14	0.00388759
Slc7a7	-0.0073545
Oxa1l	-0.0139103
Heatr6	0.00468694
Wfdc18	0.0107177
Ilf2	0.00930763
Chtop	-2.63132e-05
Snapin	0.00230148
S100a4	0.00533314
S100a3	0.0161797
S100a6	-0.00676763
Epn2	0.0090376
B9d1	-0.00678816
Sec24b	0.00609775
N4bp3	-0.00201296
Rmnd5b	-0.0151327
Nhp2	-0.000437962
Vps9d1	-0.0111632
Mfsd10	-0.014057
Luzp1	0.010544
Kctd10	-0.00800911
Poldip2	-0.00285158
Ift20	-0.00301373
Pcbp3	-0.0143684
Lgals9	-0.00764418
Araf	-0.0044643
Timp1	-0.0125751
Uxt	-0.0103651
Cnnm3	0.00236613
Lman2l	-0.00107268
Mcm3ap	0.0116081
Pcnt	0.0113155
Mxd1	-0.000275946
Gmcl1	0.00855107
Snrnp27	0.00246182
Ocrl	0.00372439
Calm1	-0.000668146
Agpat3	-0.00186454
Sema6b	-0.00149484
Uhrf1	0.00870598
Dpp9	0.0042547
Lsr	-0.0086484
Hpn	-0.0181779
Ckb	-0.0116695
Sp1	0.0129015
Myg1	-0.012169
Rarg	0.00430924
Pfdn5	-0.0123172
Efnb2	0.0128
Rrp15	0.00511656
Srr	-0.00394775
Acp5	-0.0155464
Fbxo9	-0.0015897
Vps50	0.0105621
Hars	0.00428222
Zmat2	0.00258703
Ube2c	-0.000660713
Smg5	0.00386513
Cct3	-0.00584082
Glmp	-0.0172581
Mef2d	0.00232128
Tmem79	0.00631484
Snd1	0.00644935
Col18a1	0.0118027
Slc19a1	-0.0128723
Kpnb1	0.0107233
Npepps	0.0108317
Mrpl10	-0.000267554
Cyp51	0.004096
Tcf25	0.00287596
Tubb6	0.00986053
Def8	-0.00931603
Pax9	0.0146943
Itga3	0.00176932
Foxm1	0.00717864
Itfg2	-0.00107737
Tulp3	0.0133035
Gtf2h4	-0.0032642
Tubb5	-0.00345412
Ell2	0.0146805
Jup	-0.0123724
Nom1	0.0119685
Ergic1	-0.0084906
Tnk1	-0.00437684
Tcea3	0.00913497
Ifrd1	0.0144144
Stk38l	0.00794838
Brpf1	0.0113433
Akr1b3	-0.00268908
Gstt1	-0.0244905
Gstt3	-0.018631
Ddt	-0.0111408
Marveld3	-0.000962266
Ddx18	0.00787035
Ubl3	-0.000236604
Gramd3	-0.00852503
Eef1e1	-0.00700513
Akt1	-0.0126865
Tcirg1	-0.00376945
Naglu	-0.0222296
Coasy	-0.0122422
Tspan33	-0.00847282
Crnkl1	0.0183032
Rin2	0.00910655
Chordc1	0.00931579
Rtcb	-0.0154655
Pwp1	0.00431642
Fbxo7	-0.00512922
Capns1	-0.00747717
Clpb	-0.00501928
2007-09-01	0.0148932
Zdhhc4	-0.0119738
Rac1	-0.0112941
Nup214	0.0118377
Ugp2	0.00335895
Trmt1	-0.0121792
Nacc1	0.00405582
Nfix	-0.00260878
Slc1a5	-0.00544959
Uba1	-0.00146627
Siae	-0.00690339
Esam	-0.00810786
Spa17	-0.00515053
Fam50a	0.00648195
Emd	-0.00568482
Taco1	0.00510898
Ap4e1	0.00359273
Blvra	-0.00335433
Idh3g	-0.011042
Ssr4	-0.0120802
Bcap31	-0.0134777
Fam98a	0.0147948
Kmt2a	0.00989905
Ift46	-0.00345828
Trappc6a	-0.0116756
Supt6	0.0126186
Spag5	0.0233653
Unc119	-0.0208651
Rab34	-0.00659987
Sdf2	-0.0116834
Ccne1	0.00857064
Hsf2bp	-0.00572774
Bbc3	-0.00133469
Psmc3	-4.96305e-05
Acp2	-0.00496168
Slc39a13	0.00116343
Celf2	0.00845406
Nr1h3	-0.0162708
Sf3a1	-0.00202202
Stat6	0.00166384
Vrk3	-0.00920027
Smg9	-0.00543069
Paxip1	0.000577832
Rmnd5a	0.0013031
Mov10	-0.007505
Ppm1j	-0.00396052
Rhoc	-0.0165989
Ppard	-0.00017773
Lmf1	-0.0131779
Narfl	-0.00783866
Angptl4	0.0168909
Dbf4	0.0131618
Daxx	0.00615893
Cd320	-0.0161487
Ipo4	-0.00851199
Tm9sf1	0.00852295
Irf9	-0.00175825
Mdp1	-0.00619556
Dhrs1	-0.00780277
Tmem161a	-0.00931983
Armc6	-0.00882763
Borcs8	-0.00914452
Snx9	0.00965082
Ranbp3	-0.0040476
Ndufa11	-0.00560926
Bmp8b	-0.004731
Nr2f6	-0.00649055
Use1	-0.0169244
Ocel1	-0.00974145
Dyrk1b	0.00142612
Braf	-0.000224376
Ndufb2	-0.00948128
Hltf	0.022828
Prpf6	0.010033
Rgs19	-0.00658141
Snrpd1	-0.00181576
Tchp	0.00530957
Tiam1	0.0151272
Tsc2	-0.00880028
Slc9a3r2	-0.0176599
Puf60	-0.00646011
Golga2	0.0102009
Uck1	-0.0096547
Mien1	-0.00559148
Tgfb1	0.00878618
Ccdc97	-0.00914678
Akap8l	0.00464553
Pdcd2l	-0.00805453
Gtf2f1	0.00669117
Clpp	-0.00820731
Alkbh7	-0.0135682
Med6	0.0064231
Cse1l	0.00053455
Naa20	0.0168908
Prkra	-0.010272
Plekha3	0.00507946
Ykt6	-0.0090394
Baz1b	0.0116953
Pex6	-0.00671228
Mrpl2	-0.0100977
Mea1	-0.00995369
Gnmt	-0.0167419
Kdelr1	-0.0140613
Tmem143	-0.00207282
Ggct	0.000359808
Jag2	0.016132
Btbd6	-0.0149729
Nudt14	-0.00883579
Flii	0.010544
Top3a	0.00845581
Atg4d	-0.00575267
Qtrt1	-0.00667569
Hdgfl2	0.00462825
Chaf1a	0.0195541
Adprh	-0.00315561
Timmdc1	0.00707553
Pla1a	0.00981568
Mcm2	-0.00127705
Tpra1	-0.0115342
Nab1	0.00491843
Adgre5	-0.00799105
Il17ra	-0.00217491
Map2k7	0.00509794
Timm44	0.00931378
Ap2a2	0.00773975
Pnkp	-0.00353793
Med25	-0.00360176
Bcam	-0.0138261
Clptm1	-0.0162607
Relb	-0.00711126
Tomm40	-0.00329459
Apoe	-0.00885463
Hbp1	0.0140691
Cdkn1b	0.00719019
Klf4	0.00604312
Ap1m1	-0.00346656
Rab8a	-0.00528964
Hmgn2	-0.00479832
Fam32a	-0.0076842
Elf3	-0.012088
Stard3nl	-0.00706298
Stk11	-0.00433774
Atp5d	-0.00386994
Ppp5c	-0.000838556
Cdk12	0.00935868
Lipe	0.00523495
Pafah1b2	-0.00262653
Cnot11	-0.00303015
Foxj2	0.00243941
Sri	-0.00597623
Dgcr2	-0.00964156
Irf3	0.00116844
Bcl2l12	0.00228877
Zfp959	0.0137718
Mpnd	-0.0123729
Sh3gl1	-0.00549288
Ccdc94	0.00720724
Ranbp2	0.0141063
Grk5	0.0135274
Dvl3	0.00225587
Abcf3	-0.00215951
Eif2b5	-0.00251067
Cyth2	-0.00301962
Sult2b1	-0.005197
Dlgap1	0.00421364
Mrpl4	-0.0102435
Keap1	0.000109283
Ap1m2	-0.0123853
Glg1	0.00591751
Btbd2	-0.0187682
Csnk1g2	-0.00617433
Abhd17a	-0.0179049
Cacnb3	0.00102983
Fkbp11	-0.00288
Ddx23	0.0100323
Pld3	-0.0186233
Rabac1	-0.0167472
Etv3	0.00562575
Prkcsh	-0.00261936
Elavl3	0.00473994
Fcgrt	0.000314605
Nosip	-0.00953457
Pih1d1	-0.0107826
Rps11	-0.0128487
Supt5	0.0133304
Paf1	0.00226567
Timm50	-0.00430779
Med29	-0.00841513
Bicd1	0.0142867
Ncstn	-0.00502291
Pex19	-0.0108212
Impdh1	-0.00266024
Dusp3	0.0113994
Prodh	0.00415916
Dgcr14	-0.00496773
Slc25a1	-0.00646974
Dgcr6	-0.0123306
Ddr1	-0.00256
Ier3	-0.00126226
Fosb	-0.00660162
Klc4	-0.0141113
Ercc1	-0.00733125
As3mt	-0.0183462
Homer3	0.0050177
Rnf215	-0.0038332
Sec14l2	0.00208579
Aven	-0.00568711
Cp	0.00711527
Crot	0.00380265
Rps6ka1	-0.00505651
Snrnp200	0.0116465
Ciao1	-0.0023736
Taf6l	-0.00923691
Insig2	0.00602112
Kpna6	-0.00322442
Man1a	0.00896511
Coq8b	-0.0135807
Brd8	0.0114813
Kif20a	0.0236181
Farsa	-0.00685522
Gcdh	-0.00715205
Mast2	0.00597574
Dnase2a	0.00689737
Rad23a	0.0160608
Calr	0.00210706
Syce2	0.000216247
Nfat5	0.0105425
Nob1	0.00242571
Gys1	-0.00755577
Ruvbl2	-0.000161529
Bax	-0.0039499
Tfam	0.00843147
Zfp81	0.0124206
Fam162a	-0.00503632
Rpl8	-0.012323
Fancl	-0.00774744
Gstm5	-0.00582787
Stat3	0.000427926
Stat5a	-0.000300532
Cavin1	0.00896301
Map3k11	-0.00737463
Akt2	-0.00387449
Dnaja3	0.00164773
Hmox2	-9.47735e-05
Cdip1	-0.00469914
Map3k20	0.0140606
Cwc15	0.00420641
Dnmt1	0.0153143
Ppan	-0.00439742
Trmt10a	0.0139897
Psap	-0.0123855
Ikbkg	0.00199813
Wars2	-0.00206036
Phb2	-0.0124252
Ptpn6	-0.0127239
Emg1	-0.00946559
Lpcat3	-0.00964007
Atp6v1f	-0.0111169
Clcn5	0.0113699
Clcn3	0.00715051
Utp20	0.0154435
Cul3	0.00720095
Large1	0.00806741
Ddx56	-0.0108114
Tmed4	-0.00686219
Bid	-0.00582712
Ralb	0.0043048
Ppp1cc	-0.00503724
Dnajb11	-0.00260191
Tbccd1	9.39342e-05
Zfp324	-0.000663407
Coro1c	0.00251874
Tax1bp1	0.00733546
Ctse	-0.0293944
Ndrg2	-0.0105971
Mettl17	-0.000257015
Arhgef40	0.0131272
Pnpla6	-0.00250371
Mcoln1	-0.0105057
Arhgef18	0.0103455
Pkn2	0.0105655
Etfb	-0.0150209
Stxbp2	0.000715995
Chn2	-0.00178716
Wwox	0.00116036
Slbp	0.0120266
Aqp1	-0.00420567
Cnn2	-0.00638145
Polr2e	-0.00898803
Myo9b	0.00600626
Mtfp1	-0.0130429
Rab23	0.0087168
Rab11a	-0.0107513
Eif2b2	-0.000777731
Dlst	-0.00525671
Ulk2	0.00909999
Chmp2b	0.00190803
Plod3	-0.00481841
Ap1s1	-0.00989193
Mapk13	-0.0130845
Srpk1	0.0107584
Lbr	0.0108381
Prcc	0.00960633
Rrnad1	0.00689024
Hdgf	0.00330664
Thop1	-0.00848998
Pias4	0.00470707
Map2k1	-0.00688446
Sgta	-0.0131855
Tmem242	-0.0117764
Dtx2	-0.00832212
Hspb1	-0.000822656
Hnrnpa2b1	0.016724
Ccdc130	0.00544002
Mri1	-0.0079624
Prkacb	0.00713061
Sgsh	-0.00514387
Cstb	-0.00893882
Pex5	-0.0109772
Jkamp	-0.00112393
Cd44	0.00725461
Eif2ak4	0.00712858
Wdr1	-0.0026185
Ndrg1	0.0102444
Man2b1	-0.00694256
Klf5	0.00197638
Wdr83	-0.0110679
Prdx2	-0.0107614
Polr2a	0.00627403
Senp3	0.0164023
Plekha8	0.00362241
Spc25	0.00945438
Ripk4	-0.00735717
Ufd1	-0.00905393
Letm1	0.00522181
Ubqln1	-0.000885766
Txn2	-0.0125425
Crbn	-0.00431714
Msh6	0.0196297
Fbxo11	0.0163798
Mlxipl	-0.00391125
Tbl2	0.000999869
Bud23	-0.00459824
Mcm5	0.000561169
Hmox1	-0.00397393
Mprip	0.0100008
Cic	0.0060338
Pafah1b3	-0.0121334
Prkaca	-0.000745651
Asf1b	0.000521414
Ddx39	-0.00676862
Dnajb1	-0.0100122
Usp40	0.00682105
Celf1	0.00730002
Ndufs3	-0.0112527
Por	-0.0048599
Insr	0.00654578
Trim28	-0.00845962
Ube2m	-0.00826402
Adcy9	0.00611387
Ctr9	0.00807069
Eif4g2	0.0102835
Pcyt1a	0.0165471
Zfp592	0.00332677
Psmd4	0.00264069
Snx6	0.00717255
Mthfd2	0.00953479
Pan2	-0.00190993
Cs	-0.00711511
Bcas2	-0.0032368
Ctcf	0.00994334
Pard6a	-0.00703113
Ranbp1	0.00463843
Rfx5	0.0122377
Psmb4	-0.0121379
Slc30a4	0.0102208
Sqor	-0.0145562
Bloc1s6	-0.00165596
Metap1	0.00324798
Gpr108	-0.00709001
Gata6	0.00533727
Rsl1d1	0.0109639
Apc	0.0129424
Reep5	-0.00227156
Ergic3	-0.0128392
Uqcc1	-0.000144335
Ncoa2	0.00703453
Nr2c2	0.00894146
Nr2c1	0.00175701
Smpd4	0.00542669
Pex1	0.00986901
Kctd20	0.00417501
Ctns	-0.000716142
Ephb3	0.000557167
Tuft1	-0.00403468
Trap1	-0.00311478
1700037C18Rik	-0.0121418
Tpr	0.0135167
BC003331	0.00674468
Dhx34	0.00721562
Kptn	-0.00690453
Napa	-0.0105555
Sra1	-0.00747265
Atp5g1	-0.00884261
Snf8	-0.00404423
Tbcb	-0.00976471
Inpp5k	-0.00648959
Crkl	0.0084661
Eps8l1	-0.00143102
Clint1	0.00773313
Prss16	-0.00309325
Cdkal1	0.00831445
Zbtb17	0.00225002
Fblim1	-0.00569769
Mob1b	0.00821837
Atp6v1b2	-0.00871667
Eps15l1	0.00175007
Tep1	0.013327
Ttc5	0.000387804
Osgep	-0.00930631
Aamp	-0.00592975
Tmbim1	-0.0125035
Arpc2	0.00326123
Kmt2b	0.00170371
Tmem147	-0.0182096
Rps9	-0.0146464
Tfpt	-0.00744242
Crip2	-0.00926173
Crip1	-0.0103775
Pgrmc1	-0.00515216
Gcat	-0.0118923
Elovl1	-0.014826
Med8	-0.00213606
Hyi	-0.00448749
Cdc20	-0.00252876
Nectin4	0.00145523
Pfdn2	0.00465118
Rnf114	-0.00975514
C330007P06Rik	0.00701021
Srm	-0.0075663
Epha2	0.0080531
Rbm14	-0.00274627
Zdhhc24	-0.00464261
Nsmf	-0.00751162
Pdk1	-0.00344764
Ptbp1	0.00214383
Mvd	-0.0150908
Cyba	-0.0131792
Tmem110	-0.011543
Sfmbt1	0.0104966
Ihh	-0.0199559
Atp7b	-0.00213886
Rundc3a	-0.0094546
Cdt1	0.00411472
Aprt	-0.00090251
Gtf2h1	0.00718351
Hfe	-0.0173824
Slc5a6	-0.0044892
Qrich1	0.0058042
Usp19	0.0107437
Pola1	0.0162348
Cdc42	0.00103737
Pknox1	0.00266444
Gmnn	0.0112943
Acot13	-0.0052436
Zfp184	0.0131042
Cdk4	-0.0105193
B4galnt1	-0.000401971
Mettl1	0.00160962
Tspan31	0.00159715
Kif5b	0.00697119
Saal1	-0.00644239
Krt23	0.00107446
Cnp	-0.00510422
Sulf2	0.0122528
Sod2	-0.0136326
Tmco6	0.00980166
Stambp	0.00625708
Ezh1	0.000889993
P3h4	-0.00683859
Ctnnb1	0.00513633
Eif1b	-0.00951022
Psmd2	-0.000383399
Vars	0.00248795
Slc44a4	-0.0135553
Msh5	-0.000910859
Abhd16a	-0.0143774
Neu1	-0.00381733
Ddah2	-0.000239201
Clic1	-0.0127535
Lsm2	-0.00691066
Pole	0.0121442
Zfp775	-0.00669528
Mrpl49	-0.00925226
Mark3	0.0098718
Gatad1	0.00510273
M6pr	-0.0054879
Lrrc8a	0.00207171
Ppp2r1a	-0.0118282
Fance	-0.0118369
Tinf2	-0.0112072
Dus3l	-0.00544465
Gtpbp3	-0.00424989
Tgfbr1	0.00147488
Homer1	0.00801899
Arpp19	0.00123631
Bcl2l1	0.00115171
Khsrp	0.0116355
Ccdc124	-0.0051906
Cct4	-0.00504317
0610009B22Rik	-0.0037225
Cpt1c	0.0161907
Zfp655	0.00314802
Rhoa	-0.000832284
Zmiz1	0.00857083
Ankrd26	0.0139485
Aldh16a1	-0.00866778
Hnrnpa0	0.00649087
Prrg2	-0.00781494
Hnrnph1	0.0136283
Ift43	-0.00678142
Id3	-0.0095679
Arid1a	0.00521404
Ctsd	-0.0120254
Rplp1	-0.00637699
Abhd8	-0.00594093
Ift22	-0.0102595
Mid1ip1	-0.00446724
Ap2s1	-0.00922172
Fhl2	-0.00336962
Emc10	-0.0132226
Fbxw9	0.00345259
Fnbp4	0.0142113
Scrn3	-0.00621295
Phax	0.00945139
Tle1	0.000803337
Snrpb2	0.00341489
Ubc	-0.00741233
Prpf31	-0.00460677
Sertad1	-0.00369768
Carhsp1	-0.00766211
Elk3	0.00225919
Herpud2	0.000693156
Rdh13	0.0082208
Nutf2	0.00103108
Arpc5	0.00530786
Mgst1	-0.0195245
Nfib	0.0120917
Rab25	-0.0130212
Ubqln4	-0.00390733
Rps18	-0.0152884
Rpl10	-0.0141107
Rps15a	-0.0135859
Ncaph2	-0.00804182
Hipk1	0.0045771
Man1a2	0.00403072
Acyp1	-0.00178855
Hdac5	-0.00894694
Rala	0.00505506
Vdac3	-0.0045988
Vps72	-0.00631752
Gabpa	0.0163807
Dynll1	-0.0118957
Pdcl	0.0156854
Tmem184b	-0.00262595
Nf2	0.00150353
Zmat5	-0.0056235
Ewsr1	0.00282632
Ap1b1	-0.00604613
Bcl2l13	-0.00521879
Dqx1	-0.000464599
Lnpk	0.0156952
Ascl2	-0.00367451
Pttg1ip	-0.00920419
Ube2g2	-0.00788177
Met	0.00661107
Slc16a12	0.00336498
Elk1	-0.00427069
Tnpo1	0.00808044
Rnmt	0.0127999
Kcnq1	-0.0140974
Srp14	-0.00862019
Cdk9	-0.00788832
Tor2a	-0.0110787
Fpgs	-0.00941629
Mkl2	0.00598465
Cbx5	0.0131419
Apobec3	-0.00320858
Vav2	0.00128643
Ppp2cb	0.0209459
Dmap1	-0.00347925
Mcu	0.00667626
Bcr	0.00219034
Tfcp2	0.0155386
Ubp1	0.0081681
Nuak2	-0.00341801
Ick	0.00880539
Sdhb	-0.010913
Snap47	0.00360979
Kdsr	0.00362607
Vps4b	0.00821261
Rps25	-0.00549933
Taz	-0.00881804
Aldh3a2	-0.0111974
Tmem115	-0.0149984
Hyal2	-0.0105923
Ifrd2	-0.00040249
Hyal1	-0.00721282
Tusc2	-0.0133294
Nprl2	-0.00847854
Rassf1	0.00603116
Epn3	-0.0160322
Slc3a2	0.00523076
Nxf1	-0.00512715
Stx5a	-0.00631749
Spire2	0.0157685
2610507B11Rik	0.0110082
AI597479	0.00580632
Ifi35	-0.00690981
Rdm1	-0.00577192
Nedd8	-0.00440445
Gosr1	0.00314172
Mrpl52	-0.0119772
Spaca7	-0.0082398
Kansl3	0.0112209
Faf1	-0.00419175
Tsacc	-0.0179759
Mettl16	0.0120926
Pigyl	-0.0125865
Rbm25	0.00948496
Psen2	0.000386318
Acaa1b	-0.0124689
Fads1	0.0156369
Lmbr1	0.00236346
Tnfrsf22	-0.0061137
Cars	0.00715732
Phlda2	-0.00507958
Kdelr3	0.00641582
Apip	0.00399938
Pdhx	0.0033211
Vac14	-0.00715337
Akt1s1	-0.0104264
Tbrg1	0.00733875
Brf1	0.0045245
Odc1	-0.00198277
Thg1l	0.00569515
Pabpc4	0.00955422
Sugp1	0.00133645
Dhdh	0.0113641
Zfp790	0.00777052
Fuz	0.0111403
Pgam1	0.00200232
Evi5	0.00643124
Evi5l	0.00219893
Snapc2	-0.0025183
Git1	-0.00710531
Gltp	-0.00157652
Bnip2	0.0134072
Ccnt1	0.00756853
Brms1l	0.0113263
Med15	0.00115134
Dhdds	-0.0110211
Ubxn11	0.000350795
Tjap1	0.00113319
Ehf	0.0108852
Rpl15	-0.00950503
Tmem167	-0.00106176
Mplkip	-0.00711437
Kif11	0.0140751
Rpa3	0.0063772
Mlkl	0.00148016
Tnpo3	0.00955696
Ttll5	0.0130332
Rps5	-0.0193272
Adgrl1	0.00592618
Amotl1	0.0194169
2200002J24Rik	-0.0203017
Etv5	0.00555379
Gfod2	-0.00609387
Enkd1	0.00419642
Atp6v0d1	-0.0112825
Ptprs	0.00783509
Slc41a1	0.0123091
Nelfb	-0.00230639
Tmem175	-0.0103323
Tango2	-0.00548503
Ndufs2	-0.0111641
Atraid	-0.0168023
Cad	0.00589962
Atad1	-0.00249517
Pten	0.000969204
Pea15a	0.000755905
Timm23	-0.00165901
Trnt1	0.0173529
Ehmt2	0.00517503
Elof1	-0.0103174
Med16	-0.0016182
St3gal1	-0.0142907
Tmem259	0.00314975
Rnf170	0.00456154
Nit1	-0.00346616
Prdm15	0.00507356
Rnf168	0.0105652
Tctex1d2	0.00106442
Chp1	-0.0110408
Tvp23b	-0.00291875
Dnajc7	0.00809669
Cacybp	0.0101323
Cluap1	0.0013339
Zswim7	-0.0124078
Pigl	-0.00308442
Ndufa2	-0.00981368
Pam16	-0.0105965
Cox6c	-0.00683
Bicc1	0.00277483
Ube2z	-0.0061465
Tmem87b	0.00886714
Anapc1	0.0066121
Tsg101	0.000428226
Hps5	0.00692501
Map3k4	0.00656429
Piezo1	0.00971295
Rnf166	0.000185579
Ankrd28	0.0169013
Ankrd52	0.0103841
Srp19	0.00459643
Rbsn	0.00905375
Mrps25	0.00289135
Dguok	-0.00888657
Camta1	-0.00598756
Csf1	0.00386864
Strip1	-0.0017808
Slc25a11	-0.00535602
Cmc2	-0.00446806
Chfr	0.0134947
Tex261	-0.00126715
Fam120b	0.0104772
Tbp	-0.00273219
Psmb1	-0.0117963
Elmo3	-0.0103213
Stc1	0.026381
Msh3	0.0080391
Tmem208	-0.0115488
E2f4	-0.00964997
Surf4	-0.010958
Surf2	0.00960358
Dnajb9	-0.00266244
Naf1	0.0250978
Yes1	0.0119151
Ppp1cb	0.00280702
Gorasp2	-0.00107543
Tsen15	-0.00565427
Efr3a	0.00538864
Trappc2l	0.00561035
Acsf3	-0.00136742
Ddx19a	0.0123525
Galns	-0.0110145
Entpd2	-0.0193642
Rabl6	0.00672792
Ptgds	-0.000443622
Edf1	-0.0122181
Clic3	-0.0043205
Npdc1	-0.0179546
Fbxw5	-0.0166856
Slc25a13	-0.00492994
Ube2i	-0.00117417
Tsr3	-0.00911871
Lrrk1	0.0128952
Actn1	0.0053907
Sirt2	-0.00534773
Hnrnpl	0.00916027
Nolc1	0.0128386
Casd1	0.0048701
Cnksr3	-0.00283447
Mtmr1	0.00507222
Hmgb3	0.00945336
Nipsnap3b	-0.0106711
Lage3	-0.0100672
Ubl4a	-0.0115269
Gdi1	0.0005538
Sash1	0.0124233
Gadd45b	0.00600006
Zdhhc12	-0.00471254
Golga7	-0.0012456
Xk	0.0135543
Clpx	0.00661477
Trabd	-0.00828336
Dennd6b	-0.00499826
Atf6b	-0.0101009
Ppt2	-0.00608838
Cacfd1	-0.0149235
Hivep2	0.00159359
Arnt	0.00684447
Itga2	0.00908601
Mocs2	0.00377451
Nat9	-0.0113489
Atp6v0e	-0.00979003
Zfp318	0.010521
Srf	-0.00964244
Gata5	-0.00411386
Lama5	0.0030816
Steap1	-0.0104746
Steap2	0.00747613
Hspa8	-0.00467288
Pdzd11	0.0012308
Psma2	-0.00134137
Mrpl32	0.00401194
Setdb1	0.0135174
Prune1	-0.00531781
Cers2	-0.00718022
Capza2	0.00362019
Vps45	-0.000959525
Prpf3	0.0122401
Anp32e	0.0102636
Aph1a	-0.00153277
Tab2	0.00982932
Ppil4	0.0133899
Cnih1	-0.00970277
Eps8	0.00283197
Med22	-0.00889216
Surf1	-0.0142441
Med28	-0.0123812
Qdpr	-0.0136491
Sqstm1	-0.00662886
Nfe2l2	0.013969
Rxra	-0.00267345
Prpsap1	-0.0097234
Ncapg	0.0203066
Lcorl	0.0132243
Lta4h	-0.00263626
Dstn	0.0129016
H2afy	0.00513534
Gtf2ird2	0.00608237
Bola1	-0.0048359
Gatsl2	0.00178649
Adss	0.00887532
1700016C15Rik	0.00280207
Il17rb	0.00343993
Chdh	8.34136e-05
Actr8	0.00740472
Fnta	-0.00566415
Skiv2l2	0.0149852
Lbp	-0.0167212
Celsr1	0.00239105
Stard13	0.00269766
Diexf	0.0117644
Syt14	0.0182977
Atp5e	-0.0122726
Nelfcd	-0.00423097
Ctsz	-0.011224
Prelid3b	-0.00446475
Ube2a	-0.0088334
Slc25a5	-0.00982377
Ppdpf	-0.0110035
Pls3	0.0115557
Nkap	0.00645308
Ndufa1	-0.00930154
E2f3	0.0106707
Cr1l	-0.000131569
Ppfibp1	0.0117508
Plgrkt	-0.00452404
Gtf3a	0.0144905
Mtif3	0.00260335
Lnx2	-0.00225987
Dyrk3	0.0059262
Mapkapk2	-0.0145648
Lamp2	-0.0072974
Atxn10	-0.00749742
Eif3d	-0.00988298
H3f3b	-0.00889821
Nup50	0.00646015
Ift27	-0.00933682
Pacsin2	0.00961946
Ttll12	-0.00124001
Bik	-0.00530059
Tox4	0.010918
Mrps18c	-0.00738456
Srsf6	-0.00481584
Plcg1	0.000380831
Kctd2	-0.00913163
Kctd5	-0.00499891
Etaa1	0.00980317
Slpi	0.00189212
Sdc4	0.0028465
Il13ra1	-0.0131021
Nbr1	-0.00326106
Cyth1	0.0060152
Rnd3	0.0119484
Brca1	0.0190418
Nt5c3b	-0.00501004
Coa3	-0.00768393
Med24	0.00195183
Psmd3	-0.00543418
Exosc10	0.00742556
Glod4	-0.00306742
Vps53	0.0044412
Taok1	0.0125738
Dnttip1	0.00063685
Acot8	-0.0104588
Nlk	0.0091725
Traf4	-0.0122037
Aldoc	-0.0108385
Rpl19	-0.00709264
Nek8	0.0042965
Arl5b	0.0137928
Zfp207	0.00331344
Psmd11	0.00140626
Timp2	-0.00592227
Zc3h18	0.0146288
Top2b	0.0131354
Igfbp4	-0.0101142
Cdc6	0.0123256
Suz12	0.0159017
Atad5	0.0222068
Crlf3	0.0113709
Tns4	0.0106412
Tnfaip1	-0.000166453
Abr	-0.00158459
Rab11fip4	0.00461128
Slc35c2	-0.0139196
Zfp334	0.00444439
Elmo2	0.00238608
Wsb1	0.0157482
Ttpal	-0.00753693
Rhot1	0.00798784
Ada	0.00664494
Serinc3	-0.00737598
Tha1	-0.00439414
Pgs1	-0.0114733
Birc5	0.00199274
Pigt	-0.0139874
Wfdc2	-0.0139902
Etv4	0.0040662
Ghdc	0.00101165
Slc12a7	0.004349
Ctsa	-0.0174711
Zswim1	-0.00518014
Myo1c	0.00575422
Crk	0.00850539
Cox7c	-0.00370635
Pitpna	-0.00415079
Mlx	0.00501223
Retreg3	-0.00970122
Dhx58	0.00131824
Rab5a	0.0132043
Nkiras2	-0.0161712
Ppp2r5c	0.00162889
Ift52	-0.00366115
Mybl2	0.00747837
Eya2	-0.0107795
Hnf4a	-0.00494092
Ddx27	0.00995226
Rac3	-0.00941344
Rrp7a	-0.0163573
Cyb5r3	-0.0038815
Ints2	-0.00158299
Med13l	0.00987723
Hist1h2bc	0.00104414
Mafk	0.0106524
Med1	0.00498575
Erbb3	0.00366695
Stard3	-0.00518888
Vmp1	0.00570029
Uchl5	0.0109525
Glrx2	0.00234284
Trove2	0.00619097
Stk4	0.00775042
Zcchc10	0.00961401
Psmb6	-0.0095865
Spag7	-0.0065641
Pfn1	-0.000539484
Tomm34	-0.00103436
Ywhab	0.00473464
Anxa6	-0.00716135
Zkscan6	0.00112372
Kpna2	0.00861694
Smurf2	0.0106046
Cep95	0.00926471
Vezf1	0.00754767
Cuedc1	0.00938904
Srsf1	0.0055084
Shroom1	-0.00652879
Kif3a	0.00643087
2008-09-01	0.00307653
Mtmr4	-2.64088e-06
Mrm1	-0.0037229
Kansl1	0.00680044
Gid4	0.00390644
Myo1b	0.0157372
Dhx40	0.0106752
Ypel2	0.00592662
Akap1	0.00915125
Nol11	0.012103
Derl2	-0.00904665
C1qbp	-0.00848472
Rpain	-0.00184196
Chd3	0.0107882
Kdm6b	0.00672874
Appbp2	0.00384866
Ncor1	0.00943718
Trpv2	0.00393868
Cenpv	-0.0128226
Pcgf2	0.00683325
Cwc25	0.0131421
Pip4k2b	-0.00176411
Trim37	0.0134449
Ctdnep1	-0.00524526
Elp5	-0.00459919
Gabarap	-0.0133067
Cldn7	-0.00419956
Phf23	0.00351195
Acadvl	0.0086579
G3bp1	0.00480191
Atox1	-0.00864199
Mief2	0.00418668
Tbx3	0.0109519
Mmp7	-0.0143506
Dusp14	-0.00312893
Tada2a	0.0130614
Pnpo	-0.0153217
Cog1	0.00391897
Cbx1	0.00604237
Cdk5rap3	-0.00846672
Copz2	-0.0211564
Slc25a39	-0.015367
Sp2	0.00873112
Aatf	0.00848563
Dync1h1	0.00586908
Pex12	-0.0136485
Ndel1	0.00247803
Zbtb4	0.00182824
Mpdu1	-0.0115078
Fxr2	0.0034015
Atp5g3	-0.0116877
Acsl1	0.0124931
Abca5	0.0195888
Zfyve27	-0.000640596
Avpi1	-0.00708496
Rad51d	-0.00445846
Pank3	0.0091169
Rars	0.00607303
Wwc1	0.0068431
Mrpl58	-0.00509951
Fdxr	-0.00772947
Mrpl45	0.000202438
Irf1	0.000867733
P4ha2	-0.00557047
Arrb1	-0.0123034
Tm4sf5	-0.0299849
Cxcl16	-0.0065886
Pelp1	0.00376677
Med11	-0.0106409
Map2k3	-0.00637125
Ywhah	-0.00557746
Sart3	0.00689973
E2f2	0.00153884
Nars2	-0.000733614
Slc35b4	-0.00173524
Dalrd3	-0.00122686
Fis1	-0.00779487
Plod1	-0.00339282
Rab3d	-0.00525913
Mfsd3	-0.0117455
Atp6ap1	-0.0141971
BC005537	0.00722524
Isyna1	-0.00256069
Hars2	0.00574084
Tmem160	-0.0172277
Rab5c	-0.00434379
Mdh2	-0.00697132
H13	-0.0116995
Rnf145	0.00769468
Atp6v1e1	-0.00265136
Rps6kl1	0.0050976
Ppp1r12c	-0.0073776
Ahr	0.00757804
Map1s	-0.00272309
Tmem129	-0.00770691
Nop9	-0.0121316
Atp6v0a1	0.0116735
Psmc3ip	0.00731292
Grb7	-0.0137092
Zfp687	0.0111341
D8Ertd738e	-0.00744375
Calm3	-0.00708843
Cops3	-0.00300326
Fkbp8	-0.0125381
Ddx39b	-0.00640715
Gipc1	-0.0117613
Tlcd1	-0.00734232
Plscr3	-0.00566924
Xab2	-0.00797516
Cdc37	0.000288914
Rab4a	-0.00725713
Trip10	0.0032688
Cops6	-0.00461535
Ubb	-0.0099718
Ap4m1	0.00357455
Gyg	-0.00496513
Slc6a8	-0.00182569
Ubxn6	-0.00676069
Mydgf	0.0023418
Cyb561	-0.017664
Sema6a	0.0122326
Ccdc12	-0.00882513
Fmc1	-0.00752084
Mrpl24	-0.00158792
Gle1	0.00305316
Lyst	0.00145645
Slc35e1	-0.00923579
Tmc4	-0.0046247
Polr2i	-0.010552
Krt10	0.00247019
Rmnd1	0.000653849
Fbxo5	0.0119904
Mtrf1l	-0.00157594
Hdac2	0.00354449
Frk	0.00386083
Rwdd1	0.0099112
Stxbp5	0.00893898
Hint3	-0.00978886
Trmt11	0.0115714
Katna1	-0.00188173
Pcmt1	-0.000898543
1700021F05Rik	0.00147767
Sec63	0.0100177
Snx3	-0.0109034
Aig1	-0.0036138
Adat2	-0.00344729
Pex3	0.00393285
Fuca2	-0.00181417
Cep57l1	0.0196591
Ltv1	0.00656361
Plagl1	0.00436098
Cd164	-0.0108875
Utrn	0.0148008
Smpd2	-0.0112121
Zbtb24	-0.00674459
Rab32	-0.0108656
Amd-ps4	0.0221366
Gtf3c6	0.000645923
Slc16a10	-0.0175759
Rev3l	0.0134907
Traf3ip2	0.000866723
Lama4	0.00359157
Prep	-0.00306546
Perp	-0.0102942
Arfgef3	0.00600007
Hebp2	-0.00477849
Reps1	0.00730192
Asf1a	-0.000240087
Gopc	0.0191327
Qrsl1	0.00300781
Rtn4ip1	-0.00263116
Crybg1	0.00857756
Vta1	-0.00179819
Smpdl3a	-0.010028
Reep3	0.00127721
Serinc1	0.00437609
Hsf2	0.0130958
Echdc1	0.00850066
Ptprk	0.000556997
Dcbld1	0.000623067
Ccdc59	0.00748589
Ppp1r12a	0.00856667
P4ha1	0.00687365
2010-09-01	0.0127366
Lims1	0.0116337
Zwint	0.00708791
Ube2d1	0.00752468
Cdk1	0.00850578
Atp2b1	0.00744059
Rhobtb1	-0.00549303
Arid5b	0.00841827
Actr6	0.0135536
Uhrf1bp1l	0.0061558
Poc1b	0.00341561
Dusp6	0.0180044
Tmpo	0.00764492
Kitl	0.0113757
Psen1	-0.00854364
Sgk1	0.0106881
Cep290	0.0123878
Ikbip	-0.00106534
Hbs1l	-0.000726133
Epb41l2	0.0114587
Apaf1	0.0141536
Med23	0.00858503
Ahi1	0.00764321
Nedd1	0.0173549
Map7	0.00241604
Ctgf	0.00779538
Stx7	-0.00260722
Pex7	-0.00636676
Ifngr1	-0.00320919
Vnn3	-0.0116617
Cdk17	0.00861499
Snrpf	0.021837
Fgd6	0.00837426
Ndufa12	-0.00775602
Tmcc3	0.0176553
Cep83	0.0125151
Socs2	0.0230566
Nudt4	0.00183846
Tcp11l2	-0.00651159
Cry1	-0.000698367
Timp3	0.0156897
Hsp90b1	0.00932324
Washc3	-0.00460923
Sirt1	0.00247999
Herc4	0.0140204
Hnrnph3	0.0117891
Rufy2	0.0127421
Ccar1	0.0100086
Ddx21	0.0154488
Ddx50	0.00851151
Vps26a	0.00412018
Supv3l1	-0.00599052
Hkdc1	-0.0150019
Fam241b	-0.00871222
Aifm2	-0.00234162
Tysnd1	-0.0120441
Sar1a	-0.0069872
Ppa1	0.000963339
Eif4ebp2	0.00156307
Sgpl1	0.00199969
Pcbd1	-0.0120231
Unc5b	0.0135262
Slc29a3	0.00404142
Anapc16	0.00165854
Ddit4	0.00203059
Dnajb12	0.0108963
Micu1	0.00345891
Cand1	0.00440775
Tbk1	0.0108897
Pno1	0.00331583
Egfr	0.0120666
Usp15	0.0103305
Vps54	0.0081871
Tbc1d15	0.0141452
Pcsk4	0.00786637
Rab21	0.00468967
2310011J03Rik	-0.0131677
Peli1	0.00544328
Thap2	0.00570869
Slc1a4	-0.00369635
Rab1a	-0.000292275
Ptprr	0.0211631
Actr2	0.0156893
Ndufs7	-0.00909754
Mum1	0.012315
Gabrp	0.00736943
Uqcr11	-0.00977976
Cnot2	0.00430775
Tcf3	-0.00342786
Frs2	0.00226662
Yeats4	0.00451232
Cobl	0.0111043
Grb10	-0.00721691
Snrpd3	0.00466456
Ddc	-0.00614878
Cpm	-0.0122547
Mdm2	0.0139526
E2f7	0.0156031
Csrp2	-0.00244087
Osbpl8	0.0118539
Mknk2	0.00126298
Cabin1	0.00537866
Ap3d1	0.00741886
Phlda1	0.00458611
Sf3a2	0.000101016
Timm13	-0.00514843
Vps13d	0.0115292
Llph	0.00680539
Tmbim4	-0.0116555
Irak3	0.00607527
Helb	0.0133303
Prmt2	-0.00226874
Hmg20b	0.00834279
Fzr1	-0.00932808
Ncln	-0.0119088
Hcfc2	0.00760139
Nfyb	0.00510284
Txnrd1	0.0126392
D10Wsu102e	0.0102885
Wdr82	-0.000310392
Pofut2	-0.00472436
Appl2	0.00367922
Sumo3	-0.00714234
Hint1	-0.00787777
Lyrm7	-0.00750157
Fbxw11	-0.00598737
Stk10	0.0090366
Papolg	0.00645719
Rel	0.00284932
Pfkl	-0.00805284
Pus10	0.00335283
Rhbdf1	-0.00727414
Pex13	-0.0015321
1810043G02Rik	-0.0140676
Ahsa2	0.018484
Nprl3	0.00134171
Xpo1	0.00640165
Cpeb4	0.00505991
Stc2	0.00631506
Asb3	0.00971248
Cdc34	-0.00709307
Tpgs1	-0.0125387
Chac2	0.0139198
Erlec1	0.014069
Shc2	-0.0129215
Sptbn1	0.0140548
Mdh1	-0.00814084
Ccng1	0.0101616
Nudcd2	0.00752186
Polrmt	-0.00241204
Hmmr	0.0232658
Mgat1	-0.0127904
Ppp2ca	-0.00604122
Hnrnpab	0.0119023
Phykpl	0.00305926
Hspa4	0.0174566
Cnot6	0.00857035
Zfp354a	0.00626013
Mapk9	0.0103226
Canx	0.0084891
Rack1	-0.0123777
Rufy1	0.00535273
Rnf130	-0.00827745
Rad50	0.0131665
Clk4	0.000269615
Sar1b	-0.00922709
Jade2	0.00962197
Pdlim4	-0.00145762
Ube2b	0.0065836
Cdkn2aipnl	-0.0102279
Med7	-0.00994268
Tnip1	-0.00246255
Vdac1	0.002307
Upp1	-0.0221562
Slu7	0.00878259
Ascc2	-0.000270877
Hus1	0.00395374
Pttg1	-0.00381906
Tns3	0.00554236
Btg2	0.0119991
Pes1	0.00156704
Tcn2	-0.0197858
Smtn	0.0103619
Arf5	-0.00208393
2310033P09Rik	-0.000590968
Guk1	-0.0133138
Rnf185	-0.00824199
Limk2	-0.00886363
Patz1	0.00728758
Eif4enif1	0.00695946
Trim11	9.18592e-05
Ogdh	0.000885562
Drg1	-0.0108553
Rtn4	0.00202789
Mtif2	0.0130761
Rps27a	-0.0127678
Cfap36	0.00839398
Ppp4r3b	0.0112365
Pnpt1	0.0191333
Efemp1	-0.0143872
Pold2	-0.00673528
Zkscan17	-0.00877918
Polm	-0.0073738
Dbnl	-0.0098652
Mrps24	-0.0139798
Ccdc117	-0.00455186
Dynll2	-0.00237259
Xbp1	-0.0147346
Supt4a	-0.00916692
2810021J22Rik	0.0121219
Ska2	-0.000171672
Prr11	0.0140279
Smg8	0.00447673
Rnf187	-0.0140887
Tubd1	0.0038363
Mrpl22	-0.0029094
Cnot8	-0.00843378
Rps6kb1	0.00967494
Sap30l	-0.00837743
Galnt10	-0.00479914
Rnft1	-5.36624e-05
Mfap3	0.0016434
Fam114a2	0.00410817
Ppm1d	0.00106348
Znhit3	0.00384254
Prpsap2	-0.000182786
Ggnbp2	0.00747708
Acaca	0.0075934
Shmt1	-0.00735535
Drg2	-0.0132548
Srebf1	-0.0108708
Tom1l1	0.00148868
Stxbp4	0.0102982
Bzw2	0.00520077
Elac2	-0.00208258
Pctp	-0.0156887
Twistnb	0.00831812
Atxn7l1	-0.00100447
Sypl	-0.00523464
Pdia6	-0.00319856
Nampt	0.00697764
Nbas	0.012263
Tspan13	-0.00780319
Rock2	0.0178851
Laptm4a	-0.0147577
Snx13	0.0128289
Sdc1	-0.00622184
Lpin1	0.0054021
Pum2	0.00346029
Hs1bp3	0.00190384
Smc6	0.0118026
Apob	0.0136738
Amz2	-0.00536165
Gna13	0.00255961
Prkar1a	-0.00402027
Rdh14	-0.0182414
Trappc12	-0.00429171
Adi1	-0.0114242
Rnaseh1	0.0104753
Ubxn2a	0.0104441
Itsn2	0.0174078
Rsad2	0.00700733
Id2	0.00317792
Ncoa1	0.00297917
Dus4l	0.00633069
Rrm2	0.00383427
Bcap29	0.0124376
Cenpo	0.00775074
Klf11	-0.00634485
Grhl1	0.016138
Cbll1	0.0100171
Dnmt3a	0.00466958
Dld	0.00620916
Sh3yl1	-0.0118651
Rab10	0.0132187
Ddx52	0.00377272
Hnf1b	-0.00521366
Taf15	0.013763
Mmp28	-0.011507
Cdc27	0.0162273
Mettl2	0.00206537
Nle1	-0.00788603
Tlk2	0.0112091
Rffl	-0.00956188
Lig3	0.00463269
Map3k3	-0.00220826
Ddx42	0.0123648
Ftsj3	0.0113598
Rnf135	-0.0069107
Psmc5	-0.00426267
Ern1	0.00843777
Nf1	0.0101715
Polg2	-0.001741
Ddx5	0.00934504
Psmd12	0.0051878
Helz	0.00960811
Slc9a3r1	-0.00997754
Nt5c	-0.0053028
Jpt1	-0.0112285
Sumo2	-0.00426948
Nup85	-0.000831054
Gga3	0.00247509
Cluh	0.00179073
Mif4gd	-0.00887429
Slc25a19	-0.003153
Pafah1b1	0.00957882
Tmem94	0.00287486
Recql5	0.00227729
Sap30bp	-0.00223842
Itgb4	0.00718186
Galk1	-0.0119512
Unk	0.0090414
Trim47	-0.00862098
Aspa	-0.00297722
Mrpl38	-0.00663972
Fbf1	0.0109651
Acox1	-0.00913338
Ten1	-0.00451212
Srp68	-0.00551705
Tsen54	-0.016945
Llgl2	-0.00629856
Ncbp3	0.0100251
Ankfy1	0.00283072
Exoc7	-0.00770263
Ube2g1	-0.00733204
Med31	-0.0025732
Ube2o	0.00832756
Txndc17	-0.00119241
Rhbdf2	-0.000803675
4933427D14Rik	0.0134238
Pimreg	0.00224235
Rabep1	0.00966461
Mfsd11	-0.00853676
Kif1c	0.00372603
Sec14l1	0.0080151
Mink1	0.0130589
Pld2	-0.00192917
Slc46a1	-0.0164984
Eral1	-0.00032917
Dhrs13	-0.00668939
Blmh	0.000691214
Cpd	0.00938708
Timm22	-0.00702013
Nxn	0.000297004
Rflnb	0.000655895
Rph3al	-0.00454844
Ywhae	0.00388209
Prpf8	0.00657042
Spag9	0.0162093
Luc7l3	0.00957786
Ankrd40	-0.00856271
Abcc3	-0.0104985
Lrrc59	-0.000637531
Slc35b1	-0.000241031
Scrn2	-0.00784398
Fbxl20	0.0026525
Dvl2	0.00267736
Per1	-0.00627968
Vamp2	0.00125941
Tmem107	-0.00723203
Aurkb	0.000443012
Ctc1	0.00616983
Pfas	0.0138404
Stx8	-0.00707671
Usp43	0.00209876
Adprm	-0.00705772
Krt19	-0.0136223
Top2a	0.0191979
Acly	-0.000221159
Kat2a	-0.00248331
Stat5b	-0.00230586
Tmem101	-0.00415337
Lsm12	0.00292639
Ubtf	0.0100491
Ccdc43	0.00280368
Eftud2	0.00280086
Dcakd	-0.00404535
Nmt1	0.0048769
Plcd3	0.00255988
Map3k14	0.00721527
Gosr2	-0.00300046
Klhl28	0.0033332
Fkbp3	0.0116713
Scfd1	0.0125579
Strn3	0.0117743
Ap4s1	-0.0100785
Dtd2	0.00396464
Ston2	0.00973486
Gtf2a1	0.00457687
Sel1l	0.0029251
Klhdc2	-0.012219
Nemf	0.00811202
L2hgdh	0.0134002
Trappc6b	0.0036131
Pnn	0.0112841
Mia2	0.0140852
Galc	0.0207076
Spata7	0.012685
Ptpn21	0.00977758
Zc3h14	-0.00377151
Polr2h	-0.00671963
Ppp2r3c	-0.00895211
1110008L16Rik	-0.0036444
Psma6	-0.00913299
Nfkbia	-0.00265351
Ralgapa1	0.0116962
Mbip	0.00155736
Gstz1	-0.0133984
Sptlc2	0.00276689
Ahsa1	-0.00474912
Vipas39	-0.00772447
Snw1	0.00869939
Mthfd1	0.00782441
Ppp2r5e	0.00941707
Rab15	0.00341245
Fut8	0.00464075
Sav1	0.0120224
Nin	0.0207028
Tmx1	-0.000400334
Actr10	-0.00753276
Timm9	0.00291439
Dhrs7	0.00708889
Ppm1a	0.00137668
Clmn	0.00342294
Glrx5	-0.0127084
Mnat1	0.00544577
Prkch	-0.000998504
Hif1a	0.014041
Papola	0.0079438
Mpp5	0.0156598
Snapc1	0.00786979
Atp6v1d	0.00304949
Vrk1	0.0103071
Eif2s1	0.00733756
Plek2	0.00520241
Pigh	0.00873952
Vti1b	-0.0039096
Zfp36l1	0.00750442
Erh	-0.000215
Susd6	0.0121732
Srsf5	0.0145247
Pacs2	-0.000872086
Mta1	0.0023196
Wdr37	0.00644658
Gtpbp4	0.00810294
Zmynd11	0.0145421
Esyt2	0.0172936
Cdca7l	0.0097863
Efcab11	0.00170061
Tdp1	-0.000378267
Psmc1	0.00710286
Nrde2	0.0042692
Ccdc88c	0.0209975
Dglucy	0.011158
Tc2n	0.00225363
Trip11	0.0128137
Atxn3	0.0121794
Lgmn	-0.00527263
Golga5	0.0173196
Pitrm1	0.0184314
Pfkp	-0.00109736
Ifi27l2b	-0.00889813
Akr1c12	-0.00381498
Akr1c13	-0.0106633
Net1	0.0139704
Gdi2	-0.00501455
Dcaf4	0.00957006
Numb	0.0151235
Acot2	-0.00243665
Coq6	0.00158553
Entpd5	-0.00500179
Aldh6a1	-0.0128818
Abcd4	0.00393229
Isca2	0.000406828
Npc2	-0.00629164
Fcf1	-0.00413882
Ylpm1	0.007302
Mlh3	0.0151758
Tmed10	0.00673809
Fos	0.00429591
Erg28	-0.00813583
Tgfb3	0.0124355
Ccnk	0.00742863
Degs2	-0.0183122
Yy1	0.00662601
Wars	-0.0128765
Hsp90aa1	0.0114135
Zfp839	0.00626422
Fdft1	-0.00816578
Tecpr2	0.0110849
Cinp	0.00219048
Traf3	0.0126699
Cdc42bpb	0.0104831
Exoc3l4	-0.0115305
Tnfaip2	4.63647e-05
Eif5	0.00337948
Ppp1r13b	-0.00102238
Zfyve21	-0.0211664
Xrcc3	-0.00936778
Klc1	0.00773491
2010107E04Rik	-0.00553784
Ggps1	0.0114193
Gpr137b	0.0109357
Mtr	0.0127274
Trim27	-0.00453222
Zkscan3	0.00968644
Slc17a4	-0.00493985
Carmil1	0.00766063
Mrs2	0.000204542
Exoc2	0.00532248
Gcnt2	0.0105319
Tmem14c	-0.00777306
Nedd9	-0.000596685
Hivep1	0.0116192
Edn1	-0.00190271
Tbc1d7	-0.00273108
Mcur1	-0.00288147
Nup153	0.0155581
Kif13a	0.00249277
Tpmt	0.00753823
Dek	0.00835578
Id4	0.0211935
Ippk	-0.0021484
Cenpp	0.0234412
Nol8	0.0185579
Spin1	0.00369214
Wrnip1	-0.00655466
Ripk1	0.00602339
Prpf4b	0.0100001
Eci2	0.000591818
Rpp40	-0.00980747
Fars2	-0.0153128
Ssr1	0.00116603
Riok1	0.00773693
Snrnp48	0.0080445
Slc35b3	-0.00681586
Sema4d	0.00388584
Gadd45g	0.00797706
Fbp2	0.00963295
2010111I01Rik	-0.00392468
Auh	-0.00883585
Fancc	0.00295995
Ptch1	0.00238427
Sptlc1	0.000708462
Ercc6l2	0.00959933
Sfxn1	0.00363801
Habp4	0.000128497
Ctsl	-0.000761498
Zfp346	0.0130143
Aaed1	0.00783937
Lman2	-0.0101738
Prelid1	-0.00990375
Nsd1	0.0109228
Pdlim7	-0.00287003
Ddx41	-0.00349856
Fam193b	0.0028194
Pcbd2	-0.0140329
Txndc15	-0.0141849
Ddx46	0.0109814
Caml	-0.00560481
B4galt7	-0.00849072
Slc25a48	0.0117248
Zfp729a	0.0171784
Zfp369	0.00669637
Ptdss1	-0.0143194
Mterf3	0.0215258
Uqcrb	-0.0043742
Fastkd3	-0.00712346
Cetn3	-0.00123743
Smad5	0.00906125
Hnrnpk	-0.002108
Ccnh	-0.000189377
Rasa1	0.0081593
2210016F16Rik	-0.00479682
Gkap1	0.00172113
Naa35	0.00652571
Golm1	0.0125211
Dapk1	0.00209892
Trip13	0.0111371
Pdcd6	-0.00928648
Sdha	-0.0104295
Ccdc127	0.00733368
Erap1	0.00862008
Cast	0.01319
Rhobtb3	0.00468957
Glrx	-0.0205889
Arsk	0.000128672
Srd5a1	0.00581777
Nsun2	-0.000509063
Slf1	0.0205317
Ndufs6	-0.00271656
Mrpl36	-0.00757997
Lpcat1	0.00883494
Clptm1l	-0.00177633
Xrcc4	0.00463128
Atg10	0.0041589
Zcchc9	0.00499968
Slc30a5	0.00466671
Mrps36-ps1	-0.00609736
Rad17	0.0132184
Marveld2	0.00708052
Ocln	-0.000150814
Gtf2h2	0.00692697
Serf1	-0.00631745
Smn1	0.00901484
Mccc2	-0.00729263
Ptcd2	-0.00745264
Btf3	-0.0082846
Ankra2	0.0032054
Arhgef28	0.00628379
Gfm2	0.00704013
Polk	0.0141673
Col4a3bp	0.0119622
Hmgcr	0.00559672
Poc5	0.0120308
Iqgap2	0.0153008
F2rl1	0.012481
Aggf1	0.010872
Ap3b1	0.00988692
Scamp1	-0.00198157
Jmy	0.0147728
Dimt1	0.01263
Kif2a	0.0134243
Elovl7	-0.00109435
Pde4d	0.0102321
Plk2	0.0179329
Serinc5	0.00864107
Zfyve16	0.00835138
Dhfr	0.00394009
Erbin	0.0173026
Nln	0.0108818
Trappc13	0.0079782
Ppwd1	0.0111493
Cenpk	0.00968438
Cwc27	0.00776473
Srek1ip1	0.00707796
Parp8	0.00274527
Mrps30	-0.0161446
Slc4a7	0.0120314
Psmd6	-0.00149978
Atxn7	0.006052
Ptprg	0.00830263
Pdhb	-0.00605392
[truncated: 8,726 more rows]

## Sheet: Set2_loadingsPC1
pca.res.2.rotation....PC1..
Gnai3	0.00836699
Cdc45	-0.00687587
Narf	0.00577957
Cav2	-0.00299621
Klf6	0.0184424
Scmh1	-0.00886993
Cox5a	-0.0123716
Fer	0.0185556
Xpo6	-0.0002933
Tfe3	0.000357753
Axin2	0.0114603
Brat1	-0.00200104
Slc22a18	-0.0078653
Igsf5	-0.00116298
Pih1d2	-0.00109667
Dlat	0.00334771
Sdhd	-0.00274092
Ccnd2	0.00651463
Gpr107	-0.000374609
Gmpr	-0.0105346
Trim25	0.00698022
Dgke	0.00285521
Scpep1	0.00147839
Hddc2	-0.00672746
Tpd52l1	0.00122656
Pemt	-0.00973206
Cdh1	0.00168262
Ckmt1	-0.00753046
Comt	0.00268469
Rtca	0.00287623
Dbt	0.00855003
Dazap2	-0.0113058
Mcts1	-0.00790699
Trappc10	0.0224569
Ccm2	-0.00634236
Tbrg4	-0.00310876
Tmprss2	-0.00831328
Ndufa9	-0.00825532
Lck	-0.00294113
Galnt1	0.00948637
Mkrn2	0.007112
Pparg	8.74377e-05
Pdgfb	0.002775
Grasp	0.0125623
Acvr1b	-0.0110643
Tom1l2	-0.00949564
Wdr77	-0.0136226
Atp5f1	-0.0062407
Sox9	0.016347
Hnrnpd	0.0212347
Dynlt1c	-0.00669949
C1d	-0.00465133
Gm2a	0.00593952
Krit1	0.0106486
Clcn4	-0.00537369
Hk2	0.0126531
Myo18a	0.0123813
Kat2b	0.0150887
Rab5b	-0.00458743
Spg7	0.00943349
Rpl13	-0.00431986
Chmp1a	-0.00872558
Rpa1	-0.00499862
Tubgcp3	0.00263907
Polr3d	0.015075
Tcf7	-0.00042253
Ddx3x	0.014925
Usp32	0.0063287
Txnrd3	0.00632706
Zfp512b	0.0170242
Dnajc5	0.00791471
Tpd52l2	-0.00635849
Fmr1	0.0239458
Pxmp4	-0.00553764
Dlg3	0.000941603
Gnb1l	-0.0119132
Smarcb1	-0.0069245
Hip1r	-0.00140658
Nsun5	-0.0112932
Top1mt	0.00664518
Mmp14	0.000147348
Slc7a7	-0.00773433
Oxa1l	-0.00849494
Heatr6	0.0108116
Wfdc18	-0.0106526
Ilf2	0.0189741
Chtop	-0.00138986
Snapin	0.00724617
S100a4	-0.0277978
S100a3	-0.00251784
S100a6	-0.0102836
Mapk7	-0.00405002
Epn2	0.0195011
B9d1	-0.00942768
Sec24b	0.00102107
N4bp3	-0.00441949
Rmnd5b	-0.0122843
Nhp2	-0.00917424
Vps9d1	-0.00307761
Zfp276	0.00486101
Mfsd10	-0.00759115
Luzp1	0.0143091
Kctd10	-0.00483353
Poldip2	-0.00844288
Ift20	-0.00622152
Pcbp3	-0.00506168
Lgals9	-0.00647203
Araf	0.00130288
Timp1	-0.00602639
Uxt	-0.0102244
Cnnm3	-0.00443986
Lman2l	-0.00694562
Mcm3ap	-0.00493522
Pcnt	0.0169498
Mxd1	0.0115609
Gmcl1	0.0022009
Snrnp27	0.00683441
Calm1	0.00328992
Agpat3	0.00336756
Uhrf1	0.00495209
Dpp9	-0.00303364
Lsr	-0.00141019
Gramd1a	-0.0123403
Hpn	-0.011247
Ckb	-0.00716031
Sp1	0.0155454
Myg1	-0.00422598
Rarg	0.0113423
Pfdn5	-0.00887105
Efnb2	0.00731944
Rrp15	0.00393576
Rnd2	-0.00210622
Acp5	-0.0107135
Fbxo9	0.0133904
Vps50	0.00458
Hars	0.00630169
Zmat2	0.00839264
Ube2c	-0.007012
Smg5	0.000199884
Cct3	-0.0107349
Glmp	-0.00819478
Mef2d	-0.00409147
Tmem79	0.00600954
Snd1	0.00817009
Col18a1	-0.00570816
Slc19a1	-0.00567976
Kpnb1	0.00419199
Npepps	0.00847112
Mrpl10	-0.00322158
Cyp51	0.00661997
Tcf25	0.00742934
Tubb6	-0.0134948
Def8	-0.0098627
Pax9	0.0113822
Itga3	-0.00292968
Foxm1	-0.00217509
Itfg2	0.00135823
Tulp3	-0.00311167
Gtf2h4	-0.00956213
Tubb5	-0.00497606
Ell2	0.00662967
Jup	-0.00454632
Nom1	0.0162237
Ergic1	-0.0095558
Tnk1	0.00430864
Tcea3	0.00651177
Ifrd1	0.00715887
Stk38l	0.00923555
Brpf1	0.00518963
Akr1b3	-0.00628563
Gstt1	-0.0023989
Gstt3	-0.00527674
Ddt	-0.0105034
Marveld3	-0.00432982
Ddx18	0.00406559
Ubl3	0.00400755
Gramd3	-0.00144798
Eef1e1	-0.00653965
Akt1	-0.00641823
Tcirg1	-0.000524315
Naglu	-0.00918767
Coasy	-0.0138299
Smo	0.0046026
Tspan33	0.000338502
Crnkl1	0.0112933
Rin2	0.0134512
Chordc1	0.0169049
Rtcb	-0.00799492
Pwp1	1.88298e-05
Fbxo7	-0.0044406
Capns1	-0.00757321
Clpb	-0.00593168
2007-09-01	0.0192224
Zdhhc4	-0.00780195
Rac1	-0.00565519
Nup214	0.0111596
Ugp2	0.0091743
Trmt1	-0.00332275
Nacc1	0.00971542
Nfix	0.0210305
Slc1a5	-0.0124252
Uba1	-0.00704056
Siae	0.00403796
Esam	-0.00695722
Spa17	-0.0120849
Fam50a	0.00615071
Emd	-0.00517787
Taco1	0.000607698
Ap4e1	0.00994802
Blvra	-0.00611309
Idh3g	-0.00852315
Ssr4	-0.0107107
Bcap31	-0.00877894
Fam98a	0.0109301
Kmt2a	0.00965279
Ift46	-0.00454593
Trappc6a	-0.00881981
Supt6	0.0203894
Spag5	0.00170445
Unc119	-0.00659938
Rab34	-0.00870707
Sdf2	-0.0121629
Ccne1	-0.000373297
Hsf2bp	-0.00959931
Bbc3	-0.00241171
Psmc3	0.00858661
Acp2	0.000118854
Slc39a13	-0.00187694
Celf2	0.00336215
Nr1h3	-0.0137761
Sf3a1	-0.00740976
Stat6	0.00298545
Vrk3	-0.00541393
Smg9	-0.00482727
Paxip1	-0.00881766
Rmnd5a	0.00312932
Mov10	0.00193408
Ppm1j	-0.00937577
Rhoc	-0.00537696
Ppard	-0.00121597
Lmf1	-0.0086217
Narfl	-0.0107187
Angptl4	-0.0143474
Dbf4	0.0203267
Daxx	0.00596403
Cd320	-0.0106723
Ipo4	-0.00832377
Tm9sf1	0.000664445
Irf9	0.00782401
Mdp1	-0.0070646
Dhrs1	-0.00919079
Tmem161a	-0.0025629
Armc6	-0.00427372
Borcs8	-0.00641878
Snx9	0.0125781
Ranbp3	-0.0110567
Ndufa11	-0.00940241
Bmp8b	-0.0107747
Use1	-0.00549501
Ocel1	-0.00679356
Braf	0.0253458
Ndufb2	-0.0112638
Hltf	0.0151761
Prpf6	0.00681403
Rgs19	-0.010302
Snrpd1	-0.00716854
Tchp	0.0151217
Tiam1	0.00397024
Tsc2	-0.0042903
Slc9a3r2	3.00616e-05
Puf60	-0.00358217
Golga2	0.00347286
Uck1	-0.0199343
Mien1	-0.0103321
Tgfb1	-0.00271938
Ccdc97	-0.00813792
Akap8l	0.00879592
Pdcd2l	-0.00665988
Gtf2f1	0.00770745
Clpp	-0.00706708
Alkbh7	-0.00965756
Med6	0.0121428
Cse1l	-0.00448802
Naa20	0.0182358
Prkra	0.000735422
Plekha3	0.0112054
Ykt6	-0.00873657
Baz1b	0.0177787
Pex6	-0.009106
Mrpl2	-0.00613898
Mea1	-0.00784742
Gnmt	-0.00562147
Kdelr1	-0.00346119
Ggct	-0.00221525
Jag2	-0.00357582
Btbd6	-0.00783026
Nudt14	-0.00899547
Flii	0.00920516
Top3a	0.00823629
Atg4d	-0.00635428
Qtrt1	-0.00645954
Hdgfl2	0.00104878
Chaf1a	0.0208258
Adprh	-0.00911526
Tmem39a	-0.0113385
Timmdc1	0.011813
Mcm2	-0.0111277
Tpra1	-0.00569642
Nab1	0.00990691
Adgre5	-0.00548457
Il17ra	-0.013511
Map2k7	0.00769478
Timm44	0.00675742
Ap2a2	0.0134731
Pnkp	-0.00180132
Med25	-0.00694647
Bcam	-0.00620738
Clptm1	-0.00699172
Relb	-0.00206748
Tomm40	-0.00374666
Apoe	-0.00639335
Hbp1	0.0116565
Cdkn1b	0.0229018
Klf4	0.00350758
Ap1m1	-0.00930799
Rab8a	-0.000853161
Hmgn2	-0.00770021
Fam32a	-0.00220734
Elf3	-0.00425922
Stard3nl	-0.00183234
Stk11	0.00375724
Atp5d	-0.0100215
Ppp5c	-0.00781918
Cdk12	0.0177875
Lipe	-0.00517367
Pafah1b2	-0.00462849
Cnot11	0.000122206
Foxj2	0.00775711
Sri	-0.0087496
Dgcr2	-0.00679158
Irf3	-0.00898841
Bcl2l12	0.0013169
Zfp959	0.00950402
Mpnd	-0.00468264
Sh3gl1	0.00751856
Ccdc94	-0.00510121
Ranbp2	0.0142402
Grk5	-0.00587832
Dvl3	0.000918396
Abcf3	-0.00047439
Eif2b5	-0.0017132
Cyth2	-0.00439611
Sult2b1	-0.0145061
Dlgap1	-0.00496526
Mrpl4	-0.00963003
Keap1	0.00754306
Ap1m2	-0.00784624
Glg1	0.00479888
Btbd2	-0.0081336
Csnk1g2	0.00119646
Abhd17a	-0.00659429
Cacnb3	-0.00466814
Fkbp11	-0.00913728
Ddx23	0.0192725
Pld3	-0.00825692
Rabac1	-0.00698137
Etv3	0.0220207
Prkcsh	-0.000471409
Elavl3	-0.00988324
Fcgrt	-0.00663373
Nosip	-0.0080486
Pih1d1	-0.00739961
Rps11	-0.0130753
Supt5	0.0200254
Paf1	0.00164124
Timm50	-0.00966195
Med29	-0.00959666
Bicd1	0.0132072
Ncstn	-0.00574914
Pex19	-0.00349801
Impdh1	-0.00173303
Dusp3	0.0151141
Prodh	-0.00789418
Dgcr14	-0.00442484
Slc25a1	-0.0082521
Dgcr6	-0.00728322
Ddr1	-0.00464293
Ier3	-0.00506217
Fosb	0.00508061
Klc4	-0.00670303
Ercc1	-0.0135225
As3mt	-0.00706815
Homer3	-0.00500851
Rnf215	-0.000407073
Sec14l2	-0.00689583
Aven	0.00452669
Cp	0.0113269
Crot	0.00999414
Rps6ka1	-0.00139269
Snrnp200	0.0106464
Ciao1	-0.0101089
Taf6l	-0.00916362
Insig2	0.00237446
Kpna6	-0.00204182
Man1a	0.00664404
Coq8b	0.00289034
Brd8	0.0123759
Kif20a	0.016918
Farsa	-0.00609005
Gcdh	-0.00644105
Mast2	0.00282161
Dnase2a	0.00380421
Rad23a	0.0107202
Calr	0.0122966
Syce2	-0.00964213
Nfat5	0.00769194
Nob1	0.0103786
Gys1	0.00552609
Ruvbl2	-0.00973622
Bax	-0.00743096
Tfam	0.00766849
Zfp81	0.0106952
Fam162a	-0.0104852
Rpl8	-0.00713019
Fancl	-0.00164833
Gstm5	-0.00316442
Stat3	0.0154704
Stat5a	-0.00202512
Cavin1	0.0126485
Map3k11	-0.00384747
Akt2	-0.00648504
Dnaja3	0.00521238
Hmox2	0.0049072
Cdip1	-8.5956e-05
Map3k20	0.0088939
Cwc15	0.00102196
Dnmt1	0.017175
Ppan	-0.00460893
Trmt10a	0.00970424
Psap	-0.00888224
Ikbkg	0.00512954
Wars2	0.00264297
Phb2	-0.00777594
Ptpn6	-0.00540905
Emg1	-0.00742364
Lpcat3	-0.0016708
Atp6v1f	-0.00861578
Clcn5	0.0063621
Clcn3	0.0138041
Utp20	0.0110776
Cul3	0.0134742
Large1	-0.00226176
Ddx56	-0.0074975
Tmed4	-0.00657834
Bid	-0.00988219
Ralb	0.00811061
Ppp1cc	-0.00387127
Dnajb11	-0.00131505
Tbccd1	-0.00202999
Zfp324	-0.00684983
Coro1c	0.000892827
Tax1bp1	0.0167221
Ctse	-0.00588437
Ndrg2	-0.00406286
Mettl17	-0.00298999
Arhgef40	0.0151656
Pnpla6	-0.00721554
Mcoln1	-0.00167191
Arhgef18	0.0113599
Pkn2	0.0232224
Etfb	-0.00768091
Stxbp2	-0.00775302
Chn2	0.00768622
Wwox	0.00483954
Slbp	0.0127665
Aqp1	-0.00451369
Cnn2	-0.00237628
Polr2e	-0.00699789
Myo9b	0.00182399
Mtfp1	-0.0111854
Rab11a	-0.0092324
Eif2b2	-0.00995499
Dlst	-0.00586888
Chmp2b	0.00341391
Plod3	-0.00815591
Ap1s1	-0.0092041
Mapk13	-0.0077066
Srpk1	0.0139009
Lbr	0.0179203
Prcc	0.00140649
Rrnad1	0.000878318
Hdgf	0.014871
Thop1	-0.00155846
Pias4	0.00143421
Map2k1	-0.00446968
Sgta	-0.00996061
Tmem242	-0.00747378
Dtx2	-0.00503464
Hspb1	-0.00657824
Hnrnpa2b1	0.0199048
Ccdc130	-0.00648933
Mri1	0.00157766
Prkacb	0.00360812
Sgsh	-0.0128462
Cstb	-0.00562622
Jkamp	-0.0116302
Cd44	0.0116963
Eif2ak4	0.0142007
Wdr1	0.000480288
Ndrg1	0.00400684
Man2b1	-0.0105343
Klf5	0.00967705
Wdr83	-0.00851555
Prdx2	-0.00977778
Polr2a	-0.00245615
Senp3	0.0081833
Plekha8	0.010135
Spc25	0.00292353
Ripk4	0.000352727
Ufd1	-0.00856331
Letm1	0.00245482
Ubqln1	-0.00239053
Txn2	-0.00889686
Crbn	-3.89841e-05
Msh6	0.0150288
Fbxo11	0.0120628
Mlxipl	0.000603839
Tbl2	-0.00780698
Bud23	-0.00637857
Mcm5	-0.010979
Hmox1	-0.010438
Mprip	0.00226956
Cic	-0.00281184
Pafah1b3	-0.007778
Prkaca	0.0132224
Asf1b	-0.0146884
Ddx39	-0.0107965
Dnajb1	-0.00999683
Usp40	0.0135363
Celf1	0.012031
Ndufs3	-0.00905092
Por	-0.00584145
Igf1r	0.0021962
Insr	0.00651994
Trim28	-0.00693038
Ube2m	-0.00119275
Adcy9	0.00722686
Ctr9	0.0138858
Eif4g2	0.00878281
Pcyt1a	0.015479
Zfp592	0.00487641
Psmd4	0.00497955
Snx6	0.00207245
Mthfd2	0.00864991
Pan2	0.00382748
Cs	-0.00542793
Bcas2	-0.000409155
Ctcf	0.0106437
Pard6a	-0.0144512
Tfap4	-0.00309915
Ranbp1	0.00692636
Psmb4	-0.0079626
Slc30a4	0.000473209
Sqor	-0.00830055
Bloc1s6	-0.000960875
Metap1	0.00379828
Gpr108	-0.00582299
Gata6	0.0153713
Rsl1d1	0.0098067
Apc	0.019172
Reep5	-0.00932103
Ergic3	-0.00556855
Uqcc1	-0.00515888
Ncoa2	0.0178953
Nr2c2	0.0196168
Nr2c1	-0.00451341
Smpd4	-0.000137192
Pex1	0.0142387
Kctd20	0.000847743
Ctns	-0.00238871
Ephb3	-0.00143527
Tuft1	-0.00151493
Trap1	-0.00446911
Tpr	0.00821062
BC003331	0.0105587
Dhx34	-0.00481484
Kptn	-0.00249408
Napa	-0.00932199
Sra1	-0.0050033
Atp5g1	-0.0102339
Snf8	-0.0103216
Tbcb	-0.0103492
Inpp5k	-0.00365239
Crkl	0.0152885
Eps8l1	0.00160118
Clint1	0.0187339
Prss16	-0.00132074
Cdkal1	0.00886858
Zbtb17	-0.00373934
Mob1b	0.00780144
Atp6v1b2	-0.011466
Eps15l1	0.0105952
Tep1	0.00373268
Ttc5	0.0148154
Osgep	-0.00793967
Aamp	-0.00529485
Tmbim1	-0.00766878
Arpc2	0.00181982
Kmt2b	-0.0057497
Tmem147	-0.00703201
Rps9	-0.00970263
Tfpt	-0.000675736
Crip2	-0.00835174
Crip1	-0.00872017
Pgrmc1	-0.00610483
Gcat	-0.00882988
Elovl1	-0.00827027
Med8	-0.0007199
Hyi	-0.0104745
Cdc20	-0.000785117
Nectin4	0.00494139
Pfdn2	0.00668555
Rnf114	-0.00589418
C330007P06Rik	0.0142434
Srm	-0.00573742
Epha2	-0.00333444
Rbm14	-0.0059442
Zdhhc24	-0.00460439
Nsmf	0.000454895
Pdk1	-0.000355927
Ptbp1	0.00286429
Mvd	-0.0087107
Cyba	-0.00695002
Tmem110	-0.00844696
Sfmbt1	0.0171269
Ihh	-0.0128873
Atp7b	0.00727323
Rundc3a	-0.0073327
Cdt1	-0.0156493
Aprt	-0.00971334
Gtf2h1	0.00786448
Hfe	-0.0135471
Slc5a6	-0.0088932
Qrich1	0.0107085
Usp19	0.0118896
Pola1	0.0195946
Cdc42	-0.00248478
Pknox1	-0.00105732
Gmnn	-0.00238095
Acot13	-0.0129091
Zfp184	0.00538354
Cdk4	-0.00986536
B4galnt1	0.00101775
Mettl1	0.00248753
Tspan31	-0.00149217
Kif5b	0.0135568
Saal1	-0.00486355
Krt23	0.0025223
Cnp	-0.00747155
Sulf2	0.00703239
Sod2	-0.0124095
Tmco6	0.00816155
Stambp	0.00959289
Ezh1	0.00548364
Hap1	-0.00570783
P3h4	-0.00495332
Ctnnb1	0.0167234
Eif1b	-0.00857201
Psmd2	0.0053166
Vars	0.00369107
Slc44a4	-0.00769556
Abhd16a	-0.0135207
Neu1	-0.00405073
Ddah2	-0.00545651
Clic1	-0.00948705
Lsm2	-0.00606117
Pole	-0.001642
Zfp775	-0.0158563
Mrpl49	-0.00923141
Mark3	0.00231523
Gatad1	0.00670429
M6pr	0.00167707
Lrrc8a	0.0144318
Ppp2r1a	-0.00820608
Fance	0.000717694
Tinf2	-0.00260477
Dus3l	-0.00766544
Gtpbp3	-0.0108124
Tgfbr1	0.011227
Homer1	0.0119345
Rad51c	-0.00307059
Arpp19	-0.00765184
Bcl2l1	0.0037098
Khsrp	0.0118397
Ccdc124	-0.00748745
Cct4	-0.00663968
0610009B22Rik	-0.0126902
Cpt1c	-0.00231797
Zfp655	0.00612346
Rhoa	0.00196279
Zmiz1	0.00356468
Ankrd26	0.00748383
Aldh16a1	-0.00695984
Hnrnpa0	0.00415913
Prrg2	-0.00814861
Hnrnph1	0.00894977
Ift43	-0.0102384
Id3	-0.00895295
Arid1a	0.0106604
Ctsd	-0.00894528
Rplp1	-0.0092274
Abhd8	-0.00211439
Ift22	-0.00762851
Mid1ip1	-0.00660315
Ap2s1	-0.00516313
Fhl2	-0.00974889
Emc10	-0.00729422
Fbxw9	-0.00805558
Fnbp4	0.0189649
Phax	0.00186804
Tle1	0.00566522
Snrpb2	0.00403567
Ubc	-0.00541825
Prpf31	-0.00309994
Sertad1	-0.00496054
Carhsp1	-0.00744086
Elk3	0.0168245
Herpud2	-0.00250762
Rdh13	0.00866726
Nutf2	-0.00694317
Arpc5	0.00241651
Mgst1	-0.0116974
Nfib	0.010015
Rab25	-0.0064045
Ubqln4	-0.0107848
Rps18	-0.0103948
Rpl10	-0.00911762
Rps15a	-0.00741102
Ncaph2	-0.00783056
Hipk1	-0.00385859
Man1a2	0.0150832
Acyp1	-0.0117486
Hdac5	-0.00920273
Rala	0.0125632
Vdac3	-0.00453257
Vps72	-0.00645129
Gabpa	0.00504594
Dynll1	-0.00525429
Pdcl	0.00931398
Tmem184b	-0.00585084
Nf2	-0.00421794
Zmat5	-0.00309644
Ewsr1	-0.00235567
Ap1b1	-0.000877162
Bcl2l13	-0.00491943
Lnpk	0.0190136
Ascl2	-0.00599657
Pttg1ip	-0.00621782
Ube2g2	-0.0126868
Met	0.00217681
Slc16a12	0.0104732
Nav1	0.0132721
Tnpo1	0.0047113
Rnmt	0.0138752
Kcnq1	-0.0106415
Srp14	-0.00944586
Cdk9	-0.00427291
Tor2a	-0.011822
Fpgs	-0.0101521
Mkl2	0.00836967
Cbx5	0.00812688
Apobec3	0.00258636
Vav2	-0.00448528
Ppp2cb	0.0264879
Dmap1	-0.000386551
Mcu	0.00906713
Bcr	0.00467072
Tfcp2	0.0103346
Ubp1	0.0115208
Nuak2	0.00878611
Ick	0.0112502
Sdhb	-0.0108797
Snap47	-0.0063385
Kdsr	0.00770726
Vps4b	0.0140295
Rps25	-0.00641818
Taz	-0.00524315
Aldh3a2	-0.00498222
Tmem115	-0.00788083
Hyal2	-0.00892204
Ifrd2	0.000299131
Hyal1	-0.00282166
Tusc2	-0.00733746
Nprl2	-0.00705835
Rassf1	0.0133793
Epn3	-0.00711399
Slc3a2	-0.00802111
Nxf1	-0.00950459
Stx5a	-0.00785729
2610507B11Rik	0.0193261
AI597479	0.0126037
Ifi35	-0.00559223
Rdm1	-0.00289056
Nedd8	-0.00869443
Gosr1	0.00830021
Mrpl52	-0.00647406
Spaca7	-0.0116359
Kansl3	0.00394459
Faf1	-0.00109628
Tsacc	-0.00321881
Mettl16	0.0141017
Pigyl	-0.00678
Rbm25	0.00981028
Psen2	-0.00309556
Acaa1b	-0.0130705
Fads1	-0.0070197
Lmbr1	0.00025014
Tnfrsf22	0.000164517
Cars	0.00958672
Phlda2	-0.00911362
Kdelr3	-0.00483654
Apip	-0.00470423
Pdhx	-0.00905753
Vac14	-0.00600151
Akt1s1	-0.0100208
Tbrg1	0.017378
Brf1	0.00505031
Odc1	0.00260413
Pabpc4	0.00771698
Zfp296	-0.0010776
Sugp1	-0.00835538
Dhdh	0.0101188
Zfp790	0.00346465
Pgam1	-0.00357459
Evi5	0.0103241
Evi5l	0.000413213
Snapc2	-0.00729825
Git1	-8.76687e-05
Gltp	0.000944844
Bnip2	0.0138675
Ccnt1	0.00928907
Brms1l	0.0203731
Med15	0.00776579
Dhdds	-0.00827474
Ubxn11	-0.00473443
Tjap1	-0.00868021
Ehf	0.0182681
Rpl15	-0.00911973
Tmem167	-0.00971182
Mplkip	-0.00730782
Kif11	0.0177699
Mlkl	0.00602408
Tnpo3	-0.00283638
Ttll5	0.00653184
Rps5	-0.0161612
Adgrl1	0.00866226
Amotl1	0.011583
Etv5	0.0130138
Gfod2	-0.0025648
Enkd1	-0.00377111
Atp6v0d1	-0.00946079
Ptprs	0.00513922
Slc41a1	0.00647998
Nelfb	-0.00611642
Tango2	-0.00614969
Ndufs2	-0.00953587
Atraid	-0.0108083
Cad	-0.00999757
Sh3bp5l	-0.00479861
Atad1	0.000173554
Pten	0.00823379
Pea15a	0.000619754
Timm23	-0.00742953
Trnt1	0.00916548
Ehmt2	0.00210242
Elof1	-0.00727883
Med16	0.00289746
St3gal1	-0.0105823
Tmem259	-0.00575064
Rnf170	0.0107447
Nit1	-0.00243144
Prdm15	-0.00116309
Rnf168	0.0129542
Tctex1d2	-0.00628459
Chp1	-0.00874096
Tvp23b	-0.00897305
Dnajc7	0.0149812
Cacybp	0.00086607
Cluap1	-0.00504392
Zswim7	-0.00793613
Pigl	0.00152125
Ndufa2	-0.00868107
Pam16	-0.00879909
Glis2	-0.00601364
Cox6c	-0.0119956
Bicc1	0.0106594
Ube2z	-0.00574457
Tmem87b	0.0107951
Anapc1	-0.000715647
Tsg101	-0.000261263
Hps5	0.00154569
Map3k4	0.0155925
Rnf166	0.00102742
Ankrd28	0.0196425
Ankrd52	0.0047605
Srp19	0.00222957
Wdfy2	-0.0049735
Rbsn	0.0109267
Mrps25	-0.00630107
Dguok	-0.00114949
Camta1	-0.00736215
Csf1	0.00771951
Strip1	-0.00953618
Slc25a11	-0.00963344
Cmc2	-0.00419262
Chfr	0.00545965
Tex261	-0.00298802
Fam120b	0.00330505
Tbp	0.00627029
Psmb1	-0.00924039
Fhod1	-0.00618787
Elmo3	-0.00858465
Stc1	0.0159041
Msh3	0.00620145
Tmem208	-0.00895839
E2f4	-0.00481171
Surf4	-0.00685828
Surf2	-0.00603499
Dnajb9	-0.000115127
Naf1	0.0155952
Yes1	0.0270772
Ppp1cb	-0.00323158
Gorasp2	-0.00824782
Tsen15	-0.0110778
Efr3a	0.00287644
Trappc2l	-0.00584162
Acsf3	-0.00609888
Ddx19a	0.00661318
Galns	-0.00667548
Entpd2	-0.0074911
Rabl6	0.0136834
Ptgds	-0.00509485
Edf1	-0.0106842
Clic3	-0.00155488
Npdc1	-0.00856916
Fbxw5	-0.00960477
Slc25a13	0.0172559
Ube2i	0.00100459
Tsr3	-0.0100215
Lrrk1	0.00573956
Actn1	0.00154293
Sirt2	-0.00584265
Hnrnpl	0.00964152
Nolc1	0.0140512
Cnksr3	-0.00661378
Mtmr1	-0.00017015
Hmgb3	0.00699634
Map2	0.00663448
Nipsnap3b	-0.0116807
Lage3	-0.00913337
Ubl4a	-0.00684223
Gdi1	-0.00591965
Sash1	0.0141674
Gadd45b	0.00050047
Zdhhc12	-0.00969979
Golga7	-0.00165348
Xk	-0.0051359
Clpx	0.00395268
Trabd	-0.00133142
Dennd6b	-0.00136011
Atf6b	-0.00708195
Ppt2	-0.00980973
Cacfd1	-0.00932417
Hivep2	0.0136834
Arnt	0.00663974
Itga2	0.0266022
Mocs2	0.0059703
Nat9	-0.0094942
Atp6v0e	-0.0104687
Zfp318	0.00630457
Srf	0.00158803
Gata5	-0.00385982
Lama5	-0.0049592
Steap1	-0.00661654
Steap2	0.00484047
Hspa8	-0.0059739
Pdzd11	-0.00382232
Psma2	-0.00655293
Mrpl32	0.00344401
Setdb1	0.0117895
Arnt2	-0.00700994
Prune1	-0.0100963
Cers2	-0.00963977
Capza2	0.00809717
Vps45	-0.00857195
Prpf3	0.0129457
Anp32e	0.00749339
Aph1a	0.0040551
Tab2	0.00899811
Ppil4	0.0131046
Cnih1	-0.0117355
Eps8	0.0161138
Med22	-0.00706122
Surf1	-0.00790351
Med28	-0.0115092
Qdpr	-0.00983587
Sqstm1	0.00101128
Nfe2l2	0.0117648
Rxra	-0.00604581
Adamtsl4	-0.0092525
Prpsap1	-0.00374287
Ncapg	0.0180765
Lcorl	0.0122636
Lta4h	-0.00123579
Dstn	0.00931384
H2afy	0.00668329
Gtf2ird2	-0.00083545
Bola1	-0.0102685
Adss	0.0159977
1700016C15Rik	-0.0124933
Il17rb	-0.00724356
Chdh	0.011788
Actr8	0.000528464
Fnta	-0.00591471
Skiv2l2	0.0210839
Lbp	-0.00519319
Celsr1	-0.00340046
Diexf	0.0110167
Atp5e	-0.00961404
Nelfcd	-0.0117417
Ctsz	-0.00873291
Prelid3b	-0.00212534
Sertad4	-0.00506594
Ube2a	-0.0117923
Slc25a5	-0.0133119
Ppdpf	-0.00894567
Pls3	0.00677663
Nkap	0.0167221
Ndufa1	-0.00906431
E2f3	0.0107253
Cr1l	0.000775457
Ppfibp1	0.0219685
Plgrkt	-0.000153924
Gtf3a	0.0154253
Mtif3	0.00800835
Lnx2	0.00365856
Dyrk3	-0.00795467
Mapkapk2	-0.00824982
Lamp2	0.00267565
Atxn10	-0.00650021
Eif3d	-0.00704647
H3f3b	-0.00706466
Nup50	0.0129346
Ift27	-0.011037
Pacsin2	0.00107403
Ttll12	-0.0085558
Tox4	0.00764997
Mrps18c	-0.00849611
Srsf6	-0.00643318
Kctd2	0.000943275
Kctd5	-0.00519208
Etaa1	0.0193293
Slpi	-0.00965045
Sdc4	0.00878807
Il13ra1	-0.0104371
Nbr1	0.00125836
Cyth1	0.0136075
Rnd3	0.0109151
Brca1	0.0102285
Nt5c3b	-0.00527708
Coa3	-0.00984101
Med24	-0.00174271
Psmd3	-0.00915017
Exosc10	0.00414788
Glod4	0.00264479
Vps53	0.00360197
Taok1	0.0167766
Dnttip1	-0.00600403
Nlk	0.00939265
Traf4	-0.00838397
Aldoc	-0.00792316
Rpl19	-0.00482336
Nek8	0.0050551
Arl5b	0.00448638
Zfp207	0.001769
Psmd11	0.00756829
Timp2	0.00139914
Zc3h18	0.0127082
Top2b	0.0192876
Igfbp4	0.00101672
Cdc6	0.00251379
Suz12	0.0188396
Atad5	0.0112642
Crlf3	0.0129633
Tns4	0.00230054
Tnfaip1	0.00130871
Abr	-0.00553124
Slc35c2	-0.00586307
Elmo2	-0.00705426
Wsb1	0.0123877
Ttpal	-0.00324579
Rhot1	0.00254172
Ada	-0.0115068
Serinc3	-0.00815019
Tha1	-0.00507392
Pgs1	-0.00567866
Birc5	-0.00575271
Pigt	-0.0105531
Wfdc2	-0.00695935
Etv4	-0.00380576
Ghdc	0.00276311
Slc12a7	-0.00418937
Ctsa	-0.00807332
Zswim1	-0.0156241
Myo1c	5.8378e-05
Crk	0.0151011
Cox7c	-0.00802067
Pitpna	0.00103745
Mlx	-0.00107809
Retreg3	0.000994383
Dhx58	-0.00168234
Rab5a	0.0263678
Nkiras2	-0.0117633
Ppp2r5c	0.00670312
Ift52	0.000104416
Mybl2	-0.00615613
Eya2	-0.00536382
Hnf4a	-0.00240522
Ddx27	0.0131579
Cyth3	0.00797697
Rac3	-0.00539149
Rrp7a	-0.00746094
Cyb5r3	0.00665572
Ints2	0.00507007
Med13l	0.012648
Hist1h2bc	-0.00816388
Mafk	0.0109211
Med1	0.0122037
Erbb3	-0.00726025
Stard3	-0.00603767
Vmp1	-0.00391244
Uchl5	0.00953728
Glrx2	-0.00454853
Trove2	0.0169201
Stk4	0.0120852
Zcchc10	0.00534636
Psmb6	-0.00976466
Spag7	-0.00873842
Pfn1	0.0175489
Tomm34	-9.41438e-05
Ywhab	0.0105036
Anxa6	-0.0051157
Zkscan6	0.00455553
Kpna2	0.00457276
Smurf2	0.0079171
Vezf1	0.0156332
Srsf1	-0.000399015
Shroom1	-0.00292782
Kif3a	0.0104282
2008-09-01	-0.00147425
Mtmr4	0.00395123
Mapt	-0.000277497
Kansl1	0.0109223
Gid4	0.00967685
Myo1b	0.0179457
Dhx40	0.0128444
Ypel2	0.00387951
Akap1	0.00823657
Nol11	0.0127528
Derl2	-0.0114678
C1qbp	-0.000293568
Rpain	-0.00997302
Chd3	0.0125267
Kdm6b	0.0167144
Appbp2	0.0115928
Ncor1	0.0189292
Cenpv	-0.00367392
Pcgf2	-0.00742335
Cwc25	0.0107995
Pip4k2b	0.00981264
Trim37	0.0114778
Ctdnep1	-0.00575074
Elp5	-0.0076659
Gabarap	-0.00748807
Cldn7	0.00472679
Phf23	-0.00185224
Acadvl	0.00755103
G3bp1	0.00824802
Atox1	-0.00970615
Tbx3	-0.0106686
Mmp7	-0.00856943
Dusp14	-0.0190363
Tada2a	0.0162736
Pnpo	-0.00302288
Cog1	0.00905465
Cbx1	0.0124259
Cdk5rap3	-0.00714148
Copz2	-0.00583798
Slc25a39	-0.00831891
Sp2	0.000120135
Aatf	0.0137518
Dync1h1	0.00590277
Pex12	-0.00634067
Ndel1	0.00744498
Zbtb4	-0.00100775
Mpdu1	-0.00967659
Fxr2	0.00589475
Atp5g3	-0.0110833
Acsl1	0.00314699
Abca5	-0.00559675
Zfyve27	0.00724607
Avpi1	-0.00940327
Rad51d	-0.00721266
Pank3	0.020243
Rars	0.00845275
Wwc1	0.0116231
Mrpl58	-0.00389775
Fdxr	-0.002218
Sult4a1	-0.0115981
Mrpl45	0.000958635
Irf1	0.0109082
P4ha2	-0.00814969
Arrb1	-0.00469798
Tm4sf5	0.000826389
Cxcl16	-0.00765712
Pelp1	-0.00347123
Med11	-0.0057917
Map2k3	-0.00384392
Ywhah	0.00187789
Sart3	0.00391796
E2f2	0.0131104
Nars2	0.00763311
Slc35b4	-0.00410695
Dalrd3	-0.000443564
Fis1	-0.00666765
Plod1	-0.0131361
Rab3d	-0.00297202
Mfsd3	-0.00821104
Atp6ap1	-0.00958596
Dnase1l1	-0.00470273
BC005537	0.0103377
Isyna1	-0.00885119
Hars2	-0.00814563
Tmem160	-0.00769347
Rab5c	-0.00953339
Mdh2	-0.00817209
H13	-0.00698348
Rnf145	-0.0159097
Atp6v1e1	-0.00240586
Rps6kl1	-0.0062309
Ppp1r12c	-0.00395237
Ahr	0.00648974
Map1s	0.000389923
Tmem129	-0.0158085
Nop9	-0.00780477
Atp6v0a1	0.00163725
Psmc3ip	0.00125392
Grb7	-0.0113223
Zfp687	0.00506079
D8Ertd738e	-0.0093348
Calm3	-0.000571638
Cops3	-0.00155526
Fkbp8	-0.00909826
Ddx39b	-0.00905953
Gipc1	-0.00547414
Tlcd1	-0.00705705
Plscr3	-0.0137233
Xab2	-0.011462
Cdc37	0.00611488
Rab4a	-0.000589003
Trip10	0.0133354
Cops6	0.000643345
Ubb	-0.0102867
Ap4m1	0.00163766
Gyg	-0.00614443
Slc6a8	-0.00383465
Ubxn6	-0.000630253
Mydgf	-0.00229625
Cyb561	-0.0142181
Sema6a	-0.00467231
Ccdc12	-0.00836899
Fmc1	-0.00981325
Mrpl24	-0.00295062
Gle1	-0.00135575
L3hypdh	-0.00247053
Slc35e1	-0.00605447
Tmc4	-0.00373988
Syne4	-0.00898017
Polr2i	-0.0100799
Krt10	-0.0136808
Rmnd1	-0.00520416
Fbxo5	0.00454669
Mtrf1l	-0.000569994
Hdac2	0.0166712
Frk	0.00791869
Rwdd1	0.00778652
Stxbp5	-0.00105774
Hint3	-0.00703104
Trmt11	0.00639091
Katna1	-0.00452657
Pcmt1	-0.00678814
1700021F05Rik	0.00530088
Sec63	0.0145438
Snx3	-0.012587
Aig1	0.00340313
Adat2	-0.00671353
Pex3	-0.00525752
Fuca2	-0.00538486
Cep57l1	0.00921097
Ltv1	0.00505376
Plagl1	-0.0122123
Cd164	-0.00748392
Utrn	0.0191673
Smpd2	-0.00962147
Zbtb24	-0.00132925
Rab32	-0.00966179
Amd-ps4	0.0190867
Gtf3c6	-0.00105021
Slc16a10	-0.00229233
Rev3l	0.0246905
Traf3ip2	-0.00110715
Tube1	-0.0029524
Prep	0.00254878
Perp	-0.0101016
Arfgef3	0.0106136
Hebp2	0.00762937
Reps1	-0.00724
Asf1a	-0.0060682
Qrsl1	0.00150054
Rtn4ip1	0.0081277
Crybg1	0.00396126
Vta1	-0.00585911
Smpdl3a	0.00625266
Reep3	0.00222207
Serinc1	0.00589854
Hsf2	0.0201174
Ptprk	0.00306057
Dcbld1	0.00342051
Ccdc59	0.00501729
Ppp1r12a	0.0161207
P4ha1	0.0146953
2010-09-01	0.01726
Lims1	0.0118088
Zwint	-0.00129915
Ube2d1	0.00139299
Cdk1	-0.00993506
Atp2b1	0.0130543
Arid5b	0.00955122
Actr6	0.0131705
Uhrf1bp1l	0.0112079
Poc1b	-0.00117855
Dusp6	0.0183732
Tmpo	0.00221288
Kitl	0.0139056
Psen1	-0.00304909
Sgk1	-0.0089436
Cep290	0.0117691
Ikbip	0.010325
Hbs1l	-0.00625712
Epb41l2	0.0148769
Apaf1	0.0135261
Med23	0.00115316
Nedd1	0.00900116
Mtfr2	0.00673366
Map7	0.0117412
Ctgf	0.0150514
Stx7	0.00240421
Pex7	-0.00629048
Ifngr1	0.00472518
Vnn3	0.000479955
Cdk17	0.00800217
Snrpf	0.0120233
Fgd6	0.0189174
Ndufa12	-0.00881741
Tmcc3	0.00355997
Cep83	0.0203743
Socs2	0.0290544
Nudt4	0.0036608
Cry1	0.000291869
Timp3	0.00757096
Hsp90b1	0.010673
Washc3	-0.01026
Sirt1	0.0187564
Herc4	0.00144254
Hnrnph3	0.00483179
Rufy2	0.014403
Ccar1	0.0097782
Ddx21	0.0147138
Ddx50	0.0137406
Vps26a	0.01044
Supv3l1	-0.011605
Hkdc1	-0.00198061
Fam241b	-0.00949318
Aifm2	-0.000291879
Tysnd1	-0.00843289
Sar1a	-0.0065937
Ppa1	0.00152938
Eif4ebp2	0.00412291
Sgpl1	0.00574855
Pcbd1	-0.00824004
Unc5b	0.0105325
Slc29a3	0.00686374
Anapc16	0.00140876
Ddit4	0.00136734
Dnajb12	0.0145298
Micu1	0.00290993
Cand1	-0.00832447
Tbk1	0.0120316
Pno1	-0.00508348
Egfr	0.0130643
Usp15	0.016183
Vps54	0.018471
Tbc1d15	0.0062132
Pcsk4	-0.0101647
Rab21	0.0108546
2310011J03Rik	-0.00990609
Peli1	0.00145196
Thap2	0.0137938
Lgr5	0.00138627
Slc1a4	-0.0155254
Rab1a	-0.00217683
Ptprr	0.0246917
Actr2	0.0116152
Ndufs7	-0.00832367
Ptprb	-0.0024667
Mum1	0.00538614
Gabrp	0.00641361
Uqcr11	-0.00969257
Cnot2	-0.00622378
Tcf3	0.0041993
Frs2	0.00309899
Yeats4	0.00475067
Cobl	0.0122023
Grb10	0.00101502
Snrpd3	-0.000610285
Cpm	-0.0135011
Mdm2	-0.000847331
E2f7	0.0131972
Csrp2	-0.00724992
Osbpl8	0.0174169
Mknk2	0.0101158
Cabin1	0.0079735
Ap3d1	0.00533267
Phlda1	0.00168089
Sf3a2	-0.0083549
Mdm1	0.0126116
Timm13	-0.0083688
Vps13d	0.0110016
Llph	0.000777021
Tmbim4	-0.00933235
Helb	0.0151701
Prmt2	-0.00192362
Hmg20b	0.00694957
Fzr1	-0.00877884
Ncln	-0.00668621
Hcfc2	0.00909454
Nfyb	0.00748775
Txnrd1	0.0073908
Ppm1m	0.00398313
D10Wsu102e	0.0031183
Wdr82	-5.39788e-05
Pofut2	-0.00630506
Appl2	0.00575874
Sumo3	-0.00938523
Hint1	-0.00889187
Fbxw11	-0.00350056
Stk10	-0.0102974
Papolg	0.0116762
Rel	0.014072
Pfkl	-0.00553859
Pus10	-8.16522e-05
Rhbdf1	-0.0111455
Pex13	-0.0025729
1810043G02Rik	-0.00624655
Ahsa2	0.00938777
Nprl3	-0.00637768
Xpo1	0.0152146
Stc2	-0.00184656
Asb3	-0.00518799
Cdc34	0.000247132
Tpgs1	-0.00703302
Chac2	0.000904092
Erlec1	0.0120529
Sptbn1	0.0165066
Mdh1	-0.0115475
Ccng1	-0.00724227
Nudcd2	0.000173127
Polrmt	-0.00932965
Hmmr	0.0157996
Mgat1	-0.00550067
Ppp2ca	-0.00466755
Hnrnpab	0.00401686
Phykpl	0.00169669
Hspa4	0.0176086
Cnot6	0.015532
Zfp354a	0.00181788
Mapk9	0.00427005
Canx	0.0134992
Rack1	-0.00790641
Rufy1	0.0130473
Rnf130	0.0168903
Rad50	0.0141424
Clk4	0.00234934
Sar1b	-0.0111969
Jade2	0.00392069
Ube2b	0.00206767
Cdkn2aipnl	-0.00764374
Med7	-0.0159097
Tnip1	0.00111063
Vdac1	0.00403656
Upp1	-0.00893186
Slu7	0.00898069
Ascc2	-0.000363983
Hus1	0.0134382
Pttg1	-0.00887229
Zfp607a	0.00857796
Tns3	-0.00339434
Btg2	0.0161091
Pes1	0.00270811
Tcn2	0.000722884
Smtn	0.000662082
Arf5	0.00825062
2310033P09Rik	-0.00126422
Guk1	-0.00892939
Rnf185	-0.00732713
Limk2	-0.00665664
Patz1	0.0060437
Eif4enif1	0.0110201
Trim11	-0.00856718
Ogdh	-0.00837353
Drg1	-0.0029956
Rtn4	-0.00427956
Mtif2	0.0146913
Rps27a	-0.0168073
Cfap36	0.0124657
Ppp4r3b	0.0104286
Pnpt1	0.0284156
Efemp1	-0.00523883
Pold2	-0.00769026
Zkscan17	-0.0115579
Dbnl	-0.00852353
Mrps24	-0.00926569
Ccdc117	0.00208144
Dynll2	0.000774739
Xbp1	-0.0057064
Supt4a	-0.00947541
Ska2	0.00145207
Prr11	0.00828737
Smg8	-0.0023344
Rnf187	-0.00942412
Mrpl22	-0.00962836
Cnot8	-0.00954579
Rps6kb1	0.00851609
Sap30l	0.00395553
Galnt10	0.00349017
Rnft1	-0.00268795
Mfap3	0.00431372
Fam114a2	0.00776701
Ppm1d	0.00451916
Znhit3	-0.00502398
Myo19	0.00401132
Prpsap2	0.00151086
Ggnbp2	0.00581583
Acaca	0.0121439
Shmt1	0.00121234
Llgl1	-0.00688381
Drg2	-0.00645711
Srebf1	-0.00283047
Tom1l1	-0.00136776
Stxbp4	0.00558123
Bzw2	-0.00350542
Elac2	-0.0104938
Pctp	-0.0105022
Twistnb	0.0139424
Atxn7l1	-0.00652925
Sypl	-0.00321681
Pdia6	-0.00579878
Nampt	0.000973564
Nbas	0.000378959
Tspan13	0.00439975
Rock2	0.0222189
Laptm4a	-0.0085243
Snx13	0.0114879
Sdc1	-0.00353144
Lpin1	0.000751864
Pum2	0.0127061
Hs1bp3	0.00316164
Smc6	0.0135331
Amz2	0.00195745
Gna13	0.00710159
Prkar1a	-0.00243409
Rdh14	-0.00579689
Trappc12	-0.00689454
Adi1	-0.00290555
Ubxn2a	0.0185441
Cmpk2	0.0188867
Itsn2	0.0126009
Rsad2	0.0230496
Id2	0.0154089
Ncoa1	0.0112126
Dus4l	0.0121967
Rrm2	-0.00576348
Bcap29	0.00538509
Cenpo	-0.0084948
Klf11	-0.000280218
Cbll1	0.0147677
Dnmt3a	0.0132678
Dld	0.0027107
Sh3yl1	-0.0129563
Rab10	0.00943545
Pxdn	-0.00611855
Ddx52	0.00673708
Hnf1b	-0.0006222
Taf15	0.0240511
Mmp28	-0.00355437
Cdc27	0.0136424
Mettl2	-0.000510129
Nle1	-0.00289376
Tlk2	0.0181586
Lig3	0.0084626
Map3k3	0.0166453
Ddx42	0.0187693
Ftsj3	0.0089626
Rnf135	-0.00452785
Psmc5	-0.00417602
Ern1	0.00443717
Nf1	0.0156253
Polg2	0.00173741
Ddx5	0.0110751
Psmd12	0.00676271
Helz	0.00722846
Slc9a3r1	-0.00315899
Nt5c	-0.00429037
Jpt1	-0.0102526
Sumo2	-0.0084966
Nup85	-0.00649547
Gga3	-0.00358093
Cluh	-0.00205085
Mif4gd	-0.0117451
Slc25a19	-0.0105825
Pafah1b1	0.00626596
Tmem94	-0.000492676
Recql5	0.00387865
Sap30bp	-0.00469628
Itgb4	-0.00339215
Galk1	0.00226179
Unk	-0.0095571
Trim47	-0.0132268
Aspa	-0.011706
Mrpl38	-0.00663137
Fbf1	0.00515098
Acox1	0.00239727
Ten1	-0.00579305
Srp68	-0.00391763
Tsen54	0.00526629
Llgl2	-0.00762934
Ncbp3	0.0177531
Ankfy1	0.00766104
Exoc7	-0.00528836
Ube2g1	-0.00349231
Med31	0.00150726
Ube2o	0.0073192
Txndc17	0.00328213
Rhbdf2	0.00124939
4933427D14Rik	0.0142693
Pimreg	-0.0119336
Rabep1	0.0193502
Mfsd11	-0.00756321
Kif1c	-0.00414747
Sec14l1	0.00400038
Nos2	0.0180925
Mink1	0.00494803
Pld2	-0.0030599
Slc46a1	-0.0132006
Dhrs13	-0.00239886
Blmh	0.0023614
Cpd	0.00917725
Timm22	-0.00718871
Nxn	0.000328464
Rflnb	0.0158204
Rph3al	0.000864972
Ywhae	0.00495486
Prpf8	-0.00268781
Spag9	0.0144043
Luc7l3	0.0114838
Ankrd40	-0.00323972
Abcc3	-0.00368711
Xylt2	-0.00922359
Lrrc59	-0.000427294
Slc35b1	-0.0032987
Scrn2	-0.00895075
Lrrc46	-0.00372024
Dvl2	0.000786197
Per1	0.00050169
Tmem107	-0.00729274
Aurkb	-0.0104412
Ctc1	0.00168596
Pfas	0.00938235
Myh10	0.00621036
Stx8	-0.0076989
Usp43	0.00209893
Adprm	-0.0122431
Krt19	-0.00473958
Top2a	0.0131985
Acly	-0.00322823
Kat2a	-0.00103286
Tmem101	-0.00882327
Lsm12	0.00741789
Ubtf	0.0114687
Ccdc43	0.0109338
Eftud2	-0.00725813
Dcakd	-0.0104847
Nmt1	0.0134794
Plcd3	-0.00234904
Map3k14	0.00429761
Gosr2	-0.00486574
Klhl28	0.00876586
Fkbp3	0.00963643
Scfd1	0.0104417
Strn3	0.0165797
Ap4s1	-0.0074051
Dtd2	0.00387084
Ston2	0.0167034
Gtf2a1	0.02063
Sel1l	0.00537582
Klhdc2	-0.00547251
Nemf	0.0104988
L2hgdh	0.00723121
Trappc6b	-0.000352191
Pnn	0.0151375
Mia2	0.0129396
Galc	0.0069908
Spata7	0.010765
Ptpn21	-0.00115176
Zc3h14	0.00627372
Polr2h	-0.00542949
Ppp2r3c	-0.0113621
1110008L16Rik	-0.00454319
Psma6	-0.010644
Nfkbia	0.00329932
Ralgapa1	0.00982402
Mbip	-0.0024402
Gstz1	-0.00507191
Sptlc2	0.00831985
Ahsa1	-0.00768644
Vipas39	0.00356134
Snw1	0.0123147
Mthfd1	0.00154394
Ppp2r5e	0.0116256
Sgpp1	-0.0102605
Rab15	0.0105246
Fut8	0.00543297
Sav1	0.0169863
Tmx1	0.00277481
Actr10	-0.0112546
Timm9	-0.00214318
Dhrs7	-0.00352169
Ppm1a	-0.000198656
Clmn	0.0098057
Glrx5	-0.00361952
Mnat1	-0.0035834
Prkch	-0.0107622
Hif1a	0.011829
Papola	0.000882046
Mpp5	0.020618
Snapc1	0.0138286
Atp6v1d	0.00691055
Vrk1	0.00292018
Eif2s1	0.00369973
Plek2	0.00265823
Vti1b	-0.00529203
Zfp36l1	0.00875069
Erh	-0.00642076
Susd6	0.0175291
Srsf5	0.0124018
Pacs2	-0.00835334
Mta1	0.00515883
Wdr37	0.00676915
Gtpbp4	0.0116883
Zmynd11	0.0139674
Esyt2	0.00499799
Cdca7l	0.00839133
Tdp1	-0.00818577
Psmc1	0.00675427
Nrde2	0.00921115
Ccdc88c	0.0112527
Dglucy	-0.00754829
Tc2n	0.0147483
Trip11	0.0157585
Atxn3	0.0213831
Lgmn	-0.0102661
Golga5	0.0230078
Pitrm1	0.0132615
Pfkp	-0.00155097
Ifi27l2b	0.00734092
Akr1c13	-0.00873125
Net1	0.0147243
Gdi2	-0.00773849
Dcaf4	0.0017233
Numb	0.0141337
Acot2	0.0132546
Coq6	-0.00824163
Entpd5	-0.0049119
Abcd4	0.00191472
Isca2	-0.00466833
Npc2	-0.00344788
Fcf1	-0.0112446
Ylpm1	0.0164571
Mlh3	0.0169494
Tmed10	0.00655447
Fos	0.011478
Erg28	-0.00916246
Tgfb3	-0.00959308
Ccnk	0.00225118
Degs2	-0.0111742
Yy1	0.00459892
Wars	-0.0081849
Hsp90aa1	0.00858243
Zfp839	0.0196601
Fdft1	-0.00692263
Cinp	0.00340619
Traf3	0.0099476
Cdc42bpb	0.0223306
Exoc3l4	-0.0045343
Tnfaip2	0.0162275
Eif5	0.0125371
Ppp1r13b	0.00466898
Zfyve21	-0.0177372
Xrcc3	-0.0125497
Klc1	-0.00531538
2010107E04Rik	-0.0104758
Ggps1	0.00528731
Gpr137b	-0.00303804
Mtr	0.00759246
Trim27	0.00408909
Zkscan3	0.0079387
Slc17a1	-0.00492245
Carmil1	0.0160093
Mrs2	0.00978852
Exoc2	0.00259321
Gcnt2	0.0035438
Tmem14c	-0.00974454
Nedd9	0.0052019
Hivep1	0.011326
Edn1	0.00706361
Tbc1d7	-0.00410876
Mcur1	0.00808967
Nup153	0.0137472
Kif13a	0.0090835
Tpmt	0.00455631
Dek	0.0132199
Ippk	0.00507932
Cenpp	0.0198212
Nol8	0.013114
Spin1	-0.000540537
Wrnip1	0.00613593
Ripk1	0.0180875
Prpf4b	0.016535
Eci2	0.00214913
Rpp40	-0.00772879
Fars2	-0.00863076
Ssr1	0.00790797
Riok1	0.0116313
Snrnp48	0.005062
Sema4d	0.00119175
Gadd45g	-0.00764779
Fbp2	-0.00871458
2010111I01Rik	-0.00892259
Auh	-0.0101281
Fancc	-0.00769519
Ptch1	0.00213143
Sptlc1	0.00394076
Ercc6l2	0.0154548
Sfxn1	0.0072226
Habp4	0.0114371
Ctsl	-0.00609145
Zfp346	0.00925608
Aaed1	0.00609687
Cdk20	-0.0060231
Lman2	-0.00875094
Mxd3	-0.00771832
Prelid1	-0.00774738
Nsd1	0.0141963
Pdlim7	-0.00781676
Ddx41	-0.00171745
Fam193b	0.00522475
Pcbd2	-0.0113624
Txndc15	-0.00832069
Ddx46	0.0195426
Caml	-0.00442779
B4galt7	0.000652988
Slc25a48	0.00412503
Zfp369	0.00406437
Ptdss1	-0.00555553
Mterf3	0.0167606
Uqcrb	-0.0111933
Fastkd3	-0.0146378
Cetn3	-0.00366739
Lect2	-0.00831926
Smad5	0.00711795
Hnrnpk	-0.000630825
Ccnh	-0.000844358
Rasa1	0.00979457
2210016F16Rik	-0.00398362
Gkap1	0.0113436
Naa35	0.0125486
Golm1	0.0151827
Dapk1	0.00727549
Trip13	0.00865164
Pdcd6	-0.00997225
Sdha	-0.0106282
Ccdc127	0.00821621
Erap1	0.00555978
Cast	0.0145745
Rhobtb3	0.0147953
Glrx	-0.00942801
Arsk	0.00846986
Srd5a1	0.00659768
Nsun2	-0.00252524
Slf1	0.0134532
Ndufs6	-0.0073401
Mrpl36	-0.00800094
Lpcat1	-0.00675905
Clptm1l	0.00674526
Xrcc4	0.0119942
Zcchc9	0.00234159
Slc30a5	0.00418417
Mrps36-ps1	-0.0104367
Rad17	0.00494531
Marveld2	-0.00989561
Ocln	-0.0042607
Gtf2h2	0.00297363
Serf1	-0.0072446
Smn1	0.00144544
Mccc2	-0.000869805
Ptcd2	-0.0067389
Btf3	-0.0063771
Ankra2	0.0110858
Arhgef28	0.0175472
Gfm2	0.00771585
Polk	0.021207
Col4a3bp	0.0220142
Hmgcr	0.00844193
Poc5	-0.000896637
Iqgap2	0.0085785
F2rl1	0.00969835
Aggf1	0.0140156
Ap3b1	0.012111
Scamp1	-0.000732579
Jmy	0.00859451
Dimt1	0.00552245
Kif2a	0.0173725
Ercc8	-0.0036308
Elovl7	0.00216788
Plk2	0.0132629
Serinc5	-0.00142774
Zfyve16	0.0106618
Dhfr	-0.00175519
Erbin	0.028464
Nln	0.00384413
Trappc13	-0.00883509
Ppwd1	0.0152775
Cenpk	0.00489331
Cwc27	0.016558
Srek1ip1	0.00675125
Parp8	0.010113
Mrps30	-0.00737565
Slc4a7	0.0131995
Psmd6	-0.002366
Atxn7	0.0154311
Ptprg	0.0118629
Pdhb	-0.00443032
Oit1	-0.00516257
Acox2	-0.00905461
Map3k1	0.0152623
Il6st	0.00371766
Ndufs4	-0.0019468
Fst	0.00927911
Kat6b	0.0153286
Samd8	0.0128831
Vdac2	-0.00611709
Nkiras1	0.00275482
Comtd1	-0.00859826
Ube2e1	0.0120924
Nr1d2	-0.00108127
Dlg5	-0.00502442
Ngly1	0.00233569
Fam213a	0.00354879
Glud1	-0.000463012
Sftpd	-0.00245715
Bmpr1a	0.00856613
Ldb3	0.00497067
Rtraf	-0.00799989
Nudt13	-0.000760131
Ecd	-0.00754172
Dnajc9	-0.000237988
Anxa7	-0.00937142
Ppp3cb	0.000909431
Zswim8	0.0124413
[truncated: 8,279 more rows]

## Sheet: Set3_loadingsPC1
pca.res.3.rotation....PC1..
Gnai3	0.00836699
Cdc45	-0.00687587
Narf	0.00577957
Cav2	-0.00299621
Klf6	0.0184424
Scmh1	-0.00886993
Cox5a	-0.0123716
Fer	0.0185556
Xpo6	-0.0002933
Tfe3	0.000357753
Axin2	0.0114603
Brat1	-0.00200104
Slc22a18	-0.0078653
Igsf5	-0.00116298
Pih1d2	-0.00109667
Dlat	0.00334771
Sdhd	-0.00274092
Ccnd2	0.00651463
Gpr107	-0.000374609
Gmpr	-0.0105346
Trim25	0.00698022
Dgke	0.00285521
Scpep1	0.00147839
Hddc2	-0.00672746
Tpd52l1	0.00122656
Pemt	-0.00973206
Cdh1	0.00168262
Ckmt1	-0.00753046
Comt	0.00268469
Rtca	0.00287623
Dbt	0.00855003
Dazap2	-0.0113058
Mcts1	-0.00790699
Trappc10	0.0224569
Ccm2	-0.00634236
Tbrg4	-0.00310876
Tmprss2	-0.00831328
Ndufa9	-0.00825532
Lck	-0.00294113
Galnt1	0.00948637
Mkrn2	0.007112
Pparg	8.74377e-05
Pdgfb	0.002775
Grasp	0.0125623
Acvr1b	-0.0110643
Tom1l2	-0.00949564
Wdr77	-0.0136226
Atp5f1	-0.0062407
Sox9	0.016347
Hnrnpd	0.0212347
Dynlt1c	-0.00669949
C1d	-0.00465133
Gm2a	0.00593952
Krit1	0.0106486
Clcn4	-0.00537369
Hk2	0.0126531
Myo18a	0.0123813
Kat2b	0.0150887
Rab5b	-0.00458743
Spg7	0.00943349
Rpl13	-0.00431986
Chmp1a	-0.00872558
Rpa1	-0.00499862
Tubgcp3	0.00263907
Polr3d	0.015075
Tcf7	-0.00042253
Ddx3x	0.014925
Usp32	0.0063287
Txnrd3	0.00632706
Zfp512b	0.0170242
Dnajc5	0.00791471
Tpd52l2	-0.00635849
Fmr1	0.0239458
Pxmp4	-0.00553764
Dlg3	0.000941603
Gnb1l	-0.0119132
Smarcb1	-0.0069245
Hip1r	-0.00140658
Nsun5	-0.0112932
Top1mt	0.00664518
Mmp14	0.000147348
Slc7a7	-0.00773433
Oxa1l	-0.00849494
Heatr6	0.0108116
Wfdc18	-0.0106526
Ilf2	0.0189741
Chtop	-0.00138986
Snapin	0.00724617
S100a4	-0.0277978
S100a3	-0.00251784
S100a6	-0.0102836
Mapk7	-0.00405002
Epn2	0.0195011
B9d1	-0.00942768
Sec24b	0.00102107
N4bp3	-0.00441949
Rmnd5b	-0.0122843
Nhp2	-0.00917424
Vps9d1	-0.00307761
Zfp276	0.00486101
Mfsd10	-0.00759115
Luzp1	0.0143091
Kctd10	-0.00483353
Poldip2	-0.00844288
Ift20	-0.00622152
Pcbp3	-0.00506168
Lgals9	-0.00647203
Araf	0.00130288
Timp1	-0.00602639
Uxt	-0.0102244
Cnnm3	-0.00443986
Lman2l	-0.00694562
Mcm3ap	-0.00493522
Pcnt	0.0169498
Mxd1	0.0115609
Gmcl1	0.0022009
Snrnp27	0.00683441
Calm1	0.00328992
Agpat3	0.00336756
Uhrf1	0.00495209
Dpp9	-0.00303364
Lsr	-0.00141019
Gramd1a	-0.0123403
Hpn	-0.011247
Ckb	-0.00716031
Sp1	0.0155454
Myg1	-0.00422598
Rarg	0.0113423
Pfdn5	-0.00887105
Efnb2	0.00731944
Rrp15	0.00393576
Rnd2	-0.00210622
Acp5	-0.0107135
Fbxo9	0.0133904
Vps50	0.00458
Hars	0.00630169
Zmat2	0.00839264
Ube2c	-0.007012
Smg5	0.000199884
Cct3	-0.0107349
Glmp	-0.00819478
Mef2d	-0.00409147
Tmem79	0.00600954
Snd1	0.00817009
Col18a1	-0.00570816
Slc19a1	-0.00567976
Kpnb1	0.00419199
Npepps	0.00847112
Mrpl10	-0.00322158
Cyp51	0.00661997
Tcf25	0.00742934
Tubb6	-0.0134948
Def8	-0.0098627
Pax9	0.0113822
Itga3	-0.00292968
Foxm1	-0.00217509
Itfg2	0.00135823
Tulp3	-0.00311167
Gtf2h4	-0.00956213
Tubb5	-0.00497606
Ell2	0.00662967
Jup	-0.00454632
Nom1	0.0162237
Ergic1	-0.0095558
Tnk1	0.00430864
Tcea3	0.00651177
Ifrd1	0.00715887
Stk38l	0.00923555
Brpf1	0.00518963
Akr1b3	-0.00628563
Gstt1	-0.0023989
Gstt3	-0.00527674
Ddt	-0.0105034
Marveld3	-0.00432982
Ddx18	0.00406559
Ubl3	0.00400755
Gramd3	-0.00144798
Eef1e1	-0.00653965
Akt1	-0.00641823
Tcirg1	-0.000524315
Naglu	-0.00918767
Coasy	-0.0138299
Smo	0.0046026
Tspan33	0.000338502
Crnkl1	0.0112933
Rin2	0.0134512
Chordc1	0.0169049
Rtcb	-0.00799492
Pwp1	1.88298e-05
Fbxo7	-0.0044406
Capns1	-0.00757321
Clpb	-0.00593168
2007-09-01	0.0192224
Zdhhc4	-0.00780195
Rac1	-0.00565519
Nup214	0.0111596
Ugp2	0.0091743
Trmt1	-0.00332275
Nacc1	0.00971542
Nfix	0.0210305
Slc1a5	-0.0124252
Uba1	-0.00704056
Siae	0.00403796
Esam	-0.00695722
Spa17	-0.0120849
Fam50a	0.00615071
Emd	-0.00517787
Taco1	0.000607698
Ap4e1	0.00994802
Blvra	-0.00611309
Idh3g	-0.00852315
Ssr4	-0.0107107
Bcap31	-0.00877894
Fam98a	0.0109301
Kmt2a	0.00965279
Ift46	-0.00454593
Trappc6a	-0.00881981
Supt6	0.0203894
Spag5	0.00170445
Unc119	-0.00659938
Rab34	-0.00870707
Sdf2	-0.0121629
Ccne1	-0.000373297
Hsf2bp	-0.00959931
Bbc3	-0.00241171
Psmc3	0.00858661
Acp2	0.000118854
Slc39a13	-0.00187694
Celf2	0.00336215
Nr1h3	-0.0137761
Sf3a1	-0.00740976
Stat6	0.00298545
Vrk3	-0.00541393
Smg9	-0.00482727
Paxip1	-0.00881766
Rmnd5a	0.00312932
Mov10	0.00193408
Ppm1j	-0.00937577
Rhoc	-0.00537696
Ppard	-0.00121597
Lmf1	-0.0086217
Narfl	-0.0107187
Angptl4	-0.0143474
Dbf4	0.0203267
Daxx	0.00596403
Cd320	-0.0106723
Ipo4	-0.00832377
Tm9sf1	0.000664445
Irf9	0.00782401
Mdp1	-0.0070646
Dhrs1	-0.00919079
Tmem161a	-0.0025629
Armc6	-0.00427372
Borcs8	-0.00641878
Snx9	0.0125781
Ranbp3	-0.0110567
Ndufa11	-0.00940241
Bmp8b	-0.0107747
Use1	-0.00549501
Ocel1	-0.00679356
Braf	0.0253458
Ndufb2	-0.0112638
Hltf	0.0151761
Prpf6	0.00681403
Rgs19	-0.010302
Snrpd1	-0.00716854
Tchp	0.0151217
Tiam1	0.00397024
Tsc2	-0.0042903
Slc9a3r2	3.00616e-05
Puf60	-0.00358217
Golga2	0.00347286
Uck1	-0.0199343
Mien1	-0.0103321
Tgfb1	-0.00271938
Ccdc97	-0.00813792
Akap8l	0.00879592
Pdcd2l	-0.00665988
Gtf2f1	0.00770745
Clpp	-0.00706708
Alkbh7	-0.00965756
Med6	0.0121428
Cse1l	-0.00448802
Naa20	0.0182358
Prkra	0.000735422
Plekha3	0.0112054
Ykt6	-0.00873657
Baz1b	0.0177787
Pex6	-0.009106
Mrpl2	-0.00613898
Mea1	-0.00784742
Gnmt	-0.00562147
Kdelr1	-0.00346119
Ggct	-0.00221525
Jag2	-0.00357582
Btbd6	-0.00783026
Nudt14	-0.00899547
Flii	0.00920516
Top3a	0.00823629
Atg4d	-0.00635428
Qtrt1	-0.00645954
Hdgfl2	0.00104878
Chaf1a	0.0208258
Adprh	-0.00911526
Tmem39a	-0.0113385
Timmdc1	0.011813
Mcm2	-0.0111277
Tpra1	-0.00569642
Nab1	0.00990691
Adgre5	-0.00548457
Il17ra	-0.013511
Map2k7	0.00769478
Timm44	0.00675742
Ap2a2	0.0134731
Pnkp	-0.00180132
Med25	-0.00694647
Bcam	-0.00620738
Clptm1	-0.00699172
Relb	-0.00206748
Tomm40	-0.00374666
Apoe	-0.00639335
Hbp1	0.0116565
Cdkn1b	0.0229018
Klf4	0.00350758
Ap1m1	-0.00930799
Rab8a	-0.000853161
Hmgn2	-0.00770021
Fam32a	-0.00220734
Elf3	-0.00425922
Stard3nl	-0.00183234
Stk11	0.00375724
Atp5d	-0.0100215
Ppp5c	-0.00781918
Cdk12	0.0177875
Lipe	-0.00517367
Pafah1b2	-0.00462849
Cnot11	0.000122206
Foxj2	0.00775711
Sri	-0.0087496
Dgcr2	-0.00679158
Irf3	-0.00898841
Bcl2l12	0.0013169
Zfp959	0.00950402
Mpnd	-0.00468264
Sh3gl1	0.00751856
Ccdc94	-0.00510121
Ranbp2	0.0142402
Grk5	-0.00587832
Dvl3	0.000918396
Abcf3	-0.00047439
Eif2b5	-0.0017132
Cyth2	-0.00439611
Sult2b1	-0.0145061
Dlgap1	-0.00496526
Mrpl4	-0.00963003
Keap1	0.00754306
Ap1m2	-0.00784624
Glg1	0.00479888
Btbd2	-0.0081336
Csnk1g2	0.00119646
Abhd17a	-0.00659429
Cacnb3	-0.00466814
Fkbp11	-0.00913728
Ddx23	0.0192725
Pld3	-0.00825692
Rabac1	-0.00698137
Etv3	0.0220207
Prkcsh	-0.000471409
Elavl3	-0.00988324
Fcgrt	-0.00663373
Nosip	-0.0080486
Pih1d1	-0.00739961
Rps11	-0.0130753
Supt5	0.0200254
Paf1	0.00164124
Timm50	-0.00966195
Med29	-0.00959666
Bicd1	0.0132072
Ncstn	-0.00574914
Pex19	-0.00349801
Impdh1	-0.00173303
Dusp3	0.0151141
Prodh	-0.00789418
Dgcr14	-0.00442484
Slc25a1	-0.0082521
Dgcr6	-0.00728322
Ddr1	-0.00464293
Ier3	-0.00506217
Fosb	0.00508061
Klc4	-0.00670303
Ercc1	-0.0135225
As3mt	-0.00706815
Homer3	-0.00500851
Rnf215	-0.000407073
Sec14l2	-0.00689583
Aven	0.00452669
Cp	0.0113269
Crot	0.00999414
Rps6ka1	-0.00139269
Snrnp200	0.0106464
Ciao1	-0.0101089
Taf6l	-0.00916362
Insig2	0.00237446
Kpna6	-0.00204182
Man1a	0.00664404
Coq8b	0.00289034
Brd8	0.0123759
Kif20a	0.016918
Farsa	-0.00609005
Gcdh	-0.00644105
Mast2	0.00282161
Dnase2a	0.00380421
Rad23a	0.0107202
Calr	0.0122966
Syce2	-0.00964213
Nfat5	0.00769194
Nob1	0.0103786
Gys1	0.00552609
Ruvbl2	-0.00973622
Bax	-0.00743096
Tfam	0.00766849
Zfp81	0.0106952
Fam162a	-0.0104852
Rpl8	-0.00713019
Fancl	-0.00164833
Gstm5	-0.00316442
Stat3	0.0154704
Stat5a	-0.00202512
Cavin1	0.0126485
Map3k11	-0.00384747
Akt2	-0.00648504
Dnaja3	0.00521238
Hmox2	0.0049072
Cdip1	-8.5956e-05
Map3k20	0.0088939
Cwc15	0.00102196
Dnmt1	0.017175
Ppan	-0.00460893
Trmt10a	0.00970424
Psap	-0.00888224
Ikbkg	0.00512954
Wars2	0.00264297
Phb2	-0.00777594
Ptpn6	-0.00540905
Emg1	-0.00742364
Lpcat3	-0.0016708
Atp6v1f	-0.00861578
Clcn5	0.0063621
Clcn3	0.0138041
Utp20	0.0110776
Cul3	0.0134742
Large1	-0.00226176
Ddx56	-0.0074975
Tmed4	-0.00657834
Bid	-0.00988219
Ralb	0.00811061
Ppp1cc	-0.00387127
Dnajb11	-0.00131505
Tbccd1	-0.00202999
Zfp324	-0.00684983
Coro1c	0.000892827
Tax1bp1	0.0167221
Ctse	-0.00588437
Ndrg2	-0.00406286
Mettl17	-0.00298999
Arhgef40	0.0151656
Pnpla6	-0.00721554
Mcoln1	-0.00167191
Arhgef18	0.0113599
Pkn2	0.0232224
Etfb	-0.00768091
Stxbp2	-0.00775302
Chn2	0.00768622
Wwox	0.00483954
Slbp	0.0127665
Aqp1	-0.00451369
Cnn2	-0.00237628
Polr2e	-0.00699789
Myo9b	0.00182399
Mtfp1	-0.0111854
Rab11a	-0.0092324
Eif2b2	-0.00995499
Dlst	-0.00586888
Chmp2b	0.00341391
Plod3	-0.00815591
Ap1s1	-0.0092041
Mapk13	-0.0077066
Srpk1	0.0139009
Lbr	0.0179203
Prcc	0.00140649
Rrnad1	0.000878318
Hdgf	0.014871
Thop1	-0.00155846
Pias4	0.00143421
Map2k1	-0.00446968
Sgta	-0.00996061
Tmem242	-0.00747378
Dtx2	-0.00503464
Hspb1	-0.00657824
Hnrnpa2b1	0.0199048
Ccdc130	-0.00648933
Mri1	0.00157766
Prkacb	0.00360812
Sgsh	-0.0128462
Cstb	-0.00562622
Jkamp	-0.0116302
Cd44	0.0116963
Eif2ak4	0.0142007
Wdr1	0.000480288
Ndrg1	0.00400684
Man2b1	-0.0105343
Klf5	0.00967705
Wdr83	-0.00851555
Prdx2	-0.00977778
Polr2a	-0.00245615
Senp3	0.0081833
Plekha8	0.010135
Spc25	0.00292353
Ripk4	0.000352727
Ufd1	-0.00856331
Letm1	0.00245482
Ubqln1	-0.00239053
Txn2	-0.00889686
Crbn	-3.89841e-05
Msh6	0.0150288
Fbxo11	0.0120628
Mlxipl	0.000603839
Tbl2	-0.00780698
Bud23	-0.00637857
Mcm5	-0.010979
Hmox1	-0.010438
Mprip	0.00226956
Cic	-0.00281184
Pafah1b3	-0.007778
Prkaca	0.0132224
Asf1b	-0.0146884
Ddx39	-0.0107965
Dnajb1	-0.00999683
Usp40	0.0135363
Celf1	0.012031
Ndufs3	-0.00905092
Por	-0.00584145
Igf1r	0.0021962
Insr	0.00651994
Trim28	-0.00693038
Ube2m	-0.00119275
Adcy9	0.00722686
Ctr9	0.0138858
Eif4g2	0.00878281
Pcyt1a	0.015479
Zfp592	0.00487641
Psmd4	0.00497955
Snx6	0.00207245
Mthfd2	0.00864991
Pan2	0.00382748
Cs	-0.00542793
Bcas2	-0.000409155
Ctcf	0.0106437
Pard6a	-0.0144512
Tfap4	-0.00309915
Ranbp1	0.00692636
Psmb4	-0.0079626
Slc30a4	0.000473209
Sqor	-0.00830055
Bloc1s6	-0.000960875
Metap1	0.00379828
Gpr108	-0.00582299
Gata6	0.0153713
Rsl1d1	0.0098067
Apc	0.019172
Reep5	-0.00932103
Ergic3	-0.00556855
Uqcc1	-0.00515888
Ncoa2	0.0178953
Nr2c2	0.0196168
Nr2c1	-0.00451341
Smpd4	-0.000137192
Pex1	0.0142387
Kctd20	0.000847743
Ctns	-0.00238871
Ephb3	-0.00143527
Tuft1	-0.00151493
Trap1	-0.00446911
Tpr	0.00821062
BC003331	0.0105587
Dhx34	-0.00481484
Kptn	-0.00249408
Napa	-0.00932199
Sra1	-0.0050033
Atp5g1	-0.0102339
Snf8	-0.0103216
Tbcb	-0.0103492
Inpp5k	-0.00365239
Crkl	0.0152885
Eps8l1	0.00160118
Clint1	0.0187339
Prss16	-0.00132074
Cdkal1	0.00886858
Zbtb17	-0.00373934
Mob1b	0.00780144
Atp6v1b2	-0.011466
Eps15l1	0.0105952
Tep1	0.00373268
Ttc5	0.0148154
Osgep	-0.00793967
Aamp	-0.00529485
Tmbim1	-0.00766878
Arpc2	0.00181982
Kmt2b	-0.0057497
Tmem147	-0.00703201
Rps9	-0.00970263
Tfpt	-0.000675736
Crip2	-0.00835174
Crip1	-0.00872017
Pgrmc1	-0.00610483
Gcat	-0.00882988
Elovl1	-0.00827027
Med8	-0.0007199
Hyi	-0.0104745
Cdc20	-0.000785117
Nectin4	0.00494139
Pfdn2	0.00668555
Rnf114	-0.00589418
C330007P06Rik	0.0142434
Srm	-0.00573742
Epha2	-0.00333444
Rbm14	-0.0059442
Zdhhc24	-0.00460439
Nsmf	0.000454895
Pdk1	-0.000355927
Ptbp1	0.00286429
Mvd	-0.0087107
Cyba	-0.00695002
Tmem110	-0.00844696
Sfmbt1	0.0171269
Ihh	-0.0128873
Atp7b	0.00727323
Rundc3a	-0.0073327
Cdt1	-0.0156493
Aprt	-0.00971334
Gtf2h1	0.00786448
Hfe	-0.0135471
Slc5a6	-0.0088932
Qrich1	0.0107085
Usp19	0.0118896
Pola1	0.0195946
Cdc42	-0.00248478
Pknox1	-0.00105732
Gmnn	-0.00238095
Acot13	-0.0129091
Zfp184	0.00538354
Cdk4	-0.00986536
B4galnt1	0.00101775
Mettl1	0.00248753
Tspan31	-0.00149217
Kif5b	0.0135568
Saal1	-0.00486355
Krt23	0.0025223
Cnp	-0.00747155
Sulf2	0.00703239
Sod2	-0.0124095
Tmco6	0.00816155
Stambp	0.00959289
Ezh1	0.00548364
Hap1	-0.00570783
P3h4	-0.00495332
Ctnnb1	0.0167234
Eif1b	-0.00857201
Psmd2	0.0053166
Vars	0.00369107
Slc44a4	-0.00769556
Abhd16a	-0.0135207
Neu1	-0.00405073
Ddah2	-0.00545651
Clic1	-0.00948705
Lsm2	-0.00606117
Pole	-0.001642
Zfp775	-0.0158563
Mrpl49	-0.00923141
Mark3	0.00231523
Gatad1	0.00670429
M6pr	0.00167707
Lrrc8a	0.0144318
Ppp2r1a	-0.00820608
Fance	0.000717694
Tinf2	-0.00260477
Dus3l	-0.00766544
Gtpbp3	-0.0108124
Tgfbr1	0.011227
Homer1	0.0119345
Rad51c	-0.00307059
Arpp19	-0.00765184
Bcl2l1	0.0037098
Khsrp	0.0118397
Ccdc124	-0.00748745
Cct4	-0.00663968
0610009B22Rik	-0.0126902
Cpt1c	-0.00231797
Zfp655	0.00612346
Rhoa	0.00196279
Zmiz1	0.00356468
Ankrd26	0.00748383
Aldh16a1	-0.00695984
Hnrnpa0	0.00415913
Prrg2	-0.00814861
Hnrnph1	0.00894977
Ift43	-0.0102384
Id3	-0.00895295
Arid1a	0.0106604
Ctsd	-0.00894528
Rplp1	-0.0092274
Abhd8	-0.00211439
Ift22	-0.00762851
Mid1ip1	-0.00660315
Ap2s1	-0.00516313
Fhl2	-0.00974889
Emc10	-0.00729422
Fbxw9	-0.00805558
Fnbp4	0.0189649
Phax	0.00186804
Tle1	0.00566522
Snrpb2	0.00403567
Ubc	-0.00541825
Prpf31	-0.00309994
Sertad1	-0.00496054
Carhsp1	-0.00744086
Elk3	0.0168245
Herpud2	-0.00250762
Rdh13	0.00866726
Nutf2	-0.00694317
Arpc5	0.00241651
Mgst1	-0.0116974
Nfib	0.010015
Rab25	-0.0064045
Ubqln4	-0.0107848
Rps18	-0.0103948
Rpl10	-0.00911762
Rps15a	-0.00741102
Ncaph2	-0.00783056
Hipk1	-0.00385859
Man1a2	0.0150832
Acyp1	-0.0117486
Hdac5	-0.00920273
Rala	0.0125632
Vdac3	-0.00453257
Vps72	-0.00645129
Gabpa	0.00504594
Dynll1	-0.00525429
Pdcl	0.00931398
Tmem184b	-0.00585084
Nf2	-0.00421794
Zmat5	-0.00309644
Ewsr1	-0.00235567
Ap1b1	-0.000877162
Bcl2l13	-0.00491943
Lnpk	0.0190136
Ascl2	-0.00599657
Pttg1ip	-0.00621782
Ube2g2	-0.0126868
Met	0.00217681
Slc16a12	0.0104732
Nav1	0.0132721
Tnpo1	0.0047113
Rnmt	0.0138752
Kcnq1	-0.0106415
Srp14	-0.00944586
Cdk9	-0.00427291
Tor2a	-0.011822
Fpgs	-0.0101521
Mkl2	0.00836967
Cbx5	0.00812688
Apobec3	0.00258636
Vav2	-0.00448528
Ppp2cb	0.0264879
Dmap1	-0.000386551
Mcu	0.00906713
Bcr	0.00467072
Tfcp2	0.0103346
Ubp1	0.0115208
Nuak2	0.00878611
Ick	0.0112502
Sdhb	-0.0108797
Snap47	-0.0063385
Kdsr	0.00770726
Vps4b	0.0140295
Rps25	-0.00641818
Taz	-0.00524315
Aldh3a2	-0.00498222
Tmem115	-0.00788083
Hyal2	-0.00892204
Ifrd2	0.000299131
Hyal1	-0.00282166
Tusc2	-0.00733746
Nprl2	-0.00705835
Rassf1	0.0133793
Epn3	-0.00711399
Slc3a2	-0.00802111
Nxf1	-0.00950459
Stx5a	-0.00785729
2610507B11Rik	0.0193261
AI597479	0.0126037
Ifi35	-0.00559223
Rdm1	-0.00289056
Nedd8	-0.00869443
Gosr1	0.00830021
Mrpl52	-0.00647406
Spaca7	-0.0116359
Kansl3	0.00394459
Faf1	-0.00109628
Tsacc	-0.00321881
Mettl16	0.0141017
Pigyl	-0.00678
Rbm25	0.00981028
Psen2	-0.00309556
Acaa1b	-0.0130705
Fads1	-0.0070197
Lmbr1	0.00025014
Tnfrsf22	0.000164517
Cars	0.00958672
Phlda2	-0.00911362
Kdelr3	-0.00483654
Apip	-0.00470423
Pdhx	-0.00905753
Vac14	-0.00600151
Akt1s1	-0.0100208
Tbrg1	0.017378
Brf1	0.00505031
Odc1	0.00260413
Pabpc4	0.00771698
Zfp296	-0.0010776
Sugp1	-0.00835538
Dhdh	0.0101188
Zfp790	0.00346465
Pgam1	-0.00357459
Evi5	0.0103241
Evi5l	0.000413213
Snapc2	-0.00729825
Git1	-8.76687e-05
Gltp	0.000944844
Bnip2	0.0138675
Ccnt1	0.00928907
Brms1l	0.0203731
Med15	0.00776579
Dhdds	-0.00827474
Ubxn11	-0.00473443
Tjap1	-0.00868021
Ehf	0.0182681
Rpl15	-0.00911973
Tmem167	-0.00971182
Mplkip	-0.00730782
Kif11	0.0177699
Mlkl	0.00602408
Tnpo3	-0.00283638
Ttll5	0.00653184
Rps5	-0.0161612
Adgrl1	0.00866226
Amotl1	0.011583
Etv5	0.0130138
Gfod2	-0.0025648
Enkd1	-0.00377111
Atp6v0d1	-0.00946079
Ptprs	0.00513922
Slc41a1	0.00647998
Nelfb	-0.00611642
Tango2	-0.00614969
Ndufs2	-0.00953587
Atraid	-0.0108083
Cad	-0.00999757
Sh3bp5l	-0.00479861
Atad1	0.000173554
Pten	0.00823379
Pea15a	0.000619754
Timm23	-0.00742953
Trnt1	0.00916548
Ehmt2	0.00210242
Elof1	-0.00727883
Med16	0.00289746
St3gal1	-0.0105823
Tmem259	-0.00575064
Rnf170	0.0107447
Nit1	-0.00243144
Prdm15	-0.00116309
Rnf168	0.0129542
Tctex1d2	-0.00628459
Chp1	-0.00874096
Tvp23b	-0.00897305
Dnajc7	0.0149812
Cacybp	0.00086607
Cluap1	-0.00504392
Zswim7	-0.00793613
Pigl	0.00152125
Ndufa2	-0.00868107
Pam16	-0.00879909
Glis2	-0.00601364
Cox6c	-0.0119956
Bicc1	0.0106594
Ube2z	-0.00574457
Tmem87b	0.0107951
Anapc1	-0.000715647
Tsg101	-0.000261263
Hps5	0.00154569
Map3k4	0.0155925
Rnf166	0.00102742
Ankrd28	0.0196425
Ankrd52	0.0047605
Srp19	0.00222957
Wdfy2	-0.0049735
Rbsn	0.0109267
Mrps25	-0.00630107
Dguok	-0.00114949
Camta1	-0.00736215
Csf1	0.00771951
Strip1	-0.00953618
Slc25a11	-0.00963344
Cmc2	-0.00419262
Chfr	0.00545965
Tex261	-0.00298802
Fam120b	0.00330505
Tbp	0.00627029
Psmb1	-0.00924039
Fhod1	-0.00618787
Elmo3	-0.00858465
Stc1	0.0159041
Msh3	0.00620145
Tmem208	-0.00895839
E2f4	-0.00481171
Surf4	-0.00685828
Surf2	-0.00603499
Dnajb9	-0.000115127
Naf1	0.0155952
Yes1	0.0270772
Ppp1cb	-0.00323158
Gorasp2	-0.00824782
Tsen15	-0.0110778
Efr3a	0.00287644
Trappc2l	-0.00584162
Acsf3	-0.00609888
Ddx19a	0.00661318
Galns	-0.00667548
Entpd2	-0.0074911
Rabl6	0.0136834
Ptgds	-0.00509485
Edf1	-0.0106842
Clic3	-0.00155488
Npdc1	-0.00856916
Fbxw5	-0.00960477
Slc25a13	0.0172559
Ube2i	0.00100459
Tsr3	-0.0100215
Lrrk1	0.00573956
Actn1	0.00154293
Sirt2	-0.00584265
Hnrnpl	0.00964152
Nolc1	0.0140512
Cnksr3	-0.00661378
Mtmr1	-0.00017015
Hmgb3	0.00699634
Map2	0.00663448
Nipsnap3b	-0.0116807
Lage3	-0.00913337
Ubl4a	-0.00684223
Gdi1	-0.00591965
Sash1	0.0141674
Gadd45b	0.00050047
Zdhhc12	-0.00969979
Golga7	-0.00165348
Xk	-0.0051359
Clpx	0.00395268
Trabd	-0.00133142
Dennd6b	-0.00136011
Atf6b	-0.00708195
Ppt2	-0.00980973
Cacfd1	-0.00932417
Hivep2	0.0136834
Arnt	0.00663974
Itga2	0.0266022
Mocs2	0.0059703
Nat9	-0.0094942
Atp6v0e	-0.0104687
Zfp318	0.00630457
Srf	0.00158803
Gata5	-0.00385982
Lama5	-0.0049592
Steap1	-0.00661654
Steap2	0.00484047
Hspa8	-0.0059739
Pdzd11	-0.00382232
Psma2	-0.00655293
Mrpl32	0.00344401
Setdb1	0.0117895
Arnt2	-0.00700994
Prune1	-0.0100963
Cers2	-0.00963977
Capza2	0.00809717
Vps45	-0.00857195
Prpf3	0.0129457
Anp32e	0.00749339
Aph1a	0.0040551
Tab2	0.00899811
Ppil4	0.0131046
Cnih1	-0.0117355
Eps8	0.0161138
Med22	-0.00706122
Surf1	-0.00790351
Med28	-0.0115092
Qdpr	-0.00983587
Sqstm1	0.00101128
Nfe2l2	0.0117648
Rxra	-0.00604581
Adamtsl4	-0.0092525
Prpsap1	-0.00374287
Ncapg	0.0180765
Lcorl	0.0122636
Lta4h	-0.00123579
Dstn	0.00931384
H2afy	0.00668329
Gtf2ird2	-0.00083545
Bola1	-0.0102685
Adss	0.0159977
1700016C15Rik	-0.0124933
Il17rb	-0.00724356
Chdh	0.011788
Actr8	0.000528464
Fnta	-0.00591471
Skiv2l2	0.0210839
Lbp	-0.00519319
Celsr1	-0.00340046
Diexf	0.0110167
Atp5e	-0.00961404
Nelfcd	-0.0117417
Ctsz	-0.00873291
Prelid3b	-0.00212534
Sertad4	-0.00506594
Ube2a	-0.0117923
Slc25a5	-0.0133119
Ppdpf	-0.00894567
Pls3	0.00677663
Nkap	0.0167221
Ndufa1	-0.00906431
E2f3	0.0107253
Cr1l	0.000775457
Ppfibp1	0.0219685
Plgrkt	-0.000153924
Gtf3a	0.0154253
Mtif3	0.00800835
Lnx2	0.00365856
Dyrk3	-0.00795467
Mapkapk2	-0.00824982
Lamp2	0.00267565
Atxn10	-0.00650021
Eif3d	-0.00704647
H3f3b	-0.00706466
Nup50	0.0129346
Ift27	-0.011037
Pacsin2	0.00107403
Ttll12	-0.0085558
Tox4	0.00764997
Mrps18c	-0.00849611
Srsf6	-0.00643318
Kctd2	0.000943275
Kctd5	-0.00519208
Etaa1	0.0193293
Slpi	-0.00965045
Sdc4	0.00878807
Il13ra1	-0.0104371
Nbr1	0.00125836
Cyth1	0.0136075
Rnd3	0.0109151
Brca1	0.0102285
Nt5c3b	-0.00527708
Coa3	-0.00984101
Med24	-0.00174271
Psmd3	-0.00915017
Exosc10	0.00414788
Glod4	0.00264479
Vps53	0.00360197
Taok1	0.0167766
Dnttip1	-0.00600403
Nlk	0.00939265
Traf4	-0.00838397
Aldoc	-0.00792316
Rpl19	-0.00482336
Nek8	0.0050551
Arl5b	0.00448638
Zfp207	0.001769
Psmd11	0.00756829
Timp2	0.00139914
Zc3h18	0.0127082
Top2b	0.0192876
Igfbp4	0.00101672
Cdc6	0.00251379
Suz12	0.0188396
Atad5	0.0112642
Crlf3	0.0129633
Tns4	0.00230054
Tnfaip1	0.00130871
Abr	-0.00553124
Slc35c2	-0.00586307
Elmo2	-0.00705426
Wsb1	0.0123877
Ttpal	-0.00324579
Rhot1	0.00254172
Ada	-0.0115068
Serinc3	-0.00815019
Tha1	-0.00507392
Pgs1	-0.00567866
Birc5	-0.00575271
Pigt	-0.0105531
Wfdc2	-0.00695935
Etv4	-0.00380576
Ghdc	0.00276311
Slc12a7	-0.00418937
Ctsa	-0.00807332
Zswim1	-0.0156241
Myo1c	5.8378e-05
Crk	0.0151011
Cox7c	-0.00802067
Pitpna	0.00103745
Mlx	-0.00107809
Retreg3	0.000994383
Dhx58	-0.00168234
Rab5a	0.0263678
Nkiras2	-0.0117633
Ppp2r5c	0.00670312
Ift52	0.000104416
Mybl2	-0.00615613
Eya2	-0.00536382
Hnf4a	-0.00240522
Ddx27	0.0131579
Cyth3	0.00797697
Rac3	-0.00539149
Rrp7a	-0.00746094
Cyb5r3	0.00665572
Ints2	0.00507007
Med13l	0.012648
Hist1h2bc	-0.00816388
Mafk	0.0109211
Med1	0.0122037
Erbb3	-0.00726025
Stard3	-0.00603767
Vmp1	-0.00391244
Uchl5	0.00953728
Glrx2	-0.00454853
Trove2	0.0169201
Stk4	0.0120852
Zcchc10	0.00534636
Psmb6	-0.00976466
Spag7	-0.00873842
Pfn1	0.0175489
Tomm34	-9.41438e-05
Ywhab	0.0105036
Anxa6	-0.0051157
Zkscan6	0.00455553
Kpna2	0.00457276
Smurf2	0.0079171
Vezf1	0.0156332
Srsf1	-0.000399015
Shroom1	-0.00292782
Kif3a	0.0104282
2008-09-01	-0.00147425
Mtmr4	0.00395123
Mapt	-0.000277497
Kansl1	0.0109223
Gid4	0.00967685
Myo1b	0.0179457
Dhx40	0.0128444
Ypel2	0.00387951
Akap1	0.00823657
Nol11	0.0127528
Derl2	-0.0114678
C1qbp	-0.000293568
Rpain	-0.00997302
Chd3	0.0125267
Kdm6b	0.0167144
Appbp2	0.0115928
Ncor1	0.0189292
Cenpv	-0.00367392
Pcgf2	-0.00742335
Cwc25	0.0107995
Pip4k2b	0.00981264
Trim37	0.0114778
Ctdnep1	-0.00575074
Elp5	-0.0076659
Gabarap	-0.00748807
Cldn7	0.00472679
Phf23	-0.00185224
Acadvl	0.00755103
G3bp1	0.00824802
Atox1	-0.00970615
Tbx3	-0.0106686
Mmp7	-0.00856943
Dusp14	-0.0190363
Tada2a	0.0162736
Pnpo	-0.00302288
Cog1	0.00905465
Cbx1	0.0124259
Cdk5rap3	-0.00714148
Copz2	-0.00583798
Slc25a39	-0.00831891
Sp2	0.000120135
Aatf	0.0137518
Dync1h1	0.00590277
Pex12	-0.00634067
Ndel1	0.00744498
Zbtb4	-0.00100775
Mpdu1	-0.00967659
Fxr2	0.00589475
Atp5g3	-0.0110833
Acsl1	0.00314699
Abca5	-0.00559675
Zfyve27	0.00724607
Avpi1	-0.00940327
Rad51d	-0.00721266
Pank3	0.020243
Rars	0.00845275
Wwc1	0.0116231
Mrpl58	-0.00389775
Fdxr	-0.002218
Sult4a1	-0.0115981
Mrpl45	0.000958635
Irf1	0.0109082
P4ha2	-0.00814969
Arrb1	-0.00469798
Tm4sf5	0.000826389
Cxcl16	-0.00765712
Pelp1	-0.00347123
Med11	-0.0057917
Map2k3	-0.00384392
Ywhah	0.00187789
Sart3	0.00391796
E2f2	0.0131104
Nars2	0.00763311
Slc35b4	-0.00410695
Dalrd3	-0.000443564
Fis1	-0.00666765
Plod1	-0.0131361
Rab3d	-0.00297202
Mfsd3	-0.00821104
Atp6ap1	-0.00958596
Dnase1l1	-0.00470273
BC005537	0.0103377
Isyna1	-0.00885119
Hars2	-0.00814563
Tmem160	-0.00769347
Rab5c	-0.00953339
Mdh2	-0.00817209
H13	-0.00698348
Rnf145	-0.0159097
Atp6v1e1	-0.00240586
Rps6kl1	-0.0062309
Ppp1r12c	-0.00395237
Ahr	0.00648974
Map1s	0.000389923
Tmem129	-0.0158085
Nop9	-0.00780477
Atp6v0a1	0.00163725
Psmc3ip	0.00125392
Grb7	-0.0113223
Zfp687	0.00506079
D8Ertd738e	-0.0093348
Calm3	-0.000571638
Cops3	-0.00155526
Fkbp8	-0.00909826
Ddx39b	-0.00905953
Gipc1	-0.00547414
Tlcd1	-0.00705705
Plscr3	-0.0137233
Xab2	-0.011462
Cdc37	0.00611488
Rab4a	-0.000589003
Trip10	0.0133354
Cops6	0.000643345
Ubb	-0.0102867
Ap4m1	0.00163766
Gyg	-0.00614443
Slc6a8	-0.00383465
Ubxn6	-0.000630253
Mydgf	-0.00229625
Cyb561	-0.0142181
Sema6a	-0.00467231
Ccdc12	-0.00836899
Fmc1	-0.00981325
Mrpl24	-0.00295062
Gle1	-0.00135575
L3hypdh	-0.00247053
Slc35e1	-0.00605447
Tmc4	-0.00373988
Syne4	-0.00898017
Polr2i	-0.0100799
Krt10	-0.0136808
Rmnd1	-0.00520416
Fbxo5	0.00454669
Mtrf1l	-0.000569994
Hdac2	0.0166712
Frk	0.00791869
Rwdd1	0.00778652
Stxbp5	-0.00105774
Hint3	-0.00703104
Trmt11	0.00639091
Katna1	-0.00452657
Pcmt1	-0.00678814
1700021F05Rik	0.00530088
Sec63	0.0145438
Snx3	-0.012587
Aig1	0.00340313
Adat2	-0.00671353
Pex3	-0.00525752
Fuca2	-0.00538486
Cep57l1	0.00921097
Ltv1	0.00505376
Plagl1	-0.0122123
Cd164	-0.00748392
Utrn	0.0191673
Smpd2	-0.00962147
Zbtb24	-0.00132925
Rab32	-0.00966179
Amd-ps4	0.0190867
Gtf3c6	-0.00105021
Slc16a10	-0.00229233
Rev3l	0.0246905
Traf3ip2	-0.00110715
Tube1	-0.0029524
Prep	0.00254878
Perp	-0.0101016
Arfgef3	0.0106136
Hebp2	0.00762937
Reps1	-0.00724
Asf1a	-0.0060682
Qrsl1	0.00150054
Rtn4ip1	0.0081277
Crybg1	0.00396126
Vta1	-0.00585911
Smpdl3a	0.00625266
Reep3	0.00222207
Serinc1	0.00589854
Hsf2	0.0201174
Ptprk	0.00306057
Dcbld1	0.00342051
Ccdc59	0.00501729
Ppp1r12a	0.0161207
P4ha1	0.0146953
2010-09-01	0.01726
Lims1	0.0118088
Zwint	-0.00129915
Ube2d1	0.00139299
Cdk1	-0.00993506
Atp2b1	0.0130543
Arid5b	0.00955122
Actr6	0.0131705
Uhrf1bp1l	0.0112079
Poc1b	-0.00117855
Dusp6	0.0183732
Tmpo	0.00221288
Kitl	0.0139056
Psen1	-0.00304909
Sgk1	-0.0089436
Cep290	0.0117691
Ikbip	0.010325
Hbs1l	-0.00625712
Epb41l2	0.0148769
Apaf1	0.0135261
Med23	0.00115316
Nedd1	0.00900116
Mtfr2	0.00673366
Map7	0.0117412
Ctgf	0.0150514
Stx7	0.00240421
Pex7	-0.00629048
Ifngr1	0.00472518
Vnn3	0.000479955
Cdk17	0.00800217
Snrpf	0.0120233
Fgd6	0.0189174
Ndufa12	-0.00881741
Tmcc3	0.00355997
Cep83	0.0203743
Socs2	0.0290544
Nudt4	0.0036608
Cry1	0.000291869
Timp3	0.00757096
Hsp90b1	0.010673
Washc3	-0.01026
Sirt1	0.0187564
Herc4	0.00144254
Hnrnph3	0.00483179
Rufy2	0.014403
Ccar1	0.0097782
Ddx21	0.0147138
Ddx50	0.0137406
Vps26a	0.01044
Supv3l1	-0.011605
Hkdc1	-0.00198061
Fam241b	-0.00949318
Aifm2	-0.000291879
Tysnd1	-0.00843289
Sar1a	-0.0065937
Ppa1	0.00152938
Eif4ebp2	0.00412291
Sgpl1	0.00574855
Pcbd1	-0.00824004
Unc5b	0.0105325
Slc29a3	0.00686374
Anapc16	0.00140876
Ddit4	0.00136734
Dnajb12	0.0145298
Micu1	0.00290993
Cand1	-0.00832447
Tbk1	0.0120316
Pno1	-0.00508348
Egfr	0.0130643
Usp15	0.016183
Vps54	0.018471
Tbc1d15	0.0062132
Pcsk4	-0.0101647
Rab21	0.0108546
2310011J03Rik	-0.00990609
Peli1	0.00145196
Thap2	0.0137938
Lgr5	0.00138627
Slc1a4	-0.0155254
Rab1a	-0.00217683
Ptprr	0.0246917
Actr2	0.0116152
Ndufs7	-0.00832367
Ptprb	-0.0024667
Mum1	0.00538614
Gabrp	0.00641361
Uqcr11	-0.00969257
Cnot2	-0.00622378
Tcf3	0.0041993
Frs2	0.00309899
Yeats4	0.00475067
Cobl	0.0122023
Grb10	0.00101502
Snrpd3	-0.000610285
Cpm	-0.0135011
Mdm2	-0.000847331
E2f7	0.0131972
Csrp2	-0.00724992
Osbpl8	0.0174169
Mknk2	0.0101158
Cabin1	0.0079735
Ap3d1	0.00533267
Phlda1	0.00168089
Sf3a2	-0.0083549
Mdm1	0.0126116
Timm13	-0.0083688
Vps13d	0.0110016
Llph	0.000777021
Tmbim4	-0.00933235
Helb	0.0151701
Prmt2	-0.00192362
Hmg20b	0.00694957
Fzr1	-0.00877884
Ncln	-0.00668621
Hcfc2	0.00909454
Nfyb	0.00748775
Txnrd1	0.0073908
Ppm1m	0.00398313
D10Wsu102e	0.0031183
Wdr82	-5.39788e-05
Pofut2	-0.00630506
Appl2	0.00575874
Sumo3	-0.00938523
Hint1	-0.00889187
Fbxw11	-0.00350056
Stk10	-0.0102974
Papolg	0.0116762
Rel	0.014072
Pfkl	-0.00553859
Pus10	-8.16522e-05
Rhbdf1	-0.0111455
Pex13	-0.0025729
1810043G02Rik	-0.00624655
Ahsa2	0.00938777
Nprl3	-0.00637768
Xpo1	0.0152146
Stc2	-0.00184656
Asb3	-0.00518799
Cdc34	0.000247132
Tpgs1	-0.00703302
Chac2	0.000904092
Erlec1	0.0120529
Sptbn1	0.0165066
Mdh1	-0.0115475
Ccng1	-0.00724227
Nudcd2	0.000173127
Polrmt	-0.00932965
Hmmr	0.0157996
Mgat1	-0.00550067
Ppp2ca	-0.00466755
Hnrnpab	0.00401686
Phykpl	0.00169669
Hspa4	0.0176086
Cnot6	0.015532
Zfp354a	0.00181788
Mapk9	0.00427005
Canx	0.0134992
Rack1	-0.00790641
Rufy1	0.0130473
Rnf130	0.0168903
Rad50	0.0141424
Clk4	0.00234934
Sar1b	-0.0111969
Jade2	0.00392069
Ube2b	0.00206767
Cdkn2aipnl	-0.00764374
Med7	-0.0159097
Tnip1	0.00111063
Vdac1	0.00403656
Upp1	-0.00893186
Slu7	0.00898069
Ascc2	-0.000363983
Hus1	0.0134382
Pttg1	-0.00887229
Zfp607a	0.00857796
Tns3	-0.00339434
Btg2	0.0161091
Pes1	0.00270811
Tcn2	0.000722884
Smtn	0.000662082
Arf5	0.00825062
2310033P09Rik	-0.00126422
Guk1	-0.00892939
Rnf185	-0.00732713
Limk2	-0.00665664
Patz1	0.0060437
Eif4enif1	0.0110201
Trim11	-0.00856718
Ogdh	-0.00837353
Drg1	-0.0029956
Rtn4	-0.00427956
Mtif2	0.0146913
Rps27a	-0.0168073
Cfap36	0.0124657
Ppp4r3b	0.0104286
Pnpt1	0.0284156
Efemp1	-0.00523883
Pold2	-0.00769026
Zkscan17	-0.0115579
Dbnl	-0.00852353
Mrps24	-0.00926569
Ccdc117	0.00208144
Dynll2	0.000774739
Xbp1	-0.0057064
Supt4a	-0.00947541
Ska2	0.00145207
Prr11	0.00828737
Smg8	-0.0023344
Rnf187	-0.00942412
Mrpl22	-0.00962836
Cnot8	-0.00954579
Rps6kb1	0.00851609
Sap30l	0.00395553
Galnt10	0.00349017
Rnft1	-0.00268795
Mfap3	0.00431372
Fam114a2	0.00776701
Ppm1d	0.00451916
Znhit3	-0.00502398
Myo19	0.00401132
Prpsap2	0.00151086
Ggnbp2	0.00581583
Acaca	0.0121439
Shmt1	0.00121234
Llgl1	-0.00688381
Drg2	-0.00645711
Srebf1	-0.00283047
Tom1l1	-0.00136776
Stxbp4	0.00558123
Bzw2	-0.00350542
Elac2	-0.0104938
Pctp	-0.0105022
Twistnb	0.0139424
Atxn7l1	-0.00652925
Sypl	-0.00321681
Pdia6	-0.00579878
Nampt	0.000973564
Nbas	0.000378959
Tspan13	0.00439975
Rock2	0.0222189
Laptm4a	-0.0085243
Snx13	0.0114879
Sdc1	-0.00353144
Lpin1	0.000751864
Pum2	0.0127061
Hs1bp3	0.00316164
Smc6	0.0135331
Amz2	0.00195745
Gna13	0.00710159
Prkar1a	-0.00243409
Rdh14	-0.00579689
Trappc12	-0.00689454
Adi1	-0.00290555
Ubxn2a	0.0185441
Cmpk2	0.0188867
Itsn2	0.0126009
Rsad2	0.0230496
Id2	0.0154089
Ncoa1	0.0112126
Dus4l	0.0121967
Rrm2	-0.00576348
Bcap29	0.00538509
Cenpo	-0.0084948
Klf11	-0.000280218
Cbll1	0.0147677
Dnmt3a	0.0132678
Dld	0.0027107
Sh3yl1	-0.0129563
Rab10	0.00943545
Pxdn	-0.00611855
Ddx52	0.00673708
Hnf1b	-0.0006222
Taf15	0.0240511
Mmp28	-0.00355437
Cdc27	0.0136424
Mettl2	-0.000510129
Nle1	-0.00289376
Tlk2	0.0181586
Lig3	0.0084626
Map3k3	0.0166453
Ddx42	0.0187693
Ftsj3	0.0089626
Rnf135	-0.00452785
Psmc5	-0.00417602
Ern1	0.00443717
Nf1	0.0156253
Polg2	0.00173741
Ddx5	0.0110751
Psmd12	0.00676271
Helz	0.00722846
Slc9a3r1	-0.00315899
Nt5c	-0.00429037
Jpt1	-0.0102526
Sumo2	-0.0084966
Nup85	-0.00649547
Gga3	-0.00358093
Cluh	-0.00205085
Mif4gd	-0.0117451
Slc25a19	-0.0105825
Pafah1b1	0.00626596
Tmem94	-0.000492676
Recql5	0.00387865
Sap30bp	-0.00469628
Itgb4	-0.00339215
Galk1	0.00226179
Unk	-0.0095571
Trim47	-0.0132268
Aspa	-0.011706
Mrpl38	-0.00663137
Fbf1	0.00515098
Acox1	0.00239727
Ten1	-0.00579305
Srp68	-0.00391763
Tsen54	0.00526629
Llgl2	-0.00762934
Ncbp3	0.0177531
Ankfy1	0.00766104
Exoc7	-0.00528836
Ube2g1	-0.00349231
Med31	0.00150726
Ube2o	0.0073192
Txndc17	0.00328213
Rhbdf2	0.00124939
4933427D14Rik	0.0142693
Pimreg	-0.0119336
Rabep1	0.0193502
Mfsd11	-0.00756321
Kif1c	-0.00414747
Sec14l1	0.00400038
Nos2	0.0180925
Mink1	0.00494803
Pld2	-0.0030599
Slc46a1	-0.0132006
Dhrs13	-0.00239886
Blmh	0.0023614
Cpd	0.00917725
Timm22	-0.00718871
Nxn	0.000328464
Rflnb	0.0158204
Rph3al	0.000864972
Ywhae	0.00495486
Prpf8	-0.00268781
Spag9	0.0144043
Luc7l3	0.0114838
Ankrd40	-0.00323972
Abcc3	-0.00368711
Xylt2	-0.00922359
Lrrc59	-0.000427294
Slc35b1	-0.0032987
Scrn2	-0.00895075
Lrrc46	-0.00372024
Dvl2	0.000786197
Per1	0.00050169
Tmem107	-0.00729274
Aurkb	-0.0104412
Ctc1	0.00168596
Pfas	0.00938235
Myh10	0.00621036
Stx8	-0.0076989
Usp43	0.00209893
Adprm	-0.0122431
Krt19	-0.00473958
Top2a	0.0131985
Acly	-0.00322823
Kat2a	-0.00103286
Tmem101	-0.00882327
Lsm12	0.00741789
Ubtf	0.0114687
Ccdc43	0.0109338
Eftud2	-0.00725813
Dcakd	-0.0104847
Nmt1	0.0134794
Plcd3	-0.00234904
Map3k14	0.00429761
Gosr2	-0.00486574
Klhl28	0.00876586
Fkbp3	0.00963643
Scfd1	0.0104417
Strn3	0.0165797
Ap4s1	-0.0074051
Dtd2	0.00387084
Ston2	0.0167034
Gtf2a1	0.02063
Sel1l	0.00537582
Klhdc2	-0.00547251
Nemf	0.0104988
L2hgdh	0.00723121
Trappc6b	-0.000352191
Pnn	0.0151375
Mia2	0.0129396
Galc	0.0069908
Spata7	0.010765
Ptpn21	-0.00115176
Zc3h14	0.00627372
Polr2h	-0.00542949
Ppp2r3c	-0.0113621
1110008L16Rik	-0.00454319
Psma6	-0.010644
Nfkbia	0.00329932
Ralgapa1	0.00982402
Mbip	-0.0024402
Gstz1	-0.00507191
Sptlc2	0.00831985
Ahsa1	-0.00768644
Vipas39	0.00356134
Snw1	0.0123147
Mthfd1	0.00154394
Ppp2r5e	0.0116256
Sgpp1	-0.0102605
Rab15	0.0105246
Fut8	0.00543297
Sav1	0.0169863
Tmx1	0.00277481
Actr10	-0.0112546
Timm9	-0.00214318
Dhrs7	-0.00352169
Ppm1a	-0.000198656
Clmn	0.0098057
Glrx5	-0.00361952
Mnat1	-0.0035834
Prkch	-0.0107622
Hif1a	0.011829
Papola	0.000882046
Mpp5	0.020618
Snapc1	0.0138286
Atp6v1d	0.00691055
Vrk1	0.00292018
Eif2s1	0.00369973
Plek2	0.00265823
Vti1b	-0.00529203
Zfp36l1	0.00875069
Erh	-0.00642076
Susd6	0.0175291
Srsf5	0.0124018
Pacs2	-0.00835334
Mta1	0.00515883
Wdr37	0.00676915
Gtpbp4	0.0116883
Zmynd11	0.0139674
Esyt2	0.00499799
Cdca7l	0.00839133
Tdp1	-0.00818577
Psmc1	0.00675427
Nrde2	0.00921115
Ccdc88c	0.0112527
Dglucy	-0.00754829
Tc2n	0.0147483
Trip11	0.0157585
Atxn3	0.0213831
Lgmn	-0.0102661
Golga5	0.0230078
Pitrm1	0.0132615
Pfkp	-0.00155097
Ifi27l2b	0.00734092
Akr1c13	-0.00873125
Net1	0.0147243
Gdi2	-0.00773849
Dcaf4	0.0017233
Numb	0.0141337
Acot2	0.0132546
Coq6	-0.00824163
Entpd5	-0.0049119
Abcd4	0.00191472
Isca2	-0.00466833
Npc2	-0.00344788
Fcf1	-0.0112446
Ylpm1	0.0164571
Mlh3	0.0169494
Tmed10	0.00655447
Fos	0.011478
Erg28	-0.00916246
Tgfb3	-0.00959308
Ccnk	0.00225118
Degs2	-0.0111742
Yy1	0.00459892
Wars	-0.0081849
Hsp90aa1	0.00858243
Zfp839	0.0196601
Fdft1	-0.00692263
Cinp	0.00340619
Traf3	0.0099476
Cdc42bpb	0.0223306
Exoc3l4	-0.0045343
Tnfaip2	0.0162275
Eif5	0.0125371
Ppp1r13b	0.00466898
Zfyve21	-0.0177372
Xrcc3	-0.0125497
Klc1	-0.00531538
2010107E04Rik	-0.0104758
Ggps1	0.00528731
Gpr137b	-0.00303804
Mtr	0.00759246
Trim27	0.00408909
Zkscan3	0.0079387
Slc17a1	-0.00492245
Carmil1	0.0160093
Mrs2	0.00978852
Exoc2	0.00259321
Gcnt2	0.0035438
Tmem14c	-0.00974454
Nedd9	0.0052019
Hivep1	0.011326
Edn1	0.00706361
Tbc1d7	-0.00410876
Mcur1	0.00808967
Nup153	0.0137472
Kif13a	0.0090835
Tpmt	0.00455631
Dek	0.0132199
Ippk	0.00507932
Cenpp	0.0198212
Nol8	0.013114
Spin1	-0.000540537
Wrnip1	0.00613593
Ripk1	0.0180875
Prpf4b	0.016535
Eci2	0.00214913
Rpp40	-0.00772879
Fars2	-0.00863076
Ssr1	0.00790797
Riok1	0.0116313
Snrnp48	0.005062
Sema4d	0.00119175
Gadd45g	-0.00764779
Fbp2	-0.00871458
2010111I01Rik	-0.00892259
Auh	-0.0101281
Fancc	-0.00769519
Ptch1	0.00213143
Sptlc1	0.00394076
Ercc6l2	0.0154548
Sfxn1	0.0072226
Habp4	0.0114371
Ctsl	-0.00609145
Zfp346	0.00925608
Aaed1	0.00609687
Cdk20	-0.0060231
Lman2	-0.00875094
Mxd3	-0.00771832
Prelid1	-0.00774738
Nsd1	0.0141963
Pdlim7	-0.00781676
Ddx41	-0.00171745
Fam193b	0.00522475
Pcbd2	-0.0113624
Txndc15	-0.00832069
Ddx46	0.0195426
Caml	-0.00442779
B4galt7	0.000652988
Slc25a48	0.00412503
Zfp369	0.00406437
Ptdss1	-0.00555553
Mterf3	0.0167606
Uqcrb	-0.0111933
Fastkd3	-0.0146378
Cetn3	-0.00366739
Lect2	-0.00831926
Smad5	0.00711795
Hnrnpk	-0.000630825
Ccnh	-0.000844358
Rasa1	0.00979457
2210016F16Rik	-0.00398362
Gkap1	0.0113436
Naa35	0.0125486
Golm1	0.0151827
Dapk1	0.00727549
Trip13	0.00865164
Pdcd6	-0.00997225
Sdha	-0.0106282
Ccdc127	0.00821621
Erap1	0.00555978
Cast	0.0145745
Rhobtb3	0.0147953
Glrx	-0.00942801
Arsk	0.00846986
Srd5a1	0.00659768
Nsun2	-0.00252524
Slf1	0.0134532
Ndufs6	-0.0073401
Mrpl36	-0.00800094
Lpcat1	-0.00675905
Clptm1l	0.00674526
Xrcc4	0.0119942
Zcchc9	0.00234159
Slc30a5	0.00418417
Mrps36-ps1	-0.0104367
Rad17	0.00494531
Marveld2	-0.00989561
Ocln	-0.0042607
Gtf2h2	0.00297363
Serf1	-0.0072446
Smn1	0.00144544
Mccc2	-0.000869805
Ptcd2	-0.0067389
Btf3	-0.0063771
Ankra2	0.0110858
Arhgef28	0.0175472
Gfm2	0.00771585
Polk	0.021207
Col4a3bp	0.0220142
Hmgcr	0.00844193
Poc5	-0.000896637
Iqgap2	0.0085785
F2rl1	0.00969835
Aggf1	0.0140156
Ap3b1	0.012111
Scamp1	-0.000732579
Jmy	0.00859451
Dimt1	0.00552245
Kif2a	0.0173725
Ercc8	-0.0036308
Elovl7	0.00216788
Plk2	0.0132629
Serinc5	-0.00142774
Zfyve16	0.0106618
Dhfr	-0.00175519
Erbin	0.028464
Nln	0.00384413
Trappc13	-0.00883509
Ppwd1	0.0152775
Cenpk	0.00489331
Cwc27	0.016558
Srek1ip1	0.00675125
Parp8	0.010113
Mrps30	-0.00737565
Slc4a7	0.0131995
Psmd6	-0.002366
Atxn7	0.0154311
Ptprg	0.0118629
Pdhb	-0.00443032
Oit1	-0.00516257
Acox2	-0.00905461
Map3k1	0.0152623
Il6st	0.00371766
Ndufs4	-0.0019468
Fst	0.00927911
Kat6b	0.0153286
Samd8	0.0128831
Vdac2	-0.00611709
Nkiras1	0.00275482
Comtd1	-0.00859826
Ube2e1	0.0120924
Nr1d2	-0.00108127
Dlg5	-0.00502442
Ngly1	0.00233569
Fam213a	0.00354879
Glud1	-0.000463012
Sftpd	-0.00245715
Bmpr1a	0.00856613
Ldb3	0.00497067
Rtraf	-0.00799989
Nudt13	-0.000760131
Ecd	-0.00754172
Dnajc9	-0.000237988
Anxa7	-0.00937142
Ppp3cb	0.000909431
Zswim8	0.0124413
[truncated: 8,279 more rows]

## Sheet: Set4_loadingsPC1
pca.res.4.rotation....PC1..
Gnai3	0.0109546
Cdc45	-0.00919008
Cav2	0.0126883
Klf6	0.00303805
Scmh1	-0.00477099
Cox5a	-0.0087366
Fer	0.0132584
Xpo6	0.000329579
Tfe3	0.00390298
Axin2	0.0168287
Brat1	0.0109419
Gna12	0.00534767
Slc22a18	-0.0118805
Igsf5	-0.0121174
Pih1d2	-0.00721086
Dlat	0.00350951
Sdhd	-0.00635843
Ccnd2	0.0113672
Gpr107	-0.0135115
Mid2	0.0167873
Trim25	0.00451145
Scpep1	-0.000603928
Mnt	-0.0103304
Hddc2	-0.00547474
Tpd52l1	-0.000576065
Pemt	-0.00646296
Cdh1	-0.00201833
Ckmt1	-0.00941979
Alox12	-0.00797266
Arvcf	-0.0105323
Comt	-0.00155616
Rtca	0.0105073
Dbt	0.00287872
Dazap2	-0.0100046
Mcts1	-0.00808695
Trappc10	0.00837843
Ccm2	-0.00621101
Tbrg4	-0.00224888
Tmprss2	-0.00880771
Ndufa9	-0.0088326
Lck	-0.0008897
Galnt1	0.00757098
Mkrn2	0.00801389
Pparg	-0.000293716
Raf1	0.0089289
Pdgfb	0.0113244
Grasp	-0.0135884
Acvr1b	-0.00522075
Tom1l2	-0.0132081
Wdr77	-0.00986057
Atp5f1	-0.00748177
Sox9	0.0170938
Hnrnpd	0.0140659
Dynlt1c	-0.00377775
C1d	-0.00316821
Gm2a	0.00503912
Krit1	0.0156299
Clcn4	0.000808264
Hk2	0.00198163
Myo18a	0.011172
Kat2b	0.00963948
Rab5b	-0.00913398
Spg7	0.00435373
Rpl13	-0.00753504
Chmp1a	-0.00982393
Rpa1	-0.00525629
Tubgcp3	0.0137923
Polr3d	0.011725
Tcf7	0.000152923
Ddx3x	0.00973831
Usp32	0.00681745
Txnrd3	-0.00731914
Zfp512b	0.0128696
Dnajc5	0.000636339
Tpd52l2	-0.00670794
Fmr1	0.0178578
Pxmp4	-0.00114757
Dlg3	0.00554167
Gnb1l	-0.00660532
Smarcb1	-0.00438346
Hip1r	-0.00263048
Nsun5	-0.0060894
Top1mt	0.00448195
Mmp14	0.00267008
Slc7a7	0.00425983
Oxa1l	-0.0058244
Heatr6	0.00868536
Wfdc18	-0.022925
Ilf2	0.00832316
Chtop	-0.001316
Snapin	-0.00940261
S100a4	-0.00351584
S100a3	0.0120821
S100a6	-0.00704716
Mapk7	0.00258844
Epn2	0.0134233
B9d1	-0.014302
Sec24b	0.00270238
N4bp3	-0.00642033
Rmnd5b	-0.00656962
Nhp2	-0.00436603
Mfsd10	-0.00747688
Luzp1	0.0116428
Kctd10	-0.00160708
Poldip2	-0.00382953
Ift20	-0.00801144
Pcbp3	-0.00668524
Lgals9	-0.00571824
Araf	-0.00556632
Timp1	-0.0125149
Uxt	-0.00447402
Cnnm3	0.00390984
Lman2l	-0.00128783
Mcm3ap	-2.81704e-06
Pcnt	0.0154486
Mxd1	0.0216184
Gmcl1	0.003843
Snrnp27	-6.33021e-05
Calm1	-0.00181525
Agpat3	-0.00286569
Uhrf1	0.0195186
Dpp9	0.00338745
Lsr	-0.00446516
Hpn	-0.0139634
Ckb	-0.00868061
Sp1	0.0152378
Myg1	-0.00922237
Rarg	0.00672491
Pfdn5	-0.0115707
Efnb2	0.00909152
Rrp15	0.00160674
Rnd2	-0.0148037
Acp5	-0.0226475
Fbxo9	-0.000407591
Vps50	0.0133611
Hars	-0.00327961
Zmat2	0.00525738
Ube2c	-0.00639549
Smg5	-0.00387904
Cct3	-0.00705934
Glmp	-0.0125079
Mef2d	-0.000743527
Snd1	0.0130939
Col18a1	0.00484038
Slc19a1	-0.0116538
Kpnb1	0.00735138
Npepps	-0.00137041
Mrpl10	-0.00356212
Cyp51	0.00205458
Tcf25	0.00223321
Tubb6	-0.00117672
Def8	-0.00849865
Pax9	0.0232241
Itga3	-0.00130091
Foxm1	-0.00589821
Itfg2	0.00129081
Tulp3	0.0149293
Gtf2h4	0.00412809
Tubb5	1.12763e-05
Ell2	0.0148836
Jup	-0.0109249
Nom1	0.00927558
Ergic1	-0.00738891
Tnk1	-0.000740509
Tcea3	-0.000970792
Ifrd1	0.000581054
Stk38l	0.0113006
Brpf1	0.00245833
Akr1b3	0.00182062
Gstt1	-0.0173176
Gstt3	-0.017792
Ddt	-0.011016
Marveld3	-0.0030263
Ddx18	0.00670184
Ubl3	0.00753426
Gramd3	-0.0083125
Eef1e1	-0.00582516
Akt1	-0.00970864
Tcirg1	-0.00204752
Naglu	-0.0188377
Coasy	-0.0147733
Smo	0.00340345
Tspan33	-0.0184908
Crnkl1	0.0147059
Rin2	0.0114587
Chordc1	0.00858689
Rtcb	-0.0138549
Pwp1	-0.00131299
Fbxo7	-0.00745512
Capns1	-0.00996482
Clpb	-0.0024876
2007-09-01	0.0175655
Zdhhc4	-0.00759835
Rac1	-0.00977989
Nup214	0.0068464
Ugp2	0.0052447
Trmt1	-0.00617077
Nacc1	0.00204784
Nfix	0.0142928
Slc1a5	-0.00532669
Uba1	-0.00541778
Siae	0.00131246
Esam	-0.00733044
Spa17	-0.00010747
Fam50a	0.00362135
Emd	-0.00337794
Taco1	-0.00619145
Ap4e1	0.0086951
Blvra	-0.00781327
Idh3g	-0.0109284
Ssr4	-0.0107072
Bcap31	-0.0129857
Fam98a	0.00559087
Kmt2a	0.00947731
Ift46	-0.00596973
Trappc6a	-0.0133852
Supt6	0.0146529
Spag5	0.0145187
Unc119	-0.00734637
Rab34	-0.00603293
Sdf2	-0.0124193
Ccne1	0.00962245
Bbc3	0.00349452
Psmc3	0.00159059
Acp2	0.00200675
Slc39a13	-0.00180111
Celf2	-0.0031488
Nr1h3	-0.0159374
Sf3a1	-0.00438846
Stat6	0.00194872
Vrk3	-0.00567128
Smg9	-0.00942952
Paxip1	-0.00726896
Rmnd5a	0.00200842
Mov10	0.00114288
Ppm1j	-0.00269451
Rhoc	-0.015464
Lmf1	-0.0121841
Narfl	-0.00182996
Angptl4	-0.00171441
Dbf4	0.0163537
Daxx	-0.000142321
Cd320	-0.0116551
Ipo4	-0.0114489
Tm9sf1	0.0105697
Irf9	0.000136774
Mdp1	-0.00859321
Dhrs1	-0.01022
Tmem161a	-0.0043777
Armc6	-0.0163298
Borcs8	-0.0121178
Snx9	0.00942621
Ranbp3	-0.00691542
Ndufa11	-0.00727312
Bmp8b	0.00376973
Nr2f6	0.000545869
Use1	-0.0120218
Ocel1	-0.00848044
Braf	0.0211239
Ndufb2	-0.011207
Hltf	0.0181524
Prpf6	0.00655449
Rgs19	-0.0137996
Snrpd1	-0.00462863
Tchp	0.00683372
Tiam1	0.0140905
Tsc2	0.00463598
Slc9a3r2	-0.00762231
Puf60	-0.00768804
Golga2	0.00717558
Uck1	-0.013327
Mien1	-0.00745447
Tgfb1	0.00105598
Ccdc97	-0.000173059
Akap8l	0.00581933
Pdcd2l	-0.00671344
Gtf2f1	0.00111643
Clpp	-0.0101521
Alkbh7	-0.0102967
Dennd1c	-0.00169994
Med6	0.00666772
Cse1l	0.00575692
Naa20	0.0144478
Prkra	-0.00681645
Plekha3	0.00623397
Ykt6	-0.0114046
Baz1b	0.0159616
Pex6	-0.00986315
Mrpl2	-0.010291
Mea1	-0.00946348
Gnmt	-0.0066118
Kdelr1	-0.00889487
Ggct	-0.00293529
Jag2	0.0027274
Btbd6	-0.00317231
Nudt14	-0.00953982
Flii	0.00817359
Top3a	0.00173039
Atg4d	0.013442
Qtrt1	-0.0141431
Hdgfl2	0.000432783
Chaf1a	0.0193748
Adprh	-0.00755309
Tmem39a	-0.00978854
Timmdc1	0.0105046
Mcm2	-0.00235945
Tpra1	-0.00120409
Nab1	0.00672696
Adgre5	-0.0120811
Il17ra	-0.00158522
Map2k7	-0.00177327
Timm44	0.0096474
Ap2a2	0.0110079
Pnkp	-0.00664159
Med25	-0.000386622
Bcam	-0.0117265
Clptm1	-0.00974606
Relb	-0.00210392
Tomm40	-0.00521524
Apoe	0.00927466
Hbp1	0.013666
Cdkn1b	0.0126689
Klf4	0.00249828
Ap1m1	-0.00546007
Rab8a	-0.00646698
Hmgn2	-0.00769857
Fam32a	-0.00212845
Elf3	-0.00438028
Stard3nl	-0.0072451
Stk11	0.00180839
Atp5d	-0.00701805
Ppp5c	-0.00769332
Cdk12	0.0159703
Lipe	-0.000172299
Pafah1b2	0.000137582
Cnot11	-0.00671861
Foxj2	0.00632769
Sri	-0.00615526
Dgcr2	-0.0111267
Irf3	-0.00282278
Bcl2l12	-0.00146513
Mpnd	-0.0101019
Sh3gl1	0.00118451
Ccdc94	0.00237993
Ranbp2	0.0158233
Grk5	0.00203564
Dvl3	0.0167749
Abcf3	0.00485302
Eif2b5	-0.000838974
Cyth2	-0.00564479
Sult2b1	-0.00524049
Dlgap1	0.0121901
Mrpl4	-0.010893
Keap1	-0.00444621
Ap1m2	-0.0135285
Glg1	0.0025538
Btbd2	-0.0131758
Csnk1g2	-0.00543218
Abhd17a	-0.0149287
Cacnb3	0.00504142
Fkbp11	-0.0062127
Ddx23	0.0175235
Pld3	-0.0151734
Rabac1	-0.0119304
Etv3	0.013772
Prkcsh	-0.00589141
Elavl3	0.00964843
Nosip	-0.00876663
Pih1d1	-0.0114918
Rps11	-0.0127834
Supt5	0.0170275
Paf1	0.00419674
Timm50	-0.00514495
Med29	-0.0106828
Bicd1	0.015057
Ncstn	-0.00244365
Pex19	-0.00822057
Impdh1	0.00339227
Dusp3	0.0136339
Prodh	-0.00291237
Dgcr14	-0.00250855
Slc25a1	-0.00750418
Dgcr6	-0.0095501
Ddr1	-0.00223553
Ier3	-0.00801138
Fosb	0.00922452
Klc4	-0.0110282
Ercc1	-0.0129862
As3mt	-0.00881873
Homer3	-0.00248216
Rnf215	-0.0124786
Sec14l2	0.00259441
Aven	-0.00150688
Cp	0.00504196
Crot	0.0114101
Rps6ka1	-0.00332265
Snrnp200	0.0132465
Ciao1	-0.00954403
Taf6l	-0.00793377
Insig2	0.000344379
Kpna6	-0.000488486
Man1a	0.0141464
Coq8b	-0.00488892
Brd8	0.0164083
Kif20a	0.0311944
Farsa	-0.00578402
Gcdh	-0.00481238
Mast2	0.00822879
Dnase2a	0.00118682
Rad23a	0.0146724
Calr	0.00750216
Syce2	-0.00995205
Nfat5	0.00789098
Nob1	0.00489366
Gys1	-0.00631647
Ruvbl2	-0.00263119
Bax	-0.00996403
Tfam	0.0054546
Zfp81	0.007897
Fam162a	-0.0111031
Rpl8	-0.0117409
Fancl	0.00634152
Gstm5	-0.0118392
Stat3	0.0043221
Cavin1	0.023777
Map3k11	-0.00959678
Akt2	-0.00838108
Dnaja3	0.0106241
Hmox2	0.0064876
Cdip1	-0.00456401
Map3k20	0.00971164
Cwc15	0.00394718
Dnmt1	0.015311
Ppan	-0.00244832
Trmt10a	0.00952877
Psap	-0.013535
Ikbkg	0.00618559
Wars2	-0.00914789
Phb2	-0.010793
Emg1	-0.00671453
Lpcat3	-0.000861791
Atp6v1f	-0.0128218
Clcn5	0.0115645
Clcn3	0.00967693
Utp20	0.0163946
Cul3	0.00887221
Ddx56	-0.0142525
Tmed4	-0.0101924
Bid	-0.00763832
Ralb	0.00105074
Ppp1cc	-0.00205134
Dnajb11	-0.00517431
Tbccd1	0.00324197
Zfp324	0.0028386
Coro1c	0.0036165
Tax1bp1	0.0133082
Ctse	-0.0113064
Ndrg2	-0.00813837
Mettl17	-0.00193812
Arhgef40	0.0156031
Pnpla6	0.00101473
Mcoln1	-0.0198647
Arhgef18	0.00640096
Pkn2	0.0147738
Etfb	-0.0128767
Stxbp2	-0.00310591
Chn2	-0.000467167
Wwox	-5.0431e-05
Slbp	0.0168678
Aqp1	-0.00904582
Cnn2	-0.0070662
Polr2e	-0.00696688
Myo9b	0.0103441
Mtfp1	-0.0115529
Rab23	0.00830385
Rab11a	-0.0118497
Eif2b2	-0.00403523
Dlst	-0.0127721
Ulk2	0.0115575
Chmp2b	0.000292195
Plod3	-0.00922555
Ap1s1	-0.00991518
Mapk13	-0.00997293
Srpk1	0.0123555
Lbr	0.0228652
Prcc	0.00779137
Rrnad1	0.000848999
Hdgf	0.00594793
Thop1	-0.00405899
Pias4	0.00190704
Map2k1	-0.0005136
Sgta	-0.00701374
Tmem242	-0.0101437
Dtx2	-0.00376841
Hspb1	-0.0100294
Hnrnpa2b1	0.0191932
Ccdc130	3.4228e-05
Mri1	-0.00866631
Prkacb	0.000100049
Sgsh	-0.0073321
Cstb	-0.0110161
Pex5	-0.0015365
Jkamp	-0.00782748
Cd44	0.00115849
Eif2ak4	0.0106147
Wdr1	0.00251174
Ndrg1	0.00590032
Man2b1	-0.00379416
Klf5	0.00716868
Wdr83	-0.0114029
Prdx2	-0.0109649
Polr2a	-0.00226772
Senp3	0.0107925
Plekha8	0.00833485
Spc25	0.00940677
Ripk4	-0.00647208
Ufd1	-0.011246
Letm1	-0.00078029
Ubqln1	-0.00384524
Txn2	-0.0122419
Crbn	-0.00472681
Msh6	0.0118473
Fbxo11	0.0120566
Mlxipl	-0.00140698
Tbl2	-0.00562199
Bud23	-0.0082267
Mcm5	-0.00652374
Hmox1	-0.00635727
Mprip	-0.000555143
Cic	-0.00286432
Pafah1b3	-0.0105503
Prkaca	0.0103837
Asf1b	-0.00760213
Ddx39	-0.00818372
Dnajb1	-0.0097438
Usp40	0.00746448
Celf1	0.00137969
Ndufs3	-0.00973463
Por	-0.00690543
Insr	0.0204174
Trim28	-0.00982336
Ube2m	-0.00551452
Adcy9	0.0135138
Ctr9	0.0103322
Eif4g2	0.0105257
Pcyt1a	0.0210028
Zfp592	-0.0012134
Psmd4	0.000986404
Snx6	0.00462139
Mthfd2	0.00403981
Cs	-0.0075497
Bcas2	-0.00485157
Ctcf	0.00919413
Pard6a	-0.00186512
Tfap4	0.00964659
Ranbp1	0.00494329
Psmb4	-0.0113974
Slc30a4	0.00979354
Sqor	-0.00668633
Bloc1s6	-0.0044979
Metap1	-0.000866494
Gpr108	-0.00879735
Gata6	0.0106575
Rsl1d1	0.00677337
Apc	0.0147809
Reep5	-0.00702484
Ergic3	-0.0115945
Uqcc1	-0.00428645
Ncoa2	0.015734
Nr2c2	0.0144335
Nr2c1	0.00980054
Smpd4	0.00392354
Pex1	0.0196194
Kctd20	0.00182471
Ctns	0.00177475
Ephb3	-0.00214572
Tuft1	-0.00206
Trap1	-0.000241193
Tpr	0.0173958
BC003331	0.00526625
Dhx34	0.00279329
Kptn	-0.00794997
Napa	-0.00941286
Sra1	-0.00635899
Atp5g1	-0.0114158
Snf8	-0.00694862
Tbcb	-0.0126929
Inpp5k	-0.00715866
Crkl	0.0111269
Eps8l1	-0.00188885
Clint1	0.0140415
Prss16	0.000240918
Cdkal1	0.0207803
Zbtb17	-0.00626544
Fblim1	-0.00291084
Mob1b	0.00768795
Atp6v1b2	-0.0107022
Eps15l1	0.00107632
Tep1	0.00990249
Ttc5	-0.004631
Osgep	-0.00913441
Aamp	-0.00253895
Tmbim1	-0.00741688
Arpc2	0.00309116
Kmt2b	0.00139062
Tmem147	-0.0113874
Rps9	-0.0158446
Tfpt	-0.0104283
Crip2	-0.00855423
Crip1	-0.011238
Pgrmc1	-0.00571449
Gcat	-0.00300716
Elovl1	-0.00944027
Med8	-0.00327336
Hyi	-0.0052542
Cdc20	-0.00293998
Nectin4	0.0185532
Pfdn2	-0.00352295
Rnf114	-0.00494109
C330007P06Rik	0.00915535
Srm	-0.00973885
Epha2	0.00283278
Rbm14	-0.00282023
Ndor1	-0.00238873
Nsmf	-0.00991616
Pdk1	-0.002134
Ptbp1	0.0192704
Mvd	-0.00849589
Cyba	-0.0146527
Tmem110	-0.00871624
Sfmbt1	0.0111945
Ihh	-0.00685205
Atp7b	0.0153598
Rundc3a	-0.00299864
Cdt1	-0.0036823
Aprt	-0.00627191
Gtf2h1	0.00656966
Hfe	-0.0046058
Slc5a6	-0.0152359
Qrich1	0.0126379
Usp19	0.016647
Pola1	0.0186077
Cdc42	-0.00315309
Pknox1	0.00234999
Gmnn	0.00154278
Acot13	-0.00778002
Zfp184	0.0146063
Cdk4	-0.00959401
B4galnt1	-0.000809616
Mettl1	-0.00194288
Tspan31	0.00103385
Kif5b	0.0078643
Saal1	-0.00927267
Krt23	0.00398797
Cnp	-0.00708497
Sulf2	-0.000171717
Sod2	-0.0112854
Tmco6	0.00117551
Stambp	0.00819832
Ezh1	0.00216919
P3h4	-0.0119575
Ctnnb1	0.00936744
Eif1b	-0.0090754
Psmd2	0.00265502
Vars	0.000541849
Slc44a4	-0.0117451
Abhd16a	-0.0124552
Neu1	-0.00811128
Ddah2	0.000308317
Clic1	-0.0137673
Lsm2	-0.00551699
Pole	0.0075225
Mrpl49	-0.010304
Mark3	0.0115534
Gatad1	0.010207
M6pr	-0.00378914
Lrrc8a	0.0190646
Ppp2r1a	-0.00468853
Fance	-0.00197812
Tinf2	-0.00784807
Dus3l	-0.00257124
Gtpbp3	-0.00647938
Tgfbr1	0.0065227
Homer1	0.0125652
Arpp19	-0.00597462
Bcl2l1	0.00913411
Khsrp	0.0208016
Ccdc124	-0.00468784
Cct4	-0.00595629
0610009B22Rik	-0.00782547
Zfp655	0.00344496
Rhoa	0.0049103
Zmiz1	0.0102708
Ankrd26	0.0175988
Aldh16a1	-0.00888897
Hnrnpa0	0.0099902
Prrg2	-0.00362946
Hnrnph1	0.00818516
Ift43	-0.00806081
Id3	-0.00679407
Arid1a	-0.000103707
Ctsd	-0.00896898
Rplp1	-0.00565939
Abhd8	-0.000801408
Ift22	-0.0139438
Mid1ip1	-0.00531821
Ap2s1	-0.0094138
Fhl2	-0.00564594
Emc10	-0.0123431
Fbxw9	-0.00122805
Fnbp4	0.0125418
Scrn3	0.00510449
Phax	0.00932499
Tle1	0.00221137
Snrpb2	0.00279033
Ubc	-0.0071797
Prpf31	-0.00593889
Sertad1	0.00231874
Carhsp1	-0.0124473
Elk3	0.0111473
Herpud2	0.00441272
Rdh13	0.0129208
Nutf2	0.00205001
Arpc5	-0.00182555
Mgst1	-0.0130811
Nfib	0.0116971
Rab25	-0.00917086
Ubqln4	-0.000459372
Rps18	-0.0135079
Rpl10	-0.00995921
Rps15a	-0.0141912
Ncaph2	-0.00384931
Hipk1	0.0179116
Man1a2	0.017902
Acyp1	-0.00666611
Hdac5	-0.0047089
Rala	0.00179275
Vdac3	-0.00625116
Vps72	-0.00584165
Gabpa	0.00834975
Dynll1	-0.00938741
Pdcl	0.0130792
Tmem184b	0.00802462
Nf2	-0.00207471
Zmat5	-0.00560106
Ewsr1	7.16108e-05
Ap1b1	-0.00975252
Bcl2l13	-0.00444612
Lnpk	0.0112117
Ascl2	-0.00419085
Pttg1ip	-0.00961721
Ube2g2	-0.0146059
Met	0.0114293
Elk1	-0.0021009
Nav1	0.0117679
Tnpo1	0.00630019
Rnmt	0.0132752
Kcnq1	-0.015679
Srp14	-0.0115387
Cdk9	-0.00675204
Tor2a	-0.00626503
Fpgs	-0.0137778
Mkl2	0.0151697
Cbx5	0.0140012
Apobec3	0.000934596
Vav2	-0.00362109
Ppp2cb	0.0217265
Dmap1	-0.00475323
Mcu	0.0224754
Bcr	0.0055256
Tfcp2	0.0129782
Ubp1	0.0176718
Nuak2	0.00538573
Ick	0.00661127
Sdhb	-0.0116677
Snap47	0.00260074
Kdsr	0.00969064
Vps4b	0.0103585
Rps25	-0.00367306
Taz	-0.00848495
Aldh3a2	-0.00761049
Tmem115	-0.00611976
Hyal2	-0.00296687
Ifrd2	-0.00291993
Hyal1	0.0077578
Tusc2	-0.0113463
Nprl2	-0.00393964
Rassf1	0.00360356
Epn3	-0.00916873
Slc3a2	0.00083527
Nxf1	-0.0037376
Stx5a	-0.0059009
2610507B11Rik	0.0150484
AI597479	0.0034462
Ifi35	-0.0101124
Rdm1	-0.00493404
Nedd8	-0.0108977
Gosr1	0.00762018
Mrpl52	-0.0106424
Spaca7	-0.00203019
Kansl3	0.000626906
Faf1	-0.00264834
Mettl16	0.0106354
Pigyl	-0.00969357
Rbm25	0.0109486
Psen2	-0.00602892
Acaa1b	-0.0115857
Fads1	0.00367974
Lmbr1	-0.000122145
Tnfrsf22	-0.006473
Cars	0.000157461
Phlda2	-0.00135287
Kdelr3	-0.00588134
Apip	-0.00220029
Pdhx	-0.00167711
Vac14	-0.00595422
Akt1s1	-0.0109262
Tbrg1	0.0075812
Brf1	-0.00365184
Odc1	0.00128966
Thg1l	0.0114248
Pabpc4	0.00964503
Sugp1	0.000748982
Dhdh	0.00978933
Zfp790	0.0164835
Pgam1	0.00275772
Evi5	0.0100155
Evi5l	-0.00502047
Snapc2	-0.00598835
Git1	-0.00709177
Gltp	-0.00143553
Bnip2	0.00914537
Ccnt1	0.00388314
Brms1l	0.0182282
Med15	0.00358251
Dhdds	-0.0101475
Ubxn11	-0.00493356
Tjap1	-0.00977869
Ehf	0.014857
Rpl15	-0.00850416
Tmem167	-0.00623062
Mplkip	-0.0103616
Kif11	0.0215197
Rpa3	0.000960062
Mlkl	-0.00886222
Tnpo3	0.000467926
Ttll5	0.00245706
Rps5	-0.0141453
Adgrl1	0.0116728
Amotl1	0.0104727
Etv5	0.00893176
Gfod2	-0.00756468
Enkd1	-0.00139683
Atp6v0d1	-0.0102364
Ptprs	0.01968
Slc41a1	0.0050949
Nelfb	-0.000135979
Tango2	-0.0035598
Ndufs2	-0.00720216
Atraid	-0.0131987
Cad	-0.00682526
Atad1	0.00457306
Pten	0.0128123
Pea15a	-0.0013934
Timm23	-0.00174545
Trnt1	0.0152286
Ehmt2	0.00161004
Elof1	-0.0105049
Med16	-0.0051864
St3gal1	-0.00572175
Tmem259	0.00522039
Rnf170	0.013333
Nit1	0.00120874
Rnf168	0.0100705
Tctex1d2	-0.00571161
Chp1	-0.0109924
Tvp23b	-0.00660605
Dnajc7	0.00673147
Cacybp	0.00260234
Cluap1	-0.0019983
Zswim7	-0.0110952
Pigl	0.00975515
Ndufa2	-0.0116064
Pam16	-0.00933186
Glis2	-0.0032836
Cox6c	-0.0107987
Bicc1	0.000703606
Ube2z	-0.00543016
Tmem87b	0.0111509
Anapc1	0.00529787
Tsg101	0.0052011
Hps5	0.0111218
Map3k4	0.00776171
Piezo1	0.00634349
Rnf166	-0.00200245
Ankrd28	0.014716
Ankrd52	0.0161047
Srp19	4.96756e-05
Wdfy2	0.00779089
Rbsn	0.00329053
Mrps25	-0.00298794
Dguok	-0.00866553
Camta1	-0.00960744
Csf1	0.00260184
Strip1	-0.0109736
Slc25a11	-0.00609722
Cmc2	-0.00595122
Chfr	0.00942421
Tex261	0.000589201
Fam120b	0.00350544
Tbp	-0.00137801
Psmb1	-0.0101859
Fhod1	-0.000882334
Elmo3	-0.00575122
Stc1	-0.00318368
Msh3	0.0108432
Tmem208	-0.0124274
E2f4	-0.0087612
Surf4	-0.00878455
Surf2	-0.00168428
Dnajb9	-0.0057088
Naf1	0.0150462
Yes1	0.0210191
Ppp1cb	0.00127041
Gorasp2	-0.00279158
Tsen15	-0.0114424
Efr3a	0.0029801
Trappc2l	0.00185778
Acsf3	-0.00532672
Ddx19a	0.0112816
Galns	-0.00697408
Entpd2	-0.0136338
Rabl6	0.00412781
Edf1	-0.0109806
Clic3	-0.00219679
Npdc1	-0.0136932
Fbxw5	-0.0153216
Slc25a13	0.00452372
Ube2i	-0.0017875
Tsr3	-0.0142422
Lrrk1	0.00974142
Actn1	4.0436e-05
Sirt2	-0.00703949
Hnrnpl	0.0164246
Nolc1	0.0115584
Casd1	0.00351068
Mtmr1	0.00464844
Hmgb3	0.00723073
Nipsnap3b	-0.00140163
Lage3	-0.0110043
Ubl4a	-0.0115209
Gdi1	-0.00518378
Sash1	0.0234367
Gadd45b	0.0111199
Zdhhc12	-0.0067802
Endog	-0.00746942
Golga7	-0.0034
Xk	0.0031067
Clpx	0.00947118
Trabd	-0.00793635
Dennd6b	-0.00134158
Atf6b	-0.0126713
Ppt2	-0.00562399
Cacfd1	-0.0143806
Hivep2	0.000847892
Arnt	0.00646731
Itga2	0.00715868
Mocs2	0.00204417
Nat9	-0.00624704
Atp6v0e	-0.0114866
Zfp318	0.00942588
Srf	0.0109546
Gata5	0.00639393
Lama5	0.0026021
Steap1	-0.00496662
Steap2	0.0135287
Hspa8	-0.00533834
Pdzd11	-0.00368308
Psma2	-0.00733011
Mrpl32	-0.00234619
Setdb1	0.0156549
Prune1	-0.00542836
Cers2	-0.00495015
Capza2	0.00402624
Vps45	-0.00510621
Prpf3	0.00705978
Anp32e	0.0121255
Aph1a	0.00034634
Tab2	0.0110157
Ppil4	0.012232
Cnih1	-0.0109944
Eps8	0.00903335
Med22	-0.0103915
Surf1	-0.0117671
Med28	-0.0112004
Qdpr	-0.0103302
Sqstm1	-0.0073146
Nfe2l2	0.00801733
Rxra	-0.00208462
Adamtsl4	-0.0152979
Prpsap1	-0.00867974
Ncapg	0.0178278
Lcorl	0.0155555
Lta4h	-0.000621192
Dstn	0.00666968
H2afy	0.00655413
Gtf2ird2	0.00518668
Bola1	-0.0100869
Gatsl2	0.00445445
Adss	0.00500829
1700016C15Rik	-0.00362246
Chdh	0.0142056
Actr8	0.0022267
Fnta	-0.00503798
Skiv2l2	0.0226125
Lbp	-0.0140583
Celsr1	0.00651976
Diexf	0.00139251
Atp5e	-0.0148977
Nelfcd	-0.00638598
Ctsz	-0.0152907
Prelid3b	-0.00632259
Sertad4	0.00308054
Ube2a	-0.00770741
Slc25a5	-0.00956026
Ppdpf	-0.00803081
Pls3	0.00613133
Nkap	0.00713673
Ndufa1	-0.0121255
E2f3	0.017316
Cr1l	-0.00231084
Ppfibp1	0.0152422
Plgrkt	-0.0066097
Gtf3a	0.0186146
Mtif3	0.00448922
Lnx2	0.00896381
Dyrk3	-0.00358047
Mapkapk2	-0.0101194
Lamp2	-0.00127662
Atxn10	-0.00981176
Eif3d	-0.00750309
H3f3b	-0.00927188
Nup50	0.00914882
Ift27	-0.0108299
Pacsin2	0.00517553
Ttll12	-0.00140969
Tox4	0.005164
Mrps18c	-0.00872837
Srsf6	-0.00492562
Plcg1	0.00403189
Kctd2	-0.0121804
Kctd5	-0.00479241
Etaa1	0.00985972
Slpi	-0.0117415
Sdc4	0.00978326
Il13ra1	-0.00720216
Nbr1	0.000960584
Cyth1	0.0108374
Rnd3	0.017227
Brca1	0.0209662
Nt5c3b	-0.00881088
Coa3	-0.0109518
Med24	0.00300275
Psmd3	-0.00701055
Exosc10	-0.00168426
Glod4	-0.00451638
Vps53	-0.00181249
Taok1	0.0157056
Dnttip1	-0.00082284
Acot8	-0.0144728
Nlk	0.00624992
Traf4	-0.0110614
Aldoc	-0.00916554
Rpl19	-0.00900036
Nek8	0.00107868
Arl5b	0.00434161
Zfp207	0.00197301
Psmd11	0.00674339
Timp2	-0.00614038
Zc3h18	0.0111085
Top2b	0.0182358
Igfbp4	-0.00430231
Cdc6	0.00827702
Suz12	0.0143283
Atad5	0.0194641
Crlf3	0.0154238
Tns4	0.0111133
Tnfaip1	0.000325702
Abr	-0.0118131
Slc35c2	-0.00538028
Zfp334	0.0174679
Elmo2	-0.00786997
Wsb1	0.0146392
Rhot1	0.00121436
Ada	-0.00906907
Serinc3	-0.0080425
Pgs1	-0.0100305
Birc5	-0.00548718
Pigt	-0.0107525
Wfdc2	-0.0123723
Etv4	-0.00982999
Ghdc	-0.00386172
Slc12a7	0.00108067
Ctsa	-0.017289
Zswim1	-0.00682011
Myo1c	-0.0010534
Crk	0.00452441
Cox7c	-0.00857679
Pitpna	-0.00584611
Mlx	0.00641352
Retreg3	-0.000842213
Rab5a	0.0136363
Nkiras2	-0.0109751
Ppp2r5c	0.0190393
Ift52	0.00120349
Mybl2	-0.00320687
Eya2	-0.00896096
Hnf4a	-0.00207358
Ddx27	0.00919858
Rac3	-0.0202864
Rrp7a	-0.013434
Cyb5r3	0.00263767
Ints2	0.0118331
Med13l	0.0128541
Hist1h2bc	0.0030031
Med1	0.0171863
Erbb3	-0.00301944
Stard3	-0.00145336
Vmp1	0.00174634
Uchl5	0.00478008
Glrx2	-0.00301902
Trove2	0.00637949
Stk4	0.00941437
Zcchc10	0.0069008
Psmb6	-0.00861944
Spag7	-0.0100552
Pfn1	0.00399543
Tomm34	0.00551383
Ywhab	0.0029708
Anxa6	-0.00907387
Zkscan6	0.00268529
Kpna2	0.00840985
Smurf2	0.00578328
Cep95	0.00961333
Vezf1	0.0096506
Cuedc1	0.000883612
Srsf1	0.00633913
Shroom1	-0.00339149
Kif3a	0.00408276
2008-09-01	0.00429302
Mtmr4	-0.00235109
Kansl1	0.0103178
Gid4	0.00736194
Myo1b	0.0135651
Dhx40	0.0105776
Ypel2	0.0131428
Akap1	0.00152995
Nol11	0.0185088
Derl2	-0.0133775
C1qbp	-0.0107463
Rpain	-0.00632069
Chd3	0.00467554
Kdm6b	0.0203968
Appbp2	0.013156
Ncor1	0.013464
Trpv2	-0.00414879
Cenpv	-0.0139017
Pcgf2	0.0045443
Cwc25	0.0116272
Pip4k2b	0.00465518
Trim37	0.0108449
Ctdnep1	-0.0111
Elp5	-0.00420914
Gabarap	-0.011104
Cldn7	-0.00131753
Phf23	-0.00598469
Acadvl	0.0121419
G3bp1	0.00229121
Atox1	-0.00981011
Mief2	0.0133876
Tbx3	0.0217319
Mmp7	-0.0230704
Dusp14	-0.0104053
Tada2a	0.00614986
Pnpo	-0.0145981
Cog1	0.00679217
Cbx1	0.0107991
Cdk5rap3	-0.00740586
Slc25a39	-0.0107028
Sp2	0.0125808
Aatf	0.0123772
Dync1h1	0.00763283
Pex12	0.00410242
Ndel1	-0.00913581
Zbtb4	0.00376475
Mpdu1	-0.0105207
Fxr2	0.000420001
Atp5g3	-0.0127867
Acsl1	0.0115477
Abca5	0.0194288
Smyd4	0.00241192
Zfyve27	-0.000321061
Avpi1	-0.00796316
Rad51d	-0.004601
Pank3	0.0138644
Rars	0.00353027
Wwc1	0.00250431
Mrpl58	-0.0068296
Fdxr	-0.0216306
Sult4a1	-0.00887033
Mrpl45	0.000334243
Irf1	-0.00624137
P4ha2	-0.0050866
Arrb1	-0.0122162
Tm4sf5	-0.00699137
Cxcl16	-0.00580132
Pelp1	-0.000699363
Med11	-0.00905403
Map2k3	-0.00388233
Ywhah	-0.00239177
Sart3	0.00568663
E2f2	0.00213203
Nars2	-0.00281126
Slc35b4	-0.00463595
Dalrd3	0.0104648
Fis1	-0.0068246
Plod1	2.82239e-05
Rab3d	0.00206321
Mfsd3	-0.00432709
Atp6ap1	-0.0119955
Dnase1l1	0.00640428
BC005537	0.00743302
Isyna1	-0.00513949
Hars2	0.00284457
Tmem160	-0.0164478
Rab5c	-0.00703089
Mdh2	-0.00627515
H13	-0.00933
Rnf145	0.00953486
Atp6v1e1	-0.00669557
Chtf18	0.00777364
Ppp1r12c	-0.0116038
Ahr	0.00654983
Map1s	-0.00375097
Tmem129	-0.00937209
Nop9	-0.00802085
Atp6v0a1	-0.000446142
Psmc3ip	0.00295361
Grb7	-0.00216728
Zfp687	0.0101472
D8Ertd738e	-0.00977145
Calm3	-0.00248514
Cops3	0.0019565
Fkbp8	-0.00859054
Ddx39b	-0.00809985
Gipc1	-0.00783568
Tlcd1	-0.00931495
Plscr3	-0.00874119
Xab2	-0.00568858
Cdc37	-0.00295282
Rab4a	-0.00157699
Trip10	0.0121598
Cops6	0.000838256
Ubb	-0.00976879
Ap4m1	-0.00526897
Gyg	0.00615086
Slc6a8	-0.0107603
Ubxn6	-0.00606875
Mydgf	-0.00327057
Cyb561	-0.0134991
Sema6a	0.0186384
Ccdc12	-0.0104209
Fmc1	-0.00784596
Mrpl24	0.000266158
Gle1	-0.000121436
L3hypdh	0.000111224
Lyst	0.0118745
Slc35e1	-0.0033336
Tmc4	-0.00850145
Syne4	-0.0152964
Polr2i	-0.00936316
Krt10	-0.00982144
Rmnd1	0.000894392
Fbxo5	0.00489737
Mtrf1l	0.00345371
Hdac2	0.00910163
Frk	0.00283548
Rwdd1	0.0135027
Stxbp5	0.0074078
Hint3	-0.0110128
Trmt11	0.00394993
Katna1	0.00273382
Pcmt1	-0.00368345
1700021F05Rik	-0.00065095
Sec63	0.0146696
Snx3	-0.00979829
Aig1	-0.00230798
Adat2	-0.00688685
Pex3	-0.000130346
Fuca2	-0.00262123
Cep57l1	0.010087
Ltv1	0.00421156
Plagl1	0.00791334
Cd164	-0.00808853
Utrn	0.0121142
Smpd2	-0.00896309
Zbtb24	-0.00498262
Wasf1	0.0154867
Rab32	-0.0116368
Gtf3c6	-0.00503486
Slc16a10	0.00251356
Rev3l	0.0171015
Traf3ip2	0.000263445
Prep	-0.00255639
Tnfaip3	0.0131316
Perp	-0.0080872
Arfgef3	0.00974629
Hebp2	-0.00198285
Reps1	-0.00185529
Asf1a	-0.0059702
Gopc	0.0119997
Qrsl1	-0.000308142
Rtn4ip1	0.0201346
Crybg1	0.00719624
Vta1	-0.00501878
Smpdl3a	-0.0120152
Reep3	-0.000291812
Serinc1	-0.00301477
Hsf2	0.0213041
Echdc1	0.0180709
Ptprk	-0.00345082
Dcbld1	0.00138794
Ccdc59	0.00355236
Ppp1r12a	0.0148392
P4ha1	0.00373436
2010-09-01	0.0196447
Lims1	0.00621135
Zwint	-0.00245712
Ube2d1	-0.000682206
Cdk1	0.000361911
Atp2b1	0.0107278
Rhobtb1	-0.000415992
Arid5b	0.0129784
Actr6	0.013846
Uhrf1bp1l	0.010409
Poc1b	-0.00499104
Dusp6	0.0165078
Tmpo	0.00592488
Kitl	0.0117166
Psen1	-0.00295138
Sgk1	0.0153586
Cep290	0.0171648
Ikbip	-0.00309167
Hbs1l	-0.00179222
Epb41l2	0.0149648
Apaf1	0.00666205
Med23	0.0119167
Ahi1	0.00251852
Nedd1	0.0132914
Map7	0.0120157
Ctgf	0.0145036
Stx7	-0.00360783
Pex7	-0.00694017
Ifngr1	-0.00372807
Vnn3	-0.00522687
Cdk17	0.0210727
Snrpf	0.0139045
Fgd6	0.0159212
Ndufa12	-0.00875174
Cep83	0.0137194
Socs2	0.00816551
Nudt4	0.00201847
Cry1	0.00647602
Timp3	0.011258
Hsp90b1	0.0105537
Washc3	-0.00207159
Sirt1	0.0155807
Herc4	0.00623199
Hnrnph3	0.00806363
Rufy2	0.0115951
Ccar1	0.00893125
Ddx21	0.0132653
Ddx50	0.00704822
Vps26a	0.00278106
Supv3l1	-0.00961197
Hkdc1	0.000887849
Fam241b	-0.007857
Aifm2	-0.0121285
Tysnd1	-0.0144924
Sar1a	-0.00958385
Ppa1	0.000900089
Eif4ebp2	0.00798687
Sgpl1	-0.00261862
Pcbd1	-0.00983564
Unc5b	0.00950492
Slc29a3	0.006185
Anapc16	-0.00300569
Ddit4	0.00108342
Dnajb12	0.0103919
Micu1	0.00415004
Cand1	0.00529496
Tbk1	0.0243286
Pno1	-0.0054909
Egfr	0.00885851
Usp15	0.00868145
Vps54	0.00945041
Tbc1d15	0.0136437
Pcsk4	-0.00142687
Rab21	0.00507147
2310011J03Rik	-0.0120158
Peli1	0.00215479
Thap2	0.00767171
Slc1a4	-0.0123291
Rab1a	-0.000586048
Actr2	0.0181408
Ndufs7	-0.00765375
Mum1	0.0112657
Gabrp	0.000186396
Uqcr11	-0.0107112
Cnot2	-0.000603445
Tcf3	-0.00477332
Frs2	0.0118227
Yeats4	0.00463275
Cobl	0.00959294
Snrpd3	-0.00101633
Cpm	-0.0105361
Mdm2	0.00720913
E2f7	0.00933917
Csrp2	-0.00610966
Osbpl8	0.0222387
Mknk2	0.000925686
Cabin1	0.00739717
Ap3d1	0.00135613
Phlda1	-0.0045476
Sf3a2	-0.00630889
Timm13	-0.00643969
Vps13d	0.00990897
Llph	0.00020859
Tmbim4	-0.0129431
Helb	0.0148556
Prmt2	-0.00118752
Hmg20b	0.00351674
Fzr1	-0.00550377
Ncln	-0.0106463
Hcfc2	0.00639136
Nfyb	0.00358005
Txnrd1	0.0147662
Ppm1m	-0.0103043
D10Wsu102e	0.00715294
Wdr82	0.00959014
Pofut2	-0.00293944
Appl2	0.00272062
Sumo3	-0.00665639
Hint1	-0.00986822
Lyrm7	-0.0112767
Fbxw11	-0.000778798
Papolg	0.0168347
Rel	0.0238723
Pfkl	-0.0113812
Pus10	0.00229752
Rhbdf1	-0.00881694
Pex13	-0.00193426
1810043G02Rik	-0.0144594
Ahsa2	0.00640572
Xpo1	0.020327
Cpeb4	0.00404901
Stc2	-0.00592546
Asb3	-0.00976709
Cdc34	-0.00896336
Tpgs1	-0.00702932
Chac2	0.00602504
Erlec1	0.00746687
Sptbn1	0.0140931
Mdh1	-0.0105411
Ccng1	0.00413501
Nudcd2	0.00259943
Polrmt	0.00475685
Hmmr	0.0207989
Mgat1	-0.00923493
Ppp2ca	-0.00631204
Hnrnpab	0.00970838
Phykpl	0.00191785
Hspa4	0.0110223
Cnot6	0.00826678
Zfp354a	0.0109847
Mapk9	0.00764123
Canx	0.0130529
Rack1	-0.00928599
Rufy1	0.00674553
Rnf130	-0.00359189
Rad50	0.0159104
Clk4	-0.00350016
Sar1b	-0.0080111
Jade2	0.0170514
Ube2b	-0.000449727
Cdkn2aipnl	-0.00895604
Med7	-0.00829689
Tnip1	-0.00664736
Vdac1	-0.000465922
Upp1	-0.0120146
Slu7	0.00827117
Ascc2	-0.00359358
Hus1	0.0137041
Pttg1	-0.00256063
Zfp607a	0.0064572
Tns3	0.00545978
Btg2	0.0122527
Gatsl3	-0.00917883
Pes1	0.000315779
Tcn2	-0.0147938
Smtn	0.00600616
Arf5	0.00249359
2310033P09Rik	-0.00432634
Guk1	-0.0127044
Rnf185	-0.0157003
Limk2	-0.00731287
Patz1	0.0029618
Eif4enif1	0.00832333
Trim11	-0.00925547
Ogdh	-0.00238996
Drg1	-0.0069271
Rtn4	-0.00661972
Mtif2	0.0115795
Rps27a	-0.0110317
Cfap36	0.00510883
Ppp4r3b	0.00946878
Pnpt1	0.0176717
Efemp1	-0.0122157
Pold2	-0.00788844
Zkscan17	-0.0047841
Dbnl	-0.00943471
Mrps24	-0.0130834
Ccdc117	-0.00454338
Dynll2	-0.00331228
Xbp1	-0.00990559
Supt4a	-0.0128379
Ska2	-0.00162167
Prr11	0.0175094
Rnf187	-0.0116742
Mrpl22	-0.00760393
Cnot8	-0.0064448
Rps6kb1	0.0106992
Sap30l	-0.00892715
Galnt10	-0.00423326
Rnft1	0.00183153
Mfap3	0.00437033
Fam114a2	0.00636296
Ppm1d	0.00186384
Znhit3	0.00283936
Prpsap2	-0.000914532
Ggnbp2	0.00607597
Acaca	-0.00153468
Shmt1	-0.00956622
Llgl1	0.00256002
Drg2	-0.00640075
Srebf1	-0.00688463
Tom1l1	0.00132088
Stxbp4	0.0124316
Bzw2	0.00343658
Elac2	-0.00275309
Pctp	-0.0137211
Twistnb	0.00160074
Atxn7l1	-0.0102244
Sypl	-0.00513842
Pdia6	-0.00591775
Nampt	0.00902629
Nbas	0.00304108
Tspan13	-0.00157869
Rock2	0.0146838
Laptm4a	-0.0143292
Snx13	0.00968164
Sdc1	-0.0044839
Lpin1	0.00445759
Pum2	0.00406258
Hs1bp3	0.00359404
Smc6	0.0145642
Amz2	-0.00423459
Gna13	0.00319375
Prkar1a	-0.0026632
Rdh14	-0.00869109
Trappc12	-0.00859666
Adi1	-0.00649774
Ubxn2a	0.0105916
Cmpk2	0.0113726
Itsn2	0.0201019
Rsad2	-0.00217541
Id2	0.00971467
Ncoa1	0.0185186
Dus4l	0.00611133
Rrm2	0.00436032
Bcap29	0.0045706
Cenpo	-0.00852348
Klf11	0.00029794
Cbll1	0.0220031
Dnmt3a	0.0120995
Dld	-0.00181724
Sh3yl1	-0.00741631
Rab10	0.00685632
Ddx52	0.00379179
Hnf1b	-0.00440352
Taf15	0.0138188
Mmp28	-0.018074
Cdc27	0.0124502
Mettl2	-0.00190553
Nle1	-0.0135501
Tlk2	0.0186538
Lig3	0.0107692
Map3k3	0.00312031
Ddx42	0.0148405
Ftsj3	0.00732735
Rnf135	-0.00893515
Psmc5	-0.00620184
Ern1	0.00718837
Nf1	0.0129273
Polg2	0.00413175
Ddx5	0.0100178
Psmd12	0.0049557
Helz	0.0101569
Slc9a3r1	-0.00602867
Nt5c	-0.00668462
Jpt1	-0.0122294
Sumo2	-0.00310112
Nup85	-0.00681204
Gga3	-0.00462705
Cluh	-0.00148049
Mif4gd	-0.00235022
Slc25a19	-0.00603424
Pafah1b1	0.00502316
Tmem94	-0.00319765
Recql5	0.00824006
Sap30bp	0.00116669
Itgb4	0.000868326
Galk1	-0.00762833
Unk	-0.000665754
Trim47	-0.0114234
Aspa	-0.0126465
Mrpl38	-0.00517258
Fbf1	0.00431311
Acox1	-0.00593247
Ten1	-0.00790897
Srp68	-0.00857198
Tsen54	-0.00894034
Llgl2	-0.00377832
Ncbp3	0.0127058
Ankfy1	0.00319226
Exoc7	-0.00942508
Ube2g1	-0.00280056
Med31	-0.00253629
Ube2o	-0.00523914
Txndc17	-0.00206684
Rhbdf2	-0.000875846
4933427D14Rik	0.0139232
Pimreg	-0.0104716
Rabep1	0.00931989
Mfsd11	-0.00666736
Kif1c	0.00321313
Sec14l1	0.00919524
Mink1	0.0122376
Pld2	0.00509433
Slc46a1	-0.00440879
Eral1	0.0100468
Dhrs13	-0.0071473
Blmh	-0.00279844
Cpd	0.0105806
Timm22	-0.0105894
Nxn	-0.00903865
Rflnb	0.0070312
Rph3al	-0.00155588
Ywhae	0.00757243
Prpf8	0.00939853
Spag9	0.0192844
Luc7l3	0.0122148
Ankrd40	-0.00451787
Abcc3	-0.00416507
Lrrc59	-0.00613712
Slc35b1	-0.0041695
Scrn2	-0.00652402
Dvl2	-0.00355884
Per1	-0.0113467
Vamp2	-0.00634503
Tmem107	-0.000617665
Aurkb	-0.00653523
Ctc1	0.000463639
Pfas	0.0163844
Stx8	-0.00846623
Usp43	0.00600503
Adprm	-0.00448315
Krt19	-0.00803609
Top2a	0.0148569
Acly	-0.0028663
Kat2a	-0.00942422
Tmem101	-0.0105026
Lsm12	0.00584047
Ubtf	0.00751367
Ccdc43	0.00901423
Eftud2	-0.00120301
Dcakd	-0.0061631
Nmt1	0.00746483
Plcd3	-0.0152979
Gosr2	-0.00555211
Klhl28	0.00585347
Fkbp3	0.0127804
Scfd1	0.0126919
Strn3	0.00935333
Ap4s1	-0.0123571
Dtd2	-0.0108826
Ston2	0.0141902
Gtf2a1	0.0233963
Sel1l	0.00139163
Pole2	0.0221409
Klhdc2	-0.0089125
Nemf	0.00947055
Sec23a	0.000652021
L2hgdh	0.00846933
Trappc6b	0.00012122
Pnn	0.014348
Mia2	0.0121691
Spata7	0.00537866
Ptpn21	0.0146256
Zc3h14	0.00671979
Polr2h	-0.00732449
Ppp2r3c	-0.0111324
1110008L16Rik	-0.012706
Psma6	-0.0101991
Nfkbia	0.000104891
Ralgapa1	0.0114537
Mbip	0.00425305
Gstz1	-0.00841909
Sptlc2	0.00138531
Ahsa1	-0.00946351
Vipas39	-0.00296347
Snw1	0.0121577
Mthfd1	0.00448679
Ppp2r5e	0.0133522
Sgpp1	-0.000760206
Akap5	0.00097684
Rab15	-0.00163428
Fut8	0.00888327
Sav1	0.0123755
Nin	0.0150863
Tmx1	-0.00613415
Actr10	-0.0152465
Timm9	-0.00447433
Dhrs7	-0.00364125
Ppm1a	-0.00143396
Clmn	0.00235024
Glrx5	-0.0126343
Mnat1	-0.00119235
Prkch	-0.00228539
Hif1a	0.0125811
Papola	0.00559842
Mpp5	0.0149023
Snapc1	0.0131727
Atp6v1d	0.00575793
Vrk1	0.00381153
Eif2s1	0.0063278
Plek2	0.00318028
Pigh	0.0140955
Vti1b	-0.00709273
Zfp36l1	0.000748826
Erh	-0.0051097
Susd6	0.00527376
Srsf5	0.00491327
Pacs2	-0.0111521
Mta1	0.00156502
Wdr37	0.00662776
Gtpbp4	0.00819923
Zmynd11	0.0125661
Esyt2	0.00790756
Cdca7l	0.0208159
Tdp1	-0.0090414
Psmc1	0.00794435
Nrde2	0.00922063
Ccdc88c	0.0084938
Dglucy	0.00140966
Trip11	0.0169777
Atxn3	0.0106867
Lgmn	-0.00641668
Golga5	0.0140396
Pitrm1	0.0162186
Pfkp	-0.00456239
Ifi27l2b	-0.00163731
Akr1c13	-0.0106907
Net1	0.0130482
Gdi2	-0.00459552
Dcaf4	0.00493795
Numb	0.0225778
Acot2	0.0115583
Coq6	-0.00154892
Entpd5	-0.00103671
Abcd4	0.00141614
Isca2	-0.00398801
Npc2	-0.00898853
Fcf1	-0.00408593
Ylpm1	0.013061
Mlh3	0.0157314
Tmed10	0.00642276
Fos	0.00489653
Erg28	-0.0117957
Tgfb3	0.00255227
Ccnk	0.00701493
Degs2	-0.0159224
Yy1	0.00637644
Wars	-0.00661289
Hsp90aa1	0.00813561
Zfp839	0.00269837
Fdft1	-0.00999069
Tecpr2	0.00640866
Cinp	-0.000767824
Traf3	0.0110842
Cdc42bpb	0.0202677
Exoc3l4	-0.011729
Tnfaip2	-0.00136958
Eif5	0.00573746
Ppp1r13b	0.000563706
Zfyve21	-0.00888142
Klc1	-0.000324023
2010107E04Rik	-0.00941759
Ggps1	0.0082929
Gpr137b	0.00201074
Mtr	0.00893661
Trim27	-0.00248914
Zkscan3	0.00340297
Carmil1	0.0182284
Mrs2	0.00120581
Exoc2	0.00943411
Gcnt2	0.00858173
Tmem14c	-0.0123292
Nedd9	-0.000973078
Hivep1	0.0154503
Edn1	0.00403795
Tbc1d7	-0.00250093
Mcur1	0.00236459
Nup153	0.0159976
Kif13a	0.00870097
Tpmt	-0.00608822
Dek	0.0155337
Ippk	0.00330466
Cenpp	0.00935587
Nol8	0.0150622
Spin1	0.00562055
Wrnip1	-0.00685863
Ripk1	0.0145155
Prpf4b	0.0124789
Eci2	0.00443033
Rpp40	-0.0103546
Fars2	-0.00915021
Ssr1	0.0134769
Riok1	0.00740358
Snrnp48	0.000827724
Slc35b3	-0.000797312
Sema4d	0.0153091
Gadd45g	-0.0131441
2010111I01Rik	-0.00858702
Auh	-0.00598903
Fancc	0.00159625
Ptch1	0.0052514
Sptlc1	-0.00244939
Ercc6l2	0.0162684
Sfxn1	0.00330225
Habp4	0.00121919
Ctsl	-0.00241031
Aaed1	0.01292
Cdk20	-0.0083339
Lman2	-0.0100083
Prelid1	-0.0059864
Nsd1	0.018739
Pdlim7	-0.000453393
Ddx41	-0.00280786
Fam193b	0.00116784
Pcbd2	-0.0174069
Txndc15	-0.0129025
Ddx46	0.0140969
Caml	-0.00552144
B4galt7	-0.000295018
Slc25a48	0.016765
Zfp729a	0.00483605
Zfp369	0.00562329
Ptdss1	-0.0108104
Mterf3	0.0105979
Uqcrb	-0.0103857
Fastkd3	-0.00247626
Cetn3	-0.00532452
Smad5	0.0121188
Hnrnpk	-0.000448639
Ccnh	0.000250237
Rasa1	0.0112792
2210016F16Rik	-0.00722365
Gkap1	0.00277218
Naa35	0.00806654
Golm1	0.0147446
Dapk1	0.00881868
Trip13	0.00412452
Pdcd6	-0.00983011
Sdha	-0.0103051
Ccdc127	0.0105736
Erap1	0.00142616
Cast	0.00792601
Rhobtb3	0.0171021
Glrx	-0.00697298
Arsk	0.00287625
Srd5a1	0.00543162
Nsun2	-0.0059551
Slf1	0.0190472
Ndufs6	-0.00793087
Mrpl36	-0.00809516
Lpcat1	-0.000306293
Clptm1l	-0.00269907
Xrcc4	0.00478919
Atg10	-0.0076645
Zcchc9	0.00542438
Slc30a5	0.013058
Mrps36-ps1	-0.00460333
Rad17	0.00736046
Marveld2	0.00372499
Ocln	0.00722882
Gtf2h2	0.00511064
Serf1	-0.0091243
Smn1	0.00157121
Mccc2	-0.00394634
Ptcd2	-0.00598209
Btf3	-0.00655188
Ankra2	0.0036262
Arhgef28	0.00854881
Gfm2	0.0118477
Polk	0.013354
Col4a3bp	0.0242039
Hmgcr	0.00846946
Iqgap2	0.0152376
F2rl1	0.0142107
Aggf1	0.0134886
Ap3b1	0.00813016
Scamp1	-0.00548024
Jmy	0.0122966
Dimt1	0.00539555
Kif2a	0.0161076
Ercc8	-0.00799056
Elovl7	-0.00244763
Plk2	0.0201552
Serinc5	-0.000253456
Zfyve16	0.0185717
Dhfr	-0.00216541
Erbin	0.0169845
Nln	0.0189161
Trappc13	-0.00392642
Ppwd1	0.0180588
Cenpk	0.00769905
Cwc27	0.0145542
Srek1ip1	0.0053414
Parp8	0.00592186
Mrps30	-0.0141515
Slc4a7	0.0150154
Psmd6	-0.00392175
Atxn7	0.00981436
Ptprg	0.00841419
Pdhb	-0.00531303
Oit1	-0.00442071
Acox2	-0.00837487
Kctd6	-0.00638146
Map3k1	0.0234153
Il6st	0.000182344
Ndufs4	-0.00789077
Kat6b	0.00933222
Samd8	0.0110083
Vdac2	-0.0112437
Nkiras1	-0.00226648
Comtd1	-0.0126038
Ube2e1	0.00891624
Dlg5	-0.00134823
Ngly1	-0.00788097
Fam213a	0.0101861
Glud1	0.00296501
Sftpd	-0.00467068
Bmpr1a	0.00460986
Rtraf	-0.00902587
Nudt13	-0.00724911
Ecd	-0.000319986
Dnajc9	1.78876e-05
Anxa7	-0.00981501
Ppp3cb	0.00786804
Zswim8	0.0020153
Camk2g	0.00804913
Vcl	0.0230048
Ap3m1	-0.00773774
Ero1l	0.00475427
Psmc6	0.00123056
Bmp4	0.00386436
Samd4	0.0126494
Mapk1ip1l	0.00901894
Ktn1	0.0115565
1700011H14Rik	-0.0114569
Anxa11	-0.000797615
Tmem254b	-0.0108047
Ppif	-0.00362142
Slmap	0.0125362
Arf4	-0.00511687
Eaf1	0.00988746
Mettl6	0.0055994
Sh3bp5	0.00184491
[truncated: 8,207 more rows]

## Sheet: set1_loadingsPC2
pca.res.1.rotation....PC2..
Gnai3	-0.00992868
Cdc45	0.0231225
Narf	0.00977632
Cav2	0.0118124
Klf6	0.00150784
Scmh1	-0.00150773
Cox5a	0.00783464
Fer	-0.0178931
Xpo6	0.013811
Tfe3	-0.00423978
Axin2	0.00919606
Brat1	-0.00113791
Gna12	0.00798344
Slc22a18	-0.00761735
Igsf5	-0.00868553
Pih1d2	0.00247897
Dlat	-0.00183446
Sdhd	-0.0187636
Ccnd2	0.0132815
Gpr107	0.0059288
Mid2	0.000175186
Trim25	-0.00659508
Scpep1	-0.011425
Mnt	0.00422133
Hddc2	0.00207752
Tpd52l1	0.00880038
Pemt	-0.0019274
Cdh1	-0.00740229
Ckmt1	-0.00157195
Comt	-0.0173337
Rtca	0.00312306
Dbt	-0.0108035
Dazap2	0.00233577
Mcts1	0.00557133
Trappc10	0.000442264
Ccm2	-0.000884628
Tbrg4	0.0135431
Tmprss2	-0.00423368
Ndufa9	0.00174702
Galnt1	0.0120555
Mkrn2	-0.0055168
Pparg	-0.0207796
Raf1	-0.00987897
Pdgfb	0.0112746
Grasp	-0.000895873
Acvr1b	0.0186579
Tom1l2	-0.00833233
Wdr77	0.00755888
Atp5f1	-0.00336485
Sox9	0.0137309
Hnrnpd	-0.0129892
Dynlt1c	-0.0142214
C1d	-0.00815054
Gm2a	0.0077028
Krit1	-0.00600633
Clcn4	0.00478293
Hk2	0.0179614
Myo18a	-0.00277149
Kat2b	-0.0106285
Rab5b	-0.00123452
Spg7	0.003609
Rpl13	-0.0116606
Chmp1a	-0.00117595
Rpa1	0.000840474
Tubgcp3	-0.0128426
Polr3d	-0.00654448
Ddx3x	0.0146555
Usp32	0.0145796
Txnrd3	-0.0159414
Zfp512b	0.00878914
Dnajc5	0.000943341
Tpd52l2	-0.0014418
Fmr1	-0.0130986
Pxmp4	-0.00338422
Dlg3	0.00879039
Gnb1l	0.0161505
Smarcb1	-0.00312128
Hip1r	0.00169435
Nsun5	0.00941348
Top1mt	-0.00581987
Mmp14	0.00588541
Slc7a7	0.00422324
Oxa1l	-0.0030074
Heatr6	0.00421553
Wfdc18	0.0290351
Ilf2	-0.000732732
Chtop	0.00137297
Snapin	-0.0354809
S100a4	0.0211773
S100a3	0.0182684
S100a6	-0.00343808
Epn2	0.00586925
B9d1	-9.27188e-05
Sec24b	0.00252151
N4bp3	0.0101961
Rmnd5b	0.00865533
Nhp2	0.0158535
Vps9d1	-0.00138861
Mfsd10	-0.00302758
Luzp1	0.00143823
Kctd10	0.00559216
Poldip2	0.0069578
Ift20	-0.00962822
Pcbp3	-0.0059804
Lgals9	0.0013567
Araf	-0.0088818
Timp1	0.00165484
Uxt	0.00433444
Cnnm3	0.0141413
Lman2l	0.00618942
Mcm3ap	0.0054334
Pcnt	-0.00370484
Mxd1	0.00552088
Gmcl1	-0.00789185
Snrnp27	0.00271451
Ocrl	0.00335624
Calm1	0.00194107
Agpat3	-0.0159816
Sema6b	0.00494672
Uhrf1	0.0298673
Dpp9	0.000928875
Lsr	-0.020339
Hpn	-0.014161
Ckb	0.00348927
Sp1	0.0188147
Myg1	-0.00180855
Rarg	-0.00755656
Pfdn5	0.000729012
Efnb2	0.00126445
Rrp15	0.000528897
Srr	0.00832771
Acp5	-0.00146766
Fbxo9	-0.0173453
Vps50	-0.00906156
Hars	-0.0115284
Zmat2	0.000147054
Ube2c	0.016588
Smg5	0.00681882
Cct3	0.00495118
Glmp	-0.00498167
Mef2d	0.00603085
Tmem79	-0.000854763
Snd1	0.0131691
Col18a1	0.0111144
Slc19a1	0.00444272
Kpnb1	0.0122718
Npepps	0.00264087
Mrpl10	-0.00950827
Cyp51	-0.0084016
Tcf25	-0.00596412
Tubb6	0.0145543
Def8	-0.00549037
Pax9	0.029027
Itga3	0.00318491
Foxm1	0.0193418
Itfg2	0.00106869
Tulp3	0.0262422
Gtf2h4	0.0137709
Tubb5	0.0151791
Ell2	-0.014733
Jup	-0.00199267
Nom1	-0.00718839
Ergic1	0.00250684
Tnk1	-0.0115552
Tcea3	0.00070003
Ifrd1	0.00195775
Stk38l	0.00410261
Brpf1	-0.00210936
Akr1b3	0.0059903
Gstt1	-0.0185687
Gstt3	-0.000493294
Ddt	-0.00213592
Marveld3	0.00119934
Ddx18	0.014187
Ubl3	-0.00410965
Gramd3	0.000414166
Eef1e1	0.0084348
Akt1	-0.00722711
Tcirg1	0.0156518
Naglu	-0.00593624
Coasy	0.000789244
Tspan33	-0.000745945
Crnkl1	-0.0120609
Rin2	-0.00172393
Chordc1	-0.00224733
Rtcb	-0.00607073
Pwp1	0.000594065
Fbxo7	0.00663754
Capns1	0.00787645
Clpb	0.00729116
2007-09-01	-0.00747132
Zdhhc4	0.000456195
Rac1	-0.000900795
Nup214	0.00172804
Ugp2	-0.00319229
Trmt1	-0.00388463
Nacc1	-0.00202516
Nfix	0.0100838
Slc1a5	0.00929539
Uba1	2.31008e-05
Siae	0.00188859
Esam	0.0122115
Spa17	-0.00403891
Fam50a	-0.00798035
Emd	-0.00142644
Taco1	-0.00180249
Ap4e1	0.00908675
Blvra	0.000788449
Idh3g	0.00162704
Ssr4	-0.000476025
Bcap31	-0.00331281
Fam98a	-0.00632329
Kmt2a	0.00267035
Ift46	0.00356898
Trappc6a	0.00369589
Supt6	-0.00781192
Spag5	-0.00129313
Unc119	-0.0157923
Rab34	0.00944326
Sdf2	-0.0158581
Ccne1	0.0117142
Hsf2bp	0.0118131
Bbc3	0.00683136
Psmc3	-0.00327497
Acp2	-0.00539875
Slc39a13	-0.00787815
Celf2	0.0195352
Nr1h3	-0.0142332
Sf3a1	-0.000794675
Stat6	-0.0102147
Vrk3	0.00196486
Smg9	0.0105443
Paxip1	0.0163712
Rmnd5a	0.00138785
Mov10	-0.0168124
Ppm1j	0.00863698
Rhoc	-0.00949774
Ppard	0.0124109
Lmf1	-0.0017533
Narfl	-0.004649
Angptl4	0.00883191
Dbf4	0.0060439
Daxx	-0.0051529
Cd320	-0.00391515
Ipo4	0.0074503
Tm9sf1	0.00199229
Irf9	0.00149322
Mdp1	0.00123357
Dhrs1	-0.00285597
Tmem161a	-0.00518246
Armc6	0.00548564
Borcs8	-0.000915637
Snx9	-0.0119734
Ranbp3	0.00425017
Ndufa11	0.00419211
Bmp8b	0.00698374
Nr2f6	0.00598354
Use1	-0.000588361
Ocel1	-0.00256169
Dyrk1b	0.0109318
Braf	0.0133926
Ndufb2	0.00620736
Hltf	-0.00605
Prpf6	-0.0071363
Rgs19	0.0138384
Snrpd1	0.0107732
Tchp	0.0066718
Tiam1	0.0105913
Tsc2	0.0102195
Slc9a3r2	-0.0154294
Puf60	0.00317873
Golga2	-0.0155774
Uck1	0.00436759
Mien1	0.010903
Tgfb1	0.0100937
Ccdc97	-0.000680008
Akap8l	-0.0147684
Pdcd2l	-0.00455707
Gtf2f1	-0.00521337
Clpp	0.00429203
Alkbh7	-0.00581627
Med6	-0.016336
Cse1l	0.0123496
Naa20	0.000369089
Prkra	-0.000961527
Plekha3	-0.00271956
Ykt6	0.0027877
Baz1b	0.000695187
Pex6	0.00986494
Mrpl2	-0.00354601
Mea1	-0.00108545
Gnmt	0.00566727
Kdelr1	-0.0043931
Tmem143	0.00444172
Ggct	-0.00702813
Jag2	-0.00109685
Btbd6	-0.0183215
Nudt14	-0.000759873
Flii	-0.0154269
Top3a	0.00848657
Atg4d	-0.0108654
Qtrt1	0.00957842
Hdgfl2	-0.00613689
Chaf1a	0.0107065
Adprh	0.0133256
Timmdc1	0.0134779
Pla1a	-0.00116522
Mcm2	0.0129782
Tpra1	-0.000903327
Nab1	-0.00682454
Adgre5	-0.00185137
Il17ra	0.00591554
Map2k7	0.00417456
Timm44	-0.00609078
Ap2a2	0.00566187
Pnkp	0.0021333
Med25	0.00324828
Bcam	0.00236925
Clptm1	-0.00288194
Relb	-0.00413079
Tomm40	0.000967827
Apoe	-0.00881953
Hbp1	-0.0126763
Cdkn1b	0.0014638
Klf4	0.000812756
Ap1m1	0.00394203
Rab8a	-0.00176914
Hmgn2	0.00844034
Fam32a	-0.00413247
Elf3	0.000109142
Stard3nl	-0.0045886
Stk11	0.00579492
Atp5d	0.011992
Ppp5c	0.0106517
Cdk12	0.00813542
Lipe	0.00667581
Pafah1b2	0.000563367
Cnot11	-0.00980734
Foxj2	0.0118765
Sri	-0.00213837
Dgcr2	0.00021424
Irf3	0.00968023
Bcl2l12	0.0103065
Zfp959	-0.0139394
Mpnd	0.00236927
Sh3gl1	-0.00402966
Ccdc94	-6.02655e-05
Ranbp2	0.0180069
Grk5	-0.0110819
Dvl3	0.0178396
Abcf3	-0.000275162
Eif2b5	-0.00500085
Cyth2	-0.00766835
Sult2b1	0.00301245
Dlgap1	0.0134896
Mrpl4	0.00490428
Keap1	0.00374615
Ap1m2	-0.00291938
Glg1	-0.00415195
Btbd2	-0.00553611
Csnk1g2	-0.00727722
Abhd17a	-0.0116288
Cacnb3	0.0197014
Fkbp11	0.0107368
Ddx23	-0.0102018
Pld3	-0.00469836
Rabac1	-0.0061916
Etv3	-0.0122173
Prkcsh	-0.00191062
Elavl3	0.0143172
Fcgrt	0.0092976
Nosip	0.00715921
Pih1d1	0.00438729
Rps11	-0.000290742
Supt5	0.00277119
Paf1	-0.00786436
Timm50	0.00991572
Med29	0.00647316
Bicd1	-0.0107551
Ncstn	-0.00419133
Pex19	-0.00416056
Impdh1	0.011017
Dusp3	0.00390234
Prodh	0.0220309
Dgcr14	-0.00189882
Slc25a1	0.00751627
Dgcr6	0.000260258
Ddr1	0.0147088
Ier3	0.0111425
Fosb	0.00582499
Klc4	-0.00687544
Ercc1	-0.00346054
As3mt	-0.000508696
Homer3	0.0183183
Rnf215	-0.00784899
Sec14l2	0.0253471
Aven	-0.00705497
Cp	0.00117846
Crot	-0.0284323
Rps6ka1	0.000477762
Snrnp200	-0.00702946
Ciao1	0.00566901
Taf6l	0.00637909
Insig2	-0.0025175
Kpna6	0.0057645
Man1a	-0.0117378
Coq8b	-0.00668246
Brd8	-0.0028962
Kif20a	-0.00495028
Farsa	0.000816406
Gcdh	0.00260194
Mast2	-0.00782432
Dnase2a	-0.00328706
Rad23a	-0.0175128
Calr	0.00969711
Syce2	0.0191011
Nfat5	0.00372206
Nob1	-0.00928477
Gys1	-0.0021557
Ruvbl2	0.0162711
Bax	0.00221248
Tfam	0.00456098
Zfp81	-0.000877818
Fam162a	0.00708004
Rpl8	0.00271469
Fancl	-0.00400101
Gstm5	-0.000404383
Stat3	0.00751813
Stat5a	0.0189438
Cavin1	0.0211687
Map3k11	0.00307393
Akt2	6.015e-05
Dnaja3	0.00852518
Hmox2	-0.00212808
Cdip1	-0.00379964
Map3k20	0.0108677
Cwc15	-0.00536134
Dnmt1	-0.00253631
Ppan	0.0108476
Trmt10a	0.0133372
Psap	0.00181762
Ikbkg	0.00969022
Wars2	0.012656
Phb2	0.00173397
Ptpn6	-0.00799846
Emg1	-0.000672832
Lpcat3	-0.00368088
Atp6v1f	0.0028743
Clcn5	0.0104262
Clcn3	0.012335
Utp20	0.00624689
Cul3	-0.0139176
Large1	0.0120005
Ddx56	0.00101067
Tmed4	-0.00942036
Bid	0.00993733
Ralb	0.00066747
Ppp1cc	-0.00116415
Dnajb11	-0.00400293
Tbccd1	0.00504617
Zfp324	0.0134076
Coro1c	0.0110105
Tax1bp1	-0.0149018
Ctse	-0.019463
Ndrg2	-0.00902328
Mettl17	8.82213e-05
Arhgef40	-1.11507e-05
Pnpla6	0.000201435
Mcoln1	-0.000924793
Arhgef18	-0.0218423
Pkn2	-0.00212342
Etfb	-0.00527114
Stxbp2	0.0135725
Chn2	-0.0148562
Wwox	-0.00429449
Slbp	-0.00751216
Aqp1	-0.0124561
Cnn2	-0.00474779
Polr2e	0.00136687
Myo9b	-0.0110333
Mtfp1	-0.00157933
Rab23	-0.00366124
Rab11a	-0.00248478
Eif2b2	0.0136677
Dlst	0.00192809
Ulk2	-0.0120481
Chmp2b	-0.012325
Plod3	0.00812255
Ap1s1	0.00202003
Mapk13	0.000986645
Srpk1	-0.00140981
Lbr	0.0219142
Prcc	0.00662603
Rrnad1	0.000890548
Hdgf	-0.000574529
Thop1	-0.00271615
Pias4	0.00687666
Map2k1	-0.00309626
Sgta	8.71579e-05
Tmem242	0.000386936
Dtx2	0.00880235
Hspb1	0.000229444
Hnrnpa2b1	-0.0125315
Ccdc130	-0.0059448
Mri1	-0.00821386
Prkacb	-0.00205892
Sgsh	-0.00034274
Cstb	0.000252223
Pex5	0.00471431
Jkamp	-0.00345486
Cd44	0.017388
Eif2ak4	0.00256373
Wdr1	0.00524962
Ndrg1	0.0161564
Man2b1	0.00227367
Klf5	0.0130633
Wdr83	0.00157388
Prdx2	0.00287242
Polr2a	0.0197972
Senp3	0.00348309
Plekha8	-0.00610426
Spc25	0.0102064
Ripk4	4.37745e-05
Ufd1	-0.0106244
Letm1	-0.0133563
Ubqln1	-0.0101598
Txn2	0.00417625
Crbn	-0.00583836
Msh6	-0.00741277
Fbxo11	0.0142828
Mlxipl	0.0126189
Tbl2	0.0148456
Bud23	-0.00384778
Mcm5	0.0196554
Hmox1	0.000226125
Mprip	-0.00435366
Cic	0.00921983
Pafah1b3	0.00227802
Prkaca	0.00320605
Asf1b	0.0161675
Ddx39	0.00847366
Dnajb1	0.00756282
Usp40	0.00148001
Celf1	0.0119494
Ndufs3	0.00202514
Por	-3.74027e-06
Insr	0.0139674
Trim28	0.00726117
Ube2m	-0.00495474
Adcy9	0.0113847
Ctr9	-0.00747884
Eif4g2	0.00121642
Pcyt1a	-0.00963619
Zfp592	0.00929874
Psmd4	-0.00826436
Snx6	-0.00110618
Mthfd2	0.016131
Pan2	0.00642918
Cs	0.00605797
Bcas2	-0.000140686
Ctcf	-0.00525493
Pard6a	0.0204175
Ranbp1	-0.000333443
Rfx5	-0.003897
Psmb4	0.00127929
Slc30a4	0.0155307
Sqor	-0.0132332
Bloc1s6	-0.00747196
Metap1	0.00870623
Gpr108	-0.010747
Gata6	-0.00753713
Rsl1d1	-0.0102346
Apc	-0.0050246
Reep5	0.00967858
Ergic3	-0.000767905
Uqcc1	-0.000945729
Ncoa2	0.00420114
Nr2c2	0.00939637
Nr2c1	0.00159206
Smpd4	0.0163793
Pex1	0.00359163
Kctd20	-0.00391947
Ctns	-0.00204373
Ephb3	0.0138591
Tuft1	-0.00606952
Trap1	0.00577294
1700037C18Rik	-0.0023997
Tpr	-0.00819823
BC003331	-0.00403971
Dhx34	-0.00426884
Kptn	-0.00278018
Napa	0.0019031
Sra1	-0.000492424
Atp5g1	0.00505419
Snf8	0.00891375
Tbcb	0.00209178
Inpp5k	-0.00905329
Crkl	0.00493729
Eps8l1	-0.00365684
Clint1	-0.0180669
Prss16	0.00647554
Cdkal1	0.0104295
Zbtb17	0.000158128
Fblim1	-0.00423362
Mob1b	0.0101298
Atp6v1b2	-0.00192019
Eps15l1	-0.0195384
Tep1	-0.00648656
Ttc5	-0.0120652
Osgep	0.000894141
Aamp	0.00204891
Tmbim1	-0.00572577
Arpc2	-0.00427454
Kmt2b	0.0142934
Tmem147	-0.00637412
Rps9	-0.00129664
Tfpt	-0.00527249
Crip2	0.00437958
Crip1	0.00649911
Pgrmc1	-0.00518457
Gcat	0.00397951
Elovl1	0.00232146
Med8	-0.00213168
Hyi	0.00560406
Cdc20	0.014045
Nectin4	0.0001282
Pfdn2	-0.0193947
Rnf114	0.00338852
C330007P06Rik	0.0105224
Srm	0.00736701
Epha2	0.021998
Rbm14	0.00795797
Zdhhc24	0.00151202
Nsmf	-0.0150224
Pdk1	0.00760887
Ptbp1	-0.00299599
Mvd	0.0018388
Cyba	-0.00378519
Tmem110	-0.00358156
Sfmbt1	0.00404543
Ihh	-0.0147339
Atp7b	0.0154727
Rundc3a	0.00883307
Cdt1	0.0211369
Aprt	0.0104258
Gtf2h1	0.00177291
Hfe	0.00293476
Slc5a6	0.0162747
Qrich1	0.0130528
Usp19	-0.012371
Pola1	0.00607418
Cdc42	-0.00620855
Pknox1	0.012496
Gmnn	0.00306732
Acot13	0.00380309
Zfp184	0.00162885
Cdk4	0.00349226
B4galnt1	0.00329457
Mettl1	0.00855583
Tspan31	0.00226818
Kif5b	0.000398909
Saal1	0.00442121
Krt23	-0.0138135
Cnp	0.0065751
Sulf2	0.015059
Sod2	-0.00109838
Tmco6	-0.000670569
Stambp	-0.00650135
Ezh1	-0.00998532
P3h4	-0.0016133
Ctnnb1	0.0105616
Eif1b	-0.00532175
Psmd2	0.00205036
Vars	-0.00492756
Slc44a4	-0.00195566
Msh5	0.0160992
Abhd16a	-0.00359458
Neu1	0.00367905
Ddah2	0.00355345
Clic1	0.00261773
Lsm2	0.00432763
Pole	0.0150873
Zfp775	-0.00616348
Mrpl49	0.0062205
Mark3	-0.00808443
Gatad1	-0.00490901
M6pr	-0.00704933
Lrrc8a	0.0221928
Ppp2r1a	0.0014044
Fance	-0.00489485
Tinf2	-0.00402319
Dus3l	0.00408087
Gtpbp3	-0.0053744
Tgfbr1	0.00403087
Homer1	0.00879348
Arpp19	0.00358064
Bcl2l1	0.00488932
Khsrp	0.0303424
Ccdc124	0.00828546
Cct4	-0.00341322
0610009B22Rik	-0.00271223
Cpt1c	0.0121312
Zfp655	-0.00292978
Rhoa	0.00655405
Zmiz1	-0.00599589
Ankrd26	-0.00162967
Aldh16a1	0.00363162
Hnrnpa0	0.0138696
Prrg2	0.00378801
Hnrnph1	-0.00317822
Ift43	0.0122008
Id3	0.00544417
Arid1a	0.0125172
Ctsd	0.000211415
Rplp1	0.0092334
Abhd8	0.00431503
Ift22	-0.00282084
Mid1ip1	-0.000521862
Ap2s1	0.00280942
Fhl2	0.00577511
Emc10	0.00887766
Fbxw9	0.0080164
Fnbp4	-0.0119931
Scrn3	-0.0200762
Phax	-0.0173616
Tle1	-0.0102032
Snrpb2	0.00535426
Ubc	0.00383124
Prpf31	0.0022547
Sertad1	0.00899279
Carhsp1	0.000199028
Elk3	0.00151847
Herpud2	-0.00517253
Rdh13	0.0215072
Nutf2	0.00515119
Arpc5	-0.0164225
Mgst1	-0.00484797
Nfib	0.0166305
Rab25	-0.000509532
Ubqln4	0.0060525
Rps18	-0.00758538
Rpl10	0.000367503
Rps15a	-0.00344852
Ncaph2	0.00700098
Hipk1	0.014658
Man1a2	0.0013761
Acyp1	0.00849803
Hdac5	-0.000297843
Rala	-0.00548134
Vdac3	-0.000355816
Vps72	0.00191914
Gabpa	-0.00990156
Dynll1	-0.00355713
Pdcl	0.000616817
Tmem184b	-0.00899951
Nf2	0.00327713
Zmat5	0.00041541
Ewsr1	-0.00405658
Ap1b1	-0.000905419
Bcl2l13	0.00595899
Dqx1	-0.0129813
Lnpk	0.00289088
Ascl2	0.0344718
Pttg1ip	-0.00786154
Ube2g2	0.00756823
Met	0.00160729
Slc16a12	-0.0166905
Elk1	-0.0064943
Tnpo1	0.00668923
Rnmt	-0.00553696
Kcnq1	0.00186101
Srp14	0.0021507
Cdk9	0.00331267
Tor2a	0.00318034
Fpgs	0.0063901
Mkl2	-0.000588437
Cbx5	0.00184566
Apobec3	0.00574459
Vav2	0.00877256
Ppp2cb	-0.00373672
Dmap1	-0.00121865
Mcu	0.018031
Bcr	0.0147032
Tfcp2	-0.0177505
Ubp1	-0.00785652
Nuak2	0.000457396
Ick	-0.00951192
Sdhb	0.00226848
Snap47	0.0118573
Kdsr	0.0130344
Vps4b	-0.011258
Rps25	0.00835089
Taz	-0.00309358
Aldh3a2	-0.00509837
Tmem115	-0.0050331
Hyal2	0.00393396
Ifrd2	-0.00477852
Hyal1	0.0106628
Tusc2	-0.00904515
Nprl2	0.0100766
Rassf1	-0.00916109
Epn3	-0.00564374
Slc3a2	0.0197346
Nxf1	0.00828221
Stx5a	0.00203561
Spire2	-0.00854522
2610507B11Rik	-0.00679274
AI597479	0.00805476
Ifi35	0.00992399
Rdm1	0.0133264
Nedd8	0.00780055
Gosr1	-0.0085636
Mrpl52	-0.000199563
Spaca7	-0.00537449
Kansl3	0.0154013
Faf1	-0.00652447
Tsacc	-0.0182247
Mettl16	-0.00177034
Pigyl	0.000343806
Rbm25	0.00697612
Psen2	0.00282794
Acaa1b	-0.00362304
Fads1	0.0228987
Lmbr1	-0.00398201
Tnfrsf22	-0.00535691
Cars	-0.000930575
Phlda2	0.00707149
Kdelr3	0.0205014
Apip	-0.000674656
Pdhx	-0.00924234
Vac14	-0.000404731
Akt1s1	-0.00111325
Tbrg1	-0.00929629
Brf1	-0.00611804
Odc1	0.00630419
Thg1l	0.00403828
Pabpc4	0.0188805
Sugp1	0.0122114
Dhdh	0.0125455
Zfp790	-0.0148776
Fuz	-0.00763107
Pgam1	-0.00728419
Evi5	-0.00578762
Evi5l	0.011278
Snapc2	0.0179492
Git1	0.0117689
Gltp	-0.00988027
Bnip2	-0.00455344
Ccnt1	0.0137368
Brms1l	-0.0114333
Med15	0.00500833
Dhdds	0.0036666
Ubxn11	0.00980107
Tjap1	0.00607015
Ehf	-0.00814903
Rpl15	-0.00294446
Tmem167	0.0107201
Mplkip	0.00191428
Kif11	0.00588859
Rpa3	0.0125514
Mlkl	0.00122275
Tnpo3	0.0061288
Ttll5	0.00129667
Rps5	-0.00758348
Adgrl1	0.0253958
Amotl1	0.0104135
2200002J24Rik	0.00191659
Etv5	0.0163438
Gfod2	0.0164628
Enkd1	0.0069977
Atp6v0d1	0.00230432
Ptprs	0.017492
Slc41a1	-0.0120503
Nelfb	0.00854588
Tmem175	-0.0063587
Tango2	0.00265474
Ndufs2	-0.00219659
Atraid	-0.00278956
Cad	0.0233271
Atad1	-0.00340644
Pten	-0.0011658
Pea15a	0.00391884
Timm23	0.00447373
Trnt1	-0.00923979
Ehmt2	-0.000474298
Elof1	0.00463939
Med16	-0.000644047
St3gal1	-0.00719484
Tmem259	0.0127264
Rnf170	0.00631068
Nit1	-0.0117122
Prdm15	-0.00429376
Rnf168	-0.00667123
Tctex1d2	-0.000891351
Chp1	-0.0133893
Tvp23b	-0.00692696
Dnajc7	-0.0111487
Cacybp	-0.00489903
Cluap1	-0.0128181
Zswim7	0.00177595
Pigl	-0.00664494
Ndufa2	0.00341898
Pam16	-0.000311843
Cox6c	0.00693124
Bicc1	-0.00310324
Ube2z	-0.00669621
Tmem87b	-0.00059431
Anapc1	0.00930656
Tsg101	0.000884637
Hps5	0.017968
Map3k4	-0.00332002
Piezo1	0.00907253
Rnf166	-0.00902486
Ankrd28	-0.0134204
Ankrd52	-0.00269241
Srp19	-0.0022376
Rbsn	-0.0112893
Mrps25	-0.000750861
Dguok	0.000120865
Camta1	0.0136328
Csf1	-0.00198533
Strip1	0.00472549
Slc25a11	0.00822823
Cmc2	0.00938233
Chfr	-0.0205881
Tex261	0.0083958
Fam120b	-0.00992085
Tbp	-0.00129498
Psmb1	0.000188736
Elmo3	-0.00649778
Stc1	0.0332251
Msh3	-0.00589761
Tmem208	0.0038702
E2f4	-0.00507253
Surf4	-0.00243059
Surf2	-0.00657811
Dnajb9	0.000661087
Naf1	-0.00715378
Yes1	-0.00321707
Ppp1cb	0.00846268
Gorasp2	0.0145593
Tsen15	0.00356514
Efr3a	0.00914521
Trappc2l	0.015448
Acsf3	0.00233259
Ddx19a	0.000830568
Galns	-0.00290797
Entpd2	-0.00597062
Rabl6	0.00647758
Ptgds	0.0265672
Edf1	-0.00144831
Clic3	0.00889553
Npdc1	-0.00513887
Fbxw5	0.00185498
Slc25a13	-0.00468704
Ube2i	-0.00255672
Tsr3	-0.000561336
Lrrk1	0.0128509
Actn1	0.00994588
Sirt2	-0.00964414
Hnrnpl	0.0148876
Nolc1	-0.00583563
Casd1	0.00758328
Cnksr3	0.0102174
Mtmr1	-0.0179751
Hmgb3	-0.00248834
Nipsnap3b	-0.00791437
Lage3	0.000805296
Ubl4a	-0.000843004
Gdi1	-0.00127201
Sash1	-0.0155995
Gadd45b	0.000304234
Zdhhc12	-0.00303505
Golga7	0.00763951
Xk	-0.00648676
Clpx	-0.00983229
Trabd	-0.00702836
Dennd6b	0.0195858
Atf6b	0.00603888
Ppt2	0.0127827
Cacfd1	0.00198714
Hivep2	0.0118047
Arnt	0.00372694
Itga2	-0.021189
Mocs2	-0.0124042
Nat9	0.00208196
Atp6v0e	0.0042305
Zfp318	-0.000154666
Srf	0.0184696
Gata5	-0.000498653
Lama5	0.0156863
Steap1	-0.00546655
Steap2	-0.00651935
Hspa8	6.64232e-05
Pdzd11	-0.00902431
Psma2	-0.00650951
Mrpl32	-0.0133149
Setdb1	-0.00786397
Prune1	0.0102422
Cers2	0.00183195
Capza2	-0.0100223
Vps45	0.000300379
Prpf3	-0.0094486
Anp32e	-0.00702643
Aph1a	0.00149983
Tab2	-0.00901845
Ppil4	-0.00743682
Cnih1	0.00344685
Eps8	0.00102555
Med22	-0.00846299
Surf1	-0.00490801
Med28	-0.000944949
Qdpr	0.00176729
Sqstm1	-0.000473048
Nfe2l2	-0.00748652
Rxra	0.00260247
Prpsap1	-0.00227533
Ncapg	0.00156429
Lcorl	-0.0144811
Lta4h	0.00462794
Dstn	0.00352109
H2afy	0.00426971
Gtf2ird2	0.0080382
Bola1	0.00852568
Gatsl2	0.0141681
Adss	-0.014245
1700016C15Rik	0.0183734
Il17rb	0.00760755
Chdh	-0.0103229
Actr8	-0.00661115
Fnta	-0.0147486
Skiv2l2	-0.00260821
Lbp	-0.0122065
Celsr1	0.0192486
Stard13	0.0185578
Diexf	-0.000823617
Syt14	0.0179663
Atp5e	0.000885109
Nelfcd	0.00333399
Ctsz	-0.00747684
Prelid3b	-0.000847275
Ube2a	0.00377918
Slc25a5	0.00139943
Ppdpf	0.000857553
Pls3	-0.00895283
Nkap	0.000452708
Ndufa1	-0.000307978
E2f3	0.00830374
Cr1l	-0.0115386
Ppfibp1	-0.00411062
Plgrkt	-0.00581368
Gtf3a	-0.00770054
Mtif3	-0.00822644
Lnx2	-0.00918483
Dyrk3	-0.000233993
Mapkapk2	-0.0121871
Lamp2	-0.0127692
Atxn10	-0.0108071
Eif3d	-0.00124876
H3f3b	0.00159217
Nup50	-0.00601006
Ift27	0.00571873
Pacsin2	-0.0113505
Ttll12	0.0126333
Bik	0.0212579
Tox4	-0.00502458
Mrps18c	0.00260786
Srsf6	0.00100878
Plcg1	0.00653632
Kctd2	0.00176347
Kctd5	0.00322002
Etaa1	-0.00183576
Slpi	0.0216472
Sdc4	-0.00651084
Il13ra1	-0.00917697
Nbr1	0.00120992
Cyth1	-0.00651018
Rnd3	-0.00815875
Brca1	0.011931
Nt5c3b	-0.00138386
Coa3	0.00912085
Med24	0.00150918
Psmd3	0.00623271
Exosc10	-0.00573961
Glod4	-0.00134673
Vps53	-0.010367
Taok1	0.0170313
Dnttip1	0.0133411
Acot8	0.00724667
Nlk	0.0078725
Traf4	-0.00964957
Aldoc	0.000897263
Rpl19	-0.00974203
Nek8	-0.000238941
Arl5b	-0.00533724
Zfp207	-0.00419271
Psmd11	0.0105213
Timp2	-0.0059127
Zc3h18	-0.00401963
Top2b	-0.00909214
Igfbp4	0.0158133
Cdc6	0.00132487
Suz12	0.00456919
Atad5	0.00522662
Crlf3	-0.00650493
Tns4	0.0153109
Tnfaip1	0.00266061
Abr	0.0101626
Rab11fip4	0.000939223
Slc35c2	-0.00578712
Zfp334	0.00694702
Elmo2	-0.00325043
Wsb1	0.0173565
Ttpal	0.00718847
Rhot1	-0.00784461
Ada	-0.00210946
Serinc3	0.00465154
Tha1	0.0193341
Pgs1	0.00368728
Birc5	0.0147679
Pigt	-0.00232863
Wfdc2	-0.00020474
Etv4	0.0182815
Ghdc	-0.0184036
Slc12a7	0.0290626
Ctsa	-0.00412533
Zswim1	0.00816194
Myo1c	-0.00458045
Crk	-0.00901486
Cox7c	0.00509206
Pitpna	-0.0178123
Mlx	-0.00113661
Retreg3	-0.00847978
Dhx58	0.00595382
Rab5a	-0.0150782
Nkiras2	0.00423848
Ppp2r5c	0.0111853
Ift52	-0.00622797
Mybl2	0.00863306
Eya2	0.00064814
Hnf4a	-0.00960097
Ddx27	0.00174818
Rac3	0.0018594
Rrp7a	-0.000352852
Cyb5r3	-0.00513201
Ints2	0.01541
Med13l	0.0162169
Hist1h2bc	0.0153694
Mafk	-0.00411826
Med1	0.0150978
Erbb3	0.0145561
Stard3	0.00864556
Vmp1	0.00983722
Uchl5	-0.00979274
Glrx2	-0.0144458
Trove2	0.00334638
Stk4	-0.000636807
Zcchc10	0.0137284
Psmb6	0.00382249
Spag7	0.00232355
Pfn1	0.0021998
Tomm34	0.00764133
Ywhab	-0.0160894
Anxa6	0.00839503
Zkscan6	-0.0115781
Kpna2	0.00489497
Smurf2	0.00973695
Cep95	-0.0110024
Vezf1	-0.00686192
Cuedc1	0.0113291
Srsf1	0.00163608
Shroom1	-0.0100709
Kif3a	-0.012994
2008-09-01	-0.0057861
Mtmr4	0.014894
Mrm1	0.0193493
Kansl1	0.00588835
Gid4	0.00685669
Myo1b	-0.0156878
Dhx40	-0.010361
Ypel2	-0.0169332
Akap1	0.00973555
Nol11	0.000887061
Derl2	0.00011053
C1qbp	-0.002897
Rpain	0.0141175
Chd3	0.0100371
Kdm6b	0.0243231
Appbp2	0.0133145
Ncor1	-0.00417801
Trpv2	0.00924408
Cenpv	-0.00816329
Pcgf2	0.00901394
Cwc25	-0.00486172
Pip4k2b	0.0028111
Trim37	-9.75556e-05
Ctdnep1	0.00968542
Elp5	0.00456065
Gabarap	0.000878863
Cldn7	-0.00674848
Phf23	0.000168273
Acadvl	-0.0183188
G3bp1	-0.000254522
Atox1	0.00653706
Mief2	0.00831589
Tbx3	0.0121554
Mmp7	-0.0021855
Dusp14	0.0113201
Tada2a	0.00906639
Pnpo	0.00376257
Cog1	-0.0133521
Cbx1	0.00381407
Cdk5rap3	-0.00176278
Copz2	0.000858836
Slc25a39	-0.00302474
Sp2	0.0129242
Aatf	-0.00460506
Dync1h1	0.00182119
Pex12	0.0143738
Ndel1	-0.00495734
Zbtb4	0.0124429
Mpdu1	0.00313908
Fxr2	-0.00011264
Atp5g3	0.0041889
Acsl1	-0.0161227
Abca5	-0.00586168
Zfyve27	0.00605153
Avpi1	0.00307255
Rad51d	-0.00560745
Pank3	0.00559667
Rars	-0.00473481
Wwc1	-0.0115302
Mrpl58	-0.00272835
Fdxr	-0.00821016
Mrpl45	-0.0028433
Irf1	-0.00961899
P4ha2	0.00591889
Arrb1	0.00919763
Tm4sf5	-0.0234973
Cxcl16	0.00282588
Pelp1	0.0106047
Med11	-0.00165444
Map2k3	-0.000355351
Ywhah	-0.00695654
Sart3	0.00403498
E2f2	0.0140851
Nars2	-0.0121538
Slc35b4	-0.00633293
Dalrd3	0.0175233
Fis1	0.00146904
Plod1	0.0143409
Rab3d	0.00111739
Mfsd3	0.00465025
Atp6ap1	-0.00338164
BC005537	0.0113295
Isyna1	0.00953208
Hars2	0.00597312
Tmem160	-0.00619953
Rab5c	0.0125733
Mdh2	0.000567227
H13	0.00111817
Rnf145	0.0140253
Atp6v1e1	0.00300882
Rps6kl1	0.0100163
Ppp1r12c	0.000715993
Ahr	0.00439411
Map1s	0.00805886
Tmem129	0.00430909
Nop9	-0.00213887
Atp6v0a1	-0.00409103
Psmc3ip	0.00362956
Grb7	-0.00116946
Zfp687	0.000152256
D8Ertd738e	0.00311716
Calm3	0.00284032
Cops3	-0.00360829
Fkbp8	-0.00079273
Ddx39b	0.00896634
Gipc1	-0.00248738
Tlcd1	-0.00151179
Plscr3	0.00321292
Xab2	0.0159673
Cdc37	-0.00484654
Rab4a	-0.00471255
Trip10	-0.0124253
Cops6	-0.000844567
Ubb	0.00274429
Ap4m1	0.0060427
Gyg	0.00480824
Slc6a8	0.00351678
Ubxn6	-0.0057147
Mydgf	-0.00233109
Cyb561	-0.0034785
Sema6a	0.0145928
Ccdc12	-0.00263352
Fmc1	0.0114441
Mrpl24	0.00552679
Gle1	0.00588937
Lyst	0.00599026
Slc35e1	0.00667996
Tmc4	-0.00766047
Polr2i	0.000924823
Krt10	0.00849092
Rmnd1	0.00126594
Fbxo5	-0.00272317
Mtrf1l	-0.00344627
Hdac2	-0.00756347
Frk	-0.00569508
Rwdd1	-0.00792063
Stxbp5	0.0101641
Hint3	-0.00547167
Trmt11	-0.0192276
Katna1	-0.00735858
Pcmt1	-0.00201268
1700021F05Rik	-0.00812905
Sec63	-0.0108691
Snx3	0.0044067
Aig1	-0.00292879
Adat2	-0.00152634
Pex3	0.00435716
Fuca2	-0.000817412
Cep57l1	-0.00390682
Ltv1	-0.0136107
Plagl1	0.0170671
Cd164	0.000520305
Utrn	0.000497007
Smpd2	-0.00332339
Zbtb24	0.00100526
Rab32	-0.00463599
Amd-ps4	0.00380293
Gtf3c6	-0.00241856
Slc16a10	-0.020418
Rev3l	-0.00408582
Traf3ip2	-0.00121108
Lama4	0.000257988
Prep	-9.7457e-05
Perp	-0.00793258
Arfgef3	0.01524
Hebp2	-0.00516945
Reps1	0.00706228
Asf1a	-0.00268741
Gopc	-0.00718004
Qrsl1	-0.00462372
Rtn4ip1	0.00968551
Crybg1	-0.00482775
Vta1	0.00543997
Smpdl3a	-0.0337033
Reep3	0.00478263
Serinc1	-0.00759948
Hsf2	0.0110946
Echdc1	-0.0211613
Ptprk	0.00323177
Dcbld1	0.00221881
Ccdc59	-0.0106975
Ppp1r12a	0.00363194
P4ha1	-0.0100628
2010-09-01	0.0110666
Lims1	0.00891639
Zwint	0.000316325
Ube2d1	0.00575413
Cdk1	0.0243304
Atp2b1	0.00324274
Rhobtb1	-0.0143611
Arid5b	-0.00147478
Actr6	-0.000104772
Uhrf1bp1l	-0.00944468
Poc1b	0.00755354
Dusp6	-0.00756845
Tmpo	0.0048949
Kitl	-0.0170729
Psen1	-0.00241795
Sgk1	0.00693806
Cep290	-0.00103722
Ikbip	-0.0191385
Hbs1l	0.00561777
Epb41l2	0.00272555
Apaf1	-0.00141424
Med23	0.0146734
Ahi1	0.00108603
Nedd1	-0.00227589
Map7	-9.66123e-05
Ctgf	-0.00756638
Stx7	-0.0108043
Pex7	-0.0054076
Ifngr1	-0.00456397
Vnn3	0.00126902
Cdk17	0.0102093
Snrpf	-0.0464798
Fgd6	-0.00812242
Ndufa12	0.00317475
Tmcc3	-0.000226338
Cep83	-0.00442198
Socs2	0.0216795
Nudt4	-0.00635683
Tcp11l2	-0.00361098
Cry1	-0.00988634
Timp3	0.00194512
Hsp90b1	-0.00135666
Washc3	-0.0089089
Sirt1	0.0161567
Herc4	-0.000215072
Hnrnph3	-0.0108889
Rufy2	-0.00816549
Ccar1	0.000315831
Ddx21	-0.00111542
Ddx50	-0.00912382
Vps26a	-0.00700494
Supv3l1	0.00755218
Hkdc1	-0.0195209
Fam241b	-0.0185918
Aifm2	-0.0172562
Tysnd1	0.00249837
Sar1a	-0.0073301
Ppa1	0.00129109
Eif4ebp2	-0.00108394
Sgpl1	-0.00536855
Pcbd1	0.00207294
Unc5b	0.00351372
Slc29a3	-0.00758872
Anapc16	-0.0121412
Ddit4	0.00544231
Dnajb12	-0.00621392
Micu1	-0.000891668
Cand1	0.0136145
Tbk1	-0.00413649
Pno1	-0.00890877
Egfr	-0.00229107
Usp15	-0.00734879
Vps54	-0.010663
Tbc1d15	-0.0157785
Pcsk4	0.0195947
Rab21	-0.00516709
2310011J03Rik	0.00472146
Peli1	-0.00110511
Thap2	0.000521257
Slc1a4	0.00676083
Rab1a	0.0114037
Ptprr	0.00274449
Actr2	0.00518356
Ndufs7	0.00472241
Mum1	0.00575244
Gabrp	0.000790787
Uqcr11	0.00472996
Cnot2	-0.00218418
Tcf3	-0.00774436
Frs2	0.000886604
Yeats4	-0.00838747
Cobl	-0.00396544
Grb10	0.00267311
Snrpd3	-0.00252141
Ddc	-0.00504176
Cpm	0.00366258
Mdm2	-0.0097107
E2f7	0.0128295
Csrp2	0.00417836
Osbpl8	-0.01637
Mknk2	0.00366106
Cabin1	0.00415902
Ap3d1	0.00374588
Phlda1	-0.00617009
Sf3a2	0.0112012
Timm13	0.00945842
Vps13d	-0.015356
Llph	-0.00251138
Tmbim4	-0.000955344
Irak3	-0.0131091
Helb	0.00484481
Prmt2	-0.0101087
Hmg20b	-0.00411283
Fzr1	0.00447598
Ncln	0.00549149
Hcfc2	-0.00698932
Nfyb	-0.0096147
Txnrd1	-0.00605816
D10Wsu102e	-0.00889818
Wdr82	0.0144177
Pofut2	0.00515326
Appl2	-0.00236541
Sumo3	0.00115483
Hint1	0.00635954
Lyrm7	-0.00027104
Fbxw11	0.00173993
Stk10	0.00553583
Papolg	-0.00661372
Rel	0.0100855
Pfkl	0.00429993
Pus10	-0.0134058
Rhbdf1	0.0058846
Pex13	-0.0175635
1810043G02Rik	0.0026222
Ahsa2	-0.0115981
Nprl3	0.0171283
Xpo1	0.0182457
Cpeb4	0.0132407
Stc2	0.014294
Asb3	-0.0157775
Cdc34	-0.00329078
Tpgs1	0.00121536
Chac2	-0.00600676
Erlec1	-0.00879539
Shc2	-0.00623655
Sptbn1	-0.00359092
Mdh1	0.00450231
Ccng1	0.00255683
Nudcd2	-0.00286086
Polrmt	0.0137032
Hmmr	0.0039856
Mgat1	-0.00410941
Ppp2ca	0.00256139
Hnrnpab	-0.000497882
Phykpl	-0.0142217
Hspa4	-0.0170049
Cnot6	0.0106284
Zfp354a	-0.0111822
Mapk9	-0.00780001
Canx	0.00308305
Rack1	0.00208309
Rufy1	-0.00845518
Rnf130	-0.0289581
Rad50	-0.000160059
Clk4	-0.00403125
Sar1b	0.00324797
Jade2	0.0152913
Pdlim4	0.000835586
Ube2b	-0.0240844
Cdkn2aipnl	-0.00558893
Med7	0.00377987
Tnip1	-0.00309166
Vdac1	-0.000230009
Upp1	-0.0105481
Slu7	-0.00534135
Ascc2	-0.00646894
Hus1	0.00903018
Pttg1	0.00811259
Tns3	0.00885035
Btg2	0.00416163
Pes1	-0.00176948
Tcn2	-0.00553583
Smtn	0.00973293
Arf5	0.00743655
2310033P09Rik	0.00364441
Guk1	0.00255305
Rnf185	0.002469
Limk2	0.00141994
Patz1	-0.00520193
Eif4enif1	-0.00392157
Trim11	0.00382784
Ogdh	0.00678332
Drg1	-0.00126552
Rtn4	0.00826762
Mtif2	-0.00385173
Rps27a	-0.00188189
Cfap36	-0.018084
Ppp4r3b	-0.0048181
Pnpt1	-0.0167453
Efemp1	-0.00993739
Pold2	0.0112353
Zkscan17	-0.00892256
Polm	-0.00138136
Dbnl	-0.00150567
Mrps24	0.000458551
Ccdc117	-0.00723193
Dynll2	-0.00730488
Xbp1	-0.00581049
Supt4a	0.00421879
2810021J22Rik	0.000987119
Ska2	0.0180886
Prr11	0.0191159
Smg8	0.00771078
Rnf187	-0.00113351
Tubd1	0.00431909
Mrpl22	0.00390559
Cnot8	-0.000478879
Rps6kb1	-0.00548918
Sap30l	-0.00603862
Galnt10	-0.00280188
Rnft1	0.00127933
Mfap3	0.0115873
Fam114a2	-0.00315353
Ppm1d	-0.00660502
Znhit3	-0.00434076
Prpsap2	-0.00406694
Ggnbp2	-0.00474243
Acaca	0.00820007
Shmt1	-0.00511954
Drg2	-0.000925193
Srebf1	-0.0114015
Tom1l1	0.00107539
Stxbp4	0.00103662
Bzw2	0.0132285
Elac2	0.00779127
Pctp	-0.00983969
Twistnb	0.010338
Atxn7l1	0.0048367
Sypl	0.00407073
Pdia6	-2.80031e-05
Nampt	0.0103249
Nbas	0.00150581
Tspan13	-0.00657871
Rock2	-0.0059349
Laptm4a	-0.0107932
Snx13	-0.00904899
Sdc1	0.00118652
Lpin1	0.00940016
Pum2	0.0192314
Hs1bp3	0.00979133
Smc6	0.00464697
Apob	-0.0124941
Amz2	0.000503434
Gna13	0.00843042
Prkar1a	-0.00313012
Rdh14	-0.0112164
Trappc12	0.00600574
Adi1	0.000997291
Rnaseh1	-0.00428053
Ubxn2a	-0.00961045
Itsn2	-0.0128201
Rsad2	0.0311283
Id2	-0.00120668
Ncoa1	0.0135704
Dus4l	0.000913346
Rrm2	0.0215212
Bcap29	-0.015037
Cenpo	0.0108851
Klf11	0.00455285
Grhl1	-0.00815012
Cbll1	-0.00477485
Dnmt3a	0.00399933
Dld	-0.0125495
Sh3yl1	-0.0033415
Rab10	-0.0131087
Ddx52	-0.00747963
Hnf1b	-0.00400358
Taf15	-0.0155601
Mmp28	0.00198612
Cdc27	-0.00574819
Mettl2	0.00112511
Nle1	-0.00321008
Tlk2	-0.0175184
Rffl	0.00553731
Lig3	-0.00447046
Map3k3	0.0113034
Ddx42	-0.006285
Ftsj3	-0.00949351
Rnf135	0.0109727
Psmc5	-0.00457157
Ern1	0.0120407
Nf1	0.0164942
Polg2	0.0018033
Ddx5	-0.00607295
Psmd12	-0.00794574
Helz	0.0153798
Slc9a3r1	-0.00154395
Nt5c	-0.00157847
Jpt1	0.0023822
Sumo2	0.00442977
Nup85	0.00516783
Gga3	0.0183916
Cluh	-0.0108137
Mif4gd	0.0130652
Slc25a19	0.00899707
Pafah1b1	0.00351862
Tmem94	0.00985342
Recql5	0.0127674
Sap30bp	-0.00581273
Itgb4	0.00313223
Galk1	-0.000763542
Unk	0.0104162
Trim47	0.006323
Aspa	0.00826683
Mrpl38	0.00405589
Fbf1	-0.00117905
Acox1	-0.00434164
Ten1	-0.00160515
Srp68	-0.000634663
Tsen54	-0.0198877
Llgl2	0.00184073
Ncbp3	-0.010833
Ankfy1	0.00532391
Exoc7	-0.00444343
Ube2g1	0.00757697
Med31	0.00326821
Ube2o	0.00761917
Txndc17	-0.0194151
Rhbdf2	0.00887834
4933427D14Rik	-0.00987356
Pimreg	0.0158418
Rabep1	-0.00652432
Mfsd11	-0.000251572
Kif1c	0.00222394
Sec14l1	0.00977321
Mink1	0.00337266
Pld2	0.00213025
Slc46a1	0.00497792
Eral1	0.000425467
Dhrs13	0.00571887
Blmh	0.00145703
Cpd	-0.00227117
Timm22	0.00280609
Nxn	0.0195232
Rflnb	-0.00346497
Rph3al	-0.00921906
Ywhae	0.00679031
Prpf8	0.0121774
Spag9	-0.0126997
Luc7l3	0.00140271
Ankrd40	-0.0112041
Abcc3	-0.00562781
Lrrc59	-0.00100867
Slc35b1	-0.00150828
Scrn2	-0.00748439
Fbxl20	-0.00169317
Dvl2	0.00101665
Per1	0.00567675
Vamp2	0.0129891
Tmem107	-0.00348443
Aurkb	0.026022
Ctc1	0.0134638
Pfas	0.0161965
Stx8	0.00131165
Usp43	0.00373442
Adprm	-0.00203912
Krt19	0.00121745
Top2a	0.00748753
Acly	0.00597957
Kat2a	-0.00535729
Stat5b	0.00424962
Tmem101	-0.000804055
Lsm12	-0.00714319
Ubtf	-0.00438531
Ccdc43	-0.00828786
Eftud2	0.00889085
Dcakd	0.00470123
Nmt1	0.0140479
Plcd3	0.0120105
Map3k14	0.00509154
Gosr2	0.00626677
Klhl28	0.0107029
Fkbp3	-0.00969164
Scfd1	-0.01108
Strn3	-0.00706417
Ap4s1	-0.00351365
Dtd2	-0.0103948
Ston2	0.0043419
Gtf2a1	0.0128344
Sel1l	0.0033798
Klhdc2	-0.00222944
Nemf	-0.00393434
L2hgdh	-0.0135806
Trappc6b	-0.0126852
Pnn	-0.00896447
Mia2	-0.00935879
Galc	0.00585906
Spata7	-0.00732747
Ptpn21	-0.00871354
Zc3h14	-0.00673069
Polr2h	0.00961706
Ppp2r3c	-0.00344007
1110008L16Rik	0.00417641
Psma6	0.00112083
Nfkbia	-0.00489832
Ralgapa1	-0.00869649
Mbip	-0.0126032
Gstz1	-0.00211349
Sptlc2	-0.0108615
Ahsa1	0.00947173
Vipas39	-0.00163021
Snw1	-0.0104806
Mthfd1	-0.00038264
Ppp2r5e	-0.00659057
Rab15	0.00453395
Fut8	0.0111204
Sav1	-0.0083838
Nin	0.0125858
Tmx1	-0.0100123
Actr10	0.00471553
Timm9	-0.000808989
Dhrs7	0.0121288
Ppm1a	0.00302344
Clmn	0.00267406
Glrx5	-0.00506122
Mnat1	0.00247034
Prkch	0.0104709
Hif1a	-0.00307949
Papola	0.00481686
Mpp5	-0.00335164
Snapc1	-0.0137114
Atp6v1d	-0.000923949
Vrk1	0.00721057
Eif2s1	-0.00123627
Plek2	-0.0127793
Pigh	-0.00542789
Vti1b	-0.00900214
Zfp36l1	-0.00131139
Erh	0.000816814
Susd6	-0.00650177
Srsf5	-0.0115011
Pacs2	-0.00627554
Mta1	0.00860148
Wdr37	0.00578888
Gtpbp4	-0.00476846
Zmynd11	-0.0111682
Esyt2	0.00591031
Cdca7l	-0.00273802
Efcab11	0.00464249
Tdp1	0.00127277
Psmc1	-0.00921553
Nrde2	0.0148246
Ccdc88c	-0.00429732
Dglucy	0.00500632
Tc2n	0.00267523
Trip11	-0.00686826
Atxn3	0.00309159
Lgmn	0.00468652
Golga5	-0.0146139
Pitrm1	-0.00746034
Pfkp	0.00490525
Ifi27l2b	-0.0122009
Akr1c12	-0.00217223
Akr1c13	0.00804933
Net1	-0.0147794
Gdi2	0.00175941
Dcaf4	-0.00559467
Numb	-0.00479759
Acot2	0.011418
Coq6	0.0172049
Entpd5	-0.00815651
Aldh6a1	-0.0161875
Abcd4	-0.0033329
Isca2	-0.00847082
Npc2	-0.0038577
Fcf1	0.0012629
Ylpm1	0.0115114
Mlh3	-0.016097
Tmed10	-0.00674657
Fos	-0.01746
Erg28	9.13099e-05
Tgfb3	0.0180138
Ccnk	-0.0037016
Degs2	-0.00686342
Yy1	-0.00479314
Wars	-0.00065959
Hsp90aa1	0.00925679
Zfp839	-0.00199669
Fdft1	0.00265446
Tecpr2	0.0115858
Cinp	0.00656091
Traf3	-0.0100134
Cdc42bpb	-0.0202334
Exoc3l4	-0.00516388
Tnfaip2	0.00637636
Eif5	0.00252516
Ppp1r13b	-0.00333703
Zfyve21	-0.00455057
Xrcc3	0.0146576
Klc1	0.0110533
2010107E04Rik	0.00904689
Ggps1	0.0064118
Gpr137b	0.00653492
Mtr	0.00369962
Trim27	-0.00303276
Zkscan3	-0.000903146
Slc17a4	-0.00296941
Carmil1	0.015259
Mrs2	-0.00779341
Exoc2	-0.00314592
Gcnt2	-0.00683161
Tmem14c	0.00828211
Nedd9	0.0015077
Hivep1	-0.00375454
Edn1	0.00547665
Tbc1d7	0.00542245
Mcur1	0.00391073
Nup153	-0.00598014
Kif13a	-0.00796092
Tpmt	-0.0231217
Dek	0.0116008
Id4	0.0196337
Ippk	-0.00165286
Cenpp	-0.00864401
Nol8	-0.000512552
Spin1	0.0105182
Wrnip1	-0.0100904
Ripk1	-0.0093713
Prpf4b	-0.00214764
Eci2	-0.01668
Rpp40	0.000578363
Fars2	-0.00245128
Ssr1	0.0150176
Riok1	-0.000192205
Snrnp48	-0.00444066
Slc35b3	-0.00508046
Sema4d	0.0153827
Gadd45g	0.0181363
Fbp2	0.003286
2010111I01Rik	0.00278239
Auh	0.000205105
Fancc	0.0193509
Ptch1	0.0111543
Sptlc1	-0.00548567
Ercc6l2	0.00242317
Sfxn1	0.0101003
Habp4	-0.0167629
Ctsl	0.00134196
Zfp346	0.000623611
Aaed1	-0.0031472
Lman2	0.00073115
Prelid1	0.00169779
Nsd1	-0.00209535
Pdlim7	0.009526
Ddx41	0.000749605
Fam193b	0.00268538
Pcbd2	-0.000773243
Txndc15	0.0010446
Ddx46	0.00488937
Caml	0.0056578
B4galt7	0.000937285
Slc25a48	-0.00643054
Zfp729a	0.000269707
Zfp369	0.0197088
Ptdss1	-0.00469152
Mterf3	-0.0198635
Uqcrb	0.00411542
Fastkd3	-0.00218224
Cetn3	-0.00534156
Smad5	0.01315
Hnrnpk	-0.000327322
Ccnh	-0.00479871
Rasa1	-0.00211071
2210016F16Rik	-0.00386731
Gkap1	0.00611877
Naa35	-0.00763969
Golm1	-0.018391
Dapk1	-0.0122267
Trip13	0.0138336
Pdcd6	-0.000285968
Sdha	-0.00459875
Ccdc127	-0.00243781
Erap1	0.00829938
Cast	-0.0143209
Rhobtb3	-0.00816436
Glrx	-0.00399716
Arsk	0.0122304
Srd5a1	-0.0010134
Nsun2	0.00225727
Slf1	-1.33927e-05
Ndufs6	0.00268121
Mrpl36	-0.00193374
Lpcat1	0.0191854
Clptm1l	-0.00850806
Xrcc4	-0.00809536
Atg10	0.000873354
Zcchc9	0.00472019
Slc30a5	-0.00858136
Mrps36-ps1	0.00459428
Rad17	-0.00996993
Marveld2	-0.016423
Ocln	-0.00928197
Gtf2h2	-0.00148711
Serf1	0.00161852
Smn1	0.00457015
Mccc2	-0.0103642
Ptcd2	0.00623095
Btf3	-0.00527763
Ankra2	0.00581086
Arhgef28	0.00318167
Gfm2	-0.00456255
Polk	-0.000378195
Col4a3bp	-0.0131295
Hmgcr	0.0182752
Poc5	-0.00424647
Iqgap2	-0.0112181
F2rl1	-0.0115674
Aggf1	-0.0127994
Ap3b1	-0.00683895
Scamp1	-0.00677305
Jmy	-0.00144131
Dimt1	-0.0134484
Kif2a	0.00219391
Elovl7	-0.00222511
Pde4d	0.0121459
Plk2	-0.00992814
Serinc5	0.00607998
Zfyve16	-0.0145693
Dhfr	0.0092361
Erbin	-0.0210945
Nln	-0.0141401
Trappc13	0.012741
Ppwd1	0.0113525
Cenpk	0.00915814
Cwc27	-0.00933312
Srek1ip1	0.0117695
Parp8	-0.00301745
Mrps30	-0.0105259
Slc4a7	0.00161814
Psmd6	-0.00504959
Atxn7	0.00203703
Ptprg	0.00422728
Pdhb	0.00240233
[truncated: 8,726 more rows]

## Sheet: set3_loadingsPC2
pca.res.3.rotation....PC2..
Gnai3	0.00101923
Cdc45	0.00339436
Narf	0.00338234
Cav2	-0.0162429
Klf6	0.00684532
Scmh1	-0.00547503
Cox5a	0.00192062
Fer	-0.000987247
Xpo6	-0.00179954
Tfe3	-0.00283096
Axin2	0.00513729
Brat1	-0.00726248
Slc22a18	0.00304399
Igsf5	-0.01175
Pih1d2	0.00723535
Dlat	0.000295606
Sdhd	0.0133244
Ccnd2	-0.00346847
Gpr107	-0.00155912
Gmpr	-0.000713925
Trim25	-0.0114192
Dgke	-0.0152279
Scpep1	0.012551
Hddc2	0.00225815
Tpd52l1	-0.00631378
Pemt	-0.00386749
Cdh1	0.0045638
Ckmt1	0.0041957
Comt	0.00425219
Rtca	-0.00322772
Dbt	0.0169314
Dazap2	0.00393155
Mcts1	-0.00421893
Trappc10	0.00469337
Ccm2	-0.00114244
Tbrg4	0.00359543
Tmprss2	0.000330949
Ndufa9	0.00497448
Lck	-0.0240422
Galnt1	5.26057e-05
Mkrn2	-0.0037202
Pparg	-0.0158253
Pdgfb	0.0097384
Grasp	0.0095253
Acvr1b	-0.0150121
Tom1l2	-0.0043576
Wdr77	-0.000198005
Atp5f1	0.000290941
Sox9	0.0239003
Hnrnpd	0.00927095
Dynlt1c	0.00281915
C1d	0.0164489
Gm2a	0.0124127
Krit1	-0.0122682
Clcn4	-0.01536
Hk2	-0.00197093
Myo18a	-0.00485783
Kat2b	-0.0175214
Rab5b	0.00731971
Spg7	0.00255909
Rpl13	0.00467697
Chmp1a	0.0100203
Rpa1	0.00907743
Tubgcp3	-0.011085
Polr3d	-0.00716356
Tcf7	0.0143127
Ddx3x	-0.00859877
Usp32	-0.00958921
Txnrd3	0.00619098
Zfp512b	0.00725571
Dnajc5	0.00600958
Tpd52l2	-0.00134365
Fmr1	0.00699116
Pxmp4	-0.00442044
Dlg3	-0.0271253
Gnb1l	-0.00530049
Smarcb1	-0.00108184
Hip1r	0.00419043
Nsun5	-0.00439325
Top1mt	0.00244297
Mmp14	0.0105895
Slc7a7	-0.00266882
Oxa1l	-0.000376635
Heatr6	0.00259722
Wfdc18	-0.0214535
Ilf2	0.0094384
Chtop	-0.00536619
Snapin	0.0139496
S100a4	-3.8697e-05
S100a3	0.0187078
S100a6	0.0064885
Mapk7	-0.00756025
Epn2	0.0104338
B9d1	0.00170847
Sec24b	0.00534073
N4bp3	-0.00137608
Rmnd5b	0.00196488
Nhp2	-0.0157601
Vps9d1	-0.00705634
Zfp276	-0.0036506
Mfsd10	0.0122936
Luzp1	-0.00214571
Kctd10	-0.00878075
Poldip2	-0.0111557
Ift20	0.00465028
Pcbp3	0.0028166
Lgals9	-0.00998154
Araf	0.00042192
Timp1	0.0206153
Uxt	0.00599623
Cnnm3	-0.0124375
Lman2l	-0.0105735
Mcm3ap	-0.0232575
Pcnt	0.00298501
Mxd1	-0.00733304
Gmcl1	-0.00819352
Snrnp27	0.0059735
Calm1	-0.00156425
Agpat3	0.0113881
Uhrf1	-0.00625012
Dpp9	0.0117677
Lsr	-0.000773614
Gramd1a	0.0175696
Hpn	0.0406777
Ckb	-0.0112271
Sp1	-0.00683347
Myg1	0.00513914
Rarg	0.00350275
Pfdn5	-0.00424923
Efnb2	-0.012554
Rrp15	0.00288015
Rnd2	0.0182728
Acp5	0.00755411
Fbxo9	0.000170829
Vps50	-0.00816179
Hars	0.00930009
Zmat2	-0.000407494
Ube2c	0.0042829
Smg5	0.00319043
Cct3	-0.00132399
Glmp	0.0112987
Mef2d	-0.0114731
Tmem79	-0.0121718
Snd1	0.00697275
Col18a1	0.00467648
Slc19a1	0.00251131
Kpnb1	-0.0018257
Npepps	0.00816177
Mrpl10	-0.00424936
Cyp51	-0.00157485
Tcf25	0.000953159
Tubb6	0.00965919
Def8	0.0152943
Pax9	0.00125713
Itga3	0.0049202
Foxm1	-0.00199567
Itfg2	0.00269758
Tulp3	-0.0109202
Gtf2h4	-0.00964939
Tubb5	0.0112256
Ell2	-0.0108205
Jup	0.0212928
Nom1	0.00116017
Ergic1	-0.000912697
Tnk1	0.0168561
Tcea3	-0.00225986
Ifrd1	-0.0244564
Stk38l	-0.00198432
Brpf1	0.00572676
Akr1b3	0.0263362
Gstt1	-0.00946561
Gstt3	-0.00918854
Ddt	-0.0131803
Marveld3	-0.00588608
Ddx18	-0.00296759
Ubl3	0.0117747
Gramd3	-0.00395041
Eef1e1	0.00802097
Akt1	0.0297949
Tcirg1	0.000347109
Naglu	-0.000167971
Coasy	-0.00145159
Smo	0.00688247
Tspan33	0.0210662
Crnkl1	-0.0140039
Rin2	0.0052142
Chordc1	0.000235533
Rtcb	0.012114
Pwp1	-0.00694668
Fbxo7	-0.00283555
Capns1	-0.000667323
Clpb	0.00220903
2007-09-01	0.00139328
Zdhhc4	0.000404095
Rac1	0.0188173
Nup214	-0.00367032
Ugp2	-0.00105178
Trmt1	0.00531172
Nacc1	0.0159571
Nfix	0.0189773
Slc1a5	0.0020476
Uba1	-0.00232401
Siae	0.0140831
Esam	0.013347
Spa17	-0.0152515
Fam50a	-0.00837116
Emd	0.0105351
Taco1	-0.00721453
Ap4e1	0.00567018
Blvra	0.00402997
Idh3g	0.00207864
Ssr4	-2.74603e-05
Bcap31	0.00276803
Fam98a	-0.00308476
Kmt2a	-0.006477
Ift46	4.92852e-05
Trappc6a	-0.00168038
Supt6	-0.00541844
Spag5	-0.00571917
Unc119	0.0155674
Rab34	0.0078325
Sdf2	0.0123569
Ccne1	-0.00329154
Hsf2bp	-0.00862721
Bbc3	-0.00207014
Psmc3	0.00364267
Acp2	0.00484796
Slc39a13	0.00150457
Celf2	0.0057005
Nr1h3	-0.00701742
Sf3a1	0.00711547
Stat6	0.00579793
Vrk3	7.12494e-05
Smg9	0.00501891
Paxip1	-0.00249681
Rmnd5a	-0.0143045
Mov10	0.0228474
Ppm1j	-0.0265957
Rhoc	-0.00279991
Ppard	-0.00553387
Lmf1	-0.00551919
Narfl	-0.00375374
Angptl4	-0.0271847
Dbf4	0.000757118
Daxx	-0.00331034
Cd320	0.00989434
Ipo4	0.0107465
Tm9sf1	0.000689174
Irf9	0.00715527
Mdp1	-0.000622498
Dhrs1	-0.00474468
Tmem161a	0.00356847
Armc6	0.0100192
Borcs8	-0.000123569
Snx9	0.0126302
Ranbp3	-0.00496415
Ndufa11	0.000766487
Bmp8b	-0.0291444
Use1	0.00048283
Ocel1	0.00749942
Braf	-0.00140323
Ndufb2	0.000273755
Hltf	-0.0157204
Prpf6	-0.010731
Rgs19	-0.00230358
Snrpd1	0.00478515
Tchp	-0.00244605
Tiam1	-0.00211269
Tsc2	-0.00215086
Slc9a3r2	0.00707496
Puf60	0.00855151
Golga2	-0.000661998
Uck1	-0.00607314
Mien1	-0.0184755
Tgfb1	-0.0112973
Ccdc97	-0.00425982
Akap8l	-0.00080907
Pdcd2l	0.00573155
Gtf2f1	-0.00300151
Clpp	0.00628097
Alkbh7	-0.00448162
Med6	-0.0100887
Cse1l	0.00268682
Naa20	-0.0183403
Prkra	0.0141294
Plekha3	-0.00209453
Ykt6	0.00708385
Baz1b	0.00188882
Pex6	-0.00661837
Mrpl2	0.00719992
Mea1	-0.00326359
Gnmt	0.00551098
Kdelr1	0.0167664
Ggct	-0.00602817
Jag2	0.0104955
Btbd6	0.013171
Nudt14	0.00378494
Flii	-0.00555072
Top3a	0.00432077
Atg4d	0.0106989
Qtrt1	0.00605422
Hdgfl2	-0.00148623
Chaf1a	0.0132001
Adprh	-0.0191157
Tmem39a	-0.0252228
Timmdc1	0.0158657
Mcm2	0.0109945
Tpra1	0.00922152
Nab1	0.00743381
Adgre5	0.00867214
Il17ra	-0.0109604
Map2k7	0.00150101
Timm44	-0.00458953
Ap2a2	0.0135795
Pnkp	0.0143268
Med25	-0.0088034
Bcam	0.00100891
Clptm1	0.0122122
Relb	0.00500977
Tomm40	0.0103777
Apoe	-0.0229779
Hbp1	-0.0100178
Cdkn1b	0.000608757
Klf4	0.00171652
Ap1m1	-0.0105305
Rab8a	0.0106231
Hmgn2	0.0200864
Fam32a	0.00074689
Elf3	0.0108012
Stard3nl	0.021379
Stk11	0.00714642
Atp5d	-0.0136975
Ppp5c	0.00317852
Cdk12	-0.00643207
Lipe	0.00726948
Pafah1b2	0.000652813
Cnot11	0.00918905
Foxj2	-0.00454036
Sri	0.00064344
Dgcr2	0.0137057
Irf3	-0.0164951
Bcl2l12	0.0332115
Zfp959	0.00291986
Mpnd	0.0140317
Sh3gl1	0.0159467
Ccdc94	-0.0122242
Ranbp2	-0.0261022
Grk5	-0.0191287
Dvl3	-0.0105043
Abcf3	-0.000876588
Eif2b5	0.0124403
Cyth2	0.00914105
Sult2b1	-0.00548813
Dlgap1	-0.022161
Mrpl4	0.0033053
Keap1	0.0130139
Ap1m2	0.00832165
Glg1	-0.00358332
Btbd2	0.0264698
Csnk1g2	0.0192561
Abhd17a	0.0193522
Cacnb3	-0.0121375
Fkbp11	-0.00388222
Ddx23	0.00254153
Pld3	0.0050522
Rabac1	0.00602769
Etv3	1.65862e-05
Prkcsh	0.00567775
Elavl3	-0.0234135
Fcgrt	-0.0036538
Nosip	-0.000120784
Pih1d1	0.00960091
Rps11	-0.000406127
Supt5	-0.00352727
Paf1	-0.00258865
Timm50	-0.00578772
Med29	0.0109818
Bicd1	-0.00498164
Ncstn	-0.000400078
Pex19	0.0128139
Impdh1	0.0110767
Dusp3	0.0107526
Prodh	0.00082476
Dgcr14	0.00454574
Slc25a1	-0.00513326
Dgcr6	0.0067098
Ddr1	-0.00446974
Ier3	-0.00843946
Fosb	0.00579195
Klc4	-0.00659338
Ercc1	0.00596853
As3mt	0.0102505
Homer3	-0.00967695
Rnf215	0.0256849
Sec14l2	-0.0237724
Aven	0.0135309
Cp	0.0151963
Crot	-0.0145661
Rps6ka1	0.0009329
Snrnp200	-0.00768361
Ciao1	0.00500461
Taf6l	-0.00549527
Insig2	-0.00555776
Kpna6	-0.00464324
Man1a	-0.00948916
Coq8b	0.00453568
Brd8	-0.00214329
Kif20a	-0.00628457
Farsa	0.00600116
Gcdh	0.00970032
Mast2	0.00160639
Dnase2a	0.000560924
Rad23a	-0.00170133
Calr	0.00446177
Syce2	-0.0113145
Nfat5	-0.00474068
Nob1	0.00269153
Gys1	-0.000540281
Ruvbl2	-0.00825458
Bax	0.000681284
Tfam	-0.00393501
Zfp81	-0.0113659
Fam162a	-0.00237938
Rpl8	0.00397126
Fancl	-0.00883219
Gstm5	0.00749329
Stat3	0.00913274
Stat5a	0.00471435
Cavin1	0.00816116
Map3k11	0.0096686
Akt2	-0.00371475
Dnaja3	0.00355855
Hmox2	0.00373135
Cdip1	0.00859274
Map3k20	0.00478525
Cwc15	-0.00521388
Dnmt1	-0.00103143
Ppan	-0.00639528
Trmt10a	-0.00281432
Psap	0.00750538
Ikbkg	0.010495
Wars2	-0.000483581
Phb2	0.0133757
Ptpn6	0.00144775
Emg1	0.018785
Lpcat3	-0.00469658
Atp6v1f	8.667e-06
Clcn5	-0.0139705
Clcn3	-0.000863374
Utp20	-0.00541448
Cul3	-0.0023658
Large1	-0.0139656
Ddx56	0.00939873
Tmed4	0.00253058
Bid	-0.00187692
Ralb	0.0204892
Ppp1cc	0.0100594
Dnajb11	0.00783896
Tbccd1	-0.000305388
Zfp324	-0.002137
Coro1c	0.00984641
Tax1bp1	-0.00716242
Ctse	-0.0269058
Ndrg2	0.00573464
Mettl17	0.0149328
Arhgef40	0.00265726
Pnpla6	-0.00614305
Mcoln1	0.011877
Arhgef18	-5.24224e-05
Pkn2	0.00952434
Etfb	0.00940962
Stxbp2	-0.0158358
Chn2	0.00084263
Wwox	-0.00829288
Slbp	-0.014547
Aqp1	-0.00933919
Cnn2	0.0067266
Polr2e	-0.00352073
Myo9b	-0.00968898
Mtfp1	0.000108367
Rab11a	0.00166741
Eif2b2	-0.0164508
Dlst	0.00598487
Chmp2b	-0.00217347
Plod3	-0.0130513
Ap1s1	0.00808927
Mapk13	-0.00145183
Srpk1	0.00522976
Lbr	-0.00921054
Prcc	-0.000751371
Rrnad1	-0.00606975
Hdgf	0.019568
Thop1	0.0151985
Pias4	0.00245399
Map2k1	0.00770466
Sgta	0.0112663
Tmem242	0.0060665
Dtx2	0.0130876
Hspb1	-0.00539768
Hnrnpa2b1	0.000179773
Ccdc130	-0.0151441
Mri1	0.0163505
Prkacb	0.00105657
Sgsh	-0.0185125
Cstb	0.00773066
Jkamp	-0.0013191
Cd44	-0.00567859
Eif2ak4	-0.00840203
Wdr1	0.0106973
Ndrg1	-0.000300338
Man2b1	-0.00454655
Klf5	0.00575867
Wdr83	-0.0010886
Prdx2	0.00510063
Polr2a	-0.0109709
Senp3	-0.0131307
Plekha8	-0.00110841
Spc25	-0.0060154
Ripk4	0.00349066
Ufd1	0.00310918
Letm1	0.010901
Ubqln1	0.0145941
Txn2	0.00352114
Crbn	-0.00494604
Msh6	0.000145808
Fbxo11	-0.00831942
Mlxipl	-0.00405982
Tbl2	-0.0127449
Bud23	0.00611868
Mcm5	-0.005678
Hmox1	-0.00459896
Mprip	-0.00680635
Cic	-0.0030115
Pafah1b3	0.00583245
Prkaca	0.0261744
Asf1b	0.00211731
Ddx39	0.000953841
Dnajb1	0.00330008
Usp40	-0.00159048
Celf1	0.00382909
Ndufs3	0.00737275
Por	0.000433998
Igf1r	-0.00981635
Insr	-0.0140088
Trim28	0.0114115
Ube2m	0.0296526
Adcy9	0.00140292
Ctr9	0.00511316
Eif4g2	-3.45643e-05
Pcyt1a	-0.0158252
Zfp592	0.000733026
Psmd4	0.0031455
Snx6	-0.0127871
Mthfd2	-0.00600716
Pan2	-0.00412634
Cs	0.00600126
Bcas2	0.00348371
Ctcf	-0.00261186
Pard6a	0.00386232
Tfap4	-0.000420676
Ranbp1	0.00329503
Psmb4	0.0108577
Slc30a4	-0.00786628
Sqor	0.00755064
Bloc1s6	-0.00227531
Metap1	-0.00441016
Gpr108	0.0037335
Gata6	0.00812183
Rsl1d1	-0.00562062
Apc	-0.0072115
Reep5	-0.00434753
Ergic3	0.00104181
Uqcc1	-0.00104966
Ncoa2	0.00743913
Nr2c2	0.00621465
Nr2c1	-0.00416036
Smpd4	-0.00190922
Pex1	-0.000293598
Kctd20	0.00659593
Ctns	0.00554401
Ephb3	0.0182377
Tuft1	-0.00947674
Trap1	-0.00657472
Tpr	-0.00775127
BC003331	-0.00048567
Dhx34	0.00232991
Kptn	0.00478125
Napa	0.000806891
Sra1	0.00272784
Atp5g1	-0.000648665
Snf8	-0.00862103
Tbcb	-0.000768325
Inpp5k	0.00146406
Crkl	0.0135681
Eps8l1	-0.0165455
Clint1	0.00271534
Prss16	0.0053878
Cdkal1	-0.00553569
Zbtb17	0.00510095
Mob1b	0.000832473
Atp6v1b2	-0.00686342
Eps15l1	0.00415931
Tep1	-0.00548067
Ttc5	0.0248915
Osgep	0.00491804
Aamp	0.00059311
Tmbim1	0.0052065
Arpc2	-0.00526742
Kmt2b	-0.0190488
Tmem147	0.00971613
Rps9	0.0026166
Tfpt	0.000264774
Crip2	-0.00113185
Crip1	-0.0121168
Pgrmc1	0.000540487
Gcat	0.0131846
Elovl1	-0.00299584
Med8	-0.00621266
Hyi	-0.0185651
Cdc20	0.0211364
Nectin4	-0.00202399
Pfdn2	0.0124833
Rnf114	-0.00753663
C330007P06Rik	-0.00956554
Srm	0.0144373
Epha2	-0.00544853
Rbm14	0.0142404
Zdhhc24	-0.00180895
Nsmf	-0.00722955
Pdk1	0.0193922
Ptbp1	-0.00879054
Mvd	0.00819546
Cyba	0.0120284
Tmem110	0.0121659
Sfmbt1	0.00448287
Ihh	-0.00891761
Atp7b	-0.00430177
Rundc3a	-0.00626183
Cdt1	-0.0188959
Aprt	-0.0207494
Gtf2h1	-0.00203613
Hfe	0.00504676
Slc5a6	-0.00783175
Qrich1	0.00342714
Usp19	-0.00273116
Pola1	-0.000538775
Cdc42	-0.000432626
Pknox1	-0.00786711
Gmnn	-0.00418127
Acot13	-0.0132139
Zfp184	-0.0145545
Cdk4	0.00949237
B4galnt1	0.00417253
Mettl1	0.00936158
Tspan31	0.0236485
Kif5b	0.00248644
Saal1	0.0100635
Krt23	-0.0111093
Cnp	0.0264386
Sulf2	-0.0063403
Sod2	0.00459636
Tmco6	-0.00530414
Stambp	-0.000368049
Ezh1	0.00314543
Hap1	-0.0226322
P3h4	-0.00573206
Ctnnb1	-0.00326502
Eif1b	-0.000306695
Psmd2	0.00647777
Vars	0.00432051
Slc44a4	-0.00929418
Abhd16a	-0.00281135
Neu1	-0.000403833
Ddah2	-0.0121936
Clic1	-0.00239223
Lsm2	0.0149853
Pole	-0.0126681
Zfp775	-0.00117781
Mrpl49	0.00523961
Mark3	-0.0134953
Gatad1	0.00558451
M6pr	0.00863888
Lrrc8a	0.00319689
Ppp2r1a	0.01557
Fance	0.00432243
Tinf2	0.0121281
Dus3l	-0.00112723
Gtpbp3	-0.00980105
Tgfbr1	0.00441523
Homer1	0.00138202
Rad51c	0.00169482
Arpp19	-0.0052367
Bcl2l1	-0.000951799
Khsrp	-0.00658417
Ccdc124	0.00262924
Cct4	0.00260626
0610009B22Rik	-0.00713795
Cpt1c	-0.0124398
Zfp655	-0.00360544
Rhoa	0.00905773
Zmiz1	-0.0128977
Ankrd26	-0.0104088
Aldh16a1	-0.000720196
Hnrnpa0	-0.0123258
Prrg2	-0.0016329
Hnrnph1	-0.0109139
Ift43	-0.00131965
Id3	-0.0164051
Arid1a	0.00535488
Ctsd	0.00387348
Rplp1	-0.0159872
Abhd8	0.00620941
Ift22	-0.0058544
Mid1ip1	0.00892222
Ap2s1	0.00428983
Fhl2	-0.0109131
Emc10	0.00143958
Fbxw9	-0.01431
Fnbp4	-0.00536085
Phax	-0.00881463
Tle1	0.00100839
Snrpb2	0.00194667
Ubc	0.00332909
Prpf31	0.00922608
Sertad1	-0.0159456
Carhsp1	0.00844615
Elk3	0.026383
Herpud2	0.00675425
Rdh13	0.00351963
Nutf2	0.0089952
Arpc5	0.00210874
Mgst1	-0.00118761
Nfib	0.0021139
Rab25	0.00304828
Ubqln4	-0.0114325
Rps18	0.00397286
Rpl10	0.00064775
Rps15a	0.00568902
Ncaph2	-0.00322981
Hipk1	-0.0204097
Man1a2	0.00495161
Acyp1	-0.0124038
Hdac5	0.00109342
Rala	0.0139711
Vdac3	0.0031344
Vps72	0.00515624
Gabpa	-0.00756206
Dynll1	0.0164008
Pdcl	-0.00109315
Tmem184b	0.00965849
Nf2	-0.00576314
Zmat5	-0.00033355
Ewsr1	0.00873969
Ap1b1	0.0123221
Bcl2l13	0.00727877
Lnpk	0.00491073
Ascl2	-0.0181721
Pttg1ip	-0.00187966
Ube2g2	0.00680869
Met	-0.00442575
Slc16a12	-0.00449857
Nav1	-0.0112822
Tnpo1	-0.00643464
Rnmt	0.000577849
Kcnq1	-0.00266205
Srp14	-0.00439111
Cdk9	0.0108161
Tor2a	-0.00176345
Fpgs	0.00339751
Mkl2	-0.00707668
Cbx5	-0.00730386
Apobec3	0.0106595
Vav2	-0.00666698
Ppp2cb	-0.0112496
Dmap1	-0.00114893
Mcu	-0.00496951
Bcr	-0.00429221
Tfcp2	0.00699466
Ubp1	-0.00300093
Nuak2	0.0143438
Ick	-0.0129287
Sdhb	0.00799407
Snap47	-0.015655
Kdsr	0.00886046
Vps4b	-0.00681599
Rps25	-0.00519408
Taz	-0.00380428
Aldh3a2	4.88e-05
Tmem115	0.0155396
Hyal2	0.00354929
Ifrd2	-0.00180179
Hyal1	0.0114269
Tusc2	0.0134963
Nprl2	-0.00241151
Rassf1	-0.00193276
Epn3	0.0100214
Slc3a2	-0.0196442
Nxf1	-0.0121116
Stx5a	-0.00126967
2610507B11Rik	-0.000197152
AI597479	0.00828208
Ifi35	0.00130203
Rdm1	0.00310139
Nedd8	-0.00724048
Gosr1	-0.00681215
Mrpl52	0.00261186
Spaca7	-0.00354292
Kansl3	-0.00887764
Faf1	0.0132523
Tsacc	-0.00924934
Mettl16	0.00072728
Pigyl	0.000934306
Rbm25	0.0021082
Psen2	-0.00509194
Acaa1b	0.0131856
Fads1	-0.0213388
Lmbr1	0.000237116
Tnfrsf22	0.00082039
Cars	-0.00228543
Phlda2	0.00134088
Kdelr3	-0.00983882
Apip	-0.0141965
Pdhx	0.00381117
Vac14	0.011967
Akt1s1	0.00134965
Tbrg1	-0.00787807
Brf1	0.00732193
Odc1	0.0106182
Pabpc4	0.00066474
Zfp296	-0.00588381
Sugp1	-0.014627
Dhdh	0.00680955
Zfp790	0.0011984
Pgam1	0.0155196
Evi5	-0.000815666
Evi5l	-0.00536105
Snapc2	-0.0188182
Git1	0.0131175
Gltp	0.0244149
Bnip2	0.00520348
Ccnt1	0.0112265
Brms1l	0.0179072
Med15	0.0101329
Dhdds	0.00959127
Ubxn11	-0.00223149
Tjap1	-0.00505187
Ehf	-0.00026319
Rpl15	0.00270671
Tmem167	-0.00667733
Mplkip	0.00605854
Kif11	-0.00564826
Mlkl	0.00256722
Tnpo3	-0.0153516
Ttll5	0.013426
Rps5	0.00810571
Adgrl1	0.00142673
Amotl1	-0.0174718
Etv5	0.00989187
Gfod2	0.0128943
Enkd1	-0.00486067
Atp6v0d1	-0.000813538
Ptprs	0.00647153
Slc41a1	-0.0128428
Nelfb	-0.0115593
Tango2	0.00231352
Ndufs2	0.00244819
Atraid	0.00755646
Cad	-0.0156361
Sh3bp5l	-0.00454218
Atad1	0.0014723
Pten	-0.000162987
Pea15a	0.00904541
Timm23	0.00876686
Trnt1	-0.00816305
Ehmt2	-0.00187556
Elof1	0.00261634
Med16	0.014135
St3gal1	-0.000335592
Tmem259	-0.0152803
Rnf170	0.0142131
Nit1	-0.00334056
Prdm15	-0.00796439
Rnf168	0.00194463
Tctex1d2	-0.00805387
Chp1	0.00892517
Tvp23b	-0.00251443
Dnajc7	0.00032582
Cacybp	-0.0101905
Cluap1	-6.78022e-05
Zswim7	-0.00338653
Pigl	-0.00483748
Ndufa2	0.000241005
Pam16	0.00205771
Glis2	0.00410684
Cox6c	-0.00572153
Bicc1	0.0100128
Ube2z	0.0104975
Tmem87b	-0.00686161
Anapc1	-0.00420305
Tsg101	-0.00010955
Hps5	-0.00529984
Map3k4	0.0036961
Rnf166	0.00440466
Ankrd28	-0.00702976
Ankrd52	-0.00426746
Srp19	0.000726082
Wdfy2	-0.0111502
Rbsn	0.00703736
Mrps25	-0.00635277
Dguok	0.00385003
Camta1	0.00665764
Csf1	0.0032605
Strip1	-0.00816157
Slc25a11	-0.0166496
Cmc2	-0.00279875
Chfr	-0.0026981
Tex261	-0.00891041
Fam120b	-0.0033665
Tbp	0.0164056
Psmb1	0.000168131
Fhod1	-0.0218809
Elmo3	-0.0164902
Stc1	0.0148541
Msh3	-0.013604
Tmem208	-0.00409062
E2f4	0.020347
Surf4	0.0123074
Surf2	-0.00986391
Dnajb9	0.00639811
Naf1	-0.015755
Yes1	0.00888187
Ppp1cb	0.000684951
Gorasp2	-0.012203
Tsen15	-0.00128331
Efr3a	0.00708252
Trappc2l	-0.0196955
Acsf3	0.00129445
Ddx19a	-0.0112394
Galns	-0.0208208
Entpd2	0.00576307
Rabl6	0.014357
Ptgds	0.0149785
Edf1	0.00107353
Clic3	0.00451808
Npdc1	0.00563117
Fbxw5	0.00472578
Slc25a13	0.00492201
Ube2i	0.00828075
Tsr3	0.00783882
Lrrk1	-0.00283178
Actn1	-0.000778572
Sirt2	-0.000506721
Hnrnpl	0.00436437
Nolc1	-0.00204732
Cnksr3	-0.0241742
Mtmr1	-0.00932146
Hmgb3	0.0058948
Map2	0.00476602
Nipsnap3b	0.00572877
Lage3	0.0041799
Ubl4a	0.00425207
Gdi1	-0.00113002
Sash1	-0.0029415
Gadd45b	-0.0164687
Zdhhc12	0.00528776
Golga7	0.00227003
Xk	0.000201283
Clpx	-0.00885018
Trabd	0.0145661
Dennd6b	0.00831314
Atf6b	0.0191997
Ppt2	0.00276144
Cacfd1	0.00192726
Hivep2	0.0215547
Arnt	0.00625258
Itga2	-0.00543118
Mocs2	-0.0032651
Nat9	0.00190485
Atp6v0e	-0.00365062
Zfp318	-0.011996
Srf	-0.00643227
Gata5	-0.0296275
Lama5	-0.0164572
Steap1	0.00956276
Steap2	-0.00256013
Hspa8	0.00401539
Pdzd11	-0.00470448
Psma2	-0.0023552
Mrpl32	-0.000511879
Setdb1	0.00187745
Arnt2	0.00595705
Prune1	0.0162745
Cers2	-0.00913257
Capza2	0.00213125
Vps45	-0.00112387
Prpf3	0.00195337
Anp32e	-0.00328295
Aph1a	0.0135548
Tab2	-0.00811327
Ppil4	-0.0032522
Cnih1	0.00440391
Eps8	-0.00172739
Med22	0.00716382
Surf1	-0.00461696
Med28	0.00410856
Qdpr	0.00901168
Sqstm1	0.00349647
Nfe2l2	-0.00992386
Rxra	0.000674627
Adamtsl4	-0.0123523
Prpsap1	0.010143
Ncapg	0.00535782
Lcorl	-0.0144368
Lta4h	-0.00153138
Dstn	-0.0118025
H2afy	0.00532875
Gtf2ird2	-0.000408669
Bola1	-0.0026546
Adss	0.00552133
1700016C15Rik	-0.000996597
Il17rb	-0.00618734
Chdh	0.00575646
Actr8	0.00169263
Fnta	0.00351109
Skiv2l2	-0.00498209
Lbp	-0.00158213
Celsr1	0.0144604
Diexf	-0.00663596
Atp5e	0.0107381
Nelfcd	-0.00492851
Ctsz	0.0196443
Prelid3b	0.0104712
Sertad4	-0.00717194
Ube2a	0.00670182
Slc25a5	0.0161369
Ppdpf	-0.00361051
Pls3	0.00488797
Nkap	0.00826161
Ndufa1	0.00509634
E2f3	-0.00681259
Cr1l	-0.00149952
Ppfibp1	0.00583541
Plgrkt	0.00183019
Gtf3a	-0.00556384
Mtif3	0.000838776
Lnx2	-0.00382188
Dyrk3	0.00481665
Mapkapk2	0.0205759
Lamp2	-0.00171721
Atxn10	-0.0047174
Eif3d	0.00640276
H3f3b	0.0102244
Nup50	0.00446577
Ift27	0.00334068
Pacsin2	-0.0173618
Ttll12	-0.00283241
Tox4	0.0035341
Mrps18c	9.70633e-05
Srsf6	0.00744703
Kctd2	0.00879558
Kctd5	0.0108834
Etaa1	0.00548587
Slpi	0.0218758
Sdc4	0.00160313
Il13ra1	0.00526505
Nbr1	-0.00707548
Cyth1	-0.0054411
Rnd3	-0.000651274
Brca1	-0.010222
Nt5c3b	0.000129536
Coa3	-0.00993547
Med24	-0.00138832
Psmd3	-0.00466198
Exosc10	-0.000511406
Glod4	0.00770627
Vps53	-0.00172379
Taok1	-0.00728075
Dnttip1	-0.0151323
Nlk	-0.0083873
Traf4	0.0146217
Aldoc	0.0108347
Rpl19	0.000182248
Nek8	-0.00357631
Arl5b	-0.00818881
Zfp207	-0.00137157
Psmd11	0.004882
Timp2	0.0197219
Zc3h18	-0.00531147
Top2b	-0.00789773
Igfbp4	0.0104204
Cdc6	-0.00366378
Suz12	0.0068199
Atad5	-0.00934219
Crlf3	0.00590185
Tns4	-0.0153324
Tnfaip1	0.00538032
Abr	-0.0261567
Slc35c2	0.0062211
Elmo2	-0.00187031
Wsb1	0.00445682
Ttpal	0.0075192
Rhot1	-0.00287396
Ada	0.000468191
Serinc3	-0.00993642
Tha1	-0.0174611
Pgs1	0.0103685
Birc5	0.00499307
Pigt	0.00636382
Wfdc2	0.0113086
Etv4	0.0117736
Ghdc	0.00246192
Slc12a7	-0.0212592
Ctsa	0.00188477
Zswim1	0.00242567
Myo1c	-0.000407788
Crk	0.00506793
Cox7c	-0.00391944
Pitpna	0.00330184
Mlx	-0.011803
Retreg3	0.00799723
Dhx58	-0.00140144
Rab5a	0.000641834
Nkiras2	0.00200539
Ppp2r5c	-0.00509476
Ift52	0.000645052
Mybl2	-0.00150051
Eya2	0.0128258
Hnf4a	-0.000499723
Ddx27	0.000526783
Cyth3	-0.0151912
Rac3	0.022944
Rrp7a	0.0106532
Cyb5r3	0.00945622
Ints2	-0.00893525
Med13l	-0.0039259
Hist1h2bc	-0.0058889
Mafk	-0.000594279
Med1	-0.00248277
Erbb3	-0.00478123
Stard3	-0.00220478
Vmp1	-0.000412043
Uchl5	0.00820137
Glrx2	-0.00805657
Trove2	0.0162954
Stk4	-0.00249993
Zcchc10	-0.00725167
Psmb6	0.00438496
Spag7	-0.00164327
Pfn1	0.0435443
Tomm34	0.00739094
Ywhab	0.00307931
Anxa6	0.0145642
Zkscan6	0.00499303
Kpna2	-0.000933479
Smurf2	-0.00788143
Vezf1	-0.000138238
Srsf1	0.00498132
Shroom1	0.00262513
Kif3a	0.00557899
2008-09-01	0.00100439
Mtmr4	-0.0141184
Mapt	0.00171391
Kansl1	0.00829859
Gid4	-0.00682213
Myo1b	0.0013315
Dhx40	-0.00721491
Ypel2	-0.00458229
Akap1	0.00872102
Nol11	-0.010729
Derl2	0.00566538
C1qbp	0.0207484
Rpain	-0.0118677
Chd3	0.0117107
Kdm6b	0.00144608
Appbp2	0.00557294
Ncor1	0.0126129
Cenpv	0.0209545
Pcgf2	-0.0174117
Cwc25	-0.00557279
Pip4k2b	0.0028229
Trim37	-0.00621811
Ctdnep1	0.00869013
Elp5	-0.00149863
Gabarap	-0.00293039
Cldn7	0.0117587
Phf23	-0.00691576
Acadvl	0.00107105
G3bp1	0.0192913
Atox1	-0.00464562
Tbx3	-0.0300832
Mmp7	-0.00605065
Dusp14	0.00732098
Tada2a	-0.00455191
Pnpo	0.00708041
Cog1	0.0148328
Cbx1	0.00775984
Cdk5rap3	0.00236848
Copz2	0.000214358
Slc25a39	0.00417886
Sp2	-0.00340812
Aatf	0.00871162
Dync1h1	-0.00735158
Pex12	0.00328916
Ndel1	0.00440522
Zbtb4	-0.00191647
Mpdu1	-0.00962311
Fxr2	0.00846589
Atp5g3	0.00437374
Acsl1	-0.00660048
Abca5	-0.00765348
Zfyve27	0.0086365
Avpi1	-0.00406849
Rad51d	0.00606882
Pank3	-0.000642208
Rars	-0.00401367
Wwc1	0.0141011
Mrpl58	-0.000965662
Fdxr	0.0056822
Sult4a1	0.00927662
Mrpl45	0.00399757
Irf1	-0.00439284
P4ha2	0.00908656
Arrb1	-0.00507541
Tm4sf5	-0.0191022
Cxcl16	0.00485522
Pelp1	-0.00615304
Med11	0.0103317
Map2k3	0.00507071
Ywhah	0.0125265
Sart3	-0.0106044
E2f2	-0.0036027
Nars2	0.0106033
Slc35b4	0.00413842
Dalrd3	-3.80996e-05
Fis1	0.00455989
Plod1	-0.0164077
Rab3d	-0.00796809
Mfsd3	-0.00523093
Atp6ap1	0.00853548
Dnase1l1	-0.012368
BC005537	-0.0075232
Isyna1	0.00549092
Hars2	-0.00333811
Tmem160	0.00889795
Rab5c	-0.00756236
Mdh2	0.00689152
H13	0.0022814
Rnf145	0.00205689
Atp6v1e1	-0.0060024
Rps6kl1	-0.00869634
Ppp1r12c	0.00660518
Ahr	0.00654303
Map1s	0.0144861
Tmem129	0.0082818
Nop9	0.0232482
Atp6v0a1	-0.0159205
Psmc3ip	0.00620949
Grb7	0.00549668
Zfp687	0.0153985
D8Ertd738e	-0.0022176
Calm3	0.0141793
Cops3	-0.00540645
Fkbp8	0.00540802
Ddx39b	0.00142593
Gipc1	0.0100389
Tlcd1	-0.000683135
Plscr3	-0.00231573
Xab2	0.00260869
Cdc37	0.00113606
Rab4a	-0.00637375
Trip10	-0.00715049
Cops6	0.00873102
Ubb	-0.00169325
Ap4m1	-0.0142104
Gyg	0.0250465
Slc6a8	-0.0116672
Ubxn6	0.000992989
Mydgf	-0.00128609
Cyb561	0.0127002
Sema6a	-0.0108782
Ccdc12	-0.0027184
Fmc1	-0.0144222
Mrpl24	-0.00116408
Gle1	0.00771607
L3hypdh	0.00706952
Slc35e1	0.0101853
Tmc4	-0.00272673
Syne4	-0.00181511
Polr2i	0.000573221
Krt10	-0.0105485
Rmnd1	0.00359005
Fbxo5	0.00171217
Mtrf1l	-0.00633536
Hdac2	0.00536124
Frk	0.00231732
Rwdd1	-0.0069787
Stxbp5	-0.0156684
Hint3	-0.00199403
Trmt11	0.00121618
Katna1	0.000883203
Pcmt1	-0.00576692
1700021F05Rik	0.00271915
Sec63	0.0056684
Snx3	-0.00457872
Aig1	0.00854764
Adat2	0.00167423
Pex3	-0.0214753
Fuca2	-0.000777631
Cep57l1	-0.00871743
Ltv1	0.00406639
Plagl1	-0.00131768
Cd164	2.21533e-05
Utrn	-0.00119741
Smpd2	-0.00222804
Zbtb24	-0.00434994
Rab32	0.00823479
Amd-ps4	-0.0221155
Gtf3c6	-0.000662271
Slc16a10	0.00448759
Rev3l	-0.000266934
Traf3ip2	-0.0163639
Tube1	-0.0144406
Prep	0.0230639
Perp	0.00911738
Arfgef3	-0.00821907
Hebp2	0.00211258
Reps1	-0.0188204
Asf1a	0.00323024
Qrsl1	0.0108344
Rtn4ip1	0.015433
Crybg1	-0.00978004
Vta1	-0.00315432
Smpdl3a	0.0008768
Reep3	-0.000766738
Serinc1	-0.00427741
Hsf2	0.0156353
Ptprk	-0.00019129
Dcbld1	0.00229324
Ccdc59	0.00186367
Ppp1r12a	0.00368139
P4ha1	0.0233188
2010-09-01	0.00511234
Lims1	0.00711051
Zwint	-0.00124835
Ube2d1	0.00433612
Cdk1	-0.0105007
Atp2b1	0.00978688
Arid5b	-0.00895126
Actr6	-0.00221462
Uhrf1bp1l	-0.00558944
Poc1b	-0.000509414
Dusp6	0.0014204
Tmpo	-0.0148776
Kitl	-0.00215133
Psen1	0.00511851
Sgk1	-0.00804528
Cep290	-0.00933741
Ikbip	0.00736043
Hbs1l	-0.00771163
Epb41l2	-0.0112619
Apaf1	-0.00226886
Med23	-0.00954316
Nedd1	-0.00973855
Mtfr2	-0.0106843
Map7	0.000628478
Ctgf	-0.0215602
Stx7	0.00092654
Pex7	-0.00214649
Ifngr1	0.007841
Vnn3	0.0108007
Cdk17	-0.00159514
Snrpf	-0.00699539
Fgd6	-3.94427e-05
Ndufa12	-0.00034975
Tmcc3	-0.00985737
Cep83	0.00260901
Socs2	-0.0104323
Nudt4	0.000218712
Cry1	-0.00145399
Timp3	0.007843
Hsp90b1	-0.000156231
Washc3	-0.00501407
Sirt1	-0.0117176
Herc4	-0.00911285
Hnrnph3	-0.0119508
Rufy2	-0.00519693
Ccar1	0.00490122
Ddx21	-0.00571119
Ddx50	0.00126368
Vps26a	-0.00231317
Supv3l1	0.00377693
Hkdc1	-0.00266682
Fam241b	0.0058286
Aifm2	-0.00229371
Tysnd1	0.00187459
Sar1a	0.0061281
Ppa1	-0.00286571
Eif4ebp2	-0.00699236
Sgpl1	-0.00728445
Pcbd1	-0.00232182
Unc5b	0.00663096
Slc29a3	0.00933149
Anapc16	0.00160478
Ddit4	0.0219555
Dnajb12	0.0101209
Micu1	-0.00347463
Cand1	-0.019525
Tbk1	-0.0120182
Pno1	-0.00388855
Egfr	-0.0139065
Usp15	-0.000619393
Vps54	0.00559737
Tbc1d15	-0.0121998
Pcsk4	-0.024054
Rab21	0.00963844
2310011J03Rik	0.00506377
Peli1	0.00133065
Thap2	0.00470498
Lgr5	0.0236356
Slc1a4	-0.00912447
Rab1a	0.00264121
Ptprr	-0.0159917
Actr2	0.00457557
Ndufs7	-0.000908503
Ptprb	0.026884
Mum1	-0.00213063
Gabrp	0.00807093
Uqcr11	0.00174361
Cnot2	-0.0109258
Tcf3	0.0264895
Frs2	-0.0170474
Yeats4	-0.0105249
Cobl	-0.00196757
Grb10	0.00784518
Snrpd3	-0.00120553
Cpm	-0.00854885
Mdm2	-0.0128844
E2f7	0.000542366
Csrp2	-0.00522128
Osbpl8	0.00668052
Mknk2	0.0166071
Cabin1	0.000830578
Ap3d1	-0.00339308
Phlda1	0.0066873
Sf3a2	-0.0103859
Mdm1	-0.00181203
Timm13	-0.00286788
Vps13d	0.00144903
Llph	-0.00542128
Tmbim4	0.0028547
Helb	0.0111437
Prmt2	-0.00548228
Hmg20b	0.000429895
Fzr1	0.00850957
Ncln	0.0104867
Hcfc2	-0.00770154
Nfyb	-0.00462324
Txnrd1	-0.0131644
Ppm1m	0.015369
D10Wsu102e	-0.00991923
Wdr82	-0.00594894
Pofut2	-0.00976099
Appl2	0.00528177
Sumo3	0.00355247
Hint1	-0.00376556
Fbxw11	0.000335982
Stk10	-0.00594775
Papolg	-0.00482084
Rel	-0.0234642
Pfkl	0.0194437
Pus10	0.00402237
Rhbdf1	0.00293053
Pex13	0.00600512
1810043G02Rik	0.00363733
Ahsa2	-0.0113504
Nprl3	-0.00388123
Xpo1	-0.00429958
Stc2	-0.00573921
Asb3	0.00707471
Cdc34	0.023825
Tpgs1	0.00225218
Chac2	-0.0194323
Erlec1	-0.00668484
Sptbn1	-0.00180708
Mdh1	-0.00256678
Ccng1	-0.0123882
Nudcd2	0.00118376
Polrmt	-0.0116276
Hmmr	0.000973886
Mgat1	0.0134131
Ppp2ca	0.0017729
Hnrnpab	-0.0137837
Phykpl	-0.000856451
Hspa4	0.00102122
Cnot6	0.00191627
Zfp354a	-0.012659
Mapk9	-0.01322
Canx	0.00466434
Rack1	-0.000921704
Rufy1	3.32411e-05
Rnf130	0.0226187
Rad50	-0.000802614
Clk4	0.019547
Sar1b	-0.00380311
Jade2	-0.00394877
Ube2b	-0.00612971
Cdkn2aipnl	0.00218827
Med7	0.00399579
Tnip1	0.00304013
Vdac1	0.00898793
Upp1	-0.00586158
Slu7	-0.00679403
Ascc2	-0.000619912
Hus1	-0.00702898
Pttg1	0.000712454
Zfp607a	-0.0182928
Tns3	-0.0146072
Btg2	0.0048439
Pes1	-0.00107516
Tcn2	-0.0111413
Smtn	0.012899
Arf5	0.0250637
2310033P09Rik	0.000282086
Guk1	-0.00246283
Rnf185	0.00545164
Limk2	0.00356552
Patz1	0.0175228
Eif4enif1	-0.00166171
Trim11	0.00162533
Ogdh	-0.00539009
Drg1	0.0166828
Rtn4	0.00120289
Mtif2	0.00611036
Rps27a	-0.00536472
Cfap36	-0.00431833
Ppp4r3b	0.0016864
Pnpt1	-0.007823
Efemp1	0.00953046
Pold2	0.00138572
Zkscan17	0.0110552
Dbnl	-0.00133423
Mrps24	0.0063737
Ccdc117	0.00958577
Dynll2	0.00457704
Xbp1	0.00642534
Supt4a	-0.00535661
Ska2	0.00551994
Prr11	-0.0107853
Smg8	-0.00551266
Rnf187	0.0234144
Mrpl22	0.000633195
Cnot8	0.00790872
Rps6kb1	0.000212313
Sap30l	0.0248059
Galnt10	0.0156807
Rnft1	-0.00231838
Mfap3	0.00716067
Fam114a2	0.007451
Ppm1d	0.00238271
Znhit3	-0.00504815
Myo19	-0.0111589
Prpsap2	0.00434592
Ggnbp2	-0.0029407
Acaca	-0.00940346
Shmt1	0.0071231
Llgl1	0.0150213
Drg2	0.00464013
Srebf1	0.0142245
Tom1l1	-0.00703072
Stxbp4	-0.00631144
Bzw2	-0.00943645
Elac2	-0.013315
Pctp	0.00982614
Twistnb	-0.00184067
Atxn7l1	-0.0117728
Sypl	0.00614086
Pdia6	0.00162747
Nampt	-0.0107917
Nbas	-0.0110323
Tspan13	-0.000219899
Rock2	0.000404847
Laptm4a	0.011095
Snx13	-0.00817137
Sdc1	0.00682337
Lpin1	0.0117467
Pum2	0.00201637
Hs1bp3	0.0104797
Smc6	0.00281198
Amz2	0.00785221
Gna13	-0.0046322
Prkar1a	0.00564239
Rdh14	0.0111746
Trappc12	-0.00469449
Adi1	0.00367936
Ubxn2a	0.00978401
Cmpk2	-0.0295503
Itsn2	-0.0050526
Rsad2	-0.0286535
Id2	0.0103818
Ncoa1	-0.000921394
Dus4l	-0.00147462
Rrm2	0.0152944
Bcap29	0.00943724
Cenpo	-0.0143087
Klf11	0.00794375
Cbll1	-0.00907557
Dnmt3a	0.00936546
Dld	-0.00078564
Sh3yl1	-0.00147645
Rab10	0.00582707
Pxdn	-0.0135383
Ddx52	-0.00179434
Hnf1b	-0.00151216
Taf15	-0.00681095
Mmp28	0.014274
Cdc27	0.0016038
Mettl2	0.00347964
Nle1	0.00873749
Tlk2	-0.00771189
Lig3	-0.00680962
Map3k3	0.0147294
Ddx42	-0.00236889
Ftsj3	0.000912648
Rnf135	0.00463626
Psmc5	0.00383932
Ern1	-0.0189231
Nf1	-0.0112401
Polg2	0.00148059
Ddx5	-0.00257166
Psmd12	0.00196317
Helz	0.00317469
Slc9a3r1	0.01341
Nt5c	0.00558619
Jpt1	0.00295634
Sumo2	7.42148e-05
Nup85	-0.00456363
Gga3	0.000158099
Cluh	-0.00930217
Mif4gd	-0.0128622
Slc25a19	-0.0142459
Pafah1b1	-0.00938139
Tmem94	0.00795999
Recql5	-0.00151202
Sap30bp	-0.00123427
Itgb4	-0.000518086
Galk1	0.0235697
Unk	-0.00248771
Trim47	0.0144599
Aspa	-0.0111714
Mrpl38	0.00239199
Fbf1	0.00501747
Acox1	0.00235567
Ten1	-0.00163897
Srp68	0.00606802
Tsen54	0.011394
Llgl2	-0.000115147
Ncbp3	0.0032116
Ankfy1	-0.00581079
Exoc7	-0.00161513
Ube2g1	-0.00197381
Med31	-0.00647034
Ube2o	0.00501212
Txndc17	0.000508819
Rhbdf2	0.0176052
4933427D14Rik	-0.00286708
Pimreg	0.00252117
Rabep1	0.00642814
Mfsd11	-0.00719511
Kif1c	-0.00539208
Sec14l1	-0.00176864
Nos2	-0.0179825
Mink1	-0.00485054
Pld2	-0.0177858
Slc46a1	0.00165035
Dhrs13	-0.0045362
Blmh	0.00445436
Cpd	-0.0154745
Timm22	0.0012874
Nxn	-0.00955558
Rflnb	-0.00649092
Rph3al	0.00661844
Ywhae	0.00601002
Prpf8	-0.0205978
Spag9	-0.0039296
Luc7l3	0.00264793
Ankrd40	0.0111154
Abcc3	0.00183154
Xylt2	-0.00454825
Lrrc59	0.0137211
Slc35b1	0.00346963
Scrn2	0.0094803
Lrrc46	-0.000599808
Dvl2	0.00438137
Per1	0.00233504
Tmem107	0.00457272
Aurkb	-0.00035583
Ctc1	0.010825
Pfas	0.00878732
Myh10	-0.00400205
Stx8	0.00187182
Usp43	-0.0142068
Adprm	0.00204193
Krt19	0.0113701
Top2a	-0.00504704
Acly	0.0161065
Kat2a	0.0188886
Tmem101	0.00474266
Lsm12	0.00321199
Ubtf	0.00572753
Ccdc43	0.012357
Eftud2	-0.00761653
Dcakd	0.00152193
Nmt1	0.00615575
Plcd3	0.00228587
Map3k14	-0.00668865
Gosr2	0.00859052
Klhl28	-0.0120604
Fkbp3	-0.00055127
Scfd1	-0.000749629
Strn3	-0.00186986
Ap4s1	0.000869773
Dtd2	0.0116954
Ston2	-0.00630365
Gtf2a1	-0.0099521
Sel1l	0.00465257
Klhdc2	0.0192185
Nemf	0.00109114
L2hgdh	-0.00352791
Trappc6b	-0.00231685
Pnn	0.00339916
Mia2	-0.0058191
Galc	0.00714459
Spata7	-0.0198027
Ptpn21	-0.00837656
Zc3h14	0.0143864
Polr2h	0.00651991
Ppp2r3c	-0.000921403
1110008L16Rik	-0.00620626
Psma6	0.00211003
Nfkbia	0.0115934
Ralgapa1	-0.0122405
Mbip	0.000962927
Gstz1	0.00997351
Sptlc2	-0.00588025
Ahsa1	0.00109638
Vipas39	0.00189975
Snw1	-0.00404922
Mthfd1	0.00450347
Ppp2r5e	-0.00281589
Sgpp1	0.00228389
Rab15	0.0103886
Fut8	-0.000143285
Sav1	-0.00322724
Tmx1	0.00331245
Actr10	0.00274783
Timm9	-0.00996275
Dhrs7	-0.00833498
Ppm1a	0.00698099
Clmn	-0.0139329
Glrx5	0.0220379
Mnat1	-0.0208722
Prkch	-0.0109525
Hif1a	-0.00526082
Papola	-0.0111478
Mpp5	0.000767752
Snapc1	0.00450689
Atp6v1d	-0.00178991
Vrk1	-0.00580494
Eif2s1	-0.00378844
Plek2	0.00240372
Vti1b	-0.00359028
Zfp36l1	-0.00175178
Erh	0.0104431
Susd6	-0.00544701
Srsf5	-0.00985066
Pacs2	-0.00344735
Mta1	0.011592
Wdr37	-0.0113582
Gtpbp4	-0.00265567
Zmynd11	-0.00492087
Esyt2	-0.0114883
Cdca7l	-0.0035719
Tdp1	0.00745787
Psmc1	0.000436825
Nrde2	0.00402742
Ccdc88c	-0.00256098
Dglucy	-0.0192232
Tc2n	-0.00102288
Trip11	-0.00436378
Atxn3	-0.00883707
Lgmn	-0.00613666
Golga5	0.00362008
Pitrm1	-0.000579691
Pfkp	0.00557235
Ifi27l2b	0.0040791
Akr1c13	-0.00366016
Net1	-0.00665661
Gdi2	-0.0001553
Dcaf4	-0.00571933
Numb	-0.000665793
Acot2	0.0102571
Coq6	-0.0177135
Entpd5	0.00109051
Abcd4	0.0164146
Isca2	-0.00236568
Npc2	-0.00565532
Fcf1	0.000977375
Ylpm1	-0.00671031
Mlh3	0.00429822
Tmed10	-0.00194722
Fos	0.00794223
Erg28	0.0105004
Tgfb3	0.00938045
Ccnk	-0.0102612
Degs2	-0.0092222
Yy1	-0.010214
Wars	0.00021392
Hsp90aa1	-0.00310665
Zfp839	0.0075999
Fdft1	0.00226757
Cinp	-0.00133971
Traf3	-0.00468482
Cdc42bpb	0.00512633
Exoc3l4	0.0103656
Tnfaip2	-0.00641614
Eif5	0.00327949
Ppp1r13b	-0.00161414
Zfyve21	0.00738579
Xrcc3	-0.00653371
Klc1	-0.0172497
2010107E04Rik	-0.00715932
Ggps1	-0.0114539
Gpr137b	-0.0101845
Mtr	-0.0163407
Trim27	0.0118872
Zkscan3	-0.00486318
Slc17a1	0.0294985
Carmil1	-0.00209365
Mrs2	0.00572468
Exoc2	0.000960807
Gcnt2	-0.0111795
Tmem14c	-0.00131082
Nedd9	-0.00361927
Hivep1	-0.0066998
Edn1	-0.01647
Tbc1d7	0.00191486
Mcur1	0.0107052
Nup153	-0.0118234
Kif13a	-0.00830435
Tpmt	0.0143287
Dek	-0.00130588
Ippk	0.00853897
Cenpp	-0.00738518
Nol8	-0.00851041
Spin1	0.00155186
Wrnip1	0.0214742
Ripk1	0.00130342
Prpf4b	-0.00436351
Eci2	0.000245094
Rpp40	0.0031884
Fars2	0.00901636
Ssr1	0.00816993
Riok1	-0.00255696
Snrnp48	0.00276385
Sema4d	-0.0104053
Gadd45g	-0.0226665
Fbp2	-0.0221946
2010111I01Rik	0.0073582
Auh	0.0101872
Fancc	0.00185481
Ptch1	-0.00492821
Sptlc1	-0.0118715
Ercc6l2	0.00463139
Sfxn1	0.00335068
Habp4	0.0106454
Ctsl	-0.0221771
Zfp346	-0.019247
Aaed1	-0.0139285
Cdk20	-0.0171799
Lman2	0.00960276
Mxd3	-0.00504367
Prelid1	0.00510674
Nsd1	-0.00279947
Pdlim7	-0.00216873
Ddx41	0.00307538
Fam193b	0.00322519
Pcbd2	0.00420342
Txndc15	0.00205285
Ddx46	0.00579558
Caml	-0.00378065
B4galt7	0.0150664
Slc25a48	0.0048247
Zfp369	-0.00520496
Ptdss1	0.00424621
Mterf3	-0.00238328
Uqcrb	-0.00377391
Fastkd3	0.00309344
Cetn3	-0.0031682
Lect2	0.0155156
Smad5	-0.00809633
Hnrnpk	0.0161769
Ccnh	0.00106986
Rasa1	0.00323221
2210016F16Rik	0.00193283
Gkap1	0.0144986
Naa35	2.39551e-05
Golm1	-0.00806452
Dapk1	-0.00406976
Trip13	-0.00290871
Pdcd6	0.000400931
Sdha	0.00570722
Ccdc127	-9.64978e-05
Erap1	0.00329402
Cast	0.000939036
Rhobtb3	0.0100957
Glrx	0.00544626
Arsk	-0.0128583
Srd5a1	-0.00088849
Nsun2	0.00398315
Slf1	-0.00408677
Ndufs6	-0.00116373
Mrpl36	-0.00269249
Lpcat1	-0.0155601
Clptm1l	0.0125176
Xrcc4	-0.00640757
Zcchc9	-0.0155508
Slc30a5	0.00945865
Mrps36-ps1	0.00743399
Rad17	-0.0128118
Marveld2	-0.0071918
Ocln	-0.0104257
Gtf2h2	0.00187541
Serf1	-0.00348744
Smn1	-0.00355789
Mccc2	0.0189281
Ptcd2	0.00343524
Btf3	0.0233912
Ankra2	-0.00273113
Arhgef28	0.00282815
Gfm2	-0.00109179
Polk	0.0070456
Col4a3bp	0.0120639
Hmgcr	0.00288782
Poc5	-0.010029
Iqgap2	-0.0105581
F2rl1	-0.00129133
Aggf1	0.00194208
Ap3b1	-0.00464391
Scamp1	0.00885416
Jmy	-0.00603319
Dimt1	-0.0151955
Kif2a	0.00309546
Ercc8	-0.00144423
Elovl7	0.00653738
Plk2	-0.00686575
Serinc5	-0.012265
Zfyve16	-0.00170198
Dhfr	0.00557514
Erbin	-0.00155529
Nln	-0.00145845
Trappc13	-0.0208224
Ppwd1	-0.000510924
Cenpk	-0.0135278
Cwc27	0.00434546
Srek1ip1	0.000107055
Parp8	-0.0080471
Mrps30	0.0308511
Slc4a7	-0.011516
Psmd6	-0.000665454
Atxn7	0.00686189
Ptprg	-0.0135135
Pdhb	0.00118474
Oit1	-0.00774596
Acox2	-0.0206667
Map3k1	-0.0100018
Il6st	-0.0136368
Ndufs4	0.00114493
Fst	0.0239084
Kat6b	-0.00431076
Samd8	-0.00166042
Vdac2	0.00489178
Nkiras1	-0.0155705
Comtd1	0.00651311
Ube2e1	-0.0005555
Nr1d2	-0.000736897
Dlg5	-0.00855987
Ngly1	0.0154633
Fam213a	-0.00279813
Glud1	-0.00583992
Sftpd	0.00387684
Bmpr1a	-0.000179503
Ldb3	0.00380715
Rtraf	0.00124397
Nudt13	-0.00347617
Ecd	-0.0123337
Dnajc9	0.00335248
Anxa7	0.00926779
Ppp3cb	-0.00796852
Zswim8	0.00396781
[truncated: 8,279 more rows]

## Sheet: set2_loadingsPC2
pca.res.2.rotation....PC2..
Gnai3	0.00101923
Cdc45	0.00339436
Narf	0.00338234
Cav2	-0.0162429
Klf6	0.00684532
Scmh1	-0.00547503
Cox5a	0.00192062
Fer	-0.000987247
Xpo6	-0.00179954
Tfe3	-0.00283096
Axin2	0.00513729
Brat1	-0.00726248
Slc22a18	0.00304399
Igsf5	-0.01175
Pih1d2	0.00723535
Dlat	0.000295606
Sdhd	0.0133244
Ccnd2	-0.00346847
Gpr107	-0.00155912
Gmpr	-0.000713925
Trim25	-0.0114192
Dgke	-0.0152279
Scpep1	0.012551
Hddc2	0.00225815
Tpd52l1	-0.00631378
Pemt	-0.00386749
Cdh1	0.0045638
Ckmt1	0.0041957
Comt	0.00425219
Rtca	-0.00322772
Dbt	0.0169314
Dazap2	0.00393155
Mcts1	-0.00421893
Trappc10	0.00469337
Ccm2	-0.00114244
Tbrg4	0.00359543
Tmprss2	0.000330949
Ndufa9	0.00497448
Lck	-0.0240422
Galnt1	5.26057e-05
Mkrn2	-0.0037202
Pparg	-0.0158253
Pdgfb	0.0097384
Grasp	0.0095253
Acvr1b	-0.0150121
Tom1l2	-0.0043576
Wdr77	-0.000198005
Atp5f1	0.000290941
Sox9	0.0239003
Hnrnpd	0.00927095
Dynlt1c	0.00281915
C1d	0.0164489
Gm2a	0.0124127
Krit1	-0.0122682
Clcn4	-0.01536
Hk2	-0.00197093
Myo18a	-0.00485783
Kat2b	-0.0175214
Rab5b	0.00731971
Spg7	0.00255909
Rpl13	0.00467697
Chmp1a	0.0100203
Rpa1	0.00907743
Tubgcp3	-0.011085
Polr3d	-0.00716356
Tcf7	0.0143127
Ddx3x	-0.00859877
Usp32	-0.00958921
Txnrd3	0.00619098
Zfp512b	0.00725571
Dnajc5	0.00600958
Tpd52l2	-0.00134365
Fmr1	0.00699116
Pxmp4	-0.00442044
Dlg3	-0.0271253
Gnb1l	-0.00530049
Smarcb1	-0.00108184
Hip1r	0.00419043
Nsun5	-0.00439325
Top1mt	0.00244297
Mmp14	0.0105895
Slc7a7	-0.00266882
Oxa1l	-0.000376635
Heatr6	0.00259722
Wfdc18	-0.0214535
Ilf2	0.0094384
Chtop	-0.00536619
Snapin	0.0139496
S100a4	-3.8697e-05
S100a3	0.0187078
S100a6	0.0064885
Mapk7	-0.00756025
Epn2	0.0104338
B9d1	0.00170847
Sec24b	0.00534073
N4bp3	-0.00137608
Rmnd5b	0.00196488
Nhp2	-0.0157601
Vps9d1	-0.00705634
Zfp276	-0.0036506
Mfsd10	0.0122936
Luzp1	-0.00214571
Kctd10	-0.00878075
Poldip2	-0.0111557
Ift20	0.00465028
Pcbp3	0.0028166
Lgals9	-0.00998154
Araf	0.00042192
Timp1	0.0206153
Uxt	0.00599623
Cnnm3	-0.0124375
Lman2l	-0.0105735
Mcm3ap	-0.0232575
Pcnt	0.00298501
Mxd1	-0.00733304
Gmcl1	-0.00819352
Snrnp27	0.0059735
Calm1	-0.00156425
Agpat3	0.0113881
Uhrf1	-0.00625012
Dpp9	0.0117677
Lsr	-0.000773614
Gramd1a	0.0175696
Hpn	0.0406777
Ckb	-0.0112271
Sp1	-0.00683347
Myg1	0.00513914
Rarg	0.00350275
Pfdn5	-0.00424923
Efnb2	-0.012554
Rrp15	0.00288015
Rnd2	0.0182728
Acp5	0.00755411
Fbxo9	0.000170829
Vps50	-0.00816179
Hars	0.00930009
Zmat2	-0.000407494
Ube2c	0.0042829
Smg5	0.00319043
Cct3	-0.00132399
Glmp	0.0112987
Mef2d	-0.0114731
Tmem79	-0.0121718
Snd1	0.00697275
Col18a1	0.00467648
Slc19a1	0.00251131
Kpnb1	-0.0018257
Npepps	0.00816177
Mrpl10	-0.00424936
Cyp51	-0.00157485
Tcf25	0.000953159
Tubb6	0.00965919
Def8	0.0152943
Pax9	0.00125713
Itga3	0.0049202
Foxm1	-0.00199567
Itfg2	0.00269758
Tulp3	-0.0109202
Gtf2h4	-0.00964939
Tubb5	0.0112256
Ell2	-0.0108205
Jup	0.0212928
Nom1	0.00116017
Ergic1	-0.000912697
Tnk1	0.0168561
Tcea3	-0.00225986
Ifrd1	-0.0244564
Stk38l	-0.00198432
Brpf1	0.00572676
Akr1b3	0.0263362
Gstt1	-0.00946561
Gstt3	-0.00918854
Ddt	-0.0131803
Marveld3	-0.00588608
Ddx18	-0.00296759
Ubl3	0.0117747
Gramd3	-0.00395041
Eef1e1	0.00802097
Akt1	0.0297949
Tcirg1	0.000347109
Naglu	-0.000167971
Coasy	-0.00145159
Smo	0.00688247
Tspan33	0.0210662
Crnkl1	-0.0140039
Rin2	0.0052142
Chordc1	0.000235533
Rtcb	0.012114
Pwp1	-0.00694668
Fbxo7	-0.00283555
Capns1	-0.000667323
Clpb	0.00220903
2007-09-01	0.00139328
Zdhhc4	0.000404095
Rac1	0.0188173
Nup214	-0.00367032
Ugp2	-0.00105178
Trmt1	0.00531172
Nacc1	0.0159571
Nfix	0.0189773
Slc1a5	0.0020476
Uba1	-0.00232401
Siae	0.0140831
Esam	0.013347
Spa17	-0.0152515
Fam50a	-0.00837116
Emd	0.0105351
Taco1	-0.00721453
Ap4e1	0.00567018
Blvra	0.00402997
Idh3g	0.00207864
Ssr4	-2.74603e-05
Bcap31	0.00276803
Fam98a	-0.00308476
Kmt2a	-0.006477
Ift46	4.92852e-05
Trappc6a	-0.00168038
Supt6	-0.00541844
Spag5	-0.00571917
Unc119	0.0155674
Rab34	0.0078325
Sdf2	0.0123569
Ccne1	-0.00329154
Hsf2bp	-0.00862721
Bbc3	-0.00207014
Psmc3	0.00364267
Acp2	0.00484796
Slc39a13	0.00150457
Celf2	0.0057005
Nr1h3	-0.00701742
Sf3a1	0.00711547
Stat6	0.00579793
Vrk3	7.12494e-05
Smg9	0.00501891
Paxip1	-0.00249681
Rmnd5a	-0.0143045
Mov10	0.0228474
Ppm1j	-0.0265957
Rhoc	-0.00279991
Ppard	-0.00553387
Lmf1	-0.00551919
Narfl	-0.00375374
Angptl4	-0.0271847
Dbf4	0.000757118
Daxx	-0.00331034
Cd320	0.00989434
Ipo4	0.0107465
Tm9sf1	0.000689174
Irf9	0.00715527
Mdp1	-0.000622498
Dhrs1	-0.00474468
Tmem161a	0.00356847
Armc6	0.0100192
Borcs8	-0.000123569
Snx9	0.0126302
Ranbp3	-0.00496415
Ndufa11	0.000766487
Bmp8b	-0.0291444
Use1	0.00048283
Ocel1	0.00749942
Braf	-0.00140323
Ndufb2	0.000273755
Hltf	-0.0157204
Prpf6	-0.010731
Rgs19	-0.00230358
Snrpd1	0.00478515
Tchp	-0.00244605
Tiam1	-0.00211269
Tsc2	-0.00215086
Slc9a3r2	0.00707496
Puf60	0.00855151
Golga2	-0.000661998
Uck1	-0.00607314
Mien1	-0.0184755
Tgfb1	-0.0112973
Ccdc97	-0.00425982
Akap8l	-0.00080907
Pdcd2l	0.00573155
Gtf2f1	-0.00300151
Clpp	0.00628097
Alkbh7	-0.00448162
Med6	-0.0100887
Cse1l	0.00268682
Naa20	-0.0183403
Prkra	0.0141294
Plekha3	-0.00209453
Ykt6	0.00708385
Baz1b	0.00188882
Pex6	-0.00661837
Mrpl2	0.00719992
Mea1	-0.00326359
Gnmt	0.00551098
Kdelr1	0.0167664
Ggct	-0.00602817
Jag2	0.0104955
Btbd6	0.013171
Nudt14	0.00378494
Flii	-0.00555072
Top3a	0.00432077
Atg4d	0.0106989
Qtrt1	0.00605422
Hdgfl2	-0.00148623
Chaf1a	0.0132001
Adprh	-0.0191157
Tmem39a	-0.0252228
Timmdc1	0.0158657
Mcm2	0.0109945
Tpra1	0.00922152
Nab1	0.00743381
Adgre5	0.00867214
Il17ra	-0.0109604
Map2k7	0.00150101
Timm44	-0.00458953
Ap2a2	0.0135795
Pnkp	0.0143268
Med25	-0.0088034
Bcam	0.00100891
Clptm1	0.0122122
Relb	0.00500977
Tomm40	0.0103777
Apoe	-0.0229779
Hbp1	-0.0100178
Cdkn1b	0.000608757
Klf4	0.00171652
Ap1m1	-0.0105305
Rab8a	0.0106231
Hmgn2	0.0200864
Fam32a	0.00074689
Elf3	0.0108012
Stard3nl	0.021379
Stk11	0.00714642
Atp5d	-0.0136975
Ppp5c	0.00317852
Cdk12	-0.00643207
Lipe	0.00726948
Pafah1b2	0.000652813
Cnot11	0.00918905
Foxj2	-0.00454036
Sri	0.00064344
Dgcr2	0.0137057
Irf3	-0.0164951
Bcl2l12	0.0332115
Zfp959	0.00291986
Mpnd	0.0140317
Sh3gl1	0.0159467
Ccdc94	-0.0122242
Ranbp2	-0.0261022
Grk5	-0.0191287
Dvl3	-0.0105043
Abcf3	-0.000876588
Eif2b5	0.0124403
Cyth2	0.00914105
Sult2b1	-0.00548813
Dlgap1	-0.022161
Mrpl4	0.0033053
Keap1	0.0130139
Ap1m2	0.00832165
Glg1	-0.00358332
Btbd2	0.0264698
Csnk1g2	0.0192561
Abhd17a	0.0193522
Cacnb3	-0.0121375
Fkbp11	-0.00388222
Ddx23	0.00254153
Pld3	0.0050522
Rabac1	0.00602769
Etv3	1.65862e-05
Prkcsh	0.00567775
Elavl3	-0.0234135
Fcgrt	-0.0036538
Nosip	-0.000120784
Pih1d1	0.00960091
Rps11	-0.000406127
Supt5	-0.00352727
Paf1	-0.00258865
Timm50	-0.00578772
Med29	0.0109818
Bicd1	-0.00498164
Ncstn	-0.000400078
Pex19	0.0128139
Impdh1	0.0110767
Dusp3	0.0107526
Prodh	0.00082476
Dgcr14	0.00454574
Slc25a1	-0.00513326
Dgcr6	0.0067098
Ddr1	-0.00446974
Ier3	-0.00843946
Fosb	0.00579195
Klc4	-0.00659338
Ercc1	0.00596853
As3mt	0.0102505
Homer3	-0.00967695
Rnf215	0.0256849
Sec14l2	-0.0237724
Aven	0.0135309
Cp	0.0151963
Crot	-0.0145661
Rps6ka1	0.0009329
Snrnp200	-0.00768361
Ciao1	0.00500461
Taf6l	-0.00549527
Insig2	-0.00555776
Kpna6	-0.00464324
Man1a	-0.00948916
Coq8b	0.00453568
Brd8	-0.00214329
Kif20a	-0.00628457
Farsa	0.00600116
Gcdh	0.00970032
Mast2	0.00160639
Dnase2a	0.000560924
Rad23a	-0.00170133
Calr	0.00446177
Syce2	-0.0113145
Nfat5	-0.00474068
Nob1	0.00269153
Gys1	-0.000540281
Ruvbl2	-0.00825458
Bax	0.000681284
Tfam	-0.00393501
Zfp81	-0.0113659
Fam162a	-0.00237938
Rpl8	0.00397126
Fancl	-0.00883219
Gstm5	0.00749329
Stat3	0.00913274
Stat5a	0.00471435
Cavin1	0.00816116
Map3k11	0.0096686
Akt2	-0.00371475
Dnaja3	0.00355855
Hmox2	0.00373135
Cdip1	0.00859274
Map3k20	0.00478525
Cwc15	-0.00521388
Dnmt1	-0.00103143
Ppan	-0.00639528
Trmt10a	-0.00281432
Psap	0.00750538
Ikbkg	0.010495
Wars2	-0.000483581
Phb2	0.0133757
Ptpn6	0.00144775
Emg1	0.018785
Lpcat3	-0.00469658
Atp6v1f	8.667e-06
Clcn5	-0.0139705
Clcn3	-0.000863374
Utp20	-0.00541448
Cul3	-0.0023658
Large1	-0.0139656
Ddx56	0.00939873
Tmed4	0.00253058
Bid	-0.00187692
Ralb	0.0204892
Ppp1cc	0.0100594
Dnajb11	0.00783896
Tbccd1	-0.000305388
Zfp324	-0.002137
Coro1c	0.00984641
Tax1bp1	-0.00716242
Ctse	-0.0269058
Ndrg2	0.00573464
Mettl17	0.0149328
Arhgef40	0.00265726
Pnpla6	-0.00614305
Mcoln1	0.011877
Arhgef18	-5.24224e-05
Pkn2	0.00952434
Etfb	0.00940962
Stxbp2	-0.0158358
Chn2	0.00084263
Wwox	-0.00829288
Slbp	-0.014547
Aqp1	-0.00933919
Cnn2	0.0067266
Polr2e	-0.00352073
Myo9b	-0.00968898
Mtfp1	0.000108367
Rab11a	0.00166741
Eif2b2	-0.0164508
Dlst	0.00598487
Chmp2b	-0.00217347
Plod3	-0.0130513
Ap1s1	0.00808927
Mapk13	-0.00145183
Srpk1	0.00522976
Lbr	-0.00921054
Prcc	-0.000751371
Rrnad1	-0.00606975
Hdgf	0.019568
Thop1	0.0151985
Pias4	0.00245399
Map2k1	0.00770466
Sgta	0.0112663
Tmem242	0.0060665
Dtx2	0.0130876
Hspb1	-0.00539768
Hnrnpa2b1	0.000179773
Ccdc130	-0.0151441
Mri1	0.0163505
Prkacb	0.00105657
Sgsh	-0.0185125
Cstb	0.00773066
Jkamp	-0.0013191
Cd44	-0.00567859
Eif2ak4	-0.00840203
Wdr1	0.0106973
Ndrg1	-0.000300338
Man2b1	-0.00454655
Klf5	0.00575867
Wdr83	-0.0010886
Prdx2	0.00510063
Polr2a	-0.0109709
Senp3	-0.0131307
Plekha8	-0.00110841
Spc25	-0.0060154
Ripk4	0.00349066
Ufd1	0.00310918
Letm1	0.010901
Ubqln1	0.0145941
Txn2	0.00352114
Crbn	-0.00494604
Msh6	0.000145808
Fbxo11	-0.00831942
Mlxipl	-0.00405982
Tbl2	-0.0127449
Bud23	0.00611868
Mcm5	-0.005678
Hmox1	-0.00459896
Mprip	-0.00680635
Cic	-0.0030115
Pafah1b3	0.00583245
Prkaca	0.0261744
Asf1b	0.00211731
Ddx39	0.000953841
Dnajb1	0.00330008
Usp40	-0.00159048
Celf1	0.00382909
Ndufs3	0.00737275
Por	0.000433998
Igf1r	-0.00981635
Insr	-0.0140088
Trim28	0.0114115
Ube2m	0.0296526
Adcy9	0.00140292
Ctr9	0.00511316
Eif4g2	-3.45643e-05
Pcyt1a	-0.0158252
Zfp592	0.000733026
Psmd4	0.0031455
Snx6	-0.0127871
Mthfd2	-0.00600716
Pan2	-0.00412634
Cs	0.00600126
Bcas2	0.00348371
Ctcf	-0.00261186
Pard6a	0.00386232
Tfap4	-0.000420676
Ranbp1	0.00329503
Psmb4	0.0108577
Slc30a4	-0.00786628
Sqor	0.00755064
Bloc1s6	-0.00227531
Metap1	-0.00441016
Gpr108	0.0037335
Gata6	0.00812183
Rsl1d1	-0.00562062
Apc	-0.0072115
Reep5	-0.00434753
Ergic3	0.00104181
Uqcc1	-0.00104966
Ncoa2	0.00743913
Nr2c2	0.00621465
Nr2c1	-0.00416036
Smpd4	-0.00190922
Pex1	-0.000293598
Kctd20	0.00659593
Ctns	0.00554401
Ephb3	0.0182377
Tuft1	-0.00947674
Trap1	-0.00657472
Tpr	-0.00775127
BC003331	-0.00048567
Dhx34	0.00232991
Kptn	0.00478125
Napa	0.000806891
Sra1	0.00272784
Atp5g1	-0.000648665
Snf8	-0.00862103
Tbcb	-0.000768325
Inpp5k	0.00146406
Crkl	0.0135681
Eps8l1	-0.0165455
Clint1	0.00271534
Prss16	0.0053878
Cdkal1	-0.00553569
Zbtb17	0.00510095
Mob1b	0.000832473
Atp6v1b2	-0.00686342
Eps15l1	0.00415931
Tep1	-0.00548067
Ttc5	0.0248915
Osgep	0.00491804
Aamp	0.00059311
Tmbim1	0.0052065
Arpc2	-0.00526742
Kmt2b	-0.0190488
Tmem147	0.00971613
Rps9	0.0026166
Tfpt	0.000264774
Crip2	-0.00113185
Crip1	-0.0121168
Pgrmc1	0.000540487
Gcat	0.0131846
Elovl1	-0.00299584
Med8	-0.00621266
Hyi	-0.0185651
Cdc20	0.0211364
Nectin4	-0.00202399
Pfdn2	0.0124833
Rnf114	-0.00753663
C330007P06Rik	-0.00956554
Srm	0.0144373
Epha2	-0.00544853
Rbm14	0.0142404
Zdhhc24	-0.00180895
Nsmf	-0.00722955
Pdk1	0.0193922
Ptbp1	-0.00879054
Mvd	0.00819546
Cyba	0.0120284
Tmem110	0.0121659
Sfmbt1	0.00448287
Ihh	-0.00891761
Atp7b	-0.00430177
Rundc3a	-0.00626183
Cdt1	-0.0188959
Aprt	-0.0207494
Gtf2h1	-0.00203613
Hfe	0.00504676
Slc5a6	-0.00783175
Qrich1	0.00342714
Usp19	-0.00273116
Pola1	-0.000538775
Cdc42	-0.000432626
Pknox1	-0.00786711
Gmnn	-0.00418127
Acot13	-0.0132139
Zfp184	-0.0145545
Cdk4	0.00949237
B4galnt1	0.00417253
Mettl1	0.00936158
Tspan31	0.0236485
Kif5b	0.00248644
Saal1	0.0100635
Krt23	-0.0111093
Cnp	0.0264386
Sulf2	-0.0063403
Sod2	0.00459636
Tmco6	-0.00530414
Stambp	-0.000368049
Ezh1	0.00314543
Hap1	-0.0226322
P3h4	-0.00573206
Ctnnb1	-0.00326502
Eif1b	-0.000306695
Psmd2	0.00647777
Vars	0.00432051
Slc44a4	-0.00929418
Abhd16a	-0.00281135
Neu1	-0.000403833
Ddah2	-0.0121936
Clic1	-0.00239223
Lsm2	0.0149853
Pole	-0.0126681
Zfp775	-0.00117781
Mrpl49	0.00523961
Mark3	-0.0134953
Gatad1	0.00558451
M6pr	0.00863888
Lrrc8a	0.00319689
Ppp2r1a	0.01557
Fance	0.00432243
Tinf2	0.0121281
Dus3l	-0.00112723
Gtpbp3	-0.00980105
Tgfbr1	0.00441523
Homer1	0.00138202
Rad51c	0.00169482
Arpp19	-0.0052367
Bcl2l1	-0.000951799
Khsrp	-0.00658417
Ccdc124	0.00262924
Cct4	0.00260626
0610009B22Rik	-0.00713795
Cpt1c	-0.0124398
Zfp655	-0.00360544
Rhoa	0.00905773
Zmiz1	-0.0128977
Ankrd26	-0.0104088
Aldh16a1	-0.000720196
Hnrnpa0	-0.0123258
Prrg2	-0.0016329
Hnrnph1	-0.0109139
Ift43	-0.00131965
Id3	-0.0164051
Arid1a	0.00535488
Ctsd	0.00387348
Rplp1	-0.0159872
Abhd8	0.00620941
Ift22	-0.0058544
Mid1ip1	0.00892222
Ap2s1	0.00428983
Fhl2	-0.0109131
Emc10	0.00143958
Fbxw9	-0.01431
Fnbp4	-0.00536085
Phax	-0.00881463
Tle1	0.00100839
Snrpb2	0.00194667
Ubc	0.00332909
Prpf31	0.00922608
Sertad1	-0.0159456
Carhsp1	0.00844615
Elk3	0.026383
Herpud2	0.00675425
Rdh13	0.00351963
Nutf2	0.0089952
Arpc5	0.00210874
Mgst1	-0.00118761
Nfib	0.0021139
Rab25	0.00304828
Ubqln4	-0.0114325
Rps18	0.00397286
Rpl10	0.00064775
Rps15a	0.00568902
Ncaph2	-0.00322981
Hipk1	-0.0204097
Man1a2	0.00495161
Acyp1	-0.0124038
Hdac5	0.00109342
Rala	0.0139711
Vdac3	0.0031344
Vps72	0.00515624
Gabpa	-0.00756206
Dynll1	0.0164008
Pdcl	-0.00109315
Tmem184b	0.00965849
Nf2	-0.00576314
Zmat5	-0.00033355
Ewsr1	0.00873969
Ap1b1	0.0123221
Bcl2l13	0.00727877
Lnpk	0.00491073
Ascl2	-0.0181721
Pttg1ip	-0.00187966
Ube2g2	0.00680869
Met	-0.00442575
Slc16a12	-0.00449857
Nav1	-0.0112822
Tnpo1	-0.00643464
Rnmt	0.000577849
Kcnq1	-0.00266205
Srp14	-0.00439111
Cdk9	0.0108161
Tor2a	-0.00176345
Fpgs	0.00339751
Mkl2	-0.00707668
Cbx5	-0.00730386
Apobec3	0.0106595
Vav2	-0.00666698
Ppp2cb	-0.0112496
Dmap1	-0.00114893
Mcu	-0.00496951
Bcr	-0.00429221
Tfcp2	0.00699466
Ubp1	-0.00300093
Nuak2	0.0143438
Ick	-0.0129287
Sdhb	0.00799407
Snap47	-0.015655
Kdsr	0.00886046
Vps4b	-0.00681599
Rps25	-0.00519408
Taz	-0.00380428
Aldh3a2	4.88e-05
Tmem115	0.0155396
Hyal2	0.00354929
Ifrd2	-0.00180179
Hyal1	0.0114269
Tusc2	0.0134963
Nprl2	-0.00241151
Rassf1	-0.00193276
Epn3	0.0100214
Slc3a2	-0.0196442
Nxf1	-0.0121116
Stx5a	-0.00126967
2610507B11Rik	-0.000197152
AI597479	0.00828208
Ifi35	0.00130203
Rdm1	0.00310139
Nedd8	-0.00724048
Gosr1	-0.00681215
Mrpl52	0.00261186
Spaca7	-0.00354292
Kansl3	-0.00887764
Faf1	0.0132523
Tsacc	-0.00924934
Mettl16	0.00072728
Pigyl	0.000934306
Rbm25	0.0021082
Psen2	-0.00509194
Acaa1b	0.0131856
Fads1	-0.0213388
Lmbr1	0.000237116
Tnfrsf22	0.00082039
Cars	-0.00228543
Phlda2	0.00134088
Kdelr3	-0.00983882
Apip	-0.0141965
Pdhx	0.00381117
Vac14	0.011967
Akt1s1	0.00134965
Tbrg1	-0.00787807
Brf1	0.00732193
Odc1	0.0106182
Pabpc4	0.00066474
Zfp296	-0.00588381
Sugp1	-0.014627
Dhdh	0.00680955
Zfp790	0.0011984
Pgam1	0.0155196
Evi5	-0.000815666
Evi5l	-0.00536105
Snapc2	-0.0188182
Git1	0.0131175
Gltp	0.0244149
Bnip2	0.00520348
Ccnt1	0.0112265
Brms1l	0.0179072
Med15	0.0101329
Dhdds	0.00959127
Ubxn11	-0.00223149
Tjap1	-0.00505187
Ehf	-0.00026319
Rpl15	0.00270671
Tmem167	-0.00667733
Mplkip	0.00605854
Kif11	-0.00564826
Mlkl	0.00256722
Tnpo3	-0.0153516
Ttll5	0.013426
Rps5	0.00810571
Adgrl1	0.00142673
Amotl1	-0.0174718
Etv5	0.00989187
Gfod2	0.0128943
Enkd1	-0.00486067
Atp6v0d1	-0.000813538
Ptprs	0.00647153
Slc41a1	-0.0128428
Nelfb	-0.0115593
Tango2	0.00231352
Ndufs2	0.00244819
Atraid	0.00755646
Cad	-0.0156361
Sh3bp5l	-0.00454218
Atad1	0.0014723
Pten	-0.000162987
Pea15a	0.00904541
Timm23	0.00876686
Trnt1	-0.00816305
Ehmt2	-0.00187556
Elof1	0.00261634
Med16	0.014135
St3gal1	-0.000335592
Tmem259	-0.0152803
Rnf170	0.0142131
Nit1	-0.00334056
Prdm15	-0.00796439
Rnf168	0.00194463
Tctex1d2	-0.00805387
Chp1	0.00892517
Tvp23b	-0.00251443
Dnajc7	0.00032582
Cacybp	-0.0101905
Cluap1	-6.78022e-05
Zswim7	-0.00338653
Pigl	-0.00483748
Ndufa2	0.000241005
Pam16	0.00205771
Glis2	0.00410684
Cox6c	-0.00572153
Bicc1	0.0100128
Ube2z	0.0104975
Tmem87b	-0.00686161
Anapc1	-0.00420305
Tsg101	-0.00010955
Hps5	-0.00529984
Map3k4	0.0036961
Rnf166	0.00440466
Ankrd28	-0.00702976
Ankrd52	-0.00426746
Srp19	0.000726082
Wdfy2	-0.0111502
Rbsn	0.00703736
Mrps25	-0.00635277
Dguok	0.00385003
Camta1	0.00665764
Csf1	0.0032605
Strip1	-0.00816157
Slc25a11	-0.0166496
Cmc2	-0.00279875
Chfr	-0.0026981
Tex261	-0.00891041
Fam120b	-0.0033665
Tbp	0.0164056
Psmb1	0.000168131
Fhod1	-0.0218809
Elmo3	-0.0164902
Stc1	0.0148541
Msh3	-0.013604
Tmem208	-0.00409062
E2f4	0.020347
Surf4	0.0123074
Surf2	-0.00986391
Dnajb9	0.00639811
Naf1	-0.015755
Yes1	0.00888187
Ppp1cb	0.000684951
Gorasp2	-0.012203
Tsen15	-0.00128331
Efr3a	0.00708252
Trappc2l	-0.0196955
Acsf3	0.00129445
Ddx19a	-0.0112394
Galns	-0.0208208
Entpd2	0.00576307
Rabl6	0.014357
Ptgds	0.0149785
Edf1	0.00107353
Clic3	0.00451808
Npdc1	0.00563117
Fbxw5	0.00472578
Slc25a13	0.00492201
Ube2i	0.00828075
Tsr3	0.00783882
Lrrk1	-0.00283178
Actn1	-0.000778572
Sirt2	-0.000506721
Hnrnpl	0.00436437
Nolc1	-0.00204732
Cnksr3	-0.0241742
Mtmr1	-0.00932146
Hmgb3	0.0058948
Map2	0.00476602
Nipsnap3b	0.00572877
Lage3	0.0041799
Ubl4a	0.00425207
Gdi1	-0.00113002
Sash1	-0.0029415
Gadd45b	-0.0164687
Zdhhc12	0.00528776
Golga7	0.00227003
Xk	0.000201283
Clpx	-0.00885018
Trabd	0.0145661
Dennd6b	0.00831314
Atf6b	0.0191997
Ppt2	0.00276144
Cacfd1	0.00192726
Hivep2	0.0215547
Arnt	0.00625258
Itga2	-0.00543118
Mocs2	-0.0032651
Nat9	0.00190485
Atp6v0e	-0.00365062
Zfp318	-0.011996
Srf	-0.00643227
Gata5	-0.0296275
Lama5	-0.0164572
Steap1	0.00956276
Steap2	-0.00256013
Hspa8	0.00401539
Pdzd11	-0.00470448
Psma2	-0.0023552
Mrpl32	-0.000511879
Setdb1	0.00187745
Arnt2	0.00595705
Prune1	0.0162745
Cers2	-0.00913257
Capza2	0.00213125
Vps45	-0.00112387
Prpf3	0.00195337
Anp32e	-0.00328295
Aph1a	0.0135548
Tab2	-0.00811327
Ppil4	-0.0032522
Cnih1	0.00440391
Eps8	-0.00172739
Med22	0.00716382
Surf1	-0.00461696
Med28	0.00410856
Qdpr	0.00901168
Sqstm1	0.00349647
Nfe2l2	-0.00992386
Rxra	0.000674627
Adamtsl4	-0.0123523
Prpsap1	0.010143
Ncapg	0.00535782
Lcorl	-0.0144368
Lta4h	-0.00153138
Dstn	-0.0118025
H2afy	0.00532875
Gtf2ird2	-0.000408669
Bola1	-0.0026546
Adss	0.00552133
1700016C15Rik	-0.000996597
Il17rb	-0.00618734
Chdh	0.00575646
Actr8	0.00169263
Fnta	0.00351109
Skiv2l2	-0.00498209
Lbp	-0.00158213
Celsr1	0.0144604
Diexf	-0.00663596
Atp5e	0.0107381
Nelfcd	-0.00492851
Ctsz	0.0196443
Prelid3b	0.0104712
Sertad4	-0.00717194
Ube2a	0.00670182
Slc25a5	0.0161369
Ppdpf	-0.00361051
Pls3	0.00488797
Nkap	0.00826161
Ndufa1	0.00509634
E2f3	-0.00681259
Cr1l	-0.00149952
Ppfibp1	0.00583541
Plgrkt	0.00183019
Gtf3a	-0.00556384
Mtif3	0.000838776
Lnx2	-0.00382188
Dyrk3	0.00481665
Mapkapk2	0.0205759
Lamp2	-0.00171721
Atxn10	-0.0047174
Eif3d	0.00640276
H3f3b	0.0102244
Nup50	0.00446577
Ift27	0.00334068
Pacsin2	-0.0173618
Ttll12	-0.00283241
Tox4	0.0035341
Mrps18c	9.70633e-05
Srsf6	0.00744703
Kctd2	0.00879558
Kctd5	0.0108834
Etaa1	0.00548587
Slpi	0.0218758
Sdc4	0.00160313
Il13ra1	0.00526505
Nbr1	-0.00707548
Cyth1	-0.0054411
Rnd3	-0.000651274
Brca1	-0.010222
Nt5c3b	0.000129536
Coa3	-0.00993547
Med24	-0.00138832
Psmd3	-0.00466198
Exosc10	-0.000511406
Glod4	0.00770627
Vps53	-0.00172379
Taok1	-0.00728075
Dnttip1	-0.0151323
Nlk	-0.0083873
Traf4	0.0146217
Aldoc	0.0108347
Rpl19	0.000182248
Nek8	-0.00357631
Arl5b	-0.00818881
Zfp207	-0.00137157
Psmd11	0.004882
Timp2	0.0197219
Zc3h18	-0.00531147
Top2b	-0.00789773
Igfbp4	0.0104204
Cdc6	-0.00366378
Suz12	0.0068199
Atad5	-0.00934219
Crlf3	0.00590185
Tns4	-0.0153324
Tnfaip1	0.00538032
Abr	-0.0261567
Slc35c2	0.0062211
Elmo2	-0.00187031
Wsb1	0.00445682
Ttpal	0.0075192
Rhot1	-0.00287396
Ada	0.000468191
Serinc3	-0.00993642
Tha1	-0.0174611
Pgs1	0.0103685
Birc5	0.00499307
Pigt	0.00636382
Wfdc2	0.0113086
Etv4	0.0117736
Ghdc	0.00246192
Slc12a7	-0.0212592
Ctsa	0.00188477
Zswim1	0.00242567
Myo1c	-0.000407788
Crk	0.00506793
Cox7c	-0.00391944
Pitpna	0.00330184
Mlx	-0.011803
Retreg3	0.00799723
Dhx58	-0.00140144
Rab5a	0.000641834
Nkiras2	0.00200539
Ppp2r5c	-0.00509476
Ift52	0.000645052
Mybl2	-0.00150051
Eya2	0.0128258
Hnf4a	-0.000499723
Ddx27	0.000526783
Cyth3	-0.0151912
Rac3	0.022944
Rrp7a	0.0106532
Cyb5r3	0.00945622
Ints2	-0.00893525
Med13l	-0.0039259
Hist1h2bc	-0.0058889
Mafk	-0.000594279
Med1	-0.00248277
Erbb3	-0.00478123
Stard3	-0.00220478
Vmp1	-0.000412043
Uchl5	0.00820137
Glrx2	-0.00805657
Trove2	0.0162954
Stk4	-0.00249993
Zcchc10	-0.00725167
Psmb6	0.00438496
Spag7	-0.00164327
Pfn1	0.0435443
Tomm34	0.00739094
Ywhab	0.00307931
Anxa6	0.0145642
Zkscan6	0.00499303
Kpna2	-0.000933479
Smurf2	-0.00788143
Vezf1	-0.000138238
Srsf1	0.00498132
Shroom1	0.00262513
Kif3a	0.00557899
2008-09-01	0.00100439
Mtmr4	-0.0141184
Mapt	0.00171391
Kansl1	0.00829859
Gid4	-0.00682213
Myo1b	0.0013315
Dhx40	-0.00721491
Ypel2	-0.00458229
Akap1	0.00872102
Nol11	-0.010729
Derl2	0.00566538
C1qbp	0.0207484
Rpain	-0.0118677
Chd3	0.0117107
Kdm6b	0.00144608
Appbp2	0.00557294
Ncor1	0.0126129
Cenpv	0.0209545
Pcgf2	-0.0174117
Cwc25	-0.00557279
Pip4k2b	0.0028229
Trim37	-0.00621811
Ctdnep1	0.00869013
Elp5	-0.00149863
Gabarap	-0.00293039
Cldn7	0.0117587
Phf23	-0.00691576
Acadvl	0.00107105
G3bp1	0.0192913
Atox1	-0.00464562
Tbx3	-0.0300832
Mmp7	-0.00605065
Dusp14	0.00732098
Tada2a	-0.00455191
Pnpo	0.00708041
Cog1	0.0148328
Cbx1	0.00775984
Cdk5rap3	0.00236848
Copz2	0.000214358
Slc25a39	0.00417886
Sp2	-0.00340812
Aatf	0.00871162
Dync1h1	-0.00735158
Pex12	0.00328916
Ndel1	0.00440522
Zbtb4	-0.00191647
Mpdu1	-0.00962311
Fxr2	0.00846589
Atp5g3	0.00437374
Acsl1	-0.00660048
Abca5	-0.00765348
Zfyve27	0.0086365
Avpi1	-0.00406849
Rad51d	0.00606882
Pank3	-0.000642208
Rars	-0.00401367
Wwc1	0.0141011
Mrpl58	-0.000965662
Fdxr	0.0056822
Sult4a1	0.00927662
Mrpl45	0.00399757
Irf1	-0.00439284
P4ha2	0.00908656
Arrb1	-0.00507541
Tm4sf5	-0.0191022
Cxcl16	0.00485522
Pelp1	-0.00615304
Med11	0.0103317
Map2k3	0.00507071
Ywhah	0.0125265
Sart3	-0.0106044
E2f2	-0.0036027
Nars2	0.0106033
Slc35b4	0.00413842
Dalrd3	-3.80996e-05
Fis1	0.00455989
Plod1	-0.0164077
Rab3d	-0.00796809
Mfsd3	-0.00523093
Atp6ap1	0.00853548
Dnase1l1	-0.012368
BC005537	-0.0075232
Isyna1	0.00549092
Hars2	-0.00333811
Tmem160	0.00889795
Rab5c	-0.00756236
Mdh2	0.00689152
H13	0.0022814
Rnf145	0.00205689
Atp6v1e1	-0.0060024
Rps6kl1	-0.00869634
Ppp1r12c	0.00660518
Ahr	0.00654303
Map1s	0.0144861
Tmem129	0.0082818
Nop9	0.0232482
Atp6v0a1	-0.0159205
Psmc3ip	0.00620949
Grb7	0.00549668
Zfp687	0.0153985
D8Ertd738e	-0.0022176
Calm3	0.0141793
Cops3	-0.00540645
Fkbp8	0.00540802
Ddx39b	0.00142593
Gipc1	0.0100389
Tlcd1	-0.000683135
Plscr3	-0.00231573
Xab2	0.00260869
Cdc37	0.00113606
Rab4a	-0.00637375
Trip10	-0.00715049
Cops6	0.00873102
Ubb	-0.00169325
Ap4m1	-0.0142104
Gyg	0.0250465
Slc6a8	-0.0116672
Ubxn6	0.000992989
Mydgf	-0.00128609
Cyb561	0.0127002
Sema6a	-0.0108782
Ccdc12	-0.0027184
Fmc1	-0.0144222
Mrpl24	-0.00116408
Gle1	0.00771607
L3hypdh	0.00706952
Slc35e1	0.0101853
Tmc4	-0.00272673
Syne4	-0.00181511
Polr2i	0.000573221
Krt10	-0.0105485
Rmnd1	0.00359005
Fbxo5	0.00171217
Mtrf1l	-0.00633536
Hdac2	0.00536124
Frk	0.00231732
Rwdd1	-0.0069787
Stxbp5	-0.0156684
Hint3	-0.00199403
Trmt11	0.00121618
Katna1	0.000883203
Pcmt1	-0.00576692
1700021F05Rik	0.00271915
Sec63	0.0056684
Snx3	-0.00457872
Aig1	0.00854764
Adat2	0.00167423
Pex3	-0.0214753
Fuca2	-0.000777631
Cep57l1	-0.00871743
Ltv1	0.00406639
Plagl1	-0.00131768
Cd164	2.21533e-05
Utrn	-0.00119741
Smpd2	-0.00222804
Zbtb24	-0.00434994
Rab32	0.00823479
Amd-ps4	-0.0221155
Gtf3c6	-0.000662271
Slc16a10	0.00448759
Rev3l	-0.000266934
Traf3ip2	-0.0163639
Tube1	-0.0144406
Prep	0.0230639
Perp	0.00911738
Arfgef3	-0.00821907
Hebp2	0.00211258
Reps1	-0.0188204
Asf1a	0.00323024
Qrsl1	0.0108344
Rtn4ip1	0.015433
Crybg1	-0.00978004
Vta1	-0.00315432
Smpdl3a	0.0008768
Reep3	-0.000766738
Serinc1	-0.00427741
Hsf2	0.0156353
Ptprk	-0.00019129
Dcbld1	0.00229324
Ccdc59	0.00186367
Ppp1r12a	0.00368139
P4ha1	0.0233188
2010-09-01	0.00511234
Lims1	0.00711051
Zwint	-0.00124835
Ube2d1	0.00433612
Cdk1	-0.0105007
Atp2b1	0.00978688
Arid5b	-0.00895126
Actr6	-0.00221462
Uhrf1bp1l	-0.00558944
Poc1b	-0.000509414
Dusp6	0.0014204
Tmpo	-0.0148776
Kitl	-0.00215133
Psen1	0.00511851
Sgk1	-0.00804528
Cep290	-0.00933741
Ikbip	0.00736043
Hbs1l	-0.00771163
Epb41l2	-0.0112619
Apaf1	-0.00226886
Med23	-0.00954316
Nedd1	-0.00973855
Mtfr2	-0.0106843
Map7	0.000628478
Ctgf	-0.0215602
Stx7	0.00092654
Pex7	-0.00214649
Ifngr1	0.007841
Vnn3	0.0108007
Cdk17	-0.00159514
Snrpf	-0.00699539
Fgd6	-3.94427e-05
Ndufa12	-0.00034975
Tmcc3	-0.00985737
Cep83	0.00260901
Socs2	-0.0104323
Nudt4	0.000218712
Cry1	-0.00145399
Timp3	0.007843
Hsp90b1	-0.000156231
Washc3	-0.00501407
Sirt1	-0.0117176
Herc4	-0.00911285
Hnrnph3	-0.0119508
Rufy2	-0.00519693
Ccar1	0.00490122
Ddx21	-0.00571119
Ddx50	0.00126368
Vps26a	-0.00231317
Supv3l1	0.00377693
Hkdc1	-0.00266682
Fam241b	0.0058286
Aifm2	-0.00229371
Tysnd1	0.00187459
Sar1a	0.0061281
Ppa1	-0.00286571
Eif4ebp2	-0.00699236
Sgpl1	-0.00728445
Pcbd1	-0.00232182
Unc5b	0.00663096
Slc29a3	0.00933149
Anapc16	0.00160478
Ddit4	0.0219555
Dnajb12	0.0101209
Micu1	-0.00347463
Cand1	-0.019525
Tbk1	-0.0120182
Pno1	-0.00388855
Egfr	-0.0139065
Usp15	-0.000619393
Vps54	0.00559737
Tbc1d15	-0.0121998
Pcsk4	-0.024054
Rab21	0.00963844
2310011J03Rik	0.00506377
Peli1	0.00133065
Thap2	0.00470498
Lgr5	0.0236356
Slc1a4	-0.00912447
Rab1a	0.00264121
Ptprr	-0.0159917
Actr2	0.00457557
Ndufs7	-0.000908503
Ptprb	0.026884
Mum1	-0.00213063
Gabrp	0.00807093
Uqcr11	0.00174361
Cnot2	-0.0109258
Tcf3	0.0264895
Frs2	-0.0170474
Yeats4	-0.0105249
Cobl	-0.00196757
Grb10	0.00784518
Snrpd3	-0.00120553
Cpm	-0.00854885
Mdm2	-0.0128844
E2f7	0.000542366
Csrp2	-0.00522128
Osbpl8	0.00668052
Mknk2	0.0166071
Cabin1	0.000830578
Ap3d1	-0.00339308
Phlda1	0.0066873
Sf3a2	-0.0103859
Mdm1	-0.00181203
Timm13	-0.00286788
Vps13d	0.00144903
Llph	-0.00542128
Tmbim4	0.0028547
Helb	0.0111437
Prmt2	-0.00548228
Hmg20b	0.000429895
Fzr1	0.00850957
Ncln	0.0104867
Hcfc2	-0.00770154
Nfyb	-0.00462324
Txnrd1	-0.0131644
Ppm1m	0.015369
D10Wsu102e	-0.00991923
Wdr82	-0.00594894
Pofut2	-0.00976099
Appl2	0.00528177
Sumo3	0.00355247
Hint1	-0.00376556
Fbxw11	0.000335982
Stk10	-0.00594775
Papolg	-0.00482084
Rel	-0.0234642
Pfkl	0.0194437
Pus10	0.00402237
Rhbdf1	0.00293053
Pex13	0.00600512
1810043G02Rik	0.00363733
Ahsa2	-0.0113504
Nprl3	-0.00388123
Xpo1	-0.00429958
Stc2	-0.00573921
Asb3	0.00707471
Cdc34	0.023825
Tpgs1	0.00225218
Chac2	-0.0194323
Erlec1	-0.00668484
Sptbn1	-0.00180708
Mdh1	-0.00256678
Ccng1	-0.0123882
Nudcd2	0.00118376
Polrmt	-0.0116276
Hmmr	0.000973886
Mgat1	0.0134131
Ppp2ca	0.0017729
Hnrnpab	-0.0137837
Phykpl	-0.000856451
Hspa4	0.00102122
Cnot6	0.00191627
Zfp354a	-0.012659
Mapk9	-0.01322
Canx	0.00466434
Rack1	-0.000921704
Rufy1	3.32411e-05
Rnf130	0.0226187
Rad50	-0.000802614
Clk4	0.019547
Sar1b	-0.00380311
Jade2	-0.00394877
Ube2b	-0.00612971
Cdkn2aipnl	0.00218827
Med7	0.00399579
Tnip1	0.00304013
Vdac1	0.00898793
Upp1	-0.00586158
Slu7	-0.00679403
Ascc2	-0.000619912
Hus1	-0.00702898
Pttg1	0.000712454
Zfp607a	-0.0182928
Tns3	-0.0146072
Btg2	0.0048439
Pes1	-0.00107516
Tcn2	-0.0111413
Smtn	0.012899
Arf5	0.0250637
2310033P09Rik	0.000282086
Guk1	-0.00246283
Rnf185	0.00545164
Limk2	0.00356552
Patz1	0.0175228
Eif4enif1	-0.00166171
Trim11	0.00162533
Ogdh	-0.00539009
Drg1	0.0166828
Rtn4	0.00120289
Mtif2	0.00611036
Rps27a	-0.00536472
Cfap36	-0.00431833
Ppp4r3b	0.0016864
Pnpt1	-0.007823
Efemp1	0.00953046
Pold2	0.00138572
Zkscan17	0.0110552
Dbnl	-0.00133423
Mrps24	0.0063737
Ccdc117	0.00958577
Dynll2	0.00457704
Xbp1	0.00642534
Supt4a	-0.00535661
Ska2	0.00551994
Prr11	-0.0107853
Smg8	-0.00551266
Rnf187	0.0234144
Mrpl22	0.000633195
Cnot8	0.00790872
Rps6kb1	0.000212313
Sap30l	0.0248059
Galnt10	0.0156807
Rnft1	-0.00231838
Mfap3	0.00716067
Fam114a2	0.007451
Ppm1d	0.00238271
Znhit3	-0.00504815
Myo19	-0.0111589
Prpsap2	0.00434592
Ggnbp2	-0.0029407
Acaca	-0.00940346
Shmt1	0.0071231
Llgl1	0.0150213
Drg2	0.00464013
Srebf1	0.0142245
Tom1l1	-0.00703072
Stxbp4	-0.00631144
Bzw2	-0.00943645
Elac2	-0.013315
Pctp	0.00982614
Twistnb	-0.00184067
Atxn7l1	-0.0117728
Sypl	0.00614086
Pdia6	0.00162747
Nampt	-0.0107917
Nbas	-0.0110323
Tspan13	-0.000219899
Rock2	0.000404847
Laptm4a	0.011095
Snx13	-0.00817137
Sdc1	0.00682337
Lpin1	0.0117467
Pum2	0.00201637
Hs1bp3	0.0104797
Smc6	0.00281198
Amz2	0.00785221
Gna13	-0.0046322
Prkar1a	0.00564239
Rdh14	0.0111746
Trappc12	-0.00469449
Adi1	0.00367936
Ubxn2a	0.00978401
Cmpk2	-0.0295503
Itsn2	-0.0050526
Rsad2	-0.0286535
Id2	0.0103818
Ncoa1	-0.000921394
Dus4l	-0.00147462
Rrm2	0.0152944
Bcap29	0.00943724
Cenpo	-0.0143087
Klf11	0.00794375
Cbll1	-0.00907557
Dnmt3a	0.00936546
Dld	-0.00078564
Sh3yl1	-0.00147645
Rab10	0.00582707
Pxdn	-0.0135383
Ddx52	-0.00179434
Hnf1b	-0.00151216
Taf15	-0.00681095
Mmp28	0.014274
Cdc27	0.0016038
Mettl2	0.00347964
Nle1	0.00873749
Tlk2	-0.00771189
Lig3	-0.00680962
Map3k3	0.0147294
Ddx42	-0.00236889
Ftsj3	0.000912648
Rnf135	0.00463626
Psmc5	0.00383932
Ern1	-0.0189231
Nf1	-0.0112401
Polg2	0.00148059
Ddx5	-0.00257166
Psmd12	0.00196317
Helz	0.00317469
Slc9a3r1	0.01341
Nt5c	0.00558619
Jpt1	0.00295634
Sumo2	7.42148e-05
Nup85	-0.00456363
Gga3	0.000158099
Cluh	-0.00930217
Mif4gd	-0.0128622
Slc25a19	-0.0142459
Pafah1b1	-0.00938139
Tmem94	0.00795999
Recql5	-0.00151202
Sap30bp	-0.00123427
Itgb4	-0.000518086
Galk1	0.0235697
Unk	-0.00248771
Trim47	0.0144599
Aspa	-0.0111714
Mrpl38	0.00239199
Fbf1	0.00501747
Acox1	0.00235567
Ten1	-0.00163897
Srp68	0.00606802
Tsen54	0.011394
Llgl2	-0.000115147
Ncbp3	0.0032116
Ankfy1	-0.00581079
Exoc7	-0.00161513
Ube2g1	-0.00197381
Med31	-0.00647034
Ube2o	0.00501212
Txndc17	0.000508819
Rhbdf2	0.0176052
4933427D14Rik	-0.00286708
Pimreg	0.00252117
Rabep1	0.00642814
Mfsd11	-0.00719511
Kif1c	-0.00539208
Sec14l1	-0.00176864
Nos2	-0.0179825
Mink1	-0.00485054
Pld2	-0.0177858
Slc46a1	0.00165035
Dhrs13	-0.0045362
Blmh	0.00445436
Cpd	-0.0154745
Timm22	0.0012874
Nxn	-0.00955558
Rflnb	-0.00649092
Rph3al	0.00661844
Ywhae	0.00601002
Prpf8	-0.0205978
Spag9	-0.0039296
Luc7l3	0.00264793
Ankrd40	0.0111154
Abcc3	0.00183154
Xylt2	-0.00454825
Lrrc59	0.0137211
Slc35b1	0.00346963
Scrn2	0.0094803
Lrrc46	-0.000599808
Dvl2	0.00438137
Per1	0.00233504
Tmem107	0.00457272
Aurkb	-0.00035583
Ctc1	0.010825
Pfas	0.00878732
Myh10	-0.00400205
Stx8	0.00187182
Usp43	-0.0142068
Adprm	0.00204193
Krt19	0.0113701
Top2a	-0.00504704
Acly	0.0161065
Kat2a	0.0188886
Tmem101	0.00474266
Lsm12	0.00321199
Ubtf	0.00572753
Ccdc43	0.012357
Eftud2	-0.00761653
Dcakd	0.00152193
Nmt1	0.00615575
Plcd3	0.00228587
Map3k14	-0.00668865
Gosr2	0.00859052
Klhl28	-0.0120604
Fkbp3	-0.00055127
Scfd1	-0.000749629
Strn3	-0.00186986
Ap4s1	0.000869773
Dtd2	0.0116954
Ston2	-0.00630365
Gtf2a1	-0.0099521
Sel1l	0.00465257
Klhdc2	0.0192185
Nemf	0.00109114
L2hgdh	-0.00352791
Trappc6b	-0.00231685
Pnn	0.00339916
Mia2	-0.0058191
Galc	0.00714459
Spata7	-0.0198027
Ptpn21	-0.00837656
Zc3h14	0.0143864
Polr2h	0.00651991
Ppp2r3c	-0.000921403
1110008L16Rik	-0.00620626
Psma6	0.00211003
Nfkbia	0.0115934
Ralgapa1	-0.0122405
Mbip	0.000962927
Gstz1	0.00997351
Sptlc2	-0.00588025
Ahsa1	0.00109638
Vipas39	0.00189975
Snw1	-0.00404922
Mthfd1	0.00450347
Ppp2r5e	-0.00281589
Sgpp1	0.00228389
Rab15	0.0103886
Fut8	-0.000143285
Sav1	-0.00322724
Tmx1	0.00331245
Actr10	0.00274783
Timm9	-0.00996275
Dhrs7	-0.00833498
Ppm1a	0.00698099
Clmn	-0.0139329
Glrx5	0.0220379
Mnat1	-0.0208722
Prkch	-0.0109525
Hif1a	-0.00526082
Papola	-0.0111478
Mpp5	0.000767752
Snapc1	0.00450689
Atp6v1d	-0.00178991
Vrk1	-0.00580494
Eif2s1	-0.00378844
Plek2	0.00240372
Vti1b	-0.00359028
Zfp36l1	-0.00175178
Erh	0.0104431
Susd6	-0.00544701
Srsf5	-0.00985066
Pacs2	-0.00344735
Mta1	0.011592
Wdr37	-0.0113582
Gtpbp4	-0.00265567
Zmynd11	-0.00492087
Esyt2	-0.0114883
Cdca7l	-0.0035719
Tdp1	0.00745787
Psmc1	0.000436825
Nrde2	0.00402742
Ccdc88c	-0.00256098
Dglucy	-0.0192232
Tc2n	-0.00102288
Trip11	-0.00436378
Atxn3	-0.00883707
Lgmn	-0.00613666
Golga5	0.00362008
Pitrm1	-0.000579691
Pfkp	0.00557235
Ifi27l2b	0.0040791
Akr1c13	-0.00366016
Net1	-0.00665661
Gdi2	-0.0001553
Dcaf4	-0.00571933
Numb	-0.000665793
Acot2	0.0102571
Coq6	-0.0177135
Entpd5	0.00109051
Abcd4	0.0164146
Isca2	-0.00236568
Npc2	-0.00565532
Fcf1	0.000977375
Ylpm1	-0.00671031
Mlh3	0.00429822
Tmed10	-0.00194722
Fos	0.00794223
Erg28	0.0105004
Tgfb3	0.00938045
Ccnk	-0.0102612
Degs2	-0.0092222
Yy1	-0.010214
Wars	0.00021392
Hsp90aa1	-0.00310665
Zfp839	0.0075999
Fdft1	0.00226757
Cinp	-0.00133971
Traf3	-0.00468482
Cdc42bpb	0.00512633
Exoc3l4	0.0103656
Tnfaip2	-0.00641614
Eif5	0.00327949
Ppp1r13b	-0.00161414
Zfyve21	0.00738579
Xrcc3	-0.00653371
Klc1	-0.0172497
2010107E04Rik	-0.00715932
Ggps1	-0.0114539
Gpr137b	-0.0101845
Mtr	-0.0163407
Trim27	0.0118872
Zkscan3	-0.00486318
Slc17a1	0.0294985
Carmil1	-0.00209365
Mrs2	0.00572468
Exoc2	0.000960807
Gcnt2	-0.0111795
Tmem14c	-0.00131082
Nedd9	-0.00361927
Hivep1	-0.0066998
Edn1	-0.01647
Tbc1d7	0.00191486
Mcur1	0.0107052
Nup153	-0.0118234
Kif13a	-0.00830435
Tpmt	0.0143287
Dek	-0.00130588
Ippk	0.00853897
Cenpp	-0.00738518
Nol8	-0.00851041
Spin1	0.00155186
Wrnip1	0.0214742
Ripk1	0.00130342
Prpf4b	-0.00436351
Eci2	0.000245094
Rpp40	0.0031884
Fars2	0.00901636
Ssr1	0.00816993
Riok1	-0.00255696
Snrnp48	0.00276385
Sema4d	-0.0104053
Gadd45g	-0.0226665
Fbp2	-0.0221946
2010111I01Rik	0.0073582
Auh	0.0101872
Fancc	0.00185481
Ptch1	-0.00492821
Sptlc1	-0.0118715
Ercc6l2	0.00463139
Sfxn1	0.00335068
Habp4	0.0106454
Ctsl	-0.0221771
Zfp346	-0.019247
Aaed1	-0.0139285
Cdk20	-0.0171799
Lman2	0.00960276
Mxd3	-0.00504367
Prelid1	0.00510674
Nsd1	-0.00279947
Pdlim7	-0.00216873
Ddx41	0.00307538
Fam193b	0.00322519
Pcbd2	0.00420342
Txndc15	0.00205285
Ddx46	0.00579558
Caml	-0.00378065
B4galt7	0.0150664
Slc25a48	0.0048247
Zfp369	-0.00520496
Ptdss1	0.00424621
Mterf3	-0.00238328
Uqcrb	-0.00377391
Fastkd3	0.00309344
Cetn3	-0.0031682
Lect2	0.0155156
Smad5	-0.00809633
Hnrnpk	0.0161769
Ccnh	0.00106986
Rasa1	0.00323221
2210016F16Rik	0.00193283
Gkap1	0.0144986
Naa35	2.39551e-05
Golm1	-0.00806452
Dapk1	-0.00406976
Trip13	-0.00290871
Pdcd6	0.000400931
Sdha	0.00570722
Ccdc127	-9.64978e-05
Erap1	0.00329402
Cast	0.000939036
Rhobtb3	0.0100957
Glrx	0.00544626
Arsk	-0.0128583
Srd5a1	-0.00088849
Nsun2	0.00398315
Slf1	-0.00408677
Ndufs6	-0.00116373
Mrpl36	-0.00269249
Lpcat1	-0.0155601
Clptm1l	0.0125176
Xrcc4	-0.00640757
Zcchc9	-0.0155508
Slc30a5	0.00945865
Mrps36-ps1	0.00743399
Rad17	-0.0128118
Marveld2	-0.0071918
Ocln	-0.0104257
Gtf2h2	0.00187541
Serf1	-0.00348744
Smn1	-0.00355789
Mccc2	0.0189281
Ptcd2	0.00343524
Btf3	0.0233912
Ankra2	-0.00273113
Arhgef28	0.00282815
Gfm2	-0.00109179
Polk	0.0070456
Col4a3bp	0.0120639
Hmgcr	0.00288782
Poc5	-0.010029
Iqgap2	-0.0105581
F2rl1	-0.00129133
Aggf1	0.00194208
Ap3b1	-0.00464391
Scamp1	0.00885416
Jmy	-0.00603319
Dimt1	-0.0151955
Kif2a	0.00309546
Ercc8	-0.00144423
Elovl7	0.00653738
Plk2	-0.00686575
Serinc5	-0.012265
Zfyve16	-0.00170198
Dhfr	0.00557514
Erbin	-0.00155529
Nln	-0.00145845
Trappc13	-0.0208224
Ppwd1	-0.000510924
Cenpk	-0.0135278
Cwc27	0.00434546
Srek1ip1	0.000107055
Parp8	-0.0080471
Mrps30	0.0308511
Slc4a7	-0.011516
Psmd6	-0.000665454
Atxn7	0.00686189
Ptprg	-0.0135135
Pdhb	0.00118474
Oit1	-0.00774596
Acox2	-0.0206667
Map3k1	-0.0100018
Il6st	-0.0136368
Ndufs4	0.00114493
Fst	0.0239084
Kat6b	-0.00431076
Samd8	-0.00166042
Vdac2	0.00489178
Nkiras1	-0.0155705
Comtd1	0.00651311
Ube2e1	-0.0005555
Nr1d2	-0.000736897
Dlg5	-0.00855987
Ngly1	0.0154633
Fam213a	-0.00279813
Glud1	-0.00583992
Sftpd	0.00387684
Bmpr1a	-0.000179503
Ldb3	0.00380715
Rtraf	0.00124397
Nudt13	-0.00347617
Ecd	-0.0123337
Dnajc9	0.00335248
Anxa7	0.00926779
Ppp3cb	-0.00796852
Zswim8	0.00396781
[truncated: 8,279 more rows]

## Sheet: set4_loadingsPC2
pca.res.4.rotation....PC2..
Gnai3	0.00827915
Cdc45	0.0101225
Cav2	0.0187968
Klf6	-0.00836298
Scmh1	-0.00170462
Cox5a	-0.00629361
Fer	-0.00270124
Xpo6	0.0038747
Tfe3	-0.00186192
Axin2	-0.00436228
Brat1	0.000659915
Gna12	-0.000772256
Slc22a18	-0.00396268
Igsf5	0.00910062
Pih1d2	-0.00643041
Dlat	0.0112692
Sdhd	0.00862731
Ccnd2	0.0203678
Gpr107	-0.00549008
Mid2	-0.00614039
Trim25	-0.0159854
Scpep1	-0.00333585
Mnt	-0.0108722
Hddc2	-0.00489592
Tpd52l1	0.0243934
Pemt	-0.00404882
Cdh1	-0.00650774
Ckmt1	-0.00566021
Alox12	-0.0106906
Arvcf	-0.0135638
Comt	-0.00352348
Rtca	0.0163238
Dbt	-0.0154625
Dazap2	0.00158212
Mcts1	-0.00938028
Trappc10	-0.00320196
Ccm2	0.0131463
Tbrg4	0.0150719
Tmprss2	-0.00381395
Ndufa9	-0.000154235
Lck	0.00939426
Galnt1	-0.000609092
Mkrn2	-0.0071014
Pparg	0.0136133
Raf1	-0.0226253
Pdgfb	0.0192878
Grasp	0.00449162
Acvr1b	-0.0166606
Tom1l2	-0.00647492
Wdr77	0.0158721
Atp5f1	0.00135054
Sox9	-0.0160873
Hnrnpd	0.014951
Dynlt1c	0.000742429
C1d	-0.00311594
Gm2a	-0.0108843
Krit1	0.000116765
Clcn4	-0.00649672
Hk2	-7.15538e-05
Myo18a	-0.00164762
Kat2b	-0.00343115
Rab5b	-0.0108005
Spg7	0.00404227
Rpl13	0.00204402
Chmp1a	0.00356562
Rpa1	0.0155836
Tubgcp3	0.00762334
Polr3d	0.00443009
Tcf7	0.0209817
Ddx3x	-0.0103238
Usp32	-0.00281725
Txnrd3	0.0232198
Zfp512b	0.000535199
Dnajc5	-0.00499556
Tpd52l2	-0.00157691
Fmr1	0.00932047
Pxmp4	-0.017845
Dlg3	0.000341941
Gnb1l	0.00630528
Smarcb1	0.00400429
Hip1r	-0.014203
Nsun5	0.0105195
Top1mt	0.00772771
Mmp14	-0.00872488
Slc7a7	0.0125119
Oxa1l	-0.00194299
Heatr6	-0.0120688
Wfdc18	-0.0654877
Ilf2	0.00177099
Chtop	0.00611906
Snapin	0.00881779
S100a4	0.00113214
S100a3	0.00320353
S100a6	0.000332791
Mapk7	0.0145038
Epn2	-0.00334042
B9d1	-0.000220054
Sec24b	0.000186965
N4bp3	-0.00904037
Rmnd5b	0.00238124
Nhp2	0.00189706
Mfsd10	0.00504676
Luzp1	-0.00312438
Kctd10	0.00956031
Poldip2	0.00673322
Ift20	-0.00881208
Pcbp3	0.0098855
Lgals9	-0.00270641
Araf	-0.0035933
Timp1	0.00215847
Uxt	-0.00178491
Cnnm3	0.00486693
Lman2l	0.00161924
Mcm3ap	-0.00659705
Pcnt	-0.000777246
Mxd1	-0.0111708
Gmcl1	0.000264841
Snrnp27	-0.0062601
Calm1	-0.0207986
Agpat3	0.00553208
Uhrf1	0.0238899
Dpp9	-0.00203056
Lsr	0.00363613
Hpn	-0.00863164
Ckb	0.00380377
Sp1	-0.00576625
Myg1	0.00287829
Rarg	0.0105043
Pfdn5	-0.0034287
Efnb2	0.0193867
Rrp15	0.0117066
Rnd2	-0.00235022
Acp5	-0.00168203
Fbxo9	-0.00706093
Vps50	0.00689026
Hars	0.00164659
Zmat2	-0.00251068
Ube2c	0.00426133
Smg5	-0.00751563
Cct3	0.00659754
Glmp	0.00263582
Mef2d	-0.00117284
Snd1	-0.00247939
Col18a1	0.00141254
Slc19a1	0.0274995
Kpnb1	0.00763057
Npepps	-0.0151075
Mrpl10	-0.00617096
Cyp51	0.00489524
Tcf25	-0.00329905
Tubb6	0.0228518
Def8	0.0128346
Pax9	-0.00208894
Itga3	-0.00137368
Foxm1	-0.0066218
Itfg2	-0.0249782
Tulp3	-0.0069545
Gtf2h4	0.000551873
Tubb5	0.00648199
Ell2	-0.00159912
Jup	0.0017883
Nom1	-0.00170283
Ergic1	0.00530826
Tnk1	-0.0219933
Tcea3	-0.0321426
Ifrd1	-0.00607183
Stk38l	0.00818328
Brpf1	-0.00521325
Akr1b3	0.00867356
Gstt1	-0.0175866
Gstt3	-0.0200248
Ddt	-0.00814527
Marveld3	-0.00887602
Ddx18	-0.00146294
Ubl3	-0.00375983
Gramd3	-0.00134698
Eef1e1	0.0107868
Akt1	0.0216338
Tcirg1	0.00430034
Naglu	-0.0150296
Coasy	0.00286331
Smo	-0.000952547
Tspan33	0.0157893
Crnkl1	-0.00618024
Rin2	0.00392006
Chordc1	0.00587334
Rtcb	0.00543308
Pwp1	0.014447
Fbxo7	-0.00127638
Capns1	-0.00580667
Clpb	0.00039299
2007-09-01	0.00402666
Zdhhc4	0.0026678
Rac1	0.00789178
Nup214	0.00162649
Ugp2	0.00510715
Trmt1	0.00575203
Nacc1	0.00273553
Nfix	-0.00683658
Slc1a5	0.00132605
Uba1	-0.000682719
Siae	-0.0333825
Esam	-0.00314117
Spa17	-0.0176621
Fam50a	-0.0086146
Emd	0.00882827
Taco1	0.012303
Ap4e1	-0.0225626
Blvra	0.00587023
Idh3g	0.000781993
Ssr4	0.000448949
Bcap31	-0.00516041
Fam98a	0.00320155
Kmt2a	-0.00707293
Ift46	-0.00845308
Trappc6a	-0.0052087
Supt6	0.000358029
Spag5	-0.00744861
Unc119	0.00181825
Rab34	0.0066204
Sdf2	-0.00327067
Ccne1	0.0258105
Bbc3	-0.00277474
Psmc3	-0.00136221
Acp2	-0.0138663
Slc39a13	0.00387773
Celf2	-0.0048798
Nr1h3	-0.00794072
Sf3a1	-7.60812e-06
Stat6	-0.00798717
Vrk3	-0.00550356
Smg9	-0.00876855
Paxip1	0.0135134
Rmnd5a	-0.00505772
Mov10	-0.0133602
Ppm1j	-0.000912544
Rhoc	-0.00229079
Lmf1	0.00312096
Narfl	0.00275488
Angptl4	-0.0161132
Dbf4	0.00341651
Daxx	0.00795026
Cd320	0.00713846
Ipo4	0.00489203
Tm9sf1	-0.0041538
Irf9	-0.0151092
Mdp1	-0.00257121
Dhrs1	-0.00231965
Tmem161a	0.00157439
Armc6	0.00354952
Borcs8	-0.00482989
Snx9	-0.00231289
Ranbp3	0.00276534
Ndufa11	-0.00146796
Bmp8b	0.010632
Nr2f6	0.0157961
Use1	0.00227851
Ocel1	-0.0197446
Braf	-0.00248529
Ndufb2	-0.00908532
Hltf	-0.00567288
Prpf6	-0.00635267
Rgs19	0.0155062
Snrpd1	0.00855236
Tchp	-0.0030037
Tiam1	0.00948972
Tsc2	-0.0174027
Slc9a3r2	0.00185048
Puf60	0.00232553
Golga2	-0.00948647
Uck1	1.034e-05
Mien1	-0.0155461
Tgfb1	-0.0116046
Ccdc97	-0.0112952
Akap8l	-0.0164609
Pdcd2l	0.00396456
Gtf2f1	0.00706218
Clpp	0.00900751
Alkbh7	-0.00710972
Dennd1c	-0.00504077
Med6	0.0108864
Cse1l	0.0129314
Naa20	-0.00944257
Prkra	-0.00236241
Plekha3	0.0066816
Ykt6	-0.00351928
Baz1b	0.00321845
Pex6	0.000583246
Mrpl2	0.00560785
Mea1	0.000952716
Gnmt	0.00469569
Kdelr1	-0.00210044
Ggct	-0.00426629
Jag2	0.0252439
Btbd6	0.0123602
Nudt14	-0.00158064
Flii	0.00502767
Top3a	0.0232254
Atg4d	-0.00315035
Qtrt1	0.00560513
Hdgfl2	0.00370886
Chaf1a	0.0245714
Adprh	-0.0106192
Tmem39a	0.00867117
Timmdc1	-0.00571315
Mcm2	0.0219936
Tpra1	0.00367386
Nab1	0.015696
Adgre5	0.000326814
Il17ra	0.000234401
Map2k7	-0.0182781
Timm44	-0.000708836
Ap2a2	0.00497893
Pnkp	0.00199143
Med25	0.00226339
Bcam	-0.00167817
Clptm1	0.00813182
Relb	0.00626821
Tomm40	0.0151727
Apoe	-0.00617871
Hbp1	-0.0076126
Cdkn1b	-0.0320516
Klf4	-0.0236852
Ap1m1	0.0046765
Rab8a	0.000468711
Hmgn2	-0.00136156
Fam32a	-0.00252023
Elf3	-0.0156245
Stard3nl	0.00477485
Stk11	0.0065679
Atp5d	-0.00699549
Ppp5c	-0.00166809
Cdk12	0.00127672
Lipe	-0.00470917
Pafah1b2	0.00663567
Cnot11	0.0129479
Foxj2	-0.0341688
Sri	-0.000549323
Dgcr2	-0.000856404
Irf3	-0.00373413
Bcl2l12	-0.00202998
Mpnd	0.00471935
Sh3gl1	0.0131764
Ccdc94	0.00265809
Ranbp2	0.00387009
Grk5	0.00732686
Dvl3	0.00582021
Abcf3	-0.00355639
Eif2b5	0.0145924
Cyth2	0.00703662
Sult2b1	0.0183923
Dlgap1	-0.0242134
Mrpl4	0.00356373
Keap1	-0.00780383
Ap1m2	0.00136478
Glg1	-0.012465
Btbd2	-0.0019644
Csnk1g2	0.00926269
Abhd17a	0.00977658
Cacnb3	-0.00184234
Fkbp11	0.00370307
Ddx23	0.0108033
Pld3	0.00361498
Rabac1	-0.000823474
Etv3	-0.00713084
Prkcsh	-0.00183413
Elavl3	-0.00447287
Nosip	0.00073894
Pih1d1	0.00454718
Rps11	0.00439138
Supt5	0.000664685
Paf1	0.0107472
Timm50	0.00709131
Med29	0.00878737
Bicd1	0.00114766
Ncstn	-0.00639411
Pex19	-0.0016063
Impdh1	0.00411159
Dusp3	0.00491662
Prodh	0.0254251
Dgcr14	0.00643973
Slc25a1	0.0052467
Dgcr6	0.00266012
Ddr1	-0.00887421
Ier3	0.00711205
Fosb	0.00840756
Klc4	-0.0167965
Ercc1	0.00643631
As3mt	-0.0165395
Homer3	0.00111659
Rnf215	0.00260776
Sec14l2	-0.00185486
Aven	0.0214694
Cp	-0.0144438
Crot	-0.0102327
Rps6ka1	0.000313701
Snrnp200	0.00557828
Ciao1	0.00333249
Taf6l	-0.0069583
Insig2	-0.00658728
Kpna6	-0.00172784
Man1a	-0.00728654
Coq8b	0.00670942
Brd8	-0.00538126
Kif20a	0.0138868
Farsa	0.00605889
Gcdh	0.00574316
Mast2	0.0025288
Dnase2a	-0.00525822
Rad23a	0.0109791
Calr	0.00287116
Syce2	-0.000641422
Nfat5	-0.00789447
Nob1	-0.000237953
Gys1	-0.00520872
Ruvbl2	0.00686911
Bax	0.00234548
Tfam	0.00343791
Zfp81	-0.00703167
Fam162a	0.000956871
Rpl8	0.000302889
Fancl	0.00380277
Gstm5	0.00281646
Stat3	-0.0186588
Cavin1	0.0125146
Map3k11	0.000315706
Akt2	0.000990149
Dnaja3	0.00199009
Hmox2	-0.0035619
Cdip1	-0.00720269
Map3k20	0.0062102
Cwc15	-0.00288639
Dnmt1	0.00873968
Ppan	0.019059
Trmt10a	-0.000367811
Psap	-0.00573611
Ikbkg	0.00536446
Wars2	0.00266127
Phb2	0.00998753
Emg1	0.0014721
Lpcat3	0.00296554
Atp6v1f	-0.00339062
Clcn5	0.00640234
Clcn3	-0.0163499
Utp20	0.00642581
Cul3	0.00321458
Ddx56	0.0112113
Tmed4	0.00831841
Bid	0.0144325
Ralb	-0.00273544
Ppp1cc	0.0105252
Dnajb11	0.00760944
Tbccd1	0.00157258
Zfp324	0.00476983
Coro1c	0.00168522
Tax1bp1	-0.0102561
Ctse	-0.0168322
Ndrg2	-0.00987098
Mettl17	-0.00470107
Arhgef40	-0.010931
Pnpla6	-0.00748277
Mcoln1	0.00769133
Arhgef18	0.0132586
Pkn2	-0.00524719
Etfb	-0.00213997
Stxbp2	-0.00680713
Chn2	0.00117973
Wwox	0.000850858
Slbp	0.00330487
Aqp1	-0.016308
Cnn2	0.0122335
Polr2e	0.00262419
Myo9b	-0.0041707
Mtfp1	-0.00267823
Rab23	-0.00502128
Rab11a	-0.000720991
Eif2b2	-0.0013969
Dlst	0.00643069
Ulk2	-0.00542287
Chmp2b	0.00748072
Plod3	-0.000321347
Ap1s1	0.00550464
Mapk13	0.00229775
Srpk1	0.0117207
Lbr	0.0056706
Prcc	-0.0052964
Rrnad1	-0.0138655
Hdgf	0.00666795
Thop1	0.0168514
Pias4	-0.00533322
Map2k1	0.0115017
Sgta	0.00480191
Tmem242	-0.00153626
Dtx2	-0.00358944
Hspb1	-0.00367746
Hnrnpa2b1	0.0095968
Ccdc130	-0.0104436
Mri1	0.00591332
Prkacb	-0.00626409
Sgsh	-0.00762077
Cstb	-0.0037863
Pex5	-0.0220199
Jkamp	-0.007729
Cd44	-0.0201376
Eif2ak4	0.00389345
Wdr1	0.00402736
Ndrg1	-0.0305116
Man2b1	-0.00601661
Klf5	-0.0209209
Wdr83	0.00453834
Prdx2	-0.000602766
Polr2a	-0.00945275
Senp3	0.00666175
Plekha8	-0.00603895
Spc25	3.40536e-05
Ripk4	0.00315618
Ufd1	0.0023019
Letm1	0.0077549
Ubqln1	0.0143139
Txn2	0.0101629
Crbn	-0.00998805
Msh6	0.0242024
Fbxo11	-0.00606411
Mlxipl	-0.0106689
Tbl2	-0.00267678
Bud23	0.00905828
Mcm5	0.0134912
Hmox1	-0.0004652
Mprip	0.000731274
Cic	-0.0178688
Pafah1b3	-0.000920806
Prkaca	0.00562202
Asf1b	0.0140332
Ddx39	0.00456125
Dnajb1	0.0164294
Usp40	-0.0173001
Celf1	-0.00661392
Ndufs3	0.00130002
Por	0.00965939
Insr	-0.0159396
Trim28	0.00516074
Ube2m	0.00655605
Adcy9	-0.00297308
Ctr9	-0.00398377
Eif4g2	0.00679953
Pcyt1a	0.00498642
Zfp592	-0.00454448
Psmd4	0.00293225
Snx6	-0.00523156
Mthfd2	0.00602242
Cs	0.00102438
Bcas2	0.00271941
Ctcf	-0.0037858
Pard6a	0.000525267
Tfap4	0.00687744
Ranbp1	0.00978163
Psmb4	0.000607366
Slc30a4	0.00278579
Sqor	0.00159932
Bloc1s6	-0.00158836
Metap1	0.0063434
Gpr108	0.000755422
Gata6	-0.00259208
Rsl1d1	0.014859
Apc	0.000452457
Reep5	-0.00176401
Ergic3	0.00315313
Uqcc1	0.00437658
Ncoa2	-0.00698776
Nr2c2	-0.010703
Nr2c1	-0.00908112
Smpd4	0.00478499
Pex1	-0.0162391
Kctd20	0.0174306
Ctns	-0.0186437
Ephb3	-0.0198322
Tuft1	0.0147465
Trap1	0.000742462
Tpr	0.00405457
BC003331	-0.0134214
Dhx34	0.00559495
Kptn	-0.000940751
Napa	0.00323874
Sra1	-0.00105912
Atp5g1	-0.000644247
Snf8	-0.000394538
Tbcb	0.0015491
Inpp5k	-0.00290016
Crkl	-0.00866442
Eps8l1	-0.00755952
Clint1	-0.000480693
Prss16	0.000212816
Cdkal1	0.00409603
Zbtb17	0.00284326
Fblim1	-0.0167977
Mob1b	0.00120463
Atp6v1b2	-0.00187182
Eps15l1	0.0010655
Tep1	-0.0181667
Ttc5	-0.00336903
Osgep	0.00437917
Aamp	0.0015267
Tmbim1	0.00552738
Arpc2	-0.00174516
Kmt2b	-0.0101524
Tmem147	0.0051722
Rps9	-0.00443436
Tfpt	-0.00298239
Crip2	0.0108799
Crip1	-0.00721388
Pgrmc1	0.00219282
Gcat	0.00527374
Elovl1	0.00195695
Med8	0.00598259
Hyi	-0.0201821
Cdc20	-0.000792541
Nectin4	-0.00923343
Pfdn2	0.00456239
Rnf114	-0.00837688
C330007P06Rik	-0.022169
Srm	0.0308658
Epha2	0.0189222
Rbm14	0.00424781
Ndor1	0.00589744
Nsmf	-0.00747678
Pdk1	-0.0120339
Ptbp1	0.0108919
Mvd	0.00214282
Cyba	0.0015476
Tmem110	0.0110358
Sfmbt1	0.00838848
Ihh	0.00466854
Atp7b	-0.0100014
Rundc3a	-0.0145708
Cdt1	0.00789044
Aprt	-0.00416004
Gtf2h1	0.00119791
Hfe	0.00711638
Slc5a6	-0.00229761
Qrich1	-0.00500885
Usp19	0.00100988
Pola1	0.00962003
Cdc42	0.00122011
Pknox1	-0.0103461
Gmnn	0.00440233
Acot13	-0.00769132
Zfp184	0.0132821
Cdk4	0.0108217
B4galnt1	0.00425024
Mettl1	0.000268534
Tspan31	-0.0153506
Kif5b	-0.00718206
Saal1	0.0118086
Krt23	0.00314239
Cnp	-0.00859971
Sulf2	0.00815425
Sod2	0.00273509
Tmco6	-0.00528266
Stambp	-0.00997855
Ezh1	-0.0212888
P3h4	0.00139578
Ctnnb1	0.00838695
Eif1b	0.000684388
Psmd2	0.00371963
Vars	0.00609739
Slc44a4	-0.00201884
Abhd16a	-0.0015415
Neu1	0.0035547
Ddah2	-0.0117276
Clic1	-0.00391791
Lsm2	0.0114231
Pole	0.0113205
Mrpl49	0.000454935
Mark3	0.00126983
Gatad1	0.00677369
M6pr	0.00256723
Lrrc8a	-0.00816597
Ppp2r1a	0.0094025
Fance	0.00810137
Tinf2	0.00727435
Dus3l	0.0099375
Gtpbp3	0.00173236
Tgfbr1	-0.00441277
Homer1	-0.00825645
Arpp19	-0.000465003
Bcl2l1	0.00874649
Khsrp	-0.00466511
Ccdc124	0.00634082
Cct4	0.00802014
0610009B22Rik	-0.00969693
Zfp655	-0.000297213
Rhoa	-0.00473081
Zmiz1	-0.0122541
Ankrd26	0.00611281
Aldh16a1	0.00333619
Hnrnpa0	0.00711198
Prrg2	-0.00437048
Hnrnph1	0.00468731
Ift43	0.00296214
Id3	-0.00859614
Arid1a	-0.0140829
Ctsd	0.000904019
Rplp1	-0.00229459
Abhd8	0.0112698
Ift22	-0.00249056
Mid1ip1	0.0156738
Ap2s1	-0.000304967
Fhl2	0.0188458
Emc10	-0.00297348
Fbxw9	-0.00837422
Fnbp4	-0.00368969
Scrn3	-0.000888699
Phax	0.00399381
Tle1	-0.00845176
Snrpb2	-0.00503074
Ubc	-0.00177219
Prpf31	0.00845196
Sertad1	-0.00399253
Carhsp1	0.00367467
Elk3	0.00752555
Herpud2	0.004222
Rdh13	-0.0116471
Nutf2	0.00197222
Arpc5	0.00770638
Mgst1	-0.00782568
Nfib	-0.0121917
Rab25	0.00294077
Ubqln4	0.00422785
Rps18	-0.00252253
Rpl10	0.000671201
Rps15a	0.000759616
Ncaph2	0.00204178
Hipk1	-0.0199743
Man1a2	-0.00456918
Acyp1	-0.0142362
Hdac5	-0.0117439
Rala	-0.00439106
Vdac3	0.00734099
Vps72	0.012669
Gabpa	0.00461099
Dynll1	0.00812131
Pdcl	-0.000582186
Tmem184b	-0.0048385
Nf2	0.00368367
Zmat5	0.0105791
Ewsr1	0.00554949
Ap1b1	-0.00605281
Bcl2l13	-0.000302471
Lnpk	0.0124246
Ascl2	-0.00192976
Pttg1ip	0.00864173
Ube2g2	0.0133857
Met	0.000174138
Elk1	0.000276425
Nav1	-0.0235231
Tnpo1	0.000923018
Rnmt	-0.00024229
Kcnq1	-0.0122867
Srp14	-0.0072127
Cdk9	0.0108757
Tor2a	0.0051765
Fpgs	-0.00126171
Mkl2	-0.00494102
Cbx5	0.00802812
Apobec3	-0.00728938
Vav2	0.00438632
Ppp2cb	0.00454645
Dmap1	0.00192562
Mcu	0.00903253
Bcr	-0.00505423
Tfcp2	-0.0019615
Ubp1	0.00496602
Nuak2	-0.00672855
Ick	-0.00977912
Sdhb	0.000940907
Snap47	-0.000692988
Kdsr	-0.00948617
Vps4b	-0.000500021
Rps25	-0.00603557
Taz	-0.004519
Aldh3a2	-0.00539646
Tmem115	0.0120662
Hyal2	0.0212697
Ifrd2	0.0147411
Hyal1	-0.0107441
Tusc2	-0.000577729
Nprl2	0.00445831
Rassf1	-0.00426061
Epn3	0.004704
Slc3a2	-0.00673805
Nxf1	-0.00306419
Stx5a	-0.0129163
2610507B11Rik	0.00572575
AI597479	-0.00122288
Ifi35	0.00249074
Rdm1	-0.00486207
Nedd8	-0.00589247
Gosr1	0.0114141
Mrpl52	-0.00318857
Spaca7	0.0103177
Kansl3	-0.0131799
Faf1	0.00517243
Mettl16	0.00649062
Pigyl	-0.00693606
Rbm25	-0.00482018
Psen2	-0.0104034
Acaa1b	-0.000141824
Fads1	-0.00426883
Lmbr1	0.000147678
Tnfrsf22	0.00385899
Cars	0.00413404
Phlda2	0.00807878
Kdelr3	-0.00453546
Apip	-0.00889117
Pdhx	-0.00286679
Vac14	0.022483
Akt1s1	0.00218279
Tbrg1	-0.00479196
Brf1	0.00857279
Odc1	0.0170229
Thg1l	-0.00544667
Pabpc4	-0.00746201
Sugp1	-0.00706984
Dhdh	-0.00287858
Zfp790	0.000737791
Pgam1	0.0160264
Evi5	0.00160411
Evi5l	-0.015832
Snapc2	-0.00814417
Git1	0.00559828
Gltp	0.0117228
Bnip2	0.00312096
Ccnt1	-0.0129313
Brms1l	0.00358512
Med15	-0.0106262
Dhdds	0.00292437
Ubxn11	0.00250705
Tjap1	-0.00231801
Ehf	-0.00613361
Rpl15	0.00263913
Tmem167	0.00330019
Mplkip	0.00353464
Kif11	0.00894741
Rpa3	0.0141935
Mlkl	0.00887406
Tnpo3	-0.00157436
Ttll5	0.0149382
Rps5	0.00610169
Adgrl1	0.00692605
Amotl1	-0.000403248
Etv5	0.00239508
Gfod2	0.00661424
Enkd1	0.0102537
Atp6v0d1	-0.0193847
Ptprs	0.00308339
Slc41a1	-0.00954085
Nelfb	-0.00248132
Tango2	-0.000450239
Ndufs2	0.00136741
Atraid	-0.00763552
Cad	0.00410134
Atad1	0.0104291
Pten	-0.00233861
Pea15a	0.00708756
Timm23	0.00969254
Trnt1	0.00745778
Ehmt2	-0.0105056
Elof1	0.00453248
Med16	-0.00571259
St3gal1	-0.00653655
Tmem259	-0.00313327
Rnf170	-0.00143439
Nit1	-0.0065087
Rnf168	0.00531357
Tctex1d2	-0.00334627
Chp1	0.00840936
Tvp23b	-0.00252634
Dnajc7	0.00170826
Cacybp	0.0126984
Cluap1	0.00171969
Zswim7	-0.00118482
Pigl	-0.00409611
Ndufa2	-0.00727437
Pam16	-0.00750687
Glis2	0.0106917
Cox6c	-0.0099834
Bicc1	-0.0153636
Ube2z	0.00199952
Tmem87b	-0.0121454
Anapc1	0.00119199
Tsg101	0.00792753
Hps5	-0.00850245
Map3k4	-0.00930332
Piezo1	0.00356734
Rnf166	-0.00209051
Ankrd28	0.00908271
Ankrd52	0.00947493
Srp19	-0.00054408
Wdfy2	-0.0217046
Rbsn	-0.0086006
Mrps25	0.0021635
Dguok	-0.00867506
Camta1	0.00226255
Csf1	-0.0028928
Strip1	0.000965363
Slc25a11	-0.0040586
Cmc2	-0.00669309
Chfr	3.25941e-05
Tex261	-0.0115691
Fam120b	0.00500884
Tbp	0.000477502
Psmb1	-0.0025708
Fhod1	-0.0251032
Elmo3	-0.00493034
Stc1	-0.0317126
Msh3	-0.00593449
Tmem208	0.000577253
E2f4	0.02177
Surf4	0.0044088
Surf2	0.0201988
Dnajb9	0.00880627
Naf1	0.0216477
Yes1	0.00177772
Ppp1cb	-0.00481906
Gorasp2	0.00114287
Tsen15	0.00215642
Efr3a	-0.0117498
Trappc2l	-0.0114161
Acsf3	-0.00860673
Ddx19a	0.00192731
Galns	-0.001145
Entpd2	0.0016562
Rabl6	-0.00162709
Edf1	0.00304339
Clic3	0.0158039
Npdc1	0.000623535
Fbxw5	0.00971844
Slc25a13	-0.00154238
Ube2i	0.0120545
Tsr3	0.00450213
Lrrk1	0.00115698
Actn1	-0.00652239
Sirt2	0.00136026
Hnrnpl	-0.00468205
Nolc1	0.0226581
Casd1	-0.0132066
Mtmr1	-0.0167488
Hmgb3	0.0109165
Nipsnap3b	-0.00667312
Lage3	-0.0056149
Ubl4a	0.00376691
Gdi1	0.00124235
Sash1	0.0138845
Gadd45b	0.00829724
Zdhhc12	0.000183184
Endog	0.000848076
Golga7	-0.000844948
Xk	0.0116492
Clpx	0.0036865
Trabd	-0.00277121
Dennd6b	0.00451951
Atf6b	0.00246335
Ppt2	-0.0175484
Cacfd1	-0.00688869
Hivep2	-0.0147016
Arnt	-0.00831791
Itga2	0.00360122
Mocs2	-0.00938058
Nat9	0.00115619
Atp6v0e	0.00137568
Zfp318	-0.00655547
Srf	-0.0106722
Gata5	-0.0219927
Lama5	-0.00751216
Steap1	0.00830847
Steap2	-0.000150026
Hspa8	0.0108606
Pdzd11	0.00505667
Psma2	0.00284911
Mrpl32	-0.00408399
Setdb1	-0.00511319
Prune1	0.000671124
Cers2	0.0154724
Capza2	0.00703526
Vps45	0.000789768
Prpf3	0.00932214
Anp32e	0.00656638
Aph1a	-0.0111562
Tab2	-0.00966762
Ppil4	-0.00263453
Cnih1	0.00123795
Eps8	-0.00394161
Med22	0.0104816
Surf1	-7.07957e-06
Med28	0.00219182
Qdpr	0.00234634
Sqstm1	-0.012494
Nfe2l2	0.00119246
Rxra	-0.00498424
Adamtsl4	0.0150364
Prpsap1	0.00767564
Ncapg	0.00232489
Lcorl	-0.00266318
Lta4h	0.00705488
Dstn	-0.00723324
H2afy	-0.00361148
Gtf2ird2	-0.00344602
Bola1	0.00119154
Gatsl2	-0.0229538
Adss	0.00811091
1700016C15Rik	-0.0191827
Chdh	0.0010144
Actr8	-0.00529847
Fnta	-0.000337677
Skiv2l2	0.0180463
Lbp	-0.0173781
Celsr1	-0.0201397
Diexf	0.00323369
Atp5e	-0.00608389
Nelfcd	0.00515959
Ctsz	0.00902008
Prelid3b	0.0175114
Sertad4	0.00961401
Ube2a	0.00563082
Slc25a5	0.00462815
Ppdpf	-0.00132981
Pls3	0.00924212
Nkap	-0.000850541
Ndufa1	-0.00988992
E2f3	0.0152771
Cr1l	9.41821e-05
Ppfibp1	0.0100908
Plgrkt	-0.00228244
Gtf3a	0.00523745
Mtif3	0.00461796
Lnx2	-0.0043904
Dyrk3	0.000834688
Mapkapk2	0.00834887
Lamp2	-0.00550809
Atxn10	0.000617286
Eif3d	0.00965074
H3f3b	-0.00214019
Nup50	0.0082031
Ift27	-0.00165789
Pacsin2	0.00912598
Ttll12	-0.00841022
Tox4	-0.0064516
Mrps18c	-0.00259493
Srsf6	0.00914902
Plcg1	-0.00365765
Kctd2	-0.000349079
Kctd5	0.0122362
Etaa1	0.0017314
Slpi	-0.00462205
Sdc4	-0.00376959
Il13ra1	-0.00288655
Nbr1	-0.0149874
Cyth1	0.0128998
Rnd3	0.00131142
Brca1	0.00651657
Nt5c3b	0.0142074
Coa3	-0.00681612
Med24	-0.00444395
Psmd3	0.00325613
Exosc10	0.00745948
Glod4	-0.00541779
Vps53	-0.00348634
Taok1	-0.0129016
Dnttip1	-0.00178741
Acot8	0.00132176
Nlk	-0.00866856
Traf4	0.0213594
Aldoc	-0.0113207
Rpl19	0.00375918
Nek8	0.000685942
Arl5b	-0.00569215
Zfp207	0.00568397
Psmd11	-0.00540965
Timp2	0.0132764
Zc3h18	0.00322101
Top2b	0.00493512
Igfbp4	0.01442
Cdc6	0.0338179
Suz12	-0.000318348
Atad5	0.0135789
Crlf3	0.0183435
Tns4	0.00414622
Tnfaip1	-0.00509502
Abr	-0.0137538
Slc35c2	0.0155369
Zfp334	0.0062637
Elmo2	0.0188097
Wsb1	0.0144661
Rhot1	0.00959048
Ada	0.00443901
Serinc3	-0.0225906
Pgs1	0.0100157
Birc5	0.000528325
Pigt	-0.00243501
Wfdc2	0.000418095
Etv4	0.0082545
Ghdc	-0.0144819
Slc12a7	-0.0226649
Ctsa	0.00577662
Zswim1	0.010456
Myo1c	0.0186721
Crk	-0.00637837
Cox7c	-0.00671281
Pitpna	0.00814909
Mlx	0.00251499
Retreg3	0.00356549
Rab5a	0.00768088
Nkiras2	0.00460731
Ppp2r5c	0.00516573
Ift52	-0.00906293
Mybl2	0.0231704
Eya2	-0.0120057
Hnf4a	-0.00889067
Ddx27	0.00449824
Rac3	4.17879e-05
Rrp7a	0.0104958
Cyb5r3	0.00143445
Ints2	0.0102959
Med13l	-0.00780691
Hist1h2bc	-0.0173802
Med1	-0.0104783
Erbb3	-0.0321973
Stard3	-0.00214633
Vmp1	-0.00754659
Uchl5	0.0142978
Glrx2	-0.00272697
Trove2	-0.0169198
Stk4	-0.00163745
Zcchc10	0.00270783
Psmb6	0.00163817
Spag7	-0.000172601
Pfn1	-0.000416128
Tomm34	-0.00064047
Ywhab	0.00489762
Anxa6	4.24984e-05
Zkscan6	-0.00841819
Kpna2	0.0178712
Smurf2	-0.00358329
Cep95	-0.0103915
Vezf1	-0.00817345
Cuedc1	-0.0153649
Srsf1	0.0114415
Shroom1	-0.0133727
Kif3a	-0.00380287
2008-09-01	-0.00795301
Mtmr4	-0.00542452
Kansl1	-0.012323
Gid4	-0.00522552
Myo1b	0.00632761
Dhx40	-0.00616702
Ypel2	-0.0334091
Akap1	-0.00163185
Nol11	0.0148237
Derl2	0.00409891
C1qbp	0.0130279
Rpain	-0.00432144
Chd3	-0.0140884
Kdm6b	-0.0124074
Appbp2	-0.00530213
Ncor1	-0.00981171
Trpv2	-0.00376943
Cenpv	0.00249759
Pcgf2	-0.0183128
Cwc25	-0.00106367
Pip4k2b	-0.000397386
Trim37	-0.00531472
Ctdnep1	-0.00992902
Elp5	0.00434629
Gabarap	-0.00334916
Cldn7	0.0068252
Phf23	0.00779837
Acadvl	-0.00219281
G3bp1	0.0050582
Atox1	-0.00573243
Mief2	-0.0176577
Tbx3	-0.0194953
Mmp7	-0.0157062
Dusp14	0.0176544
Tada2a	0.0106804
Pnpo	0.000433104
Cog1	0.00649808
Cbx1	-0.000981361
Cdk5rap3	0.00365802
Slc25a39	0.0027698
Sp2	0.00888969
Aatf	0.0151497
Dync1h1	-0.00376146
Pex12	-0.0125907
Ndel1	0.000683484
Zbtb4	-0.0262136
Mpdu1	-0.00165388
Fxr2	0.00564798
Atp5g3	-0.00266201
Acsl1	-0.00518378
Abca5	-0.00723125
Smyd4	-0.00626107
Zfyve27	-0.00512434
Avpi1	-0.000336569
Rad51d	0.00316214
Pank3	-0.00401093
Rars	0.00740282
Wwc1	0.0100748
Mrpl58	-6.28729e-05
Fdxr	0.00632319
Sult4a1	0.0159682
Mrpl45	-0.00474331
Irf1	0.00586841
P4ha2	0.0167615
Arrb1	-0.0144644
Tm4sf5	-0.00825897
Cxcl16	0.0154191
Pelp1	-0.00317262
Med11	0.00494766
Map2k3	0.0123132
Ywhah	0.0141989
Sart3	0.00667313
E2f2	-0.0179964
Nars2	0.00790039
Slc35b4	0.00327925
Dalrd3	0.00873896
Fis1	-0.00384663
Plod1	-0.00213963
Rab3d	-0.016828
Mfsd3	-0.0112909
Atp6ap1	9.50488e-05
Dnase1l1	-0.00563094
BC005537	-0.0147825
Isyna1	-0.00270145
Hars2	-0.0144972
Tmem160	0.000578336
Rab5c	-0.00346742
Mdh2	0.0037971
H13	0.0027021
Rnf145	0.0169114
Atp6v1e1	-0.00614318
Chtf18	0.0104376
Ppp1r12c	0.00178815
Ahr	-0.0131956
Map1s	0.0108296
Tmem129	0.00641269
Nop9	0.0276555
Atp6v0a1	-0.00996455
Psmc3ip	0.0160952
Grb7	-0.0149818
Zfp687	-0.00923981
D8Ertd738e	-0.00139683
Calm3	-0.00999827
Cops3	0.00333713
Fkbp8	0.00196832
Ddx39b	0.00570007
Gipc1	0.00340655
Tlcd1	0.00484426
Plscr3	0.0103621
Xab2	0.00230664
Cdc37	0.00630709
Rab4a	-0.0131985
Trip10	0.00738786
Cops6	0.00791152
Ubb	-0.00135378
Ap4m1	-0.0124781
Gyg	-0.000750536
Slc6a8	-0.0103667
Ubxn6	-0.00447174
Mydgf	0.00143244
Cyb561	0.00940505
Sema6a	-0.013751
Ccdc12	0.00260886
Fmc1	-0.00691597
Mrpl24	-0.00458598
Gle1	-0.0078864
L3hypdh	-0.0057426
Lyst	-0.010941
Slc35e1	0.0101529
Tmc4	-0.00835669
Syne4	-0.00743833
Polr2i	0.000658353
Krt10	-0.0182665
Rmnd1	-0.00893993
Fbxo5	0.00666061
Mtrf1l	0.00546876
Hdac2	0.0071015
Frk	-0.016095
Rwdd1	0.00945431
Stxbp5	0.00236527
Hint3	-0.00565983
Trmt11	0.00952225
Katna1	0.011677
Pcmt1	0.00315509
1700021F05Rik	0.00278649
Sec63	-0.000286386
Snx3	0.00195965
Aig1	0.00108013
Adat2	0.00407871
Pex3	-0.00165425
Fuca2	-0.00112332
Cep57l1	0.00160872
Ltv1	0.0199146
Plagl1	-0.000218493
Cd164	-0.0033404
Utrn	-0.00654832
Smpd2	-0.00286334
Zbtb24	-0.00465977
Wasf1	-0.00278354
Rab32	0.00748582
Gtf3c6	-0.0015006
Slc16a10	-0.00631093
Rev3l	-0.00975788
Traf3ip2	0.00783555
Prep	0.00542675
Tnfaip3	0.0104161
Perp	0.00215413
Arfgef3	-0.0310941
Hebp2	-0.013416
Reps1	-0.00209923
Asf1a	0.0105874
Gopc	-0.000976808
Qrsl1	0.00658891
Rtn4ip1	0.0250548
Crybg1	0.00424683
Vta1	0.00499524
Smpdl3a	-0.0248016
Reep3	-0.00196348
Serinc1	0.000866578
Hsf2	-0.00656219
Echdc1	0.0181573
Ptprk	-0.003285
Dcbld1	0.00295083
Ccdc59	-0.00321636
Ppp1r12a	-0.0108315
P4ha1	0.00496964
2010-09-01	-0.00229345
Lims1	-0.00376978
Zwint	0.00346929
Ube2d1	0.00858313
Cdk1	0.00186387
Atp2b1	-0.00482528
Rhobtb1	-0.0178088
Arid5b	-0.0171947
Actr6	-0.00660463
Uhrf1bp1l	-0.0066523
Poc1b	-0.00898412
Dusp6	-0.00932587
Tmpo	0.00828242
Kitl	-0.00153191
Psen1	0.00791712
Sgk1	0.0115403
Cep290	-0.00108328
Ikbip	-0.00874186
Hbs1l	0.00841353
Epb41l2	0.0112215
Apaf1	-0.00849331
Med23	-0.00614958
Ahi1	-0.0169676
Nedd1	0.00704212
Map7	-0.00401305
Ctgf	0.0339452
Stx7	0.00028922
Pex7	-0.00166539
Ifngr1	0.000888877
Vnn3	-0.0216859
Cdk17	0.0114858
Snrpf	-0.00359822
Fgd6	0.00945809
Ndufa12	-0.00271501
Cep83	0.000960306
Socs2	0.00178321
Nudt4	0.0167395
Cry1	6.51547e-05
Timp3	0.0328766
Hsp90b1	-0.00139661
Washc3	-0.00572698
Sirt1	0.000179739
Herc4	-0.00532866
Hnrnph3	0.00385723
Rufy2	-0.0138021
Ccar1	-0.00466178
Ddx21	0.0102599
Ddx50	-0.00696906
Vps26a	0.0101209
Supv3l1	0.00823358
Hkdc1	-0.00420261
Fam241b	0.0120597
Aifm2	-0.00731141
Tysnd1	0.00861551
Sar1a	0.00618106
Ppa1	0.0143439
Eif4ebp2	-0.00978388
Sgpl1	-0.00399145
Pcbd1	-0.00310451
Unc5b	0.00130088
Slc29a3	-0.0133242
Anapc16	-0.0063451
Ddit4	-0.0171623
Dnajb12	0.000757957
Micu1	-0.00357174
Cand1	-0.0042325
Tbk1	0.0141062
Pno1	0.0130676
Egfr	0.00344004
Usp15	0.00278812
Vps54	0.0123141
Tbc1d15	0.00535141
Pcsk4	-0.00438488
Rab21	0.00668572
2310011J03Rik	0.00742436
Peli1	-0.00579057
Thap2	-0.00866236
Slc1a4	0.0176776
Rab1a	0.00249616
Actr2	0.00626233
Ndufs7	-0.00211513
Mum1	0.00121189
Gabrp	-0.0156661
Uqcr11	-0.00825018
Cnot2	0.00387033
Tcf3	0.00889785
Frs2	0.00134704
Yeats4	-0.00234186
Cobl	0.014383
Snrpd3	0.00274749
Cpm	-0.0284121
Mdm2	0.00737853
E2f7	0.00730655
Csrp2	0.00536534
Osbpl8	0.00438618
Mknk2	-0.020265
Cabin1	0.0015072
Ap3d1	-0.0111559
Phlda1	0.00106847
Sf3a2	-0.00320142
Timm13	0.00155419
Vps13d	-0.0062323
Llph	-0.000268824
Tmbim4	0.00263932
Helb	-0.0121795
Prmt2	0.00135327
Hmg20b	-0.00683358
Fzr1	-0.00152809
Ncln	0.00476569
Hcfc2	0.00167688
Nfyb	0.0100689
Txnrd1	0.0128971
Ppm1m	0.0239871
D10Wsu102e	0.00514386
Wdr82	0.00145397
Pofut2	0.0044259
Appl2	-0.00665229
Sumo3	0.00219186
Hint1	-0.00155599
Lyrm7	-0.00911164
Fbxw11	2.75627e-07
Papolg	-0.0092799
Rel	0.000873908
Pfkl	-0.000198379
Pus10	0.00843814
Rhbdf1	0.00855979
Pex13	-0.00333512
1810043G02Rik	-0.00816056
Ahsa2	0.0107755
Xpo1	0.00789458
Cpeb4	-0.0171227
Stc2	-0.00291711
Asb3	-0.000900095
Cdc34	0.0168496
Tpgs1	-0.00291368
Chac2	-0.00856026
Erlec1	-0.0144254
Sptbn1	0.000633827
Mdh1	-0.00270129
Ccng1	-0.00300068
Nudcd2	0.00572733
Polrmt	-0.0106628
Hmmr	-0.00323919
Mgat1	-0.00287421
Ppp2ca	0.0144188
Hnrnpab	0.0120199
Phykpl	-0.000578359
Hspa4	0.0147177
Cnot6	-0.0143573
Zfp354a	-0.00352566
Mapk9	-0.000318205
Canx	-0.00516559
Rack1	0.00516778
Rufy1	0.00579989
Rnf130	0.00186938
Rad50	0.000462164
Clk4	-0.00525386
Sar1b	-0.00140073
Jade2	0.0148136
Ube2b	0.00205445
Cdkn2aipnl	0.00904448
Med7	-0.000118985
Tnip1	-0.00627465
Vdac1	-0.00131615
Upp1	-0.00780935
Slu7	-0.00834886
Ascc2	0.00270231
Hus1	-0.00115387
Pttg1	-0.00963961
Zfp607a	0.00354796
Tns3	-0.0114368
Btg2	-0.00798976
Gatsl3	-0.00209557
Pes1	0.00867966
Tcn2	-0.00978271
Smtn	0.00407972
Arf5	-0.00948748
2310033P09Rik	-0.00876206
Guk1	-0.00169957
Rnf185	-0.0168443
Limk2	0.00706294
Patz1	0.00276682
Eif4enif1	-0.0016928
Trim11	0.00435637
Ogdh	-0.00362631
Drg1	0.011513
Rtn4	0.0137043
Mtif2	-0.00490324
Rps27a	-0.000124992
Cfap36	-0.00769344
Ppp4r3b	-0.00866968
Pnpt1	0.00874412
Efemp1	0.00648921
Pold2	0.0125523
Zkscan17	-0.00535477
Dbnl	0.00289422
Mrps24	-0.00203211
Ccdc117	0.00760656
Dynll2	0.00505937
Xbp1	-0.0126522
Supt4a	0.000103437
Ska2	0.00761457
Prr11	-0.0108003
Rnf187	0.0121186
Mrpl22	0.000653588
Cnot8	0.000570578
Rps6kb1	-0.0013773
Sap30l	0.00444094
Galnt10	0.00316554
Rnft1	-0.00702724
Mfap3	-0.0130345
Fam114a2	-0.0122506
Ppm1d	0.00617705
Znhit3	0.000409783
Prpsap2	-0.00634398
Ggnbp2	-0.0108109
Acaca	0.00295247
Shmt1	0.0111566
Llgl1	-0.0129447
Drg2	0.00489796
Srebf1	-0.00353663
Tom1l1	0.00216651
Stxbp4	-0.0136147
Bzw2	-0.00611195
Elac2	0.00101938
Pctp	0.00712419
Twistnb	-0.00657882
Atxn7l1	-0.00630989
Sypl	-0.00485659
Pdia6	0.00460734
Nampt	0.00206796
Nbas	-0.00280704
Tspan13	-0.00657366
Rock2	0.00628316
Laptm4a	0.00258007
Snx13	-0.00544585
Sdc1	0.00703058
Lpin1	-0.0273745
Pum2	-0.0195614
Hs1bp3	-0.0153141
Smc6	-0.000835403
Amz2	-0.00248057
Gna13	-0.0181109
Prkar1a	0.00651325
Rdh14	-0.00914393
Trappc12	0.00686738
Adi1	-0.000280603
Ubxn2a	0.00195347
Cmpk2	-0.00458793
Itsn2	0.00308064
Rsad2	-0.00293992
Id2	-0.0073024
Ncoa1	-0.0039131
Dus4l	0.000608987
Rrm2	0.017466
Bcap29	0.0176756
Cenpo	-0.00106342
Klf11	-0.0228573
Cbll1	0.00754066
Dnmt3a	-0.00646084
Dld	0.00564706
Sh3yl1	-0.00698896
Rab10	0.00568773
Ddx52	-0.00661351
Hnf1b	-0.0106375
Taf15	0.00887757
Mmp28	0.0035023
Cdc27	-0.00341369
Mettl2	0.00598117
Nle1	0.0185222
Tlk2	0.0104949
Lig3	0.00905465
Map3k3	-0.00830987
Ddx42	0.00263271
Ftsj3	0.0112778
Rnf135	-0.0139617
Psmc5	0.00989992
Ern1	-0.0126762
Nf1	0.00918909
Polg2	0.00266528
Ddx5	0.00359641
Psmd12	0.00866124
Helz	-0.0169197
Slc9a3r1	0.00257594
Nt5c	0.00844869
Jpt1	0.00359209
Sumo2	0.0106723
Nup85	0.0189248
Gga3	-0.00917955
Cluh	0.00777453
Mif4gd	-0.00315384
Slc25a19	-0.00301578
Pafah1b1	-0.0065007
Tmem94	-0.0243197
Recql5	-0.013048
Sap30bp	0.00728612
Itgb4	-0.0013751
Galk1	0.0119759
Unk	-0.00164613
Trim47	0.0147422
Aspa	0.00178133
Mrpl38	0.00415069
Fbf1	0.00950301
Acox1	-0.0117576
Ten1	-0.00292553
Srp68	0.00270883
Tsen54	0.00454467
Llgl2	-0.00317025
Ncbp3	0.00321808
Ankfy1	-0.00667594
Exoc7	0.00132238
Ube2g1	0.00911566
Med31	-0.00810553
Ube2o	-0.00656431
Txndc17	0.00143609
Rhbdf2	-0.00527432
4933427D14Rik	0.00544464
Pimreg	0.00928972
Rabep1	-0.00760877
Mfsd11	-0.0200101
Kif1c	-0.00180248
Sec14l1	0.00110511
Mink1	-0.0120289
Pld2	0.000329483
Slc46a1	0.00924242
Eral1	-0.00829975
Dhrs13	0.0143742
Blmh	-0.00200001
Cpd	-0.0129887
Timm22	0.00222056
Nxn	0.00596023
Rflnb	0.00949639
Rph3al	0.00398355
Ywhae	0.004548
Prpf8	0.00191012
Spag9	-0.00379627
Luc7l3	-0.0032624
Ankrd40	0.0101113
Abcc3	-0.00593914
Lrrc59	0.0227985
Slc35b1	-0.00257316
Scrn2	0.0120022
Dvl2	-0.0174375
Per1	-0.0167298
Vamp2	-0.0180872
Tmem107	0.000253484
Aurkb	0.00665184
Ctc1	-0.00666755
Pfas	0.00687862
Stx8	-0.0020787
Usp43	0.0146694
Adprm	0.00136078
Krt19	0.00225882
Top2a	-0.00523472
Acly	0.00732354
Kat2a	0.00783314
Tmem101	0.00548049
Lsm12	0.00571904
Ubtf	-0.000159586
Ccdc43	0.00687074
Eftud2	0.00365777
Dcakd	0.017335
Nmt1	-0.0126118
Plcd3	-0.00547881
Gosr2	-7.24807e-05
Klhl28	-0.0180471
Fkbp3	-0.000430608
Scfd1	-0.00269484
Strn3	-0.00086514
Ap4s1	-1.06877e-05
Dtd2	0.000215816
Ston2	-7.33591e-05
Gtf2a1	0.000514078
Sel1l	-0.00998806
Pole2	0.000280697
Klhdc2	0.0153694
Nemf	-0.0100394
Sec23a	0.000778728
L2hgdh	0.00966213
Trappc6b	0.000777796
Pnn	0.00114194
Mia2	-0.0020873
Spata7	-0.0039407
Ptpn21	0.0153526
Zc3h14	0.00889553
Polr2h	0.00682331
Ppp2r3c	0.00656328
1110008L16Rik	0.00083082
Psma6	0.00389311
Nfkbia	-0.00815391
Ralgapa1	-0.000789236
Mbip	0.0031307
Gstz1	-0.000425404
Sptlc2	0.00964402
Ahsa1	0.0145677
Vipas39	-0.00529138
Snw1	0.00317347
Mthfd1	0.0119067
Ppp2r5e	-0.00207044
Sgpp1	0.00377016
Akap5	-0.00688373
Rab15	-0.0145342
Fut8	-0.017607
Sav1	0.0141912
Nin	0.0273871
Tmx1	0.00855773
Actr10	0.00515218
Timm9	0.00985741
Dhrs7	-0.0103506
Ppm1a	0.00200246
Clmn	-0.0186716
Glrx5	0.0107409
Mnat1	-0.00433668
Prkch	-0.00141833
Hif1a	-0.00310641
Papola	0.00384806
Mpp5	-0.0115004
Snapc1	0.00468075
Atp6v1d	-0.0117939
Vrk1	0.00615151
Eif2s1	0.0153513
Plek2	0.00411506
Pigh	0.00203239
Vti1b	-0.000852416
Zfp36l1	-0.0136344
Erh	0.00404394
Susd6	-0.0177312
Srsf5	-0.00628092
Pacs2	0.0156957
Mta1	-0.0146248
Wdr37	-0.0152159
Gtpbp4	0.0111781
Zmynd11	-0.00564202
Esyt2	0.00100371
Cdca7l	0.0368098
Tdp1	0.015616
Psmc1	0.00677336
Nrde2	-0.00282529
Ccdc88c	-0.00188164
Dglucy	-0.00108057
Trip11	-0.00935388
Atxn3	0.00560242
Lgmn	-0.00155598
Golga5	-0.00383934
Pitrm1	0.0228384
Pfkp	-0.000652603
Ifi27l2b	-0.0132624
Akr1c13	0.00314229
Net1	0.00798814
Gdi2	0.00156504
Dcaf4	-0.00122654
Numb	0.00960106
Acot2	-0.0234715
Coq6	-0.0136274
Entpd5	-0.00588227
Abcd4	-0.0236167
Isca2	-0.0088366
Npc2	-0.00727778
Fcf1	0.00345472
Ylpm1	-0.00875059
Mlh3	0.00559461
Tmed10	-0.00188906
Fos	-0.0131132
Erg28	0.0108707
Tgfb3	0.0281759
Ccnk	-0.0099407
Degs2	-0.000294537
Yy1	0.00169279
Wars	0.00807354
Hsp90aa1	0.0051751
Zfp839	-0.00666127
Fdft1	0.00457533
Tecpr2	-0.00749479
Cinp	0.00859634
Traf3	0.00636754
Cdc42bpb	0.0162073
Exoc3l4	-0.0013752
Tnfaip2	-0.0131174
Eif5	-0.0038585
Ppp1r13b	-0.0106617
Zfyve21	0.00262826
Klc1	-0.00188988
2010107E04Rik	-0.00794985
Ggps1	-0.0105415
Gpr137b	-4.01444e-05
Mtr	0.00226467
Trim27	0.0129134
Zkscan3	-0.0171733
Carmil1	-0.00431171
Mrs2	0.00322027
Exoc2	-0.00391127
Gcnt2	-0.00920237
Tmem14c	0.00235453
Nedd9	-0.00299628
Hivep1	-0.000334346
Edn1	0.0141644
Tbc1d7	0.0100073
Mcur1	-0.00862054
Nup153	0.0253974
Kif13a	-0.00829793
Tpmt	-0.00778683
Dek	0.00505093
Ippk	0.00159864
Cenpp	-0.00612357
Nol8	0.00992598
Spin1	-0.00394618
Wrnip1	0.0206522
Ripk1	-0.000901126
Prpf4b	-0.00554215
Eci2	-0.00523325
Rpp40	0.0154817
Fars2	-0.00393274
Ssr1	-0.00203277
Riok1	-0.00512832
Snrnp48	-0.00520041
Slc35b3	-0.00234864
Sema4d	0.0143252
Gadd45g	-0.0105213
2010111I01Rik	0.00307648
Auh	-0.0107219
Fancc	-0.00605817
Ptch1	-0.0106605
Sptlc1	0.00136633
Ercc6l2	0.00314418
Sfxn1	-0.00511722
Habp4	0.0109281
Ctsl	-0.00901275
Aaed1	0.000602668
Cdk20	-0.0151758
Lman2	0.00803951
Prelid1	0.00446356
Nsd1	-0.00285909
Pdlim7	0.0133675
Ddx41	0.00752684
Fam193b	-0.00866693
Pcbd2	-0.00602456
Txndc15	0.00334063
Ddx46	0.000739104
Caml	-0.00440343
B4galt7	-0.00276036
Slc25a48	0.00924307
Zfp729a	-0.0223947
Zfp369	-0.0070354
Ptdss1	0.00244772
Mterf3	0.0044783
Uqcrb	-0.00515624
Fastkd3	0.00880622
Cetn3	-0.00218397
Smad5	-0.00870843
Hnrnpk	0.00327179
Ccnh	0.00409756
Rasa1	-0.0161013
2210016F16Rik	0.00104555
Gkap1	-0.0143461
Naa35	-0.00110957
Golm1	-0.00538018
Dapk1	-0.0137383
Trip13	0.00963119
Pdcd6	-0.000348897
Sdha	0.00624299
Ccdc127	0.00525383
Erap1	0.00576591
Cast	-0.00524637
Rhobtb3	-0.00218948
Glrx	0.000937342
Arsk	-0.0102449
Srd5a1	-0.00897115
Nsun2	0.0108998
Slf1	0.0049872
Ndufs6	-0.00428954
Mrpl36	0.00106585
Lpcat1	-0.000326865
Clptm1l	0.0116513
Xrcc4	-0.0120095
Atg10	0.00338093
Zcchc9	-0.00853719
Slc30a5	-0.00122741
Mrps36-ps1	-0.00904691
Rad17	0.00109551
Marveld2	0.00296814
Ocln	0.00578797
Gtf2h2	-0.000592428
Serf1	-0.00798752
Smn1	0.00667873
Mccc2	0.000412815
Ptcd2	0.0037988
Btf3	0.0053877
Ankra2	-0.0265177
Arhgef28	-0.0144596
Gfm2	-0.00481775
Polk	-0.00997376
Col4a3bp	-0.000719779
Hmgcr	0.00182897
Iqgap2	0.00354966
F2rl1	0.0222038
Aggf1	0.00569802
Ap3b1	-0.0103788
Scamp1	-0.00109364
Jmy	-0.0100246
Dimt1	0.0149927
Kif2a	0.00876786
Ercc8	0.00463499
Elovl7	-0.00293862
Plk2	0.0163859
Serinc5	-0.00108831
Zfyve16	-0.00286565
Dhfr	0.00908181
Erbin	-0.00766845
Nln	0.0124237
Trappc13	0.00124511
Ppwd1	-0.00899486
Cenpk	-0.00390706
Cwc27	0.00468412
Srek1ip1	-0.0169532
Parp8	0.00315918
Mrps30	0.00858796
Slc4a7	-0.00430213
Psmd6	0.00578517
Atxn7	-0.0156717
Ptprg	0.00640918
Pdhb	-0.00691126
Oit1	-0.0135402
Acox2	-0.0134303
Kctd6	-0.001705
Map3k1	-0.00646962
Il6st	-0.00238911
Ndufs4	-0.00445075
Kat6b	-0.0167048
Samd8	-0.000317208
Vdac2	0.0117153
Nkiras1	-0.0100299
Comtd1	0.00600341
Ube2e1	-0.00686191
Dlg5	-0.00059122
Ngly1	-0.00485701
Fam213a	0.00117967
Glud1	0.00191408
Sftpd	0.00230401
Bmpr1a	-0.00132542
Rtraf	0.00417926
Nudt13	-0.0193419
Ecd	-0.0050598
Dnajc9	0.00836007
Anxa7	-0.00538331
Ppp3cb	-0.0101479
Zswim8	-0.0230867
Camk2g	-0.0112663
Vcl	0.0197419
Ap3m1	0.00320391
Ero1l	-0.000506235
Psmc6	-0.00192148
Bmp4	0.00427934
Samd4	0.0158726
Mapk1ip1l	-0.00649093
Ktn1	-0.00451379
1700011H14Rik	-0.00384116
Anxa11	-0.00359213
Tmem254b	-0.00531363
Ppif	0.00687021
Slmap	-0.00796434
Arf4	0.00711785
Eaf1	0.00903419
Mettl6	0.00703293
Sh3bp5	0.00749447
[truncated: 8,207 more rows]
