# Supplementary material for: RNA-sequencing of single cholangiocyte-derived organoids reveals high organoid-to organoid variability
Source: Life Sci Alliance. 2022 Aug 1;5(12):e202101340. doi: 10.26508/lsa.202101340 (PMC9348635; doi:10.26508/lsa.202101340)
Supplement: Supplementary file 5 [file LSA-2021-01340_TableS5.xlsx]

## Sheet: Sheet1
Organoid culture name	Number of animals	Experiment	Figures
Pool 1	two 3months old male mice	Comparison of dome vs shaking culture	2
Pool 2	four 3months old male mice	Comparison of dome vs shaking culture	2
Pool 3	three 3months old male mice	Comparison of dome vs shaking culture	2
Set 1	one 3months old male mouse	Single organoid sequencing / Impact of passage number on gene expression	3,4,5,S2,S3,S4
Set 2	one 3months old male mouse	Single organoid sequencing	3,4,5,S2,S3,S4
Set 3	one 3months old male mouse	Single organoid sequencing / Impact of passage number on gene expression	3,4,5,S2,S3,S4
Set 4	one 3months old male mouse	Single organoid sequencing / Impact of passage number on gene expression	3,4,5,S2,S3,S4
